# Supplementary material for: Reactivity of Pnictaalumenes Towards 1,3‐Dipole Molecules
Source: Angew Chem Int Ed Engl. 2025 Jun 17;64(31):e202506356. doi: 10.1002/anie.202506356 (PMC12304809; doi:10.1002/anie.202506356)
Supplement: Supplementary file 2 — Supporting Information [file ANIE-64-e202506356-s002.zip]

Archive with 3 entries (3 files):
- anie202506356-sup-0002-SuppMat.cif
- anie202506356-sup-0003-SuppMat.cif
- anie202506356-sup-0004-SuppMat.cif
