# Supplementary material for: Reactivity of Pnictaalumenes Towards 1,3‐Dipole Molecules
Source: Angew Chem Int Ed Engl. 2025 Jun 17;64(31):e202506356. doi: 10.1002/anie.202506356 (PMC12304809; doi:10.1002/anie.202506356)
Supplement: Supplementary file 2 — Supporting Information [file ANIE-64-e202506356-s002.zip › anie202506356-sup-0002-SuppMat.cif]

data_AnHa176_TiWe_a_cmpd_3P_mixed

_publ_contact_author_name         'Prof. Dr. Holger Braunschweig'
_publ_contact_author_address
;
 Institut f\"ur Anorganische Chemie
 Universit\"at W\"urzburg
 Am Hubland
 97074 W\"urzburg, Germany
;
_publ_contact_author_email        H.Braunschweig@uni-wuerzburg.de
_publ_contact_author_fax          +49-931-31-84623
_publ_contact_author_phone        +49-931-31-85260
_publ_contact_author_id_orcid     0000-0001-9264-172
loop_
 _publ_author_name
 _publ_author_address
 _publ_author_id_orcid
  'Braunschweig, Holger'
;
 Institut f\"ur Anorganische Chemie
 Universit\"at W\"urzburg
 Am Hubland
 97074 W\"urzburg, Germany
;
  0000-0001-9264-172

_publ_section_references
;
 SHELXT - Integrated space-group and crystal-structure determination, G. M. Sheldrick, Acta Cryst. (2015) A71, 3-8
 Crystal structure refinement with SHELXL, G. M. Sheldrick, Acta Cryst. (2015) C71, 3-8
;

_audit_creation_method            'CIF-fill 1.5p (K.Radacki, 2005-25)'
_audit_creation_date              2025-01-24
_audit_update_record
;
 2025-01-24    CrysAlisPro 1.171.43.142a (Rigaku OD, 2024)
 2025-01-24    SHELXL-2019/2
;
_shelx_SHELXL_version_number      2019/2
_chemical_formula_moiety          'C60.42 H77.40 Al Br1.43 N6 P'
_chemical_formula_sum             'C60.42 H77.40 Al Br1.43 N6 P'
_chemical_formula_weight          1060.18
loop_
 _atom_type_symbol
 _atom_type_description
 _atom_type_scat_dispersion_real
 _atom_type_scat_dispersion_imag
 _atom_type_scat_source
  C C 0.0181 0.0091 'International Tables Vol C Tables 4.2.6.8 and 6.1.1.4'
  H H 0.0000 0.0000 'International Tables Vol C Tables 4.2.6.8 and 6.1.1.4'
  N N 0.0311 0.0180 'International Tables Vol C Tables 4.2.6.8 and 6.1.1.4'
  Al Al 0.2130 0.2455 'International Tables Vol C Tables 4.2.6.8 and 6.1.1.4'
  P P 0.2955 0.4335 'International Tables Vol C Tables 4.2.6.8 and 6.1.1.4'
  Br Br -0.6763 1.2805 'International Tables Vol C Tables 4.2.6.8 and 6.1.1.4'

_space_group_crystal_system       monoclinic
_space_group_IT_number            14
_space_group_name_H-M_alt         'P 21/n'
_space_group_name_Hall            '-P 2yn'
_shelx_space_group_comment
;
 The symmetry employed for this shelxl refinement is uniquely defined by the 
 following loop, which should always be used as a source of symmetry 
 information in preference to the above space-group names. They are only 
 intended as comments.
;
loop_
 _space_group_symop_operation_xyz
  'x, y, z'
  '-x+1/2, y+1/2, -z+1/2'
  '-x, -y, -z'
  'x-1/2, -y-1/2, z-1/2'


_cell_length_a                    18.9461(3)
_cell_length_b                    12.53010(10)
_cell_length_c                    24.6952(3)
_cell_angle_alpha                 90
_cell_angle_beta                  109.0400(10)
_cell_angle_gamma                 90
_cell_volume                      5541.82(12)
_cell_formula_units_Z             4
_cell_measurement_temperature     100(2)
_cell_measurement_reflns_used     66545
_cell_measurement_theta_min       3.5180
_cell_measurement_theta_max       74.8760

_exptl_crystal_description        plate
_exptl_crystal_colour             colourless
_exptl_crystal_density_diffrn     1.271
_exptl_crystal_F_000              2240
_exptl_crystal_size_max           0.190
_exptl_crystal_size_mid           0.090
_exptl_crystal_size_min           0.070
_exptl_absorpt_coefficient_mu     2.132
_exptl_absorpt_correction_type    gaussian
_exptl_absorpt_correction_T_min   0.649
_exptl_absorpt_correction_T_max   1.000
_exptl_absorpt_process_details
;
 CrysAlisPro 1.171.43.142a (Rigaku Oxford Diffraction, 2024) Numerical 
 absorption correction based on gaussian integration over a multifaceted 
 crystal model Empirical absorption correction using spherical harmonics, 
 implemented in SCALE3 ABSPACK scaling algorithm.
;
_exptl_crystal_preparation
;
 For data collection the crystal was immersed in a film of perfluoropolyether 
 oil, mounted on a polyimide loop and transferred to stream of cold nitrogen 
 (Oxford Cryostream 800).
;
loop_
 _exptl_crystal_face_index_h
 _exptl_crystal_face_index_k
 _exptl_crystal_face_index_l
 _exptl_crystal_face_perp_dist
  -1 2 -1 0.0492
  1 0 1 0.0801
  -1 -1 -1 0.0758
  -2 1 -2 0.0580
  1 -2 1 0.0454
  -9 0 14 0.0580
  -4 8 3 0.0627
  9 -2 -13 0.0029
  9 1 -14 0.0138
  -4 0 16 0.0743
  3 2 -15 0.0255
  -12 -1 3 0.0544
  -11 3 6 0.0489

_shelx_estimated_absorpt_T_min    0.687
_shelx_estimated_absorpt_T_max    0.865
_diffrn_ambient_temperature       100(2)
_diffrn_ambient_environment       N~2~
_diffrn_radiation_probe           x-ray
_diffrn_radiation_wavelength      1.54184
_diffrn_radiation_type            CuK\a
_diffrn_radiation_xray_symbol     K-L~2,3~
_diffrn_radiation_monochromator   'multi-layer mirror'
_diffrn_source                    'rotating-anode X-ray tube'
_diffrn_source_type               'PhotonJet-R X-ray Source'
_diffrn_measurement_device        'four-circle diffractometer'
_diffrn_measurement_device_type   'Rigaku XtaLAB Synergy-R'
_diffrn_measurement_method        '\w scans'
_diffrn_measurement_details
;
 List of Runs (angles in degrees, time in seconds):
 --------------------------------------------------------------------------
  1  \w     16.00  80.00   0.50    3.64    --   60.31-118.00-140.00  128
  2  \w    -81.00 -17.00   0.50    3.64    --  -61.71 118.00 -54.00  128
  3  \w    -91.00 -28.00   0.50    3.64    --  -71.77 118.00 -54.00  126
  4  \w     30.00  93.00   0.50    3.64    --   73.67-118.00-140.00  126
  5  \w    -96.00 -32.00   0.50    3.64    --  -76.37 118.00 -54.00  128
  6  \w     36.00  98.00   0.50    3.64    --   80.30-118.00-140.00  124
  7  \w     51.00  81.00   0.50    3.64    --   34.00  48.00  95.45   60
  8  \w    -86.00 -53.00   0.50    3.64    --  -38.00 -43.00  48.87   66
  9  \w   -105.00 -74.00   0.50    3.64    --  -58.00 -49.00 111.18   62
 10  \w   -104.00 -73.00   0.50    3.64    --  -58.00 -52.00 -63.35   62
 11  \w   -105.00 -74.00   0.50    3.64    --  -58.00 -49.00 175.00   62
 12  \w   -105.00 -74.00   0.50    3.64    --  -58.00 -49.00-145.77   62
 13  \w   -104.00 -73.00   0.50    3.64    --  -58.00 -52.00-123.98   62
 14  \w     20.00  66.00   0.50    3.64    --   60.31 -95.00-150.00   92
 15  \w   -109.00 -78.00   0.50    3.64    --  -62.00 -49.00  45.17   62
 16  \w   -115.00 -85.00   0.50    3.64    --  -70.00 -58.00 153.66   60
 17  \w   -115.00 -85.00   0.50    3.64    --  -70.00 -55.00 -72.67   60
 18  \w     33.00  79.00   0.50    3.64    --   73.67 -95.00-120.00   92
 19  \w   -122.00 -89.00   0.50    3.64    --  -74.00 -43.00 -95.56   66
 20  \w   -120.00 -89.00   0.50    3.64    --  -74.00 -54.00  30.30   62
 21  \w   -119.00 -89.00   0.50    3.64    --  -74.00 -55.00-142.89   60
 22  \w   -124.00 -56.00   0.50    3.64    --  -76.37 -15.00 120.00  136
 23  \w    -92.00 -33.00   0.50    3.64    --  -76.37 112.00 120.00  118
 24  \w    -92.00 -33.00   0.50    3.64    --  -76.37 112.00 -90.00  118
 25  \w    -92.00 -33.00   0.50    3.64    --  -76.37 112.00  30.00  118
 26  \w    -92.00 -33.00   0.50    3.64    --  -76.37 112.00-180.00  118
 27  \w   -124.00 -56.00   0.50    3.64    --  -76.37 -15.00 -60.00  136
 28  \w   -124.00 -56.00   0.50    3.64    --  -76.37 -15.00  60.00  136
 29  \w    -97.00 -36.00   0.50    3.64    --  -79.50 114.00 -78.29  122
 30  \w   -125.00 -95.00   0.50    3.64    --  -79.50 -54.00-170.14   60
 31  \w    -97.00 -36.00   0.50    3.64    --  -79.50 114.00 142.10  122
 32  \w    -97.00 -36.00   0.50    3.64    --  -79.50 114.00  52.56  122
 33  \w    -97.00 -36.00   0.50    3.64    --  -79.50 115.00-120.66  122
 34  \w   -128.00 -94.00   0.50    3.64    --  -79.50 -41.00 -54.22   68
 35  \w   -126.00 -96.00   0.50    3.64    --  -79.50 -49.00  97.57   60
 36  \w    -97.00 -36.00   0.50    3.64    --  -79.50 114.00  -2.10  122
 37  \w   -124.00 -91.00   0.50    3.64    --  -79.50-124.00 172.25   66
 38  \w   -122.00 -94.00   0.50    3.64    --  -79.50 -64.00 -67.31   56
 39  \w   -126.00 -96.00   0.50    3.64    --  -79.50 -49.00   0.54   60
 40  \w    -97.00 -36.00   0.50    3.64    --  -79.50 114.00 -34.87  122
 41  \w   -128.00 -94.00   0.50    3.64    --  -79.50 -41.00-114.46   68
 42  \w   -125.00 -90.00   0.50    3.64    --  -79.50-126.00 151.03   70
 43  \w   -109.00 -36.00   0.50    3.64    --  -79.50 140.00  67.41  146
 44  \w   -125.00 -95.00   0.50    3.64    --  -79.50 -54.00  45.32   60
 45  \w   -124.00 -91.00   0.50    3.64    --  -79.50-124.00-101.18   66
 46  \w   -124.00 -87.00   0.50    3.64    --  -79.50-132.00 116.38   74
 47  \w   -106.00 -35.00   0.50    3.64    --  -79.50 136.00  23.73  142
 48  \w    -97.00 -36.00   0.50    3.64    --  -79.50 114.00-144.35  122
 49  \w     40.00  86.00   0.50    3.64    --   80.30 -95.00-120.00   92
 50  \w     40.00  86.00   0.50    3.64    --   80.30 -95.00 -90.00   92
 51  \w     54.00 128.00   0.50    3.64    --   80.30  15.00 -90.00  148
 52  \w     40.00  86.00   0.50    3.64    --   80.30 -95.00 120.00   92
 53  \w     43.00  90.00   0.50    3.64    --   83.50 -98.00  99.17   94
 54  \w    -26.00   0.00   0.50    3.64    --  -14.00 105.00  61.87   52
 55  \w     32.00  60.00   0.50    3.64    --   18.00  58.00 -77.79   56
 56  \w     32.00  60.00   0.50    3.64    --   18.00  58.00 -30.07   56
 57  \w     32.00  60.00   0.50    3.64    --   18.00  59.00  73.68   56
 58  \w     33.00  60.00   0.50    3.64    --   18.00  57.00 162.18   54
 59  \w     32.00  60.00   0.50    3.64    --   18.00  59.00-148.00   56
 60  \w     42.00  72.00   0.50    3.64    --   26.00  52.00-116.51   60
 61  \w    -77.00 -46.00   0.50    3.64    --  -30.00 -49.00  -9.15   62
 62  \w    -86.00 -53.00   0.50    3.64    --  -38.00 -45.00 -60.57   66
 63  \w    -92.00 -61.00   0.50    3.64    --  -46.00 -52.00 -21.19   62
 64  \w    -92.00 -61.00   0.50    3.64    --  -46.00 -52.00 142.56   62
;
_diffrn_orient_matrix_type
;
 CrysAlisPro convention (1999,Acta A55,543-557)
;
_diffrn_orient_matrix_UB_11       0.0759453000
_diffrn_orient_matrix_UB_12       0.0192426000
_diffrn_orient_matrix_UB_13      -0.0086105000
_diffrn_orient_matrix_UB_21      -0.0362164000
_diffrn_orient_matrix_UB_22      -0.0191280000
_diffrn_orient_matrix_UB_23      -0.0648174000
_diffrn_orient_matrix_UB_31      -0.0179616000
_diffrn_orient_matrix_UB_32       0.1198973000
_diffrn_orient_matrix_UB_33      -0.0090114000
_diffrn_detector                  HPA
_diffrn_detector_type             'HyPix Arc150'
_diffrn_detector_area_resol_mean  10.0
_diffrn_reflns_number             130267
_diffrn_reflns_av_unetI/netI      0.0210
_diffrn_reflns_av_R_equivalents   0.0568
_diffrn_reflns_limit_h_min       -23
_diffrn_reflns_limit_h_max        23
_diffrn_reflns_limit_k_min       -12
_diffrn_reflns_limit_k_max        15
_diffrn_reflns_limit_l_min       -30
_diffrn_reflns_limit_l_max        30
_diffrn_reflns_theta_min          2.573
_diffrn_reflns_theta_max          75.182
_diffrn_reflns_theta_full         67.684
_diffrn_measured_fraction_theta_max   0.971
_diffrn_measured_fraction_theta_full    1.000
_diffrn_reflns_Laue_measured_fraction_max     0.971
_diffrn_reflns_Laue_measured_fraction_full    1.000
_diffrn_reflns_point_group_measured_fraction_max    0.971
_diffrn_reflns_point_group_measured_fraction_full     1.000
_reflns_number_total              11113
_reflns_number_gt                 10074
_reflns_threshold_expression      'I > 2\s(I)'
_reflns_Friedel_coverage          0.000
_reflns_Friedel_fraction_max      .
_reflns_Friedel_fraction_full     .
_reflns_special_details
;
 Reflections were merged by SHELXL according to the crystal class for the 
 calculation of statistics and refinement. _reflns_Friedel_fraction is 
 defined as the number of unique Friedel pairs measured divided by the number 
 that would be possible theoretically, ignoring centric projections and 
 systematic absences.
;

_computing_data_collection
;
 CrysAlisPro system (CCD 43.128a 64-bit (release 20-06-2024))
;
_computing_cell_refinement        'CrysAlisPro 1.171.43.142a (Rigaku OD, 2024)'
_computing_data_reduction         'CrysAlisPro 1.171.43.142a (Rigaku OD, 2024)'
_computing_structure_solution     'SHELXT 2018/2 (Sheldrick, 2018)''
_computing_structure_refinement   'SHELXL-2019/2 (Sheldrick, 2019)'
_computing_molecular_graphics     'ShelXLe (Huebschle et all, 2011)'
_computing_publication_material   'SHELXL-2019/2 (Sheldrick, 2019)'

_refine_special_details
;
 The Cp* substituent is disordered. Idealized geomtry for the disordered part 
 is applied using AFIX 106.The atomic displacement parameters of all Cp* 
 atoms C1_2 to C10_21 were restrained with RIGU keyword with esd = 0.008 in 
 ShelXL input ('enhanced rigid bond' restraint for all bonds in the 
 connectivity list). The displacement parameters of all Cp* atoms C1_2 to 
 C10_21 were restrained to the same value with similarity restraint SIMU with 
 esd = 0.016. One azide substituent shows a disorder regarding to the Tolyl 
 and Dipp substituent with an occupancy factor of 0.72. The atomic 
 displacement parameters of the carbon atoms of these disorder C17_2 to 
 C3_421 were restrained with RIGU keyword with esd = 0.008 in ShelXL input 
 ('enhanced rigid bond' restraint for all bonds in the connectivity list). 
 The displacement parameters of the carbon atoms of these disorder C17_2 to 
 C3_421 were restrained to the same value with similarity restraint SIMU with 
 esd = 0.008. The U~ii~ displacement parameters the carbon atoms of these 
 disorder C17_2 to C3_421 were restrained with ISOR keyword with esd = 0.004 
 to approximate isotropic behavior. The distances between atoms C18_41 to 
 C1_411 were restrained to the value of 1.53 with esd = 0.01 using DFIX.
;
_refine_ls_structure_factor_coef  Fsqd
_refine_ls_matrix_type            full
_refine_ls_weighting_scheme       calc
_refine_ls_weighting_details
;
 w=1/[\s^2^(Fo^2^)+(0.0995P)^2^+14.4591P] where P=(Fo^2^+2Fc^2^)/3
;
_atom_sites_solution_primary      dual
_atom_sites_solution_secondary    difmap
_atom_sites_solution_hydrogens    geom
_refine_ls_hydrogen_treatment     constr
_refine_ls_extinction_method      none
_refine_ls_extinction_coef        .
_refine_ls_number_reflns          11113
_refine_ls_number_parameters      810
_refine_ls_number_restraints      964
_refine_ls_R_factor_all           0.0870
_refine_ls_R_factor_gt            0.0827
_refine_ls_wR_factor_ref          0.2284
_refine_ls_wR_factor_gt           0.2256
_refine_ls_goodness_of_fit_ref    1.103
_refine_ls_restrained_S_all       1.071
_refine_ls_shift/su_max           0.000
_refine_ls_shift/su_mean          0.000
_refine_diff_density_max          2.001
_refine_diff_density_min         -0.638
_refine_diff_density_rms          0.095
_geom_special_details
;
 All esds (except the esd in the dihedral angle between two l.s. planes)
 are estimated using the full covariance matrix.  The cell esds are taken
 into account individually in the estimation of esds in distances, angles
 and torsion angles; correlations between esds in cell parameters are only
 used when they are defined by crystal symmetry.  An approximate (isotropic)
 treatment of cell esds is used for estimating esds involving l.s. planes.
;

loop_
 _atom_site_label
 _atom_site_type_symbol
 _atom_site_fract_x
 _atom_site_fract_y
 _atom_site_fract_z
 _atom_site_U_iso_or_equiv
 _atom_site_adp_type
 _atom_site_occupancy
 _atom_site_site_symmetry_order
 _atom_site_calc_flag
 _atom_site_refinement_flags_posn
 _atom_site_refinement_flags_adp
 _atom_site_refinement_flags_occupancy
 _atom_site_disorder_assembly
 _atom_site_disorder_group
  P1_1 P 0.55307(6) 0.29711(8) 0.30142(4) 0.0379(3) Uani 1 1 d . . . . .
  Al1_1 Al 0.56449(8) 0.13925(10) 0.22773(5) 0.0452(3) Uani 1 1 d . . . . .
  N1_1 N 0.5174(2) 0.2681(3) 0.22704(14) 0.0405(8) Uani 1 1 d . . . . .
  N2_1 N 0.5833(2) 0.1627(3) 0.30498(14) 0.0388(7) Uani 1 1 d . . . . .
  N3_1 N 0.4882(2) 0.3444(3) 0.18790(14) 0.0424(8) Uani 1 1 d . . . . .
  N4_1 N 0.6480(2) 0.1332(3) 0.34633(14) 0.0423(8) Uani 1 1 d . . . . .
  N5_1 N 0.4739(2) 0.4300(3) 0.20975(15) 0.0465(9) Uani 1 1 d . . . . .
  N6_1 N 0.6678(2) 0.1955(3) 0.38903(14) 0.0432(8) Uani 1 1 d . . . . .
  C1_2 C 0.6481(3) 0.1356(5) 0.1808(2) 0.0441(12) Uani 0.794(5) 1 d . U P A 1
  C2_2 C 0.6684(3) 0.0542(5) 0.2244(2) 0.0434(12) Uani 0.794(5) 1 d . U P A 1
  C3_2 C 0.6064(4) -0.0174(5) 0.2144(3) 0.0458(13) Uani 0.794(5) 1 d . U P A 1
  C4_2 C 0.5496(4) 0.0182(5) 0.1638(3) 0.0520(14) Uani 0.794(5) 1 d . U P A 1
  C5_2 C 0.5754(4) 0.1110(6) 0.1430(3) 0.0489(14) Uani 0.794(5) 1 d . U P A 1
  C6_2 C 0.6960(4) 0.2263(5) 0.1759(3) 0.0556(15) Uani 0.794(5) 1 d . U P A 1
  H6A_2 H 0.743218 0.223911 0.207802 0.083 Uiso 0.794(5) 1 calc R U P A 1
  H6B_2 H 0.706221 0.221171 0.139571 0.083 Uiso 0.794(5) 1 calc R U P A 1
  H6C_2 H 0.670326 0.293634 0.177170 0.083 Uiso 0.794(5) 1 calc R U P A 1
  C7_2 C 0.7422(4) 0.0465(6) 0.2708(3) 0.0552(15) Uani 0.794(5) 1 d . U P A 1
  H7A_2 H 0.773974 0.106141 0.267451 0.083 Uiso 0.794(5) 1 calc R U P A 1
  H7B_2 H 0.734630 0.049560 0.308212 0.083 Uiso 0.794(5) 1 calc R U P A 1
  H7C_2 H 0.766284 -0.021059 0.267260 0.083 Uiso 0.794(5) 1 calc R U P A 1
  C8_2 C 0.6036(5) -0.1143(5) 0.2483(3) 0.0660(18) Uani 0.794(5) 1 d . U P A 1
  H8A_2 H 0.649864 -0.119907 0.280815 0.099 Uiso 0.794(5) 1 calc R U P A 1
  H8B_2 H 0.560967 -0.109365 0.262361 0.099 Uiso 0.794(5) 1 calc R U P A 1
  H8C_2 H 0.598038 -0.177671 0.223937 0.099 Uiso 0.794(5) 1 calc R U P A 1
  C9_2 C 0.4813(4) -0.0418(7) 0.1314(3) 0.072(2) Uani 0.794(5) 1 d . U P A 1
  H9A_2 H 0.474868 -0.102589 0.154354 0.109 Uiso 0.794(5) 1 calc R U P A 1
  H9B_2 H 0.437780 0.005286 0.123160 0.109 Uiso 0.794(5) 1 calc R U P A 1
  H9C_2 H 0.486219 -0.067772 0.095392 0.109 Uiso 0.794(5) 1 calc R U P A 1
  C10_2 C 0.5347(4) 0.1730(7) 0.0895(3) 0.0651(19) Uani 0.794(5) 1 d . U P A 1
  H10A_2 H 0.565605 0.233355 0.085604 0.098 Uiso 0.794(5) 1 calc R U P A 1
  H10B_2 H 0.524863 0.126294 0.056025 0.098 Uiso 0.794(5) 1 calc R U P A 1
  H10C_2 H 0.487339 0.199618 0.092184 0.098 Uiso 0.794(5) 1 calc R U P A 1
  C1_21 C 0.6380(7) 0.1060(10) 0.1897(5) 0.053(3) Uani 0.206(5) 1 d G U P A 2
  C2_21 C 0.6250(7) 0.0120(9) 0.2171(5) 0.054(4) Uani 0.206(5) 1 d G U P A 2
  C3_21 C 0.5512(7) -0.0235(8) 0.1876(5) 0.053(3) Uani 0.206(5) 1 d G U P A 2
  C4_21 C 0.5186(6) 0.0486(10) 0.1419(5) 0.050(3) Uani 0.206(5) 1 d G U P A 2
  C5_21 C 0.5722(7) 0.1286(9) 0.1432(5) 0.051(4) Uani 0.206(5) 1 d G U P A 2
  C6_21 C 0.7091(8) 0.1705(14) 0.2070(8) 0.074(6) Uani 0.206(5) 1 d G U P A 2
  H6A_21 H 0.745711 0.137574 0.240429 0.112 Uiso 0.206(5) 1 calc R U P A 2
  H6B_21 H 0.729277 0.172513 0.175135 0.112 Uiso 0.206(5) 1 calc R U P A 2
  H6C_21 H 0.698546 0.243399 0.216527 0.112 Uiso 0.206(5) 1 calc R U P A 2
  C7_21 C 0.6799(9) -0.0410(13) 0.2687(6) 0.073(5) Uani 0.206(5) 1 d G U P A 2
  H7A_21 H 0.656900 -0.104537 0.278974 0.109 Uiso 0.206(5) 1 calc R U P A 2
  H7B_21 H 0.724579 -0.061871 0.259557 0.109 Uiso 0.206(5) 1 calc R U P A 2
  H7C_21 H 0.693848 0.009016 0.300948 0.109 Uiso 0.206(5) 1 calc R U P A 2
  C8_21 C 0.5140(10) -0.1208(11) 0.2022(7) 0.062(5) Uani 0.206(5) 1 d G U P A 2
  H8A_21 H 0.548712 -0.156568 0.235615 0.094 Uiso 0.206(5) 1 calc R U P A 2
  H8B_21 H 0.469217 -0.099017 0.210922 0.094 Uiso 0.206(5) 1 calc R U P A 2
  H8C_21 H 0.499948 -0.169903 0.169531 0.094 Uiso 0.206(5) 1 calc R U P A 2
  C9_21 C 0.4407(7) 0.0414(14) 0.0994(6) 0.065(6) Uani 0.206(5) 1 d G U P A 2
  H9A_21 H 0.432306 0.101081 0.072353 0.098 Uiso 0.206(5) 1 calc R U P A 2
  H9B_21 H 0.434993 -0.026135 0.078431 0.098 Uiso 0.206(5) 1 calc R U P A 2
  H9C_21 H 0.404262 0.044751 0.119822 0.098 Uiso 0.206(5) 1 calc R U P A 2
  C10_21 C 0.5613(11) 0.2215(12) 0.1023(7) 0.067(6) Uani 0.206(5) 1 d G U P A 2
  H10A_21 H 0.510949 0.218505 0.074275 0.101 Uiso 0.206(5) 1 calc R U P A 2
  H10B_21 H 0.567550 0.288559 0.123812 0.101 Uiso 0.206(5) 1 calc R U P A 2
  H10C_21 H 0.598281 0.217673 0.082421 0.101 Uiso 0.206(5) 1 calc R U P A 2
  C11_3 C 0.7414(3) 0.1701(4) 0.42827(17) 0.0447(10) Uani 1 1 d . . . . .
  C12_3 C 0.7932(3) 0.2547(4) 0.43915(18) 0.0502(11) Uani 1 1 d . . . . .
  C13_3 C 0.8653(3) 0.2360(4) 0.4773(2) 0.0640(14) Uani 1 1 d . . . . .
  H13_3 H 0.901861 0.290872 0.484495 0.077 Uiso 1 1 calc R U . . .
  C14_3 C 0.8836(4) 0.1398(5) 0.5042(2) 0.0731(17) Uani 1 1 d . . . . .
  H14_3 H 0.932546 0.128640 0.530098 0.088 Uiso 1 1 calc R U . . .
  C15_3 C 0.8321(3) 0.0590(4) 0.4944(2) 0.0630(14) Uani 1 1 d . . . . .
  H15_3 H 0.845865 -0.007289 0.513632 0.076 Uiso 1 1 calc R U . . .
  C16_3 C 0.7599(3) 0.0728(4) 0.45649(18) 0.0502(11) Uani 1 1 d . . . . .
  Br1_4 Br 0.56983(6) 0.49853(9) 0.12995(6) 0.0561(3) Uani 0.717(3) 1 d . . P B 1
  Br2_4 Br 0.33112(5) 0.53011(6) 0.22404(4) 0.0545(3) Uani 0.717(3) 1 d . . P B 1
  C17_4 C 0.4417(4) 0.5148(8) 0.1705(4) 0.0392(15) Uani 0.717(3) 1 d . U P B 1
  C18_4 C 0.4777(4) 0.5556(6) 0.1326(3) 0.0411(13) Uani 0.717(3) 1 d . U P B 1
  C19_4 C 0.4470(5) 0.6422(6) 0.0968(3) 0.0440(14) Uani 0.717(3) 1 d . U P B 1
  H19_4 H 0.471357 0.667240 0.071176 0.053 Uiso 0.717(3) 1 calc R U P B 1
  C20_4 C 0.3833(4) 0.6915(6) 0.0975(3) 0.0436(14) Uani 0.717(3) 1 d . U P B 1
  C21_4 C 0.3514(5) 0.7832(6) 0.0556(3) 0.067(2) Uani 0.717(3) 1 d . U P B 1
  H21A_4 H 0.305868 0.810247 0.061336 0.101 Uiso 0.717(3) 1 calc R U P B 1
  H21B_4 H 0.388368 0.840702 0.062466 0.101 Uiso 0.717(3) 1 calc R U P B 1
  H21C_4 H 0.339742 0.757193 0.016229 0.101 Uiso 0.717(3) 1 calc R U P B 1
  C22_4 C 0.3488(4) 0.6545(6) 0.1369(3) 0.0424(14) Uani 0.717(3) 1 d . U P B 1
  H22_4 H 0.305144 0.689067 0.138998 0.051 Uiso 0.717(3) 1 calc R U P B 1
  C23_4 C 0.3775(4) 0.5696(7) 0.1720(3) 0.0417(14) Uani 0.717(3) 1 d . U P B 1
  C17_41 C 0.4590(12) 0.512(2) 0.1674(11) 0.039(2) Uani 0.283(3) 1 d . U P B 2
  C18_41 C 0.5020(10) 0.5431(16) 0.1309(9) 0.042(2) Uani 0.283(3) 1 d D U P B 2
  C19_41 C 0.4731(10) 0.6318(16) 0.0963(8) 0.040(2) Uani 0.283(3) 1 d . U P B 2
  H19_41 H 0.500610 0.659040 0.073349 0.048 Uiso 0.283(3) 1 calc R U P B 2
  C20_41 C 0.4091(11) 0.6805(17) 0.0935(8) 0.039(2) Uani 0.283(3) 1 d . U P B 2
  H20_41 H 0.391124 0.735725 0.066057 0.047 Uiso 0.283(3) 1 calc R U P B 2
  C22_41 C 0.3691(10) 0.6548(17) 0.1277(9) 0.0403(19) Uani 0.283(3) 1 d . U P B 2
  H22_41 H 0.325448 0.693322 0.126691 0.048 Uiso 0.283(3) 1 calc R U P B 2
  C23_41 C 0.3970(12) 0.562(2) 0.1679(10) 0.0412(18) Uani 0.283(3) 1 d . U P B 2
  C1_411 C 0.5794(14) 0.516(3) 0.1274(18) 0.050(4) Uani 0.283(3) 1 d D U P B 2
  H1_411 H 0.596851 0.463055 0.159216 0.060 Uiso 0.283(3) 1 calc R U P B 2
  C2_411 C 0.6337(12) 0.5956(19) 0.1476(10) 0.074(4) Uani 0.283(3) 1 d . U P B 2
  H2A_411 H 0.626226 0.631572 0.180535 0.089 Uiso 0.283(3) 1 calc R U P B 2
  H2B_411 H 0.683460 0.563137 0.159209 0.089 Uiso 0.283(3) 1 calc R U P B 2
  H2C_411 H 0.629397 0.647792 0.117091 0.089 Uiso 0.283(3) 1 calc R U P B 2
  C3_411 C 0.5765(12) 0.4566(17) 0.0842(8) 0.064(4) Uani 0.283(3) 1 d . U P B 2
  H3A_411 H 0.534685 0.406516 0.077101 0.076 Uiso 0.283(3) 1 calc R U P B 2
  H3B_411 H 0.569185 0.501299 0.050230 0.076 Uiso 0.283(3) 1 calc R U P B 2
  H3C_411 H 0.623248 0.416644 0.092349 0.076 Uiso 0.283(3) 1 calc R U P B 2
  C1_421 C 0.3470(11) 0.5212(16) 0.2017(9) 0.048(3) Uani 0.283(3) 1 d . U P B 2
  H1_421 H 0.372014 0.457310 0.224069 0.058 Uiso 0.283(3) 1 calc R U P B 2
  C2_421 C 0.3406(14) 0.6142(19) 0.2489(10) 0.076(5) Uani 0.283(3) 1 d . U P B 2
  H2A_421 H 0.390775 0.637811 0.271832 0.114 Uiso 0.283(3) 1 calc R U P B 2
  H2B_421 H 0.311906 0.675250 0.228280 0.114 Uiso 0.283(3) 1 calc R U P B 2
  H2C_421 H 0.315356 0.583669 0.274243 0.114 Uiso 0.283(3) 1 calc R U P B 2
  C3_421 C 0.2677(12) 0.4903(19) 0.1688(10) 0.074(5) Uani 0.283(3) 1 d . U P B 2
  H3A_421 H 0.242610 0.466154 0.195671 0.111 Uiso 0.283(3) 1 calc R U P B 2
  H3B_421 H 0.241107 0.552123 0.147382 0.111 Uiso 0.283(3) 1 calc R U P B 2
  H3C_421 H 0.267652 0.432445 0.142130 0.111 Uiso 0.283(3) 1 calc R U P B 2
  C24_5 C 0.4689(2) 0.3048(3) 0.32361(15) 0.0362(8) Uani 1 1 d . . . . .
  C25_5 C 0.4008(2) 0.2492(3) 0.29991(16) 0.0391(9) Uani 1 1 d . . . . .
  C26_5 C 0.3380(3) 0.2846(4) 0.31249(19) 0.0454(10) Uani 1 1 d . . . . .
  H26_5 H 0.291891 0.248160 0.296338 0.054 Uiso 1 1 calc R U . . .
  C27_5 C 0.3410(3) 0.3712(4) 0.3478(2) 0.0483(10) Uani 1 1 d . . . . .
  H27_5 H 0.296651 0.397052 0.353209 0.058 Uiso 1 1 calc R U . . .
  C28_5 C 0.4084(3) 0.4203(3) 0.37518(18) 0.0435(9) Uani 1 1 d . . . . .
  H28_5 H 0.411156 0.476735 0.401457 0.052 Uiso 1 1 calc R U . . .
  C29_5 C 0.4731(2) 0.3862(3) 0.36398(16) 0.0370(8) Uani 1 1 d . . . . .
  C30_6 C 0.3912(3) 0.1448(3) 0.26769(18) 0.0424(9) Uani 1 1 d . . . . .
  C31_6 C 0.4182(3) 0.0510(3) 0.29925(18) 0.0434(9) Uani 1 1 d . . . . .
  C32_6 C 0.4005(3) -0.0463(4) 0.2710(2) 0.0560(12) Uani 1 1 d . . . . .
  H32_6 H 0.417814 -0.110438 0.291575 0.067 Uiso 1 1 calc R U . . .
  C33_6 C 0.3579(3) -0.0520(5) 0.2134(2) 0.0641(14) Uani 1 1 d . . . . .
  H33_6 H 0.346790 -0.119382 0.194921 0.077 Uiso 1 1 calc R U . . .
  C34_6 C 0.3318(3) 0.0397(4) 0.1831(2) 0.0604(13) Uani 1 1 d . . . . .
  H34_6 H 0.302394 0.035093 0.143835 0.073 Uiso 1 1 calc R U . . .
  C35_6 C 0.3478(3) 0.1398(4) 0.20915(19) 0.0514(11) Uani 1 1 d . . . . .
  C36_7 C 0.5455(2) 0.4327(3) 0.40245(17) 0.0392(9) Uani 1 1 d . . . . .
  C37_7 C 0.5780(3) 0.5253(3) 0.38777(19) 0.0430(9) Uani 1 1 d . . . . .
  C38_7 C 0.6405(3) 0.5684(4) 0.4285(2) 0.0501(11) Uani 1 1 d . . . . .
  H38_7 H 0.663283 0.630079 0.419073 0.060 Uiso 1 1 calc R U . . .
  C39_7 C 0.6701(3) 0.5242(4) 0.4816(2) 0.0538(12) Uani 1 1 d . . . . .
  H39_7 H 0.712153 0.556414 0.508895 0.065 Uiso 1 1 calc R U . . .
  C40_7 C 0.6394(3) 0.4335(4) 0.49582(18) 0.0476(10) Uani 1 1 d . . . . .
  H40_7 H 0.661437 0.402593 0.532621 0.057 Uiso 1 1 calc R U . . .
  C41_7 C 0.5767(3) 0.3861(3) 0.45735(17) 0.0413(9) Uani 1 1 d . . . . .
  C42_8 C 0.7714(3) 0.3596(4) 0.4068(2) 0.0554(12) Uani 1 1 d . . . . .
  H42_8 H 0.719113 0.376723 0.405094 0.066 Uiso 1 1 calc R U . . .
  C43_8 C 0.7716(3) 0.3478(5) 0.3458(2) 0.0685(15) Uani 1 1 d . . . . .
  H43A_8 H 0.761630 0.417206 0.326538 0.103 Uiso 1 1 calc R U . . .
  H43B_8 H 0.732860 0.296858 0.325289 0.103 Uiso 1 1 calc R U . . .
  H43C_8 H 0.820508 0.321621 0.346178 0.103 Uiso 1 1 calc R U . . .
  C44_8 C 0.8213(4) 0.4534(5) 0.4366(3) 0.0745(17) Uani 1 1 d . . . . .
  H44A_8 H 0.802110 0.519701 0.416013 0.112 Uiso 1 1 calc R U . . .
  H44B_8 H 0.872386 0.441054 0.436694 0.112 Uiso 1 1 calc R U . . .
  H44C_8 H 0.821173 0.459256 0.476171 0.112 Uiso 1 1 calc R U . . .
  C45_9 C 0.7051(3) -0.0195(4) 0.4482(2) 0.0554(12) Uani 1 1 d . . . . .
  H45_9 H 0.654998 0.006515 0.423612 0.066 Uiso 1 1 calc R U . . .
  C46_9 C 0.7270(4) -0.1124(4) 0.4172(2) 0.0693(16) Uani 1 1 d . . . . .
  H46A_9 H 0.689966 -0.169661 0.411354 0.104 Uiso 1 1 calc R U . . .
  H46B_9 H 0.776179 -0.139300 0.440209 0.104 Uiso 1 1 calc R U . . .
  H46C_9 H 0.728824 -0.088123 0.379924 0.104 Uiso 1 1 calc R U . . .
  C47_9 C 0.6977(4) -0.0568(5) 0.5049(2) 0.0688(15) Uani 1 1 d . . . . .
  H47A_9 H 0.662415 -0.116463 0.497867 0.103 Uiso 1 1 calc R U . . .
  H47B_9 H 0.679330 0.002216 0.522667 0.103 Uiso 1 1 calc R U . . .
  H47C_9 H 0.746560 -0.080027 0.530494 0.103 Uiso 1 1 calc R U . . .
  C48_10 C 0.4595(3) 0.0531(3) 0.36355(19) 0.0468(10) Uani 1 1 d . . . . .
  H48_10 H 0.493140 0.116843 0.371936 0.056 Uiso 1 1 calc R U . . .
  C49_10 C 0.4054(3) 0.0648(4) 0.3975(2) 0.0591(13) Uani 1 1 d . . . . .
  H49A_10 H 0.433776 0.075776 0.438118 0.089 Uiso 1 1 calc R U . . .
  H49B_10 H 0.375207 -0.000050 0.393208 0.089 Uiso 1 1 calc R U . . .
  H49C_10 H 0.372692 0.126233 0.383061 0.089 Uiso 1 1 calc R U . . .
  C50_10 C 0.5079(3) -0.0455(4) 0.3854(2) 0.0589(13) Uani 1 1 d . . . . .
  H50A_10 H 0.539051 -0.034204 0.425271 0.088 Uiso 1 1 calc R U . . .
  H50B_10 H 0.539827 -0.057824 0.361782 0.088 Uiso 1 1 calc R U . . .
  H50C_10 H 0.475673 -0.107742 0.383053 0.088 Uiso 1 1 calc R U . . .
  C51_11 C 0.3137(3) 0.2373(5) 0.1744(2) 0.0639(14) Uani 1 1 d . . . . .
  H51_11 H 0.338755 0.301347 0.196621 0.077 Uiso 1 1 calc R U . . .
  C52_11 C 0.2300(4) 0.2465(7) 0.1661(3) 0.086(2) Uani 1 1 d . . . . .
  H52A_11 H 0.210325 0.312428 0.145341 0.129 Uiso 1 1 calc R U . . .
  H52B_11 H 0.222717 0.247804 0.203611 0.129 Uiso 1 1 calc R U . . .
  H52C_11 H 0.203628 0.185071 0.144110 0.129 Uiso 1 1 calc R U . . .
  C53_11 C 0.3264(4) 0.2410(5) 0.1161(2) 0.0745(17) Uani 1 1 d . . . . .
  H53A_11 H 0.308666 0.309373 0.097341 0.112 Uiso 1 1 calc R U . . .
  H53B_11 H 0.298934 0.182551 0.091913 0.112 Uiso 1 1 calc R U . . .
  H53C_11 H 0.379859 0.233295 0.121767 0.112 Uiso 1 1 calc R U . . .
  C54_12 C 0.5455(3) 0.5753(3) 0.32923(19) 0.0464(10) Uani 1 1 d . . . . .
  H54_12 H 0.507565 0.524555 0.304874 0.056 Uiso 1 1 calc R U . . .
  C55_12 C 0.6043(3) 0.5931(4) 0.3001(2) 0.0575(12) Uani 1 1 d . . . . .
  H55A_12 H 0.580375 0.622535 0.261665 0.086 Uiso 1 1 calc R U . . .
  H55B_12 H 0.628109 0.524965 0.297069 0.086 Uiso 1 1 calc R U . . .
  H55C_12 H 0.642085 0.643271 0.322781 0.086 Uiso 1 1 calc R U . . .
  C56_12 C 0.5050(4) 0.6803(4) 0.3319(2) 0.0697(17) Uani 1 1 d . . . . .
  H56A_12 H 0.482952 0.709190 0.293189 0.105 Uiso 1 1 calc R U . . .
  H56B_12 H 0.540723 0.731834 0.355732 0.105 Uiso 1 1 calc R U . . .
  H56C_12 H 0.465462 0.666996 0.348646 0.105 Uiso 1 1 calc R U . . .
  C57_13 C 0.5415(3) 0.2894(3) 0.47566(18) 0.0442(10) Uani 1 1 d . . . . .
  H57_13 H 0.502756 0.260458 0.440779 0.053 Uiso 1 1 calc R U . . .
  C58_13 C 0.5023(3) 0.3223(4) 0.5178(2) 0.0599(13) Uani 1 1 d . . . . .
  H58A_13 H 0.473250 0.261995 0.524487 0.090 Uiso 1 1 calc R U . . .
  H58B_13 H 0.468830 0.382404 0.502012 0.090 Uiso 1 1 calc R U . . .
  H58C_13 H 0.539563 0.343672 0.554093 0.090 Uiso 1 1 calc R U . . .
  C59_13 C 0.5969(3) 0.2000(4) 0.5012(2) 0.0559(12) Uani 1 1 d . . . . .
  H59A_13 H 0.569985 0.137415 0.508061 0.084 Uiso 1 1 calc R U . . .
  H59B_13 H 0.632913 0.223993 0.537486 0.084 Uiso 1 1 calc R U . . .
  H59C_13 H 0.623378 0.181162 0.474442 0.084 Uiso 1 1 calc R U . . .

loop_
 _atom_site_aniso_label
 _atom_site_aniso_U_11
 _atom_site_aniso_U_22
 _atom_site_aniso_U_33
 _atom_site_aniso_U_23
 _atom_site_aniso_U_13
 _atom_site_aniso_U_12
  P1_1 0.0534(6) 0.0285(5) 0.0299(5) 0.0036(4) 0.0109(4) 0.0010(4)
  Al1_1 0.0680(9) 0.0346(6) 0.0333(6) 0.0009(5) 0.0170(6) 0.0035(6)
  N1_1 0.061(2) 0.0300(16) 0.0292(16) 0.0068(13) 0.0127(15) 0.0019(15)
  N2_1 0.0518(19) 0.0291(16) 0.0340(16) 0.0048(13) 0.0121(15) 0.0053(14)
  N3_1 0.061(2) 0.0301(17) 0.0313(16) 0.0067(13) 0.0082(15) -0.0015(15)
  N4_1 0.058(2) 0.0346(18) 0.0340(17) 0.0052(14) 0.0140(15) 0.0024(15)
  N5_1 0.066(2) 0.0328(18) 0.0343(17) 0.0058(14) 0.0076(16) -0.0028(16)
  N6_1 0.062(2) 0.0293(17) 0.0320(16) 0.0063(13) 0.0076(15) -0.0001(15)
  C1_2 0.054(3) 0.044(3) 0.039(2) 0.002(2) 0.021(2) 0.003(2)
  C2_2 0.053(3) 0.045(3) 0.036(2) -0.001(2) 0.020(2) 0.007(2)
  C3_2 0.064(3) 0.033(3) 0.047(3) -0.005(2) 0.028(2) 0.001(2)
  C4_2 0.062(3) 0.052(3) 0.046(3) -0.013(2) 0.023(2) -0.004(2)
  C5_2 0.059(3) 0.056(3) 0.033(2) -0.002(2) 0.017(2) 0.008(2)
  C6_2 0.065(4) 0.050(3) 0.056(3) 0.008(3) 0.026(3) 0.001(3)
  C7_2 0.057(3) 0.064(4) 0.045(3) 0.006(3) 0.016(3) 0.017(3)
  C8_2 0.093(5) 0.039(3) 0.080(4) 0.006(3) 0.049(4) 0.007(3)
  C9_2 0.069(4) 0.083(5) 0.068(4) -0.034(4) 0.026(3) -0.017(4)
  C10_2 0.072(4) 0.087(5) 0.031(3) 0.004(3) 0.009(3) 0.015(4)
  C1_21 0.063(5) 0.051(5) 0.046(5) -0.008(5) 0.017(5) 0.004(5)
  C2_21 0.069(6) 0.048(6) 0.046(5) -0.008(5) 0.019(5) 0.003(5)
  C3_21 0.072(6) 0.043(6) 0.045(6) -0.010(5) 0.020(5) 0.001(5)
  C4_21 0.065(6) 0.051(6) 0.038(6) -0.009(5) 0.021(5) 0.002(5)
  C5_21 0.064(6) 0.051(6) 0.039(6) -0.008(5) 0.018(5) 0.004(5)
  C6_21 0.073(9) 0.077(11) 0.067(11) -0.008(10) 0.014(8) -0.009(8)
  C7_21 0.091(10) 0.063(10) 0.060(8) -0.006(8) 0.019(8) 0.024(8)
  C8_21 0.092(11) 0.050(9) 0.055(10) -0.010(7) 0.038(9) -0.006(8)
  C9_21 0.072(9) 0.076(13) 0.042(9) -0.015(9) 0.010(7) -0.002(8)
  C10_21 0.087(13) 0.070(10) 0.047(10) 0.005(9) 0.024(9) 0.003(9)
  C11_3 0.062(3) 0.039(2) 0.0297(19) 0.0015(16) 0.0107(18) 0.0037(19)
  C12_3 0.069(3) 0.043(2) 0.035(2) 0.0004(18) 0.011(2) -0.004(2)
  C13_3 0.077(4) 0.050(3) 0.048(3) -0.001(2) -0.004(2) -0.009(3)
  C14_3 0.083(4) 0.056(3) 0.053(3) 0.000(2) -0.016(3) 0.002(3)
  C15_3 0.079(4) 0.048(3) 0.043(3) 0.007(2) -0.005(2) 0.009(3)
  C16_3 0.071(3) 0.039(2) 0.035(2) 0.0030(17) 0.009(2) 0.006(2)
  Br1_4 0.0628(5) 0.0531(6) 0.0469(4) 0.0129(4) 0.0106(4) -0.0124(4)
  Br2_4 0.0676(5) 0.0354(4) 0.0563(5) 0.0025(3) 0.0144(4) 0.0111(3)
  C17_4 0.045(3) 0.032(2) 0.038(2) 0.0041(18) 0.010(2) -0.001(2)
  C18_4 0.045(2) 0.037(2) 0.039(2) 0.0022(18) 0.0103(19) 0.001(2)
  C19_4 0.049(2) 0.037(2) 0.042(2) 0.0035(18) 0.009(2) -0.002(2)
  C20_4 0.049(2) 0.035(2) 0.040(2) 0.0023(18) 0.006(2) -0.002(2)
  C21_4 0.081(4) 0.037(3) 0.059(3) 0.008(3) -0.010(3) -0.002(3)
  C22_4 0.047(2) 0.034(2) 0.042(2) 0.0008(19) 0.0077(18) -0.001(2)
  C23_4 0.046(3) 0.034(2) 0.041(2) -0.0001(18) 0.0084(19) -0.001(2)
  C17_41 0.041(3) 0.035(3) 0.039(3) 0.002(2) 0.011(2) -0.001(3)
  C18_41 0.044(3) 0.040(3) 0.042(3) 0.003(2) 0.013(2) 0.000(2)
  C19_41 0.042(3) 0.038(3) 0.041(3) 0.002(2) 0.013(2) -0.001(3)
  C20_41 0.040(3) 0.037(3) 0.039(3) 0.000(2) 0.012(2) -0.001(3)
  C22_41 0.043(3) 0.036(3) 0.041(3) 0.000(2) 0.013(2) -0.001(2)
  C23_41 0.043(3) 0.038(3) 0.041(3) 0.001(2) 0.012(2) -0.001(2)
  C1_411 0.048(4) 0.050(5) 0.051(5) 0.003(3) 0.015(3) 0.004(3)
  C2_411 0.071(6) 0.079(7) 0.070(7) 0.000(6) 0.021(5) -0.005(5)
  C3_411 0.065(6) 0.072(7) 0.057(6) -0.002(5) 0.025(5) 0.003(5)
  C1_421 0.052(4) 0.046(4) 0.046(4) 0.004(3) 0.015(3) -0.003(3)
  C2_421 0.082(7) 0.071(7) 0.076(7) -0.001(5) 0.028(5) 0.008(6)
  C3_421 0.070(6) 0.073(7) 0.076(7) 0.009(6) 0.019(5) 0.000(5)
  C24_5 0.052(2) 0.0255(18) 0.0275(17) 0.0074(14) 0.0083(16) 0.0012(16)
  C25_5 0.054(2) 0.0299(19) 0.0286(18) 0.0050(15) 0.0069(16) 0.0003(17)
  C26_5 0.052(2) 0.038(2) 0.041(2) 0.0047(17) 0.0095(19) -0.0017(18)
  C27_5 0.050(2) 0.040(2) 0.052(3) 0.0011(19) 0.013(2) 0.0059(19)
  C28_5 0.055(2) 0.032(2) 0.041(2) 0.0001(16) 0.0128(19) 0.0057(18)
  C29_5 0.056(2) 0.0242(17) 0.0286(17) 0.0035(14) 0.0108(16) 0.0005(16)
  C30_6 0.055(2) 0.036(2) 0.036(2) -0.0009(16) 0.0166(18) -0.0062(18)
  C31_6 0.061(3) 0.032(2) 0.039(2) 0.0001(16) 0.0182(19) -0.0035(18)
  C32_6 0.070(3) 0.038(2) 0.059(3) -0.007(2) 0.022(2) -0.012(2)
  C33_6 0.077(4) 0.054(3) 0.063(3) -0.024(3) 0.025(3) -0.023(3)
  C34_6 0.068(3) 0.060(3) 0.049(3) -0.014(2) 0.014(2) -0.020(3)
  C35_6 0.061(3) 0.054(3) 0.037(2) -0.0030(19) 0.014(2) -0.010(2)
  C36_7 0.057(2) 0.0272(19) 0.0321(19) -0.0020(15) 0.0127(17) -0.0006(17)
  C37_7 0.062(3) 0.029(2) 0.041(2) -0.0025(16) 0.022(2) 0.0001(18)
  C38_7 0.066(3) 0.037(2) 0.049(2) -0.0050(19) 0.020(2) -0.009(2)
  C39_7 0.061(3) 0.054(3) 0.042(2) -0.011(2) 0.009(2) -0.006(2)
  C40_7 0.060(3) 0.043(2) 0.035(2) -0.0011(17) 0.0085(19) 0.000(2)
  C41_7 0.056(2) 0.033(2) 0.0331(19) 0.0016(16) 0.0122(18) 0.0077(18)
  C42_8 0.066(3) 0.041(2) 0.055(3) 0.005(2) 0.014(2) -0.003(2)
  C43_8 0.074(4) 0.069(4) 0.064(3) 0.019(3) 0.024(3) -0.005(3)
  C44_8 0.078(4) 0.044(3) 0.096(5) 0.005(3) 0.022(3) -0.007(3)
  C45_9 0.072(3) 0.044(3) 0.044(2) 0.015(2) 0.011(2) 0.004(2)
  C46_9 0.111(5) 0.039(3) 0.056(3) 0.003(2) 0.025(3) -0.011(3)
  C47_9 0.087(4) 0.062(3) 0.063(3) 0.026(3) 0.031(3) 0.016(3)
  C48_10 0.066(3) 0.031(2) 0.041(2) 0.0040(17) 0.015(2) 0.0024(19)
  C49_10 0.088(4) 0.045(3) 0.048(3) 0.011(2) 0.028(3) 0.006(3)
  C50_10 0.085(4) 0.031(2) 0.059(3) 0.007(2) 0.021(3) 0.005(2)
  C51_11 0.077(4) 0.064(3) 0.038(2) 0.007(2) 0.001(2) -0.004(3)
  C52_11 0.088(4) 0.107(6) 0.048(3) 0.017(3) 0.003(3) 0.015(4)
  C53_11 0.092(4) 0.082(4) 0.038(3) 0.006(3) 0.007(3) -0.021(3)
  C54_12 0.070(3) 0.028(2) 0.044(2) 0.0005(16) 0.021(2) -0.0021(19)
  C55_12 0.075(3) 0.054(3) 0.047(3) 0.001(2) 0.025(2) -0.013(2)
  C56_12 0.130(5) 0.031(2) 0.050(3) 0.006(2) 0.032(3) 0.012(3)
  C57_13 0.064(3) 0.032(2) 0.034(2) 0.0035(16) 0.0121(19) 0.0065(19)
  C58_13 0.090(4) 0.040(2) 0.061(3) 0.008(2) 0.041(3) 0.008(2)
  C59_13 0.076(3) 0.045(3) 0.046(2) 0.015(2) 0.020(2) 0.017(2)

loop_
 _geom_bond_atom_site_label_1
 _geom_bond_atom_site_label_2
 _geom_bond_distance
 _geom_bond_site_symmetry_2
 _geom_bond_publ_flag
  P1_1 N2_1 1.772(3) . ?
  P1_1 N1_1 1.776(3) . ?
  P1_1 C24_5 1.850(4) . ?
  P1_1 Al1_1 2.7436(16) . ?
  Al1_1 N1_1 1.842(4) . ?
  Al1_1 N2_1 1.846(3) . ?
  Al1_1 C1_21 1.961(14) . ?
  Al1_1 C2_21 2.030(12) . ?
  Al1_1 C4_2 2.140(6) . ?
  Al1_1 C5_21 2.144(13) . ?
  Al1_1 C3_2 2.182(6) . ?
  Al1_1 C5_2 2.197(6) . ?
  Al1_1 C3_21 2.245(10) . ?
  Al1_1 C1_2 2.248(6) . ?
  Al1_1 C2_2 2.264(6) . ?
  Al1_1 C4_21 2.310(11) . ?
  N1_1 N3_1 1.344(4) . ?
  N2_1 N4_1 1.366(5) . ?
  N3_1 N5_1 1.269(5) . ?
  N4_1 N6_1 1.267(5) . ?
  N5_1 C17_41 1.42(3) . ?
  N5_1 C17_4 1.434(10) . ?
  N6_1 C11_3 1.451(6) . ?
  C1_2 C5_2 1.425(9) . ?
  C1_2 C2_2 1.441(8) . ?
  C1_2 C6_2 1.483(9) . ?
  C2_2 C3_2 1.434(9) . ?
  C2_2 C7_2 1.493(8) . ?
  C3_2 C4_2 1.428(10) . ?
  C3_2 C8_2 1.486(9) . ?
  C4_2 C5_2 1.420(10) . ?
  C4_2 C9_2 1.484(9) . ?
  C5_2 C10_2 1.509(9) . ?
  C6_2 H6A_2 0.9800 . ?
  C6_2 H6B_2 0.9800 . ?
  C6_2 H6C_2 0.9800 . ?
  C7_2 H7A_2 0.9800 . ?
  C7_2 H7B_2 0.9800 . ?
  C7_2 H7C_2 0.9800 . ?
  C8_2 H8A_2 0.9800 . ?
  C8_2 H8B_2 0.9800 . ?
  C8_2 H8C_2 0.9800 . ?
  C9_2 H9A_2 0.9800 . ?
  C9_2 H9B_2 0.9800 . ?
  C9_2 H9C_2 0.9800 . ?
  C10_2 H10A_2 0.9800 . ?
  C10_2 H10B_2 0.9800 . ?
  C10_2 H10C_2 0.9800 . ?
  C1_21 C5_21 1.4200 . ?
  C1_21 C2_21 1.4200 . ?
  C1_21 C6_21 1.5095 . ?
  C2_21 C3_21 1.4200 . ?
  C2_21 C7_21 1.5095 . ?
  C3_21 C4_21 1.4200 . ?
  C3_21 C8_21 1.5095 . ?
  C4_21 C5_21 1.4200 . ?
  C4_21 C9_21 1.5095 . ?
  C5_21 C10_21 1.5095 . ?
  C6_21 H6A_21 0.9800 . ?
  C6_21 H6B_21 0.9800 . ?
  C6_21 H6C_21 0.9800 . ?
  C7_21 H7A_21 0.9800 . ?
  C7_21 H7B_21 0.9800 . ?
  C7_21 H7C_21 0.9800 . ?
  C8_21 H8A_21 0.9800 . ?
  C8_21 H8B_21 0.9800 . ?
  C8_21 H8C_21 0.9800 . ?
  C9_21 H9A_21 0.9800 . ?
  C9_21 H9B_21 0.9800 . ?
  C9_21 H9C_21 0.9800 . ?
  C10_21 H10A_21 0.9800 . ?
  C10_21 H10B_21 0.9800 . ?
  C10_21 H10C_21 0.9800 . ?
  C11_3 C16_3 1.391(6) . ?
  C11_3 C12_3 1.410(7) . ?
  C12_3 C13_3 1.404(7) . ?
  C12_3 C42_8 1.523(7) . ?
  C13_3 C14_3 1.366(8) . ?
  C13_3 H13_3 0.9500 . ?
  C14_3 C15_3 1.371(8) . ?
  C14_3 H14_3 0.9500 . ?
  C15_3 C16_3 1.394(7) . ?
  C15_3 H15_3 0.9500 . ?
  C16_3 C45_9 1.523(7) . ?
  Br1_4 C18_4 1.907(7) . ?
  Br2_4 C23_4 1.846(8) . ?
  C17_4 C23_4 1.408(10) . ?
  C17_4 C18_4 1.421(11) . ?
  C18_4 C19_4 1.401(10) . ?
  C19_4 C20_4 1.362(10) . ?
  C19_4 H19_4 0.9500 . ?
  C20_4 C22_4 1.415(10) . ?
  C20_4 C21_4 1.532(9) . ?
  C21_4 H21A_4 0.9800 . ?
  C21_4 H21B_4 0.9800 . ?
  C21_4 H21C_4 0.9800 . ?
  C22_4 C23_4 1.367(11) . ?
  C22_4 H22_4 0.9500 . ?
  C17_41 C23_41 1.34(3) . ?
  C17_41 C18_41 1.45(3) . ?
  C18_41 C19_41 1.40(3) . ?
  C18_41 C1_411 1.535(10) . ?
  C19_41 C20_41 1.34(2) . ?
  C19_41 H19_41 0.9500 . ?
  C20_41 C22_41 1.35(3) . ?
  C20_41 H20_41 0.9500 . ?
  C22_41 C23_41 1.51(3) . ?
  C22_41 H22_41 0.9500 . ?
  C23_41 C1_421 1.54(3) . ?
  C1_411 C3_411 1.29(4) . ?
  C1_411 C2_411 1.40(4) . ?
  C1_411 H1_411 1.0000 . ?
  C2_411 H2A_411 0.9800 . ?
  C2_411 H2B_411 0.9800 . ?
  C2_411 H2C_411 0.9800 . ?
  C3_411 H3A_411 0.9800 . ?
  C3_411 H3B_411 0.9800 . ?
  C3_411 H3C_411 0.9800 . ?
  C1_421 C3_421 1.51(3) . ?
  C1_421 C2_421 1.68(3) . ?
  C1_421 H1_421 1.0000 . ?
  C2_421 H2A_421 0.9800 . ?
  C2_421 H2B_421 0.9800 . ?
  C2_421 H2C_421 0.9800 . ?
  C3_421 H3A_421 0.9800 . ?
  C3_421 H3B_421 0.9800 . ?
  C3_421 H3C_421 0.9800 . ?
  C24_5 C29_5 1.410(5) . ?
  C24_5 C25_5 1.415(6) . ?
  C25_5 C26_5 1.397(6) . ?
  C25_5 C30_6 1.511(6) . ?
  C26_5 C27_5 1.381(6) . ?
  C26_5 H26_5 0.9500 . ?
  C27_5 C28_5 1.379(7) . ?
  C27_5 H27_5 0.9500 . ?
  C28_5 C29_5 1.408(6) . ?
  C28_5 H28_5 0.9500 . ?
  C29_5 C36_7 1.508(6) . ?
  C30_6 C31_6 1.411(6) . ?
  C30_6 C35_6 1.412(6) . ?
  C31_6 C32_6 1.391(6) . ?
  C31_6 C48_10 1.524(6) . ?
  C32_6 C33_6 1.390(8) . ?
  C32_6 H32_6 0.9500 . ?
  C33_6 C34_6 1.372(8) . ?
  C33_6 H33_6 0.9500 . ?
  C34_6 C35_6 1.397(7) . ?
  C34_6 H34_6 0.9500 . ?
  C35_6 C51_11 1.512(7) . ?
  C36_7 C37_7 1.415(6) . ?
  C36_7 C41_7 1.416(5) . ?
  C37_7 C38_7 1.389(7) . ?
  C37_7 C54_12 1.510(6) . ?
  C38_7 C39_7 1.364(7) . ?
  C38_7 H38_7 0.9500 . ?
  C39_7 C40_7 1.374(7) . ?
  C39_7 H39_7 0.9500 . ?
  C40_7 C41_7 1.389(6) . ?
  C40_7 H40_7 0.9500 . ?
  C41_7 C57_13 1.520(6) . ?
  C42_8 C43_8 1.515(8) . ?
  C42_8 C44_8 1.537(7) . ?
  C42_8 H42_8 1.0000 . ?
  C43_8 H43A_8 0.9800 . ?
  C43_8 H43B_8 0.9800 . ?
  C43_8 H43C_8 0.9800 . ?
  C44_8 H44A_8 0.9800 . ?
  C44_8 H44B_8 0.9800 . ?
  C44_8 H44C_8 0.9800 . ?
  C45_9 C46_9 1.524(8) . ?
  C45_9 C47_9 1.524(7) . ?
  C45_9 H45_9 1.0000 . ?
  C46_9 H46A_9 0.9800 . ?
  C46_9 H46B_9 0.9800 . ?
  C46_9 H46C_9 0.9800 . ?
  C47_9 H47A_9 0.9800 . ?
  C47_9 H47B_9 0.9800 . ?
  C47_9 H47C_9 0.9800 . ?
  C48_10 C50_10 1.527(6) . ?
  C48_10 C49_10 1.529(7) . ?
  C48_10 H48_10 1.0000 . ?
  C49_10 H49A_10 0.9800 . ?
  C49_10 H49B_10 0.9800 . ?
  C49_10 H49C_10 0.9800 . ?
  C50_10 H50A_10 0.9800 . ?
  C50_10 H50B_10 0.9800 . ?
  C50_10 H50C_10 0.9800 . ?
  C51_11 C52_11 1.535(9) . ?
  C51_11 C53_11 1.537(8) . ?
  C51_11 H51_11 1.0000 . ?
  C52_11 H52A_11 0.9800 . ?
  C52_11 H52B_11 0.9800 . ?
  C52_11 H52C_11 0.9800 . ?
  C53_11 H53A_11 0.9800 . ?
  C53_11 H53B_11 0.9800 . ?
  C53_11 H53C_11 0.9800 . ?
  C54_12 C55_12 1.528(7) . ?
  C54_12 C56_12 1.536(7) . ?
  C54_12 H54_12 1.0000 . ?
  C55_12 H55A_12 0.9800 . ?
  C55_12 H55B_12 0.9800 . ?
  C55_12 H55C_12 0.9800 . ?
  C56_12 H56A_12 0.9800 . ?
  C56_12 H56B_12 0.9800 . ?
  C56_12 H56C_12 0.9800 . ?
  C57_13 C58_13 1.520(7) . ?
  C57_13 C59_13 1.524(6) . ?
  C57_13 H57_13 1.0000 . ?
  C58_13 H58A_13 0.9800 . ?
  C58_13 H58B_13 0.9800 . ?
  C58_13 H58C_13 0.9800 . ?
  C59_13 H59A_13 0.9800 . ?
  C59_13 H59B_13 0.9800 . ?
  C59_13 H59C_13 0.9800 . ?

loop_
 _geom_angle_atom_site_label_1
 _geom_angle_atom_site_label_2
 _geom_angle_atom_site_label_3
 _geom_angle
 _geom_angle_site_symmetry_1
 _geom_angle_site_symmetry_3
 _geom_angle_publ_flag
  N2_1 P1_1 N1_1 82.22(16) . . ?
  N2_1 P1_1 C24_5 109.33(17) . . ?
  N1_1 P1_1 C24_5 104.09(18) . . ?
  N2_1 P1_1 Al1_1 41.71(11) . . ?
  N1_1 P1_1 Al1_1 41.59(12) . . ?
  C24_5 P1_1 Al1_1 119.76(13) . . ?
  N1_1 Al1_1 N2_1 78.45(15) . . ?
  N1_1 Al1_1 C1_21 126.8(4) . . ?
  N2_1 Al1_1 C1_21 126.9(4) . . ?
  N1_1 Al1_1 C2_21 168.4(4) . . ?
  N2_1 Al1_1 C2_21 109.3(3) . . ?
  C1_21 Al1_1 C2_21 41.6(2) . . ?
  N1_1 Al1_1 C4_2 131.9(2) . . ?
  N2_1 Al1_1 C4_2 144.0(2) . . ?
  N1_1 Al1_1 C5_21 103.4(3) . . ?
  N2_1 Al1_1 C5_21 164.7(4) . . ?
  C1_21 Al1_1 C5_21 40.2(2) . . ?
  C2_21 Al1_1 C5_21 66.7(3) . . ?
  N1_1 Al1_1 C3_2 170.4(2) . . ?
  N2_1 Al1_1 C3_2 110.0(2) . . ?
  C4_2 Al1_1 C3_2 38.6(3) . . ?
  N1_1 Al1_1 C5_2 109.2(2) . . ?
  N2_1 Al1_1 C5_2 164.4(2) . . ?
  C4_2 Al1_1 C5_2 38.2(3) . . ?
  C3_2 Al1_1 C5_2 63.9(2) . . ?
  N1_1 Al1_1 C3_21 143.9(3) . . ?
  N2_1 Al1_1 C3_21 123.8(3) . . ?
  C1_21 Al1_1 C3_21 65.8(3) . . ?
  C2_21 Al1_1 C3_21 38.38(18) . . ?
  C5_21 Al1_1 C3_21 63.1(3) . . ?
  N1_1 Al1_1 C1_2 115.7(2) . . ?
  N2_1 Al1_1 C1_2 127.2(2) . . ?
  C4_2 Al1_1 C1_2 63.3(2) . . ?
  C3_2 Al1_1 C1_2 63.4(2) . . ?
  C5_2 Al1_1 C1_2 37.4(2) . . ?
  N1_1 Al1_1 C2_2 146.8(2) . . ?
  N2_1 Al1_1 C2_2 103.62(18) . . ?
  C4_2 Al1_1 C2_2 63.0(2) . . ?
  C3_2 Al1_1 C2_2 37.6(2) . . ?
  C5_2 Al1_1 C2_2 62.4(2) . . ?
  C1_2 Al1_1 C2_2 37.3(2) . . ?
  N1_1 Al1_1 C4_21 112.7(3) . . ?
  N2_1 Al1_1 C4_21 156.1(3) . . ?
  C1_21 Al1_1 C4_21 64.5(3) . . ?
  C2_21 Al1_1 C4_21 63.6(3) . . ?
  C5_21 Al1_1 C4_21 36.95(18) . . ?
  C3_21 Al1_1 C4_21 36.29(15) . . ?
  N3_1 N1_1 P1_1 121.8(3) . . ?
  N3_1 N1_1 Al1_1 135.6(3) . . ?
  P1_1 N1_1 Al1_1 98.64(17) . . ?
  N4_1 N2_1 P1_1 119.4(3) . . ?
  N4_1 N2_1 Al1_1 123.6(3) . . ?
  P1_1 N2_1 Al1_1 98.61(16) . . ?
  N5_1 N3_1 N1_1 113.0(3) . . ?
  N6_1 N4_1 N2_1 113.9(3) . . ?
  N3_1 N5_1 C17_41 108.3(11) . . ?
  N3_1 N5_1 C17_4 116.2(5) . . ?
  N4_1 N6_1 C11_3 112.3(4) . . ?
  C5_2 C1_2 C2_2 107.5(6) . . ?
  C5_2 C1_2 C6_2 126.8(6) . . ?
  C2_2 C1_2 C6_2 125.6(6) . . ?
  C5_2 C1_2 Al1_1 69.4(4) . . ?
  C2_2 C1_2 Al1_1 72.0(3) . . ?
  C6_2 C1_2 Al1_1 125.4(4) . . ?
  C3_2 C2_2 C1_2 108.1(5) . . ?
  C3_2 C2_2 C7_2 127.0(6) . . ?
  C1_2 C2_2 C7_2 125.0(6) . . ?
  C3_2 C2_2 Al1_1 68.1(3) . . ?
  C1_2 C2_2 Al1_1 70.8(3) . . ?
  C7_2 C2_2 Al1_1 127.5(4) . . ?
  C4_2 C3_2 C2_2 107.3(5) . . ?
  C4_2 C3_2 C8_2 126.3(6) . . ?
  C2_2 C3_2 C8_2 126.3(6) . . ?
  C4_2 C3_2 Al1_1 69.1(3) . . ?
  C2_2 C3_2 Al1_1 74.3(3) . . ?
  C8_2 C3_2 Al1_1 124.6(4) . . ?
  C5_2 C4_2 C3_2 108.8(6) . . ?
  C5_2 C4_2 C9_2 124.2(7) . . ?
  C3_2 C4_2 C9_2 126.1(7) . . ?
  C5_2 C4_2 Al1_1 73.1(4) . . ?
  C3_2 C4_2 Al1_1 72.3(3) . . ?
  C9_2 C4_2 Al1_1 129.7(5) . . ?
  C4_2 C5_2 C1_2 108.3(6) . . ?
  C4_2 C5_2 C10_2 126.9(7) . . ?
  C1_2 C5_2 C10_2 124.8(7) . . ?
  C4_2 C5_2 Al1_1 68.7(3) . . ?
  C1_2 C5_2 Al1_1 73.2(3) . . ?
  C10_2 C5_2 Al1_1 124.8(5) . . ?
  C1_2 C6_2 H6A_2 109.5 . . ?
  C1_2 C6_2 H6B_2 109.5 . . ?
  H6A_2 C6_2 H6B_2 109.5 . . ?
  C1_2 C6_2 H6C_2 109.5 . . ?
  H6A_2 C6_2 H6C_2 109.5 . . ?
  H6B_2 C6_2 H6C_2 109.5 . . ?
  C2_2 C7_2 H7A_2 109.5 . . ?
  C2_2 C7_2 H7B_2 109.5 . . ?
  H7A_2 C7_2 H7B_2 109.5 . . ?
  C2_2 C7_2 H7C_2 109.5 . . ?
  H7A_2 C7_2 H7C_2 109.5 . . ?
  H7B_2 C7_2 H7C_2 109.5 . . ?
  C3_2 C8_2 H8A_2 109.5 . . ?
  C3_2 C8_2 H8B_2 109.5 . . ?
  H8A_2 C8_2 H8B_2 109.5 . . ?
  C3_2 C8_2 H8C_2 109.5 . . ?
  H8A_2 C8_2 H8C_2 109.5 . . ?
  H8B_2 C8_2 H8C_2 109.5 . . ?
  C4_2 C9_2 H9A_2 109.5 . . ?
  C4_2 C9_2 H9B_2 109.5 . . ?
  H9A_2 C9_2 H9B_2 109.5 . . ?
  C4_2 C9_2 H9C_2 109.5 . . ?
  H9A_2 C9_2 H9C_2 109.5 . . ?
  H9B_2 C9_2 H9C_2 109.5 . . ?
  C5_2 C10_2 H10A_2 109.5 . . ?
  C5_2 C10_2 H10B_2 109.5 . . ?
  H10A_2 C10_2 H10B_2 109.5 . . ?
  C5_2 C10_2 H10C_2 109.5 . . ?
  H10A_2 C10_2 H10C_2 109.5 . . ?
  H10B_2 C10_2 H10C_2 109.5 . . ?
  C5_21 C1_21 C2_21 108.0 . . ?
  C5_21 C1_21 C6_21 126.0 . . ?
  C2_21 C1_21 C6_21 126.0 . . ?
  C5_21 C1_21 Al1_1 76.9(4) . . ?
  C2_21 C1_21 Al1_1 71.8(4) . . ?
  C6_21 C1_21 Al1_1 117.3(4) . . ?
  C1_21 C2_21 C3_21 108.0 . . ?
  C1_21 C2_21 C7_21 126.0 . . ?
  C3_21 C2_21 C7_21 126.0 . . ?
  C1_21 C2_21 Al1_1 66.6(5) . . ?
  C3_21 C2_21 Al1_1 79.1(4) . . ?
  C7_21 C2_21 Al1_1 120.0(4) . . ?
  C4_21 C3_21 C2_21 108.0 . . ?
  C4_21 C3_21 C8_21 126.0 . . ?
  C2_21 C3_21 C8_21 126.0 . . ?
  C4_21 C3_21 Al1_1 74.3(4) . . ?
  C2_21 C3_21 Al1_1 62.6(4) . . ?
  C8_21 C3_21 Al1_1 128.4(4) . . ?
  C3_21 C4_21 C5_21 108.0 . . ?
  C3_21 C4_21 C9_21 126.0 . . ?
  C5_21 C4_21 C9_21 126.0 . . ?
  C3_21 C4_21 Al1_1 69.4(4) . . ?
  C5_21 C4_21 Al1_1 65.2(4) . . ?
  C9_21 C4_21 Al1_1 131.1(4) . . ?
  C1_21 C5_21 C4_21 108.0 . . ?
  C1_21 C5_21 C10_21 126.0 . . ?
  C4_21 C5_21 C10_21 126.0 . . ?
  C1_21 C5_21 Al1_1 63.0(4) . . ?
  C4_21 C5_21 Al1_1 77.9(4) . . ?
  C10_21 C5_21 Al1_1 124.4(3) . . ?
  C1_21 C6_21 H6A_21 109.5 . . ?
  C1_21 C6_21 H6B_21 109.5 . . ?
  H6A_21 C6_21 H6B_21 109.5 . . ?
  C1_21 C6_21 H6C_21 109.5 . . ?
  H6A_21 C6_21 H6C_21 109.5 . . ?
  H6B_21 C6_21 H6C_21 109.5 . . ?
  C2_21 C7_21 H7A_21 109.5 . . ?
  C2_21 C7_21 H7B_21 109.5 . . ?
  H7A_21 C7_21 H7B_21 109.5 . . ?
  C2_21 C7_21 H7C_21 109.5 . . ?
  H7A_21 C7_21 H7C_21 109.5 . . ?
  H7B_21 C7_21 H7C_21 109.5 . . ?
  C3_21 C8_21 H8A_21 109.5 . . ?
  C3_21 C8_21 H8B_21 109.5 . . ?
  H8A_21 C8_21 H8B_21 109.5 . . ?
  C3_21 C8_21 H8C_21 109.5 . . ?
  H8A_21 C8_21 H8C_21 109.5 . . ?
  H8B_21 C8_21 H8C_21 109.5 . . ?
  C4_21 C9_21 H9A_21 109.5 . . ?
  C4_21 C9_21 H9B_21 109.5 . . ?
  H9A_21 C9_21 H9B_21 109.5 . . ?
  C4_21 C9_21 H9C_21 109.5 . . ?
  H9A_21 C9_21 H9C_21 109.5 . . ?
  H9B_21 C9_21 H9C_21 109.5 . . ?
  C5_21 C10_21 H10A_21 109.5 . . ?
  C5_21 C10_21 H10B_21 109.5 . . ?
  H10A_21 C10_21 H10B_21 109.5 . . ?
  C5_21 C10_21 H10C_21 109.5 . . ?
  H10A_21 C10_21 H10C_21 109.5 . . ?
  H10B_21 C10_21 H10C_21 109.5 . . ?
  C16_3 C11_3 C12_3 121.2(4) . . ?
  C16_3 C11_3 N6_1 123.8(4) . . ?
  C12_3 C11_3 N6_1 114.8(4) . . ?
  C13_3 C12_3 C11_3 117.8(4) . . ?
  C13_3 C12_3 C42_8 122.3(5) . . ?
  C11_3 C12_3 C42_8 119.8(4) . . ?
  C14_3 C13_3 C12_3 120.7(5) . . ?
  C14_3 C13_3 H13_3 119.7 . . ?
  C12_3 C13_3 H13_3 119.7 . . ?
  C13_3 C14_3 C15_3 120.9(5) . . ?
  C13_3 C14_3 H14_3 119.5 . . ?
  C15_3 C14_3 H14_3 119.5 . . ?
  C14_3 C15_3 C16_3 120.9(5) . . ?
  C14_3 C15_3 H15_3 119.6 . . ?
  C16_3 C15_3 H15_3 119.6 . . ?
  C11_3 C16_3 C15_3 118.4(5) . . ?
  C11_3 C16_3 C45_9 123.3(4) . . ?
  C15_3 C16_3 C45_9 118.2(4) . . ?
  C23_4 C17_4 C18_4 116.5(8) . . ?
  C23_4 C17_4 N5_1 121.6(7) . . ?
  C18_4 C17_4 N5_1 121.5(6) . . ?
  C19_4 C18_4 C17_4 120.3(7) . . ?
  C19_4 C18_4 Br1_4 117.7(6) . . ?
  C17_4 C18_4 Br1_4 122.0(5) . . ?
  C20_4 C19_4 C18_4 122.1(7) . . ?
  C20_4 C19_4 H19_4 119.0 . . ?
  C18_4 C19_4 H19_4 119.0 . . ?
  C19_4 C20_4 C22_4 118.0(7) . . ?
  C19_4 C20_4 C21_4 119.1(7) . . ?
  C22_4 C20_4 C21_4 122.8(7) . . ?
  C20_4 C21_4 H21A_4 109.5 . . ?
  C20_4 C21_4 H21B_4 109.5 . . ?
  H21A_4 C21_4 H21B_4 109.5 . . ?
  C20_4 C21_4 H21C_4 109.5 . . ?
  H21A_4 C21_4 H21C_4 109.5 . . ?
  H21B_4 C21_4 H21C_4 109.5 . . ?
  C23_4 C22_4 C20_4 120.9(7) . . ?
  C23_4 C22_4 H22_4 119.6 . . ?
  C20_4 C22_4 H22_4 119.6 . . ?
  C22_4 C23_4 C17_4 122.1(7) . . ?
  C22_4 C23_4 Br2_4 118.0(5) . . ?
  C17_4 C23_4 Br2_4 119.9(6) . . ?
  C23_41 C17_41 N5_1 107.2(19) . . ?
  C23_41 C17_41 C18_41 123(2) . . ?
  N5_1 C17_41 C18_41 129.3(18) . . ?
  C19_41 C18_41 C17_41 114.0(18) . . ?
  C19_41 C18_41 C1_411 109(2) . . ?
  C17_41 C18_41 C1_411 136(2) . . ?
  C20_41 C19_41 C18_41 124.1(18) . . ?
  C20_41 C19_41 H19_41 117.9 . . ?
  C18_41 C19_41 H19_41 117.9 . . ?
  C19_41 C20_41 C22_41 123(2) . . ?
  C19_41 C20_41 H20_41 118.5 . . ?
  C22_41 C20_41 H20_41 118.5 . . ?
  C20_41 C22_41 C23_41 116.7(18) . . ?
  C20_41 C22_41 H22_41 121.7 . . ?
  C23_41 C22_41 H22_41 121.7 . . ?
  C17_41 C23_41 C22_41 119(2) . . ?
  C17_41 C23_41 C1_421 123(2) . . ?
  C22_41 C23_41 C1_421 117.8(17) . . ?
  C3_411 C1_411 C2_411 122(2) . . ?
  C3_411 C1_411 C18_41 113(3) . . ?
  C2_411 C1_411 C18_41 115(3) . . ?
  C3_411 C1_411 H1_411 100.3 . . ?
  C2_411 C1_411 H1_411 100.3 . . ?
  C18_41 C1_411 H1_411 100.3 . . ?
  C1_411 C2_411 H2A_411 109.5 . . ?
  C1_411 C2_411 H2B_411 109.5 . . ?
  H2A_411 C2_411 H2B_411 109.5 . . ?
  C1_411 C2_411 H2C_411 109.5 . . ?
  H2A_411 C2_411 H2C_411 109.5 . . ?
  H2B_411 C2_411 H2C_411 109.5 . . ?
  C1_411 C3_411 H3A_411 109.5 . . ?
  C1_411 C3_411 H3B_411 109.5 . . ?
  H3A_411 C3_411 H3B_411 109.5 . . ?
  C1_411 C3_411 H3C_411 109.5 . . ?
  H3A_411 C3_411 H3C_411 109.5 . . ?
  H3B_411 C3_411 H3C_411 109.5 . . ?
  C3_421 C1_421 C23_41 118.4(18) . . ?
  C3_421 C1_421 C2_421 105.4(18) . . ?
  C23_41 C1_421 C2_421 110.2(17) . . ?
  C3_421 C1_421 H1_421 107.5 . . ?
  C23_41 C1_421 H1_421 107.5 . . ?
  C2_421 C1_421 H1_421 107.5 . . ?
  C1_421 C2_421 H2A_421 109.5 . . ?
  C1_421 C2_421 H2B_421 109.5 . . ?
  H2A_421 C2_421 H2B_421 109.5 . . ?
  C1_421 C2_421 H2C_421 109.5 . . ?
  H2A_421 C2_421 H2C_421 109.5 . . ?
  H2B_421 C2_421 H2C_421 109.5 . . ?
  C1_421 C3_421 H3A_421 109.5 . . ?
  C1_421 C3_421 H3B_421 109.5 . . ?
  H3A_421 C3_421 H3B_421 109.5 . . ?
  C1_421 C3_421 H3C_421 109.5 . . ?
  H3A_421 C3_421 H3C_421 109.5 . . ?
  H3B_421 C3_421 H3C_421 109.5 . . ?
  C29_5 C24_5 C25_5 118.8(4) . . ?
  C29_5 C24_5 P1_1 113.1(3) . . ?
  C25_5 C24_5 P1_1 127.6(3) . . ?
  C26_5 C25_5 C24_5 118.7(4) . . ?
  C26_5 C25_5 C30_6 115.3(4) . . ?
  C24_5 C25_5 C30_6 125.5(4) . . ?
  C27_5 C26_5 C25_5 121.8(4) . . ?
  C27_5 C26_5 H26_5 119.1 . . ?
  C25_5 C26_5 H26_5 119.1 . . ?
  C28_5 C27_5 C26_5 120.1(4) . . ?
  C28_5 C27_5 H27_5 120.0 . . ?
  C26_5 C27_5 H27_5 120.0 . . ?
  C27_5 C28_5 C29_5 119.6(4) . . ?
  C27_5 C28_5 H28_5 120.2 . . ?
  C29_5 C28_5 H28_5 120.2 . . ?
  C28_5 C29_5 C24_5 120.4(4) . . ?
  C28_5 C29_5 C36_7 115.5(3) . . ?
  C24_5 C29_5 C36_7 123.7(4) . . ?
  C31_6 C30_6 C35_6 120.9(4) . . ?
  C31_6 C30_6 C25_5 118.1(4) . . ?
  C35_6 C30_6 C25_5 120.5(4) . . ?
  C32_6 C31_6 C30_6 117.9(4) . . ?
  C32_6 C31_6 C48_10 119.7(4) . . ?
  C30_6 C31_6 C48_10 122.1(4) . . ?
  C33_6 C32_6 C31_6 121.5(5) . . ?
  C33_6 C32_6 H32_6 119.2 . . ?
  C31_6 C32_6 H32_6 119.2 . . ?
  C34_6 C33_6 C32_6 120.0(5) . . ?
  C34_6 C33_6 H33_6 120.0 . . ?
  C32_6 C33_6 H33_6 120.0 . . ?
  C33_6 C34_6 C35_6 121.1(5) . . ?
  C33_6 C34_6 H34_6 119.5 . . ?
  C35_6 C34_6 H34_6 119.5 . . ?
  C34_6 C35_6 C30_6 118.5(5) . . ?
  C34_6 C35_6 C51_11 118.4(4) . . ?
  C30_6 C35_6 C51_11 122.9(4) . . ?
  C37_7 C36_7 C41_7 120.2(4) . . ?
  C37_7 C36_7 C29_5 122.5(4) . . ?
  C41_7 C36_7 C29_5 116.9(4) . . ?
  C38_7 C37_7 C36_7 118.2(4) . . ?
  C38_7 C37_7 C54_12 121.1(4) . . ?
  C36_7 C37_7 C54_12 120.7(4) . . ?
  C39_7 C38_7 C37_7 121.6(4) . . ?
  C39_7 C38_7 H38_7 119.2 . . ?
  C37_7 C38_7 H38_7 119.2 . . ?
  C38_7 C39_7 C40_7 120.4(4) . . ?
  C38_7 C39_7 H39_7 119.8 . . ?
  C40_7 C39_7 H39_7 119.8 . . ?
  C39_7 C40_7 C41_7 121.2(4) . . ?
  C39_7 C40_7 H40_7 119.4 . . ?
  C41_7 C40_7 H40_7 119.4 . . ?
  C40_7 C41_7 C36_7 118.3(4) . . ?
  C40_7 C41_7 C57_13 119.8(4) . . ?
  C36_7 C41_7 C57_13 121.8(4) . . ?
  C43_8 C42_8 C12_3 110.4(4) . . ?
  C43_8 C42_8 C44_8 110.5(5) . . ?
  C12_3 C42_8 C44_8 112.9(4) . . ?
  C43_8 C42_8 H42_8 107.6 . . ?
  C12_3 C42_8 H42_8 107.6 . . ?
  C44_8 C42_8 H42_8 107.6 . . ?
  C42_8 C43_8 H43A_8 109.5 . . ?
  C42_8 C43_8 H43B_8 109.5 . . ?
  H43A_8 C43_8 H43B_8 109.5 . . ?
  C42_8 C43_8 H43C_8 109.5 . . ?
  H43A_8 C43_8 H43C_8 109.5 . . ?
  H43B_8 C43_8 H43C_8 109.5 . . ?
  C42_8 C44_8 H44A_8 109.5 . . ?
  C42_8 C44_8 H44B_8 109.5 . . ?
  H44A_8 C44_8 H44B_8 109.5 . . ?
  C42_8 C44_8 H44C_8 109.5 . . ?
  H44A_8 C44_8 H44C_8 109.5 . . ?
  H44B_8 C44_8 H44C_8 109.5 . . ?
  C16_3 C45_9 C46_9 111.3(5) . . ?
  C16_3 C45_9 C47_9 111.8(5) . . ?
  C46_9 C45_9 C47_9 110.5(4) . . ?
  C16_3 C45_9 H45_9 107.7 . . ?
  C46_9 C45_9 H45_9 107.7 . . ?
  C47_9 C45_9 H45_9 107.7 . . ?
  C45_9 C46_9 H46A_9 109.5 . . ?
  C45_9 C46_9 H46B_9 109.5 . . ?
  H46A_9 C46_9 H46B_9 109.5 . . ?
  C45_9 C46_9 H46C_9 109.5 . . ?
  H46A_9 C46_9 H46C_9 109.5 . . ?
  H46B_9 C46_9 H46C_9 109.5 . . ?
  C45_9 C47_9 H47A_9 109.5 . . ?
  C45_9 C47_9 H47B_9 109.5 . . ?
  H47A_9 C47_9 H47B_9 109.5 . . ?
  C45_9 C47_9 H47C_9 109.5 . . ?
  H47A_9 C47_9 H47C_9 109.5 . . ?
  H47B_9 C47_9 H47C_9 109.5 . . ?
  C31_6 C48_10 C50_10 113.5(4) . . ?
  C31_6 C48_10 C49_10 111.4(4) . . ?
  C50_10 C48_10 C49_10 108.4(4) . . ?
  C31_6 C48_10 H48_10 107.8 . . ?
  C50_10 C48_10 H48_10 107.8 . . ?
  C49_10 C48_10 H48_10 107.8 . . ?
  C48_10 C49_10 H49A_10 109.5 . . ?
  C48_10 C49_10 H49B_10 109.5 . . ?
  H49A_10 C49_10 H49B_10 109.5 . . ?
  C48_10 C49_10 H49C_10 109.5 . . ?
  H49A_10 C49_10 H49C_10 109.5 . . ?
  H49B_10 C49_10 H49C_10 109.5 . . ?
  C48_10 C50_10 H50A_10 109.5 . . ?
  C48_10 C50_10 H50B_10 109.5 . . ?
  H50A_10 C50_10 H50B_10 109.5 . . ?
  C48_10 C50_10 H50C_10 109.5 . . ?
  H50A_10 C50_10 H50C_10 109.5 . . ?
  H50B_10 C50_10 H50C_10 109.5 . . ?
  C35_6 C51_11 C52_11 111.6(5) . . ?
  C35_6 C51_11 C53_11 112.8(5) . . ?
  C52_11 C51_11 C53_11 110.1(5) . . ?
  C35_6 C51_11 H51_11 107.4 . . ?
  C52_11 C51_11 H51_11 107.4 . . ?
  C53_11 C51_11 H51_11 107.4 . . ?
  C51_11 C52_11 H52A_11 109.5 . . ?
  C51_11 C52_11 H52B_11 109.5 . . ?
  H52A_11 C52_11 H52B_11 109.5 . . ?
  C51_11 C52_11 H52C_11 109.5 . . ?
  H52A_11 C52_11 H52C_11 109.5 . . ?
  H52B_11 C52_11 H52C_11 109.5 . . ?
  C51_11 C53_11 H53A_11 109.5 . . ?
  C51_11 C53_11 H53B_11 109.5 . . ?
  H53A_11 C53_11 H53B_11 109.5 . . ?
  C51_11 C53_11 H53C_11 109.5 . . ?
  H53A_11 C53_11 H53C_11 109.5 . . ?
  H53B_11 C53_11 H53C_11 109.5 . . ?
  C37_7 C54_12 C55_12 112.3(4) . . ?
  C37_7 C54_12 C56_12 111.5(4) . . ?
  C55_12 C54_12 C56_12 110.3(4) . . ?
  C37_7 C54_12 H54_12 107.5 . . ?
  C55_12 C54_12 H54_12 107.5 . . ?
  C56_12 C54_12 H54_12 107.5 . . ?
  C54_12 C55_12 H55A_12 109.5 . . ?
  C54_12 C55_12 H55B_12 109.5 . . ?
  H55A_12 C55_12 H55B_12 109.5 . . ?
  C54_12 C55_12 H55C_12 109.5 . . ?
  H55A_12 C55_12 H55C_12 109.5 . . ?
  H55B_12 C55_12 H55C_12 109.5 . . ?
  C54_12 C56_12 H56A_12 109.5 . . ?
  C54_12 C56_12 H56B_12 109.5 . . ?
  H56A_12 C56_12 H56B_12 109.5 . . ?
  C54_12 C56_12 H56C_12 109.5 . . ?
  H56A_12 C56_12 H56C_12 109.5 . . ?
  H56B_12 C56_12 H56C_12 109.5 . . ?
  C58_13 C57_13 C41_7 110.3(4) . . ?
  C58_13 C57_13 C59_13 109.9(4) . . ?
  C41_7 C57_13 C59_13 113.5(4) . . ?
  C58_13 C57_13 H57_13 107.6 . . ?
  C41_7 C57_13 H57_13 107.6 . . ?
  C59_13 C57_13 H57_13 107.6 . . ?
  C57_13 C58_13 H58A_13 109.5 . . ?
  C57_13 C58_13 H58B_13 109.5 . . ?
  H58A_13 C58_13 H58B_13 109.5 . . ?
  C57_13 C58_13 H58C_13 109.5 . . ?
  H58A_13 C58_13 H58C_13 109.5 . . ?
  H58B_13 C58_13 H58C_13 109.5 . . ?
  C57_13 C59_13 H59A_13 109.5 . . ?
  C57_13 C59_13 H59B_13 109.5 . . ?
  H59A_13 C59_13 H59B_13 109.5 . . ?
  C57_13 C59_13 H59C_13 109.5 . . ?
  H59A_13 C59_13 H59C_13 109.5 . . ?
  H59B_13 C59_13 H59C_13 109.5 . . ?

loop_
 _geom_torsion_atom_site_label_1
 _geom_torsion_atom_site_label_2
 _geom_torsion_atom_site_label_3
 _geom_torsion_atom_site_label_4
 _geom_torsion
 _geom_torsion_site_symmetry_1
 _geom_torsion_site_symmetry_2
 _geom_torsion_site_symmetry_3
 _geom_torsion_site_symmetry_4
 _geom_torsion_publ_flag
  N2_1 P1_1 N1_1 N3_1 -172.1(4) . . . . ?
  C24_5 P1_1 N1_1 N3_1 79.8(4) . . . . ?
  Al1_1 P1_1 N1_1 N3_1 -160.9(4) . . . . ?
  N2_1 P1_1 N1_1 Al1_1 -11.16(18) . . . . ?
  C24_5 P1_1 N1_1 Al1_1 -119.22(18) . . . . ?
  N2_1 Al1_1 N1_1 N3_1 167.4(5) . . . . ?
  C1_21 Al1_1 N1_1 N3_1 39.7(6) . . . . ?
  C2_21 Al1_1 N1_1 N3_1 34.2(19) . . . . ?
  C4_2 Al1_1 N1_1 N3_1 -34.7(6) . . . . ?
  C5_21 Al1_1 N1_1 N3_1 3.0(6) . . . . ?
  C5_2 Al1_1 N1_1 N3_1 1.6(5) . . . . ?
  C3_21 Al1_1 N1_1 N3_1 -59.4(7) . . . . ?
  C1_2 Al1_1 N1_1 N3_1 41.5(5) . . . . ?
  C2_2 Al1_1 N1_1 N3_1 70.2(6) . . . . ?
  C4_21 Al1_1 N1_1 N3_1 -34.7(6) . . . . ?
  N2_1 Al1_1 N1_1 P1_1 10.82(17) . . . . ?
  C1_21 Al1_1 N1_1 P1_1 -117.0(4) . . . . ?
  C2_21 Al1_1 N1_1 P1_1 -122.4(17) . . . . ?
  C4_2 Al1_1 N1_1 P1_1 168.6(3) . . . . ?
  C5_21 Al1_1 N1_1 P1_1 -153.6(4) . . . . ?
  C5_2 Al1_1 N1_1 P1_1 -155.0(2) . . . . ?
  C3_21 Al1_1 N1_1 P1_1 144.0(5) . . . . ?
  C1_2 Al1_1 N1_1 P1_1 -115.1(2) . . . . ?
  C2_2 Al1_1 N1_1 P1_1 -86.4(3) . . . . ?
  C4_21 Al1_1 N1_1 P1_1 168.7(3) . . . . ?
  N1_1 P1_1 N2_1 N4_1 147.8(3) . . . . ?
  C24_5 P1_1 N2_1 N4_1 -109.9(3) . . . . ?
  Al1_1 P1_1 N2_1 N4_1 136.7(4) . . . . ?
  N1_1 P1_1 N2_1 Al1_1 11.13(18) . . . . ?
  C24_5 P1_1 N2_1 Al1_1 113.39(18) . . . . ?
  N1_1 Al1_1 N2_1 N4_1 -145.1(3) . . . . ?
  C1_21 Al1_1 N2_1 N4_1 -17.4(6) . . . . ?
  C2_21 Al1_1 N2_1 N4_1 26.0(5) . . . . ?
  C4_2 Al1_1 N2_1 N4_1 63.5(5) . . . . ?
  C5_21 Al1_1 N2_1 N4_1 -46.4(14) . . . . ?
  C3_2 Al1_1 N2_1 N4_1 39.7(4) . . . . ?
  C5_2 Al1_1 N2_1 N4_1 -24.2(10) . . . . ?
  C3_21 Al1_1 N2_1 N4_1 66.1(5) . . . . ?
  C1_2 Al1_1 N2_1 N4_1 -31.4(4) . . . . ?
  C2_2 Al1_1 N2_1 N4_1 1.0(4) . . . . ?
  C4_21 Al1_1 N2_1 N4_1 94.1(8) . . . . ?
  N1_1 Al1_1 N2_1 P1_1 -10.84(17) . . . . ?
  C1_21 Al1_1 N2_1 P1_1 116.8(5) . . . . ?
  C2_21 Al1_1 N2_1 P1_1 160.2(4) . . . . ?
  C4_2 Al1_1 N2_1 P1_1 -162.2(3) . . . . ?
  C5_21 Al1_1 N2_1 P1_1 87.8(13) . . . . ?
  C3_2 Al1_1 N2_1 P1_1 173.9(2) . . . . ?
  C5_2 Al1_1 N2_1 P1_1 110.0(8) . . . . ?
  C3_21 Al1_1 N2_1 P1_1 -159.7(4) . . . . ?
  C1_2 Al1_1 N2_1 P1_1 102.8(3) . . . . ?
  C2_2 Al1_1 N2_1 P1_1 135.2(2) . . . . ?
  C4_21 Al1_1 N2_1 P1_1 -131.7(8) . . . . ?
  P1_1 N1_1 N3_1 N5_1 -14.7(5) . . . . ?
  Al1_1 N1_1 N3_1 N5_1 -167.2(4) . . . . ?
  P1_1 N2_1 N4_1 N6_1 21.5(5) . . . . ?
  Al1_1 N2_1 N4_1 N6_1 147.1(3) . . . . ?
  N1_1 N3_1 N5_1 C17_41 167.4(10) . . . . ?
  N1_1 N3_1 N5_1 C17_4 -179.3(5) . . . . ?
  N2_1 N4_1 N6_1 C11_3 -172.2(3) . . . . ?
  C5_2 C1_2 C2_2 C3_2 -2.5(6) . . . . ?
  C6_2 C1_2 C2_2 C3_2 179.2(6) . . . . ?
  Al1_1 C1_2 C2_2 C3_2 58.1(4) . . . . ?
  C5_2 C1_2 C2_2 C7_2 176.5(5) . . . . ?
  C6_2 C1_2 C2_2 C7_2 -1.8(9) . . . . ?
  Al1_1 C1_2 C2_2 C7_2 -122.9(5) . . . . ?
  C5_2 C1_2 C2_2 Al1_1 -60.6(4) . . . . ?
  C6_2 C1_2 C2_2 Al1_1 121.1(6) . . . . ?
  C1_2 C2_2 C3_2 C4_2 1.9(6) . . . . ?
  C7_2 C2_2 C3_2 C4_2 -177.1(5) . . . . ?
  Al1_1 C2_2 C3_2 C4_2 61.6(4) . . . . ?
  C1_2 C2_2 C3_2 C8_2 178.5(6) . . . . ?
  C7_2 C2_2 C3_2 C8_2 -0.5(10) . . . . ?
  Al1_1 C2_2 C3_2 C8_2 -121.8(6) . . . . ?
  C1_2 C2_2 C3_2 Al1_1 -59.7(4) . . . . ?
  C7_2 C2_2 C3_2 Al1_1 121.3(6) . . . . ?
  C2_2 C3_2 C4_2 C5_2 -0.6(7) . . . . ?
  C8_2 C3_2 C4_2 C5_2 -177.2(6) . . . . ?
  Al1_1 C3_2 C4_2 C5_2 64.4(4) . . . . ?
  C2_2 C3_2 C4_2 C9_2 168.3(6) . . . . ?
  C8_2 C3_2 C4_2 C9_2 -8.3(10) . . . . ?
  Al1_1 C3_2 C4_2 C9_2 -126.6(7) . . . . ?
  C2_2 C3_2 C4_2 Al1_1 -65.0(4) . . . . ?
  C8_2 C3_2 C4_2 Al1_1 118.4(6) . . . . ?
  C3_2 C4_2 C5_2 C1_2 -1.0(7) . . . . ?
  C9_2 C4_2 C5_2 C1_2 -170.1(6) . . . . ?
  Al1_1 C4_2 C5_2 C1_2 63.0(4) . . . . ?
  C3_2 C4_2 C5_2 C10_2 177.8(6) . . . . ?
  C9_2 C4_2 C5_2 C10_2 8.6(11) . . . . ?
  Al1_1 C4_2 C5_2 C10_2 -118.3(7) . . . . ?
  C3_2 C4_2 C5_2 Al1_1 -63.9(4) . . . . ?
  C9_2 C4_2 C5_2 Al1_1 126.9(7) . . . . ?
  C2_2 C1_2 C5_2 C4_2 2.2(7) . . . . ?
  C6_2 C1_2 C5_2 C4_2 -179.6(6) . . . . ?
  Al1_1 C1_2 C5_2 C4_2 -60.1(4) . . . . ?
  C2_2 C1_2 C5_2 C10_2 -176.6(6) . . . . ?
  C6_2 C1_2 C5_2 C10_2 1.6(10) . . . . ?
  Al1_1 C1_2 C5_2 C10_2 121.1(7) . . . . ?
  C2_2 C1_2 C5_2 Al1_1 62.3(4) . . . . ?
  C6_2 C1_2 C5_2 Al1_1 -119.5(6) . . . . ?
  C5_21 C1_21 C2_21 C3_21 0.0 . . . . ?
  C6_21 C1_21 C2_21 C3_21 180.0 . . . . ?
  Al1_1 C1_21 C2_21 C3_21 69.0(4) . . . . ?
  C5_21 C1_21 C2_21 C7_21 180.0 . . . . ?
  C6_21 C1_21 C2_21 C7_21 0.0 . . . . ?
  Al1_1 C1_21 C2_21 C7_21 -111.0(4) . . . . ?
  C5_21 C1_21 C2_21 Al1_1 -69.0(4) . . . . ?
  C6_21 C1_21 C2_21 Al1_1 111.0(4) . . . . ?
  C1_21 C2_21 C3_21 C4_21 0.0 . . . . ?
  C7_21 C2_21 C3_21 C4_21 180.0 . . . . ?
  Al1_1 C2_21 C3_21 C4_21 60.7(4) . . . . ?
  C1_21 C2_21 C3_21 C8_21 180.0 . . . . ?
  C7_21 C2_21 C3_21 C8_21 0.0 . . . . ?
  Al1_1 C2_21 C3_21 C8_21 -119.3(4) . . . . ?
  C1_21 C2_21 C3_21 Al1_1 -60.7(4) . . . . ?
  C7_21 C2_21 C3_21 Al1_1 119.3(4) . . . . ?
  C2_21 C3_21 C4_21 C5_21 0.0 . . . . ?
  C8_21 C3_21 C4_21 C5_21 180.0 . . . . ?
  Al1_1 C3_21 C4_21 C5_21 53.5(4) . . . . ?
  C2_21 C3_21 C4_21 C9_21 180.0 . . . . ?
  C8_21 C3_21 C4_21 C9_21 0.0 . . . . ?
  Al1_1 C3_21 C4_21 C9_21 -126.5(4) . . . . ?
  C2_21 C3_21 C4_21 Al1_1 -53.5(4) . . . . ?
  C8_21 C3_21 C4_21 Al1_1 126.5(4) . . . . ?
  C2_21 C1_21 C5_21 C4_21 0.0 . . . . ?
  C6_21 C1_21 C5_21 C4_21 180.0 . . . . ?
  Al1_1 C1_21 C5_21 C4_21 -65.6(4) . . . . ?
  C2_21 C1_21 C5_21 C10_21 180.0 . . . . ?
  C6_21 C1_21 C5_21 C10_21 0.0 . . . . ?
  Al1_1 C1_21 C5_21 C10_21 114.4(4) . . . . ?
  C2_21 C1_21 C5_21 Al1_1 65.6(4) . . . . ?
  C6_21 C1_21 C5_21 Al1_1 -114.4(4) . . . . ?
  C3_21 C4_21 C5_21 C1_21 0.0 . . . . ?
  C9_21 C4_21 C5_21 C1_21 180.0 . . . . ?
  Al1_1 C4_21 C5_21 C1_21 56.0(4) . . . . ?
  C3_21 C4_21 C5_21 C10_21 180.0 . . . . ?
  C9_21 C4_21 C5_21 C10_21 0.0 . . . . ?
  Al1_1 C4_21 C5_21 C10_21 -124.0(4) . . . . ?
  C3_21 C4_21 C5_21 Al1_1 -56.0(4) . . . . ?
  C9_21 C4_21 C5_21 Al1_1 124.0(4) . . . . ?
  N4_1 N6_1 C11_3 C16_3 -60.6(6) . . . . ?
  N4_1 N6_1 C11_3 C12_3 123.4(4) . . . . ?
  C16_3 C11_3 C12_3 C13_3 3.1(7) . . . . ?
  N6_1 C11_3 C12_3 C13_3 179.2(4) . . . . ?
  C16_3 C11_3 C12_3 C42_8 179.1(4) . . . . ?
  N6_1 C11_3 C12_3 C42_8 -4.7(6) . . . . ?
  C11_3 C12_3 C13_3 C14_3 -2.1(8) . . . . ?
  C42_8 C12_3 C13_3 C14_3 -178.0(6) . . . . ?
  C12_3 C13_3 C14_3 C15_3 0.4(10) . . . . ?
  C13_3 C14_3 C15_3 C16_3 0.2(10) . . . . ?
  C12_3 C11_3 C16_3 C15_3 -2.5(7) . . . . ?
  N6_1 C11_3 C16_3 C15_3 -178.3(4) . . . . ?
  C12_3 C11_3 C16_3 C45_9 177.3(4) . . . . ?
  N6_1 C11_3 C16_3 C45_9 1.6(7) . . . . ?
  C14_3 C15_3 C16_3 C11_3 0.8(8) . . . . ?
  C14_3 C15_3 C16_3 C45_9 -179.1(5) . . . . ?
  N3_1 N5_1 C17_4 C23_4 130.6(8) . . . . ?
  N3_1 N5_1 C17_4 C18_4 -56.6(9) . . . . ?
  C23_4 C17_4 C18_4 C19_4 -3.5(11) . . . . ?
  N5_1 C17_4 C18_4 C19_4 -176.7(7) . . . . ?
  C23_4 C17_4 C18_4 Br1_4 174.7(6) . . . . ?
  N5_1 C17_4 C18_4 Br1_4 1.5(11) . . . . ?
  C17_4 C18_4 C19_4 C20_4 1.4(11) . . . . ?
  Br1_4 C18_4 C19_4 C20_4 -176.9(6) . . . . ?
  C18_4 C19_4 C20_4 C22_4 1.4(10) . . . . ?
  C18_4 C19_4 C20_4 C21_4 -177.8(7) . . . . ?
  C19_4 C20_4 C22_4 C23_4 -1.9(10) . . . . ?
  C21_4 C20_4 C22_4 C23_4 177.3(7) . . . . ?
  C20_4 C22_4 C23_4 C17_4 -0.4(12) . . . . ?
  C20_4 C22_4 C23_4 Br2_4 177.6(5) . . . . ?
  C18_4 C17_4 C23_4 C22_4 3.1(12) . . . . ?
  N5_1 C17_4 C23_4 C22_4 176.2(7) . . . . ?
  C18_4 C17_4 C23_4 Br2_4 -174.9(6) . . . . ?
  N5_1 C17_4 C23_4 Br2_4 -1.7(11) . . . . ?
  N3_1 N5_1 C17_41 C23_41 132.9(16) . . . . ?
  N3_1 N5_1 C17_41 C18_41 -50(3) . . . . ?
  C23_41 C17_41 C18_41 C19_41 1(3) . . . . ?
  N5_1 C17_41 C18_41 C19_41 -176(2) . . . . ?
  C23_41 C17_41 C18_41 C1_411 168(3) . . . . ?
  N5_1 C17_41 C18_41 C1_411 -9(5) . . . . ?
  C17_41 C18_41 C19_41 C20_41 -4(3) . . . . ?
  C1_411 C18_41 C19_41 C20_41 -174(2) . . . . ?
  C18_41 C19_41 C20_41 C22_41 6(3) . . . . ?
  C19_41 C20_41 C22_41 C23_41 -4(3) . . . . ?
  N5_1 C17_41 C23_41 C22_41 178.6(17) . . . . ?
  C18_41 C17_41 C23_41 C22_41 1(3) . . . . ?
  N5_1 C17_41 C23_41 C1_421 -9(3) . . . . ?
  C18_41 C17_41 C23_41 C1_421 173(2) . . . . ?
  C20_41 C22_41 C23_41 C17_41 1(3) . . . . ?
  C20_41 C22_41 C23_41 C1_421 -172.1(18) . . . . ?
  C19_41 C18_41 C1_411 C3_411 -85(3) . . . . ?
  C17_41 C18_41 C1_411 C3_411 108(4) . . . . ?
  C19_41 C18_41 C1_411 C2_411 63(4) . . . . ?
  C17_41 C18_41 C1_411 C2_411 -105(4) . . . . ?
  C17_41 C23_41 C1_421 C3_421 -118(3) . . . . ?
  C22_41 C23_41 C1_421 C3_421 55(3) . . . . ?
  C17_41 C23_41 C1_421 C2_421 121(2) . . . . ?
  C22_41 C23_41 C1_421 C2_421 -67(2) . . . . ?
  N2_1 P1_1 C24_5 C29_5 131.9(3) . . . . ?
  N1_1 P1_1 C24_5 C29_5 -141.6(3) . . . . ?
  Al1_1 P1_1 C24_5 C29_5 176.6(2) . . . . ?
  N2_1 P1_1 C24_5 C25_5 -56.5(4) . . . . ?
  N1_1 P1_1 C24_5 C25_5 30.1(4) . . . . ?
  Al1_1 P1_1 C24_5 C25_5 -11.8(4) . . . . ?
  C29_5 C24_5 C25_5 C26_5 7.0(5) . . . . ?
  P1_1 C24_5 C25_5 C26_5 -164.2(3) . . . . ?
  C29_5 C24_5 C25_5 C30_6 -164.6(4) . . . . ?
  P1_1 C24_5 C25_5 C30_6 24.2(6) . . . . ?
  C24_5 C25_5 C26_5 C27_5 -0.8(6) . . . . ?
  C30_6 C25_5 C26_5 C27_5 171.7(4) . . . . ?
  C25_5 C26_5 C27_5 C28_5 -5.0(7) . . . . ?
  C26_5 C27_5 C28_5 C29_5 4.2(7) . . . . ?
  C27_5 C28_5 C29_5 C24_5 2.1(6) . . . . ?
  C27_5 C28_5 C29_5 C36_7 -171.0(4) . . . . ?
  C25_5 C24_5 C29_5 C28_5 -7.7(5) . . . . ?
  P1_1 C24_5 C29_5 C28_5 164.7(3) . . . . ?
  C25_5 C24_5 C29_5 C36_7 164.8(3) . . . . ?
  P1_1 C24_5 C29_5 C36_7 -22.8(5) . . . . ?
  C26_5 C25_5 C30_6 C31_6 -98.9(5) . . . . ?
  C24_5 C25_5 C30_6 C31_6 73.0(5) . . . . ?
  C26_5 C25_5 C30_6 C35_6 72.9(5) . . . . ?
  C24_5 C25_5 C30_6 C35_6 -115.2(5) . . . . ?
  C35_6 C30_6 C31_6 C32_6 -0.4(7) . . . . ?
  C25_5 C30_6 C31_6 C32_6 171.4(4) . . . . ?
  C35_6 C30_6 C31_6 C48_10 -174.7(4) . . . . ?
  C25_5 C30_6 C31_6 C48_10 -3.0(7) . . . . ?
  C30_6 C31_6 C32_6 C33_6 0.5(8) . . . . ?
  C48_10 C31_6 C32_6 C33_6 174.9(5) . . . . ?
  C31_6 C32_6 C33_6 C34_6 -0.5(9) . . . . ?
  C32_6 C33_6 C34_6 C35_6 0.5(9) . . . . ?
  C33_6 C34_6 C35_6 C30_6 -0.4(8) . . . . ?
  C33_6 C34_6 C35_6 C51_11 -176.5(5) . . . . ?
  C31_6 C30_6 C35_6 C34_6 0.3(7) . . . . ?
  C25_5 C30_6 C35_6 C34_6 -171.2(5) . . . . ?
  C31_6 C30_6 C35_6 C51_11 176.2(5) . . . . ?
  C25_5 C30_6 C35_6 C51_11 4.7(7) . . . . ?
  C28_5 C29_5 C36_7 C37_7 -93.7(5) . . . . ?
  C24_5 C29_5 C36_7 C37_7 93.4(5) . . . . ?
  C28_5 C29_5 C36_7 C41_7 80.0(5) . . . . ?
  C24_5 C29_5 C36_7 C41_7 -92.9(5) . . . . ?
  C41_7 C36_7 C37_7 C38_7 -0.1(6) . . . . ?
  C29_5 C36_7 C37_7 C38_7 173.5(4) . . . . ?
  C41_7 C36_7 C37_7 C54_12 179.6(4) . . . . ?
  C29_5 C36_7 C37_7 C54_12 -6.9(6) . . . . ?
  C36_7 C37_7 C38_7 C39_7 -0.7(7) . . . . ?
  C54_12 C37_7 C38_7 C39_7 179.6(5) . . . . ?
  C37_7 C38_7 C39_7 C40_7 1.6(8) . . . . ?
  C38_7 C39_7 C40_7 C41_7 -1.7(8) . . . . ?
  C39_7 C40_7 C41_7 C36_7 0.9(7) . . . . ?
  C39_7 C40_7 C41_7 C57_13 -176.5(4) . . . . ?
  C37_7 C36_7 C41_7 C40_7 -0.1(6) . . . . ?
  C29_5 C36_7 C41_7 C40_7 -173.9(4) . . . . ?
  C37_7 C36_7 C41_7 C57_13 177.3(4) . . . . ?
  C29_5 C36_7 C41_7 C57_13 3.5(6) . . . . ?
  C13_3 C12_3 C42_8 C43_8 100.7(6) . . . . ?
  C11_3 C12_3 C42_8 C43_8 -75.2(6) . . . . ?
  C13_3 C12_3 C42_8 C44_8 -23.5(7) . . . . ?
  C11_3 C12_3 C42_8 C44_8 160.6(5) . . . . ?
  C11_3 C16_3 C45_9 C46_9 111.3(5) . . . . ?
  C15_3 C16_3 C45_9 C46_9 -68.8(6) . . . . ?
  C11_3 C16_3 C45_9 C47_9 -124.6(5) . . . . ?
  C15_3 C16_3 C45_9 C47_9 55.3(7) . . . . ?
  C32_6 C31_6 C48_10 C50_10 26.9(7) . . . . ?
  C30_6 C31_6 C48_10 C50_10 -158.9(5) . . . . ?
  C32_6 C31_6 C48_10 C49_10 -95.8(5) . . . . ?
  C30_6 C31_6 C48_10 C49_10 78.4(5) . . . . ?
  C34_6 C35_6 C51_11 C52_11 73.7(6) . . . . ?
  C30_6 C35_6 C51_11 C52_11 -102.2(6) . . . . ?
  C34_6 C35_6 C51_11 C53_11 -50.8(7) . . . . ?
  C30_6 C35_6 C51_11 C53_11 133.3(5) . . . . ?
  C38_7 C37_7 C54_12 C55_12 51.5(6) . . . . ?
  C36_7 C37_7 C54_12 C55_12 -128.2(5) . . . . ?
  C38_7 C37_7 C54_12 C56_12 -72.9(6) . . . . ?
  C36_7 C37_7 C54_12 C56_12 107.4(5) . . . . ?
  C40_7 C41_7 C57_13 C58_13 71.6(5) . . . . ?
  C36_7 C41_7 C57_13 C58_13 -105.8(5) . . . . ?
  C40_7 C41_7 C57_13 C59_13 -52.3(5) . . . . ?
  C36_7 C41_7 C57_13 C59_13 130.4(4) . . . . ?


_shelx_res_file
;
TITL AnHa176_TiWe_a.res in P2(1)/n
    AnHa176_TiWe_a.res
    created by SHELXL-2019/2 at 15:39:36 on 24-Jan-2025
REM Old TITL AnHa176_TiWe in P2(1)/n
REM SHELXT solution in P2(1)/n: R1 0.205, Rweak 0.026, Alpha 0.048
REM <I/s>   1.377 for  541 systematic absences,  Orientation as input
REM Formula found by SHELXT:  C56 N9 P2 Br2
CELL  1.54184  18.9461  12.5301  24.6952   90.000  109.040   90.000
ZERR    4.000   0.0003   0.0001   0.0003    0.000    0.001    0.000
LATT  1
SYMM 1/2-X, 1/2+Y, 1/2-Z
SFAC C H N AL P BR
UNIT 241.664 309.593 24 4 4 5.73448
TEMP -173
SIZE 0.07 0.09 0.19
L.S. 10
BOND $H
acta
conf
LIST 4
FMAP 2
PLAN 20
WGHT    0.099500   14.459100
FVAR       0.28759   0.71672   0.79406
RESI 1 MAI
P1    5    0.553073    0.297108    0.301416    11.00000    0.05336    0.02848 =
         0.02986    0.00356    0.01091    0.00104
AL1   4    0.564490    0.139245    0.227733    11.00000    0.06803    0.03465 =
         0.03326    0.00091    0.01699    0.00346
N1    3    0.517411    0.268096    0.227040    11.00000    0.06085    0.02995 =
         0.02922    0.00683    0.01268    0.00190
N2    3    0.583309    0.162714    0.304980    11.00000    0.05180    0.02908 =
         0.03403    0.00482    0.01215    0.00532
N3    3    0.488158    0.344355    0.187895    11.00000    0.06081    0.03012 =
         0.03131    0.00666    0.00816   -0.00151
N4    3    0.648000    0.133162    0.346333    11.00000    0.05769    0.03456 =
         0.03399    0.00524    0.01403    0.00242
N5    3    0.473883    0.429975    0.209747    11.00000    0.06600    0.03279 =
         0.03430    0.00577    0.00763   -0.00283
N6    3    0.667783    0.195520    0.389033    11.00000    0.06249    0.02932 =
         0.03198    0.00630    0.00755   -0.00009
RESI 0
simu 0.016 C1_2 > C10_21
rigu 0.008 C1_2 > C10_21
RESI 2 CP
PART 1 31
C1    1    0.648131    0.135612    0.180828    31.00000    0.05373    0.04372 =
         0.03901    0.00178    0.02075    0.00302
C2    1    0.668415    0.054178    0.224403    31.00000    0.05348    0.04453 =
         0.03612   -0.00086    0.02017    0.00654
C3    1    0.606396   -0.017399    0.214380    31.00000    0.06450    0.03287 =
         0.04686   -0.00504    0.02754    0.00121
C4    1    0.549570    0.018195    0.163810    31.00000    0.06202    0.05168 =
         0.04644   -0.01328    0.02338   -0.00397
C5    1    0.575350    0.110958    0.142989    31.00000    0.05924    0.05603 =
         0.03292   -0.00184    0.01704    0.00793
C6    1    0.696039    0.226275    0.175927    31.00000    0.06539    0.04959 =
         0.05632    0.00818    0.02609    0.00120
AFIX  33
H6A   2    0.743218    0.223911    0.207802    31.00000   -1.50000
H6B   2    0.706221    0.221171    0.139571    31.00000   -1.50000
H6C   2    0.670326    0.293634    0.177170    31.00000   -1.50000
AFIX   0
C7    1    0.742165    0.046549    0.270821    31.00000    0.05654    0.06381 =
         0.04512    0.00608    0.01640    0.01727
AFIX  33
H7A   2    0.773974    0.106141    0.267451    31.00000   -1.50000
H7B   2    0.734630    0.049560    0.308212    31.00000   -1.50000
H7C   2    0.766284   -0.021059    0.267260    31.00000   -1.50000
AFIX   0
C8    1    0.603576   -0.114333    0.248256    31.00000    0.09342    0.03938 =
         0.08024    0.00604    0.04901    0.00734
AFIX  33
H8A   2    0.649864   -0.119907    0.280815    31.00000   -1.50000
H8B   2    0.560967   -0.109365    0.262361    31.00000   -1.50000
H8C   2    0.598038   -0.177671    0.223937    31.00000   -1.50000
AFIX   0
C9    1    0.481313   -0.041816    0.131429    31.00000    0.06901    0.08298 =
         0.06791   -0.03394    0.02591   -0.01720
AFIX  33
H9A   2    0.474868   -0.102589    0.154354    31.00000   -1.50000
H9B   2    0.437780    0.005286    0.123160    31.00000   -1.50000
H9C   2    0.486219   -0.067772    0.095392    31.00000   -1.50000
AFIX   0
C10   1    0.534729    0.172994    0.089514    31.00000    0.07186    0.08717 =
         0.03086    0.00392    0.00941    0.01524
AFIX  33
H10A  2    0.565605    0.233355    0.085604    31.00000   -1.50000
H10B  2    0.524863    0.126294    0.056025    31.00000   -1.50000
H10C  2    0.487339    0.199618    0.092184    31.00000   -1.50000
AFIX 106
RESI 21 CP
PART 2 -31
C1    1    0.637951    0.105985    0.189718   -31.00000    0.06299    0.05051 =
         0.04594   -0.00818    0.01663    0.00421
C2    1    0.624960    0.011956    0.217150   -31.00000    0.06924    0.04826 =
         0.04603   -0.00840    0.01900    0.00346
C3    1    0.551226   -0.023505    0.187599   -31.00000    0.07175    0.04319 =
         0.04453   -0.00962    0.01964    0.00082
C4    1    0.518645    0.048607    0.141904   -31.00000    0.06518    0.05055 =
         0.03781   -0.00926    0.02136    0.00199
C5    1    0.572244    0.128637    0.143214   -31.00000    0.06370    0.05088 =
         0.03872   -0.00820    0.01843    0.00425
C6    1    0.709111    0.170528    0.206965   -31.00000    0.07283    0.07729 =
         0.06661   -0.00821    0.01404   -0.00880
AFIX  33
H6A   2    0.745711    0.137574    0.240429   -31.00000   -1.50000
H6B   2    0.729277    0.172513    0.175135   -31.00000   -1.50000
H6C   2    0.698546    0.243399    0.216527   -31.00000   -1.50000
AFIX 105
C7    1    0.679888   -0.041003    0.268676   -31.00000    0.09148    0.06279 =
         0.05985   -0.00591    0.01946    0.02353
AFIX  33
H7A   2    0.656900   -0.104537    0.278974   -31.00000   -1.50000
H7B   2    0.724579   -0.061871    0.259557   -31.00000   -1.50000
H7C   2    0.693848    0.009016    0.300948   -31.00000   -1.50000
AFIX 105
C8    1    0.514012   -0.120778    0.202197   -31.00000    0.09208    0.04997 =
         0.05511   -0.00965    0.03766   -0.00648
AFIX  33
H8A   2    0.548712   -0.156568    0.235615   -31.00000   -1.50000
H8B   2    0.469217   -0.099017    0.210922   -31.00000   -1.50000
H8C   2    0.499948   -0.169903    0.169531   -31.00000   -1.50000
AFIX 105
C9    1    0.440718    0.041449    0.099400   -31.00000    0.07167    0.07596 =
         0.04229   -0.01466    0.01042   -0.00227
AFIX  33
H9A   2    0.432306    0.101081    0.072353   -31.00000   -1.50000
H9B   2    0.434993   -0.026135    0.078431   -31.00000   -1.50000
H9C   2    0.404262    0.044751    0.119822   -31.00000   -1.50000
AFIX 105
C10   1    0.561296    0.221486    0.102347   -31.00000    0.08654    0.06951 =
         0.04700    0.00504    0.02383    0.00267
AFIX  33
H10A  2    0.510949    0.218505    0.074275   -31.00000   -1.50000
H10B  2    0.567550    0.288559    0.123812   -31.00000   -1.50000
H10C  2    0.598281    0.217673    0.082421   -31.00000   -1.50000
AFIX   0
PART 0
RESI 0
RESI 3 DAR
C11   1    0.741422    0.170077    0.428271    11.00000    0.06187    0.03943 =
         0.02973    0.00149    0.01065    0.00367
C12   1    0.793172    0.254747    0.439147    11.00000    0.06862    0.04261 =
         0.03467    0.00036    0.01059   -0.00353
C13   1    0.865337    0.236027    0.477312    11.00000    0.07719    0.04961 =
         0.04778   -0.00097   -0.00366   -0.00908
AFIX  43
H13   2    0.901861    0.290872    0.484495    11.00000   -1.20000
AFIX   0
C14   1    0.883552    0.139759    0.504214    11.00000    0.08289    0.05610 =
         0.05254   -0.00050   -0.01583    0.00162
AFIX  43
H14   2    0.932546    0.128640    0.530098    11.00000   -1.20000
AFIX   0
C15   1    0.832104    0.058970    0.494375    11.00000    0.07944    0.04837 =
         0.04288    0.00683   -0.00520    0.00886
AFIX  43
H15   2    0.845865   -0.007289    0.513632    11.00000   -1.20000
AFIX   0
C16   1    0.759879    0.072767    0.456494    11.00000    0.07051    0.03914 =
         0.03488    0.00296    0.00883    0.00573
RESI 0
simu 0.008 C17_4 > C3_421
rigu 0.008 C17_4 > C3_421
isor 0.004 C17_4 > C3_421
RESI 4 TOL
PART 1 21
BR1   6    0.569827    0.498532    0.129947    21.00000    0.06278    0.05312 =
         0.04692    0.01286    0.01058   -0.01237
BR2   6    0.331124    0.530114    0.224042    21.00000    0.06755    0.03539 =
         0.05631    0.00254    0.01439    0.01108
C17   1    0.441695    0.514792    0.170498    21.00000    0.04496    0.03239 =
         0.03756    0.00406    0.00998   -0.00074
C18   1    0.477719    0.555561    0.132619    21.00000    0.04511    0.03728 =
         0.03857    0.00221    0.01034    0.00056
C19   1    0.446980    0.642174    0.096785    21.00000    0.04911    0.03664 =
         0.04211    0.00346    0.00920   -0.00217
AFIX  43
H19   2    0.471357    0.667240    0.071176    21.00000   -1.20000
AFIX   0
C20   1    0.383272    0.691532    0.097519    21.00000    0.04892    0.03533 =
         0.04004    0.00227    0.00578   -0.00198
C21   1    0.351447    0.783169    0.055615    21.00000    0.08090    0.03737 =
         0.05877    0.00844   -0.01016   -0.00234
AFIX  33
H21A  2    0.305868    0.810247    0.061336    21.00000   -1.50000
H21B  2    0.388368    0.840702    0.062466    21.00000   -1.50000
H21C  2    0.339742    0.757193    0.016229    21.00000   -1.50000
AFIX   0
C22   1    0.348796    0.654482    0.136893    21.00000    0.04681    0.03384 =
         0.04160    0.00078    0.00769   -0.00079
AFIX  43
H22   2    0.305144    0.689067    0.138998    21.00000   -1.20000
AFIX   0
C23   1    0.377457    0.569573    0.171958    21.00000    0.04586    0.03385 =
         0.04124   -0.00008    0.00843   -0.00054
PART 2 -21
dfix 1.53 0.01 C18_41 C1_411
RESI 41 DAR
C17   1    0.459017    0.511721    0.167449   -21.00000    0.04111    0.03504 =
         0.03935    0.00208    0.01118   -0.00071
C18   1    0.502004    0.543097    0.130945   -21.00000    0.04384    0.03977 =
         0.04229    0.00296    0.01340   -0.00049
C19   1    0.473093    0.631761    0.096295   -21.00000    0.04150    0.03814 =
         0.04112    0.00199    0.01297   -0.00088
AFIX  43
H19   2    0.500610    0.659040    0.073349   -21.00000   -1.20000
AFIX   0
C20   1    0.409100    0.680513    0.093472   -21.00000    0.04041    0.03683 =
         0.03920   -0.00041    0.01242   -0.00061
AFIX  43
H20   2    0.391124    0.735725    0.066057   -21.00000   -1.20000
AFIX   0
C22   1    0.369069    0.654827    0.127731   -21.00000    0.04266    0.03646 =
         0.04113   -0.00039    0.01270   -0.00118
AFIX  43
H22   2    0.325448    0.693322    0.126691   -21.00000   -1.20000
AFIX   0
C23   1    0.396988    0.561754    0.167895   -21.00000    0.04310    0.03794 =
         0.04121    0.00131    0.01212   -0.00108
RESI  411 IPR
C1    1    0.579434    0.516216    0.127423   -21.00000    0.04817    0.04982 =
         0.05076    0.00307    0.01484    0.00413
AFIX  13
H1    2    0.596851    0.463055    0.159216   -21.00000   -1.20000
AFIX   0
C2    1    0.633703    0.595641    0.147577   -21.00000    0.07081    0.07926 =
         0.07048    0.00026    0.02137   -0.00473
AFIX  33
H2A   2    0.626226    0.631572    0.180535   -21.00000   -1.20000
H2B   2    0.683460    0.563137    0.159209   -21.00000   -1.20000
H2C   2    0.629397    0.647792    0.117091   -21.00000   -1.20000
AFIX   0
C3    1    0.576460    0.456593    0.084182   -21.00000    0.06493    0.07202 =
         0.05716   -0.00177    0.02485    0.00342
AFIX  33
H3A   2    0.534685    0.406516    0.077101   -21.00000   -1.20000
H3B   2    0.569185    0.501299    0.050230   -21.00000   -1.20000
H3C   2    0.623248    0.416644    0.092349   -21.00000   -1.20000
AFIX   0
RESI  421 IPR
C1    1    0.347043    0.521240    0.201706   -21.00000    0.05164    0.04611 =
         0.04642    0.00358    0.01459   -0.00277
AFIX  13
H1    2    0.372014    0.457310    0.224069   -21.00000   -1.20000
AFIX   0
C2    1    0.340599    0.614178    0.248938   -21.00000    0.08152    0.07119 =
         0.07606   -0.00079    0.02795    0.00778
AFIX  33
H2A   2    0.390775    0.637811    0.271832   -21.00000   -1.50000
H2B   2    0.311906    0.675250    0.228280   -21.00000   -1.50000
H2C   2    0.315356    0.583669    0.274243   -21.00000   -1.50000
AFIX   0
C3    1    0.267651    0.490279    0.168845   -21.00000    0.07012    0.07310 =
         0.07572    0.00851    0.01922   -0.00025
AFIX  33
H3A   2    0.242610    0.466154    0.195671   -21.00000   -1.50000
H3B   2    0.241107    0.552123    0.147382   -21.00000   -1.50000
H3C   2    0.267652    0.432445    0.142130   -21.00000   -1.50000
AFIX   0
PART 0
RESI 0
RESI 5 AR
C24   1    0.468937    0.304840    0.323612    11.00000    0.05216    0.02548 =
         0.02754    0.00737    0.00826    0.00116
C25   1    0.400805    0.249214    0.299907    11.00000    0.05399    0.02987 =
         0.02862    0.00497    0.00693    0.00026
C26   1    0.337957    0.284628    0.312493    11.00000    0.05243    0.03835 =
         0.04122    0.00468    0.00952   -0.00171
AFIX  43
H26   2    0.291891    0.248160    0.296338    11.00000   -1.20000
AFIX   0
C27   1    0.341020    0.371236    0.347793    11.00000    0.05025    0.03990 =
         0.05218    0.00111    0.01337    0.00587
AFIX  43
H27   2    0.296651    0.397052    0.353209    11.00000   -1.20000
AFIX   0
C28   1    0.408400    0.420260    0.375178    11.00000    0.05547    0.03223 =
         0.04066    0.00009    0.01283    0.00570
AFIX  43
H28   2    0.411156    0.476735    0.401457    11.00000   -1.20000
AFIX   0
C29   1    0.473120    0.386161    0.363984    11.00000    0.05590    0.02419 =
         0.02861    0.00353    0.01081    0.00055
RESI 0
RESI 6 DAR
C30   1    0.391205    0.144790    0.267693    11.00000    0.05542    0.03648 =
         0.03638   -0.00085    0.01659   -0.00615
C31   1    0.418239    0.051015    0.299253    11.00000    0.06098    0.03222 =
         0.03853    0.00007    0.01818   -0.00346
C32   1    0.400454   -0.046327    0.271007    11.00000    0.07030    0.03838 =
         0.05944   -0.00740    0.02153   -0.01203
AFIX  43
H32   2    0.417814   -0.110438    0.291575    11.00000   -1.20000
AFIX   0
C33   1    0.357856   -0.051977    0.213367    11.00000    0.07739    0.05352 =
         0.06306   -0.02404    0.02502   -0.02324
AFIX  43
H33   2    0.346790   -0.119382    0.194921    11.00000   -1.20000
AFIX   0
C34   1    0.331802    0.039729    0.183125    11.00000    0.06814    0.05984 =
         0.04931   -0.01435    0.01373   -0.02019
AFIX  43
H34   2    0.302394    0.035093    0.143835    11.00000   -1.20000
AFIX   0
C35   1    0.347803    0.139819    0.209154    11.00000    0.06067    0.05446 =
         0.03746   -0.00303    0.01392   -0.01007
RESI 0
RESI 7 DAR
C36   1    0.545499    0.432707    0.402450    11.00000    0.05686    0.02718 =
         0.03215   -0.00199    0.01267   -0.00064
C37   1    0.577960    0.525299    0.387768    11.00000    0.06240    0.02884 =
         0.04146   -0.00246    0.02207    0.00010
C38   1    0.640523    0.568380    0.428456    11.00000    0.06554    0.03678 =
         0.04920   -0.00503    0.02042   -0.00937
AFIX  43
H38   2    0.663283    0.630079    0.419073    11.00000   -1.20000
AFIX   0
C39   1    0.670078    0.524217    0.481574    11.00000    0.06058    0.05351 =
         0.04171   -0.01139    0.00881   -0.00632
AFIX  43
H39   2    0.712153    0.556414    0.508895    11.00000   -1.20000
AFIX   0
C40   1    0.639385    0.433468    0.495818    11.00000    0.05972    0.04349 =
         0.03460   -0.00114    0.00847    0.00044
AFIX  43
H40   2    0.661437    0.402593    0.532621    11.00000   -1.20000
AFIX   0
C41   1    0.576677    0.386068    0.457353    11.00000    0.05575    0.03337 =
         0.03306    0.00160    0.01223    0.00768
RESI 0
RESI 0
RESI 8 IPR
C42   1    0.771361    0.359635    0.406822    11.00000    0.06612    0.04081 =
         0.05519    0.00482    0.01438   -0.00328
AFIX  13
H42   2    0.719113    0.376723    0.405094    11.00000   -1.20000
AFIX   0
C43   1    0.771612    0.347783    0.345819    11.00000    0.07392    0.06881 =
         0.06399    0.01894    0.02430   -0.00499
AFIX 137
H43A  2    0.761630    0.417206    0.326538    11.00000   -1.50000
H43B  2    0.732860    0.296858    0.325289    11.00000   -1.50000
H43C  2    0.820508    0.321621    0.346178    11.00000   -1.50000
AFIX   0
C44   1    0.821281    0.453408    0.436625    11.00000    0.07804    0.04426 =
         0.09645    0.00466    0.02182   -0.00728
AFIX 137
H44A  2    0.802110    0.519701    0.416013    11.00000   -1.50000
H44B  2    0.872386    0.441054    0.436694    11.00000   -1.50000
H44C  2    0.821173    0.459256    0.476171    11.00000   -1.50000
AFIX   0
RESI 9 IPR
C45   1    0.705091   -0.019542    0.448198    11.00000    0.07200    0.04388 =
         0.04421    0.01538    0.01074    0.00355
AFIX  13
H45   2    0.654998    0.006515    0.423612    11.00000   -1.20000
AFIX   0
C46   1    0.726967   -0.112445    0.417151    11.00000    0.11063    0.03908 =
         0.05638    0.00270    0.02492   -0.01134
AFIX 137
H46A  2    0.689966   -0.169661    0.411354    11.00000   -1.50000
H46B  2    0.776179   -0.139300    0.440209    11.00000   -1.50000
H46C  2    0.728824   -0.088123    0.379924    11.00000   -1.50000
AFIX   0
C47   1    0.697688   -0.056778    0.504866    11.00000    0.08678    0.06219 =
         0.06261    0.02646    0.03142    0.01576
AFIX 137
H47A  2    0.662415   -0.116463    0.497867    11.00000   -1.50000
H47B  2    0.679330    0.002216    0.522667    11.00000   -1.50000
H47C  2    0.746560   -0.080027    0.530494    11.00000   -1.50000
AFIX   0
RESI 10 IPR
C48   1    0.459536    0.053107    0.363552    11.00000    0.06608    0.03127 =
         0.04132    0.00405    0.01512    0.00237
AFIX  13
H48   2    0.493140    0.116843    0.371936    11.00000   -1.20000
AFIX   0
C49   1    0.405449    0.064817    0.397534    11.00000    0.08826    0.04495 =
         0.04835    0.01054    0.02827    0.00634
AFIX 137
H49A  2    0.433776    0.075776    0.438118    11.00000   -1.50000
H49B  2    0.375207   -0.000050    0.393208    11.00000   -1.50000
H49C  2    0.372692    0.126233    0.383061    11.00000   -1.50000
AFIX   0
C50   1    0.507851   -0.045501    0.385369    11.00000    0.08479    0.03095 =
         0.05898    0.00675    0.02057    0.00523
AFIX 137
H50A  2    0.539051   -0.034204    0.425271    11.00000   -1.50000
H50B  2    0.539827   -0.057824    0.361782    11.00000   -1.50000
H50C  2    0.475673   -0.107742    0.383053    11.00000   -1.50000
AFIX   0
RESI 0
RESI 11 IPR
C51   1    0.313680    0.237327    0.174411    11.00000    0.07720    0.06390 =
         0.03769    0.00650    0.00121   -0.00421
AFIX  13
H51   2    0.338755    0.301347    0.196621    11.00000   -1.20000
AFIX   0
C52   1    0.230030    0.246485    0.166119    11.00000    0.08784    0.10734 =
         0.04778    0.01713    0.00283    0.01541
AFIX 137
H52A  2    0.210325    0.312428    0.145341    11.00000   -1.50000
H52B  2    0.222717    0.247804    0.203611    11.00000   -1.50000
H52C  2    0.203628    0.185071    0.144110    11.00000   -1.50000
AFIX   0
C53   1    0.326441    0.240967    0.116070    11.00000    0.09236    0.08235 =
         0.03833    0.00557    0.00712   -0.02124
AFIX 137
H53A  2    0.308666    0.309373    0.097341    11.00000   -1.50000
H53B  2    0.298934    0.182551    0.091913    11.00000   -1.50000
H53C  2    0.379859    0.233295    0.121767    11.00000   -1.50000
AFIX   0
RESI 12 IPR
C54   1    0.545465    0.575307    0.329232    11.00000    0.06987    0.02757 =
         0.04368    0.00052    0.02114   -0.00212
AFIX  13
H54   2    0.507565    0.524555    0.304874    11.00000   -1.20000
AFIX   0
C55   1    0.604279    0.593116    0.300074    11.00000    0.07538    0.05412 =
         0.04664    0.00117    0.02478   -0.01277
AFIX 137
H55A  2    0.580375    0.622535    0.261665    11.00000   -1.50000
H55B  2    0.628109    0.524965    0.297069    11.00000   -1.50000
H55C  2    0.642085    0.643271    0.322781    11.00000   -1.50000
AFIX   0
C56   1    0.504990    0.680330    0.331945    11.00000    0.13021    0.03103 =
         0.05003    0.00629    0.03225    0.01218
AFIX 137
H56A  2    0.482952    0.709190    0.293189    11.00000   -1.50000
H56B  2    0.540723    0.731834    0.355732    11.00000   -1.50000
H56C  2    0.465462    0.666996    0.348646    11.00000   -1.50000
AFIX   0
RESI 0
RESI 13 IPR
C57   1    0.541510    0.289411    0.475658    11.00000    0.06373    0.03248 =
         0.03370    0.00353    0.01205    0.00646
AFIX  13
H57   2    0.502756    0.260458    0.440779    11.00000   -1.20000
AFIX   0
C58   1    0.502309    0.322289    0.517804    11.00000    0.09013    0.04032 =
         0.06125    0.00844    0.04113    0.00847
AFIX 137
H58A  2    0.473250    0.261995    0.524487    11.00000   -1.50000
H58B  2    0.468830    0.382404    0.502012    11.00000   -1.50000
H58C  2    0.539563    0.343672    0.554093    11.00000   -1.50000
AFIX   0
C59   1    0.596886    0.200023    0.501189    11.00000    0.07612    0.04490 =
         0.04639    0.01505    0.01959    0.01686
AFIX 137
H59A  2    0.569985    0.137415    0.508061    11.00000   -1.50000
H59B  2    0.632913    0.223993    0.537486    11.00000   -1.50000
H59C  2    0.623378    0.181162    0.474442    11.00000   -1.50000
REM #####
RESI 0

REM <hkl>
REM AnHa176_TiWe_a.hkl
REM </hkl>
AFIX   0
HKLF 4


REM  AnHa176_TiWe_a.res in P2(1)/n
REM wR2 = 0.2284, GooF = S = 1.103, Restrained GooF = 1.071 for all data
REM R1 = 0.0827 for 10074 Fo > 4sig(Fo) and 0.0870 for all 11113 data
REM 810 parameters refined using 964 restraints

END

WGHT      0.0995     14.4647

REM Highest difference peak  2.001,  deepest hole -0.638,  1-sigma level  0.095
Q1    1   0.4583 -0.0138  0.0267  11.00000  0.05    2.00
Q2    1   0.2770  0.4753  0.3755  11.00000  0.05    1.81
Q3    1   0.4272 -0.0294  0.3273  11.00000  0.05    1.32
Q4    1   0.4535  0.2040  0.1968  11.00000  0.05    1.14
Q5    1   0.4573  0.3555  0.1183  11.00000  0.05    0.93
Q6    1   0.6642 -0.0079  0.2296  11.00000  0.05    0.79
Q7    1   0.6577  0.3586  0.3263  11.00000  0.05    0.71
Q8    1   0.6399  0.4796  0.0742  11.00000  0.05    0.58
Q9    1   0.7611  0.3072  0.4933  11.00000  0.05    0.50
Q10   1   0.6232 -0.0324  0.5219  11.00000  0.05    0.48
Q11   1   0.3869  0.7841  0.0329  11.00000  0.05    0.46
Q12   1   0.6448  0.2108  0.4040  11.00000  0.05    0.44
Q13   1   0.9202  0.0504  0.5363  11.00000  0.05    0.40
Q14   1   0.4849  0.1169  0.3555  11.00000  0.05    0.39
Q15   1   0.4846 -0.0315  0.2848  11.00000  0.05    0.39
Q16   1   0.3837  0.1518  0.0846  11.00000  0.05    0.38
Q17   1   0.4991  0.2571  0.4036  11.00000  0.05    0.38
Q18   1   0.7594  0.5181  0.3307  11.00000  0.05    0.38
Q19   1   0.5547 -0.1258  0.2108  11.00000  0.05    0.38
Q20   1   0.2251  0.4435  0.0789  11.00000  0.05    0.36
;
_shelx_res_checksum               63145

_shelx_hkl_file
;
   0   0  -2 5821.91  178.33
   0   0  -2 6234.22  178.38
   0   0   2 5137.28  178.30
   0   0  -2 5569.87  178.37
   0   0   2 5504.84  178.37
   0   0  -2 5011.35  178.36
   0   0  -2 5218.10  178.32
   0   0   2 5499.14  178.33
   0   0  -3    0.57    0.71
   0   0  -3    0.22    0.53
   0   0   3    0.08    0.55
   0   0   3    0.49    0.43
   0   0   3   -0.03    0.50
   0   0  -3    0.20    0.56
   0   0   3   -0.04    0.48
   0   0  -3    0.37    0.61
   0   0   4  305.84   10.04
   0   0   4  300.17    9.97
   0   0  -4  322.55   10.01
   0   0  -4  345.50   10.11
   0   0   4  316.14   10.04
   0   0  -4  340.24    9.98
   0   0   4  321.11    9.98
   0   0   4  277.69    9.96
   0   0  -4  304.66   10.04
   0   0   4  268.18    9.80
   0   0  -4  307.95   10.04
   0   0  -4  320.81   10.07
   0   0  -5    0.12    0.94
   0   0   5    0.03    0.92
   0   0   5    0.17    0.79
   0   0  -5    0.71    1.09
   0   0  -5    0.67    0.92
   0   0   5   -0.10    0.92
   0   0  -5    1.53    0.87
   0   0   5   -0.02    1.10
   0   0   5    0.67    0.81
   0   0  -5   -0.19    0.95
   0   0  -5    0.84    1.01
   0   0   6 1068.45   39.43
   0   0   6 1149.51   39.54
   0   0  -6 1299.85   39.47
   0   0  -6 1253.73   39.50
   0   0   6 1333.89   39.58
   0   0  -6 1291.30   39.60
   0   0  -6 1306.35   39.52
   0   0   6 1153.57   39.47
   0   0  -6 1146.21   39.55
   0   0  -6 1059.02   39.52
   0   0  -6 1178.15   39.57
   0   0   7    1.63    0.96
   0   0   7    2.00    1.17
   0   0  -7    1.26    1.14
   0   0  -7    1.39    1.13
   0   0   7    0.91    1.42
   0   0   7    1.53    1.33
   0   0   7    1.71    1.01
   0   0  -7    0.93    1.17
   0   0  -7    1.55    1.17
   0   0   8  201.80    6.47
   0   0   8  191.67    6.30
   0   0  -8  172.12    6.42
   0   0  -8  183.66    6.34
   0   0   8  168.83    6.39
   0   0  -8  170.90    5.89
   0   0   8  187.96    6.30
   0   0  -8  184.76    6.44
   0   0  -8  172.39    6.43
   0   0  -8  159.54    6.43
   0   0   9    2.06    1.34
   0   0  -9    1.42    1.28
   0   0   9    2.13    1.50
   0   0  -9    2.57    1.44
   0   0   9    1.47    1.17
   0   0  -9    1.91    1.31
   0   0  -9    1.26    1.36
   0   0  -9    2.52    1.38
   0   0  10 1862.85   64.37
   0   0  10 1885.58   64.25
   0   0  10 2041.97   64.43
   0   0 -10 2094.49   64.49
   0   0 -10 2051.17   64.32
   0   0  10 1967.21   64.29
   0   0 -10 1846.30   64.36
   0   0 -10 1875.47   64.34
   0   0 -10 1955.16   64.44
   0   0 -10 1959.45   64.44
   0   0  11    0.99    1.42
   0   0  11    1.56    1.56
   0   0 -11    2.56    1.64
   0   0 -11    1.18    1.50
   0   0  11    1.61    1.45
   0   0 -11    1.09    1.39
   0   0 -11    1.62    1.65
   0   0  12  548.30   18.53
   0   0  12  543.34   18.33
   0   0  12  565.97   18.39
   0   0 -12  557.13   18.42
   0   0 -12  554.59   18.60
   0   0  12  542.05   18.37
   0   0 -12  485.88   18.42
   0   0 -12  520.30   18.43
   0   0 -12  520.76   18.52
   0   0  13    1.47    1.51
   0   0  13    1.66    1.47
   0   0 -13    0.28    1.60
   0   0 -13    1.18    1.53
   0   0 -13    0.27    1.65
   0   0 -14  512.29   17.86
   0   0 -14  494.38   17.74
   0   0 -14  530.80   17.93
   0   0 -14  518.59   17.97
   0   0  14  536.02   17.84
   0   0  14  540.95   18.06
   0   0  14  494.41   17.77
   0   0  15    0.04    1.61
   0   0  15    0.33    1.50
   0   0 -15    0.78    1.59
   0   0 -15    1.05    1.63
   0   0 -15   -0.07    1.47
   0   0  15   -0.43    1.79
   0   0 -15   -0.23    1.66
   0   0  16   17.45    2.12
   0   0  16   17.35    2.05
   0   0 -16   17.02    2.04
   0   0  16   14.51    2.03
   0   0 -16   14.72    1.91
   0   0 -16   16.33    1.82
   0   0 -16   15.61    2.10
   0   0 -16   14.52    2.17
   0   0  16   16.06    2.28
   0   0  17    1.55    1.82
   0   0  17    0.59    1.72
   0   0 -17    0.68    1.74
   0   0  17   -0.14    1.70
   0   0 -17   -1.25    1.50
   0   0 -17    1.12    1.68
   0   0  17    1.82    2.12
   0   0 -17    1.84    1.75
   0   0 -18   76.64    4.42
   0   0 -18   84.68    4.44
   0   0  18   93.79    4.54
   0   0 -18   97.52    4.62
   0   0  18   95.38    4.80
   0   0 -18   87.95    4.69
   0   0 -19    1.72    1.88
   0   0  19    0.16    2.12
   0   0 -19   -0.22    1.78
   0   0 -19    1.43    2.01
   0   0  19   -0.10    2.06
   0   0 -19   -0.16    2.01
   0   0 -19    0.67    2.09
   0   0  19    1.43    2.43
   0   0 -20  184.84    7.20
   0   0  20  190.17    7.38
   0   0 -20  151.69    6.93
   0   0 -20  147.67    6.91
   0   0  20  172.07    7.16
   0   0 -20  166.45    7.04
   0   0 -20  155.54    7.26
   0   0  20  174.77    7.54
   0   0 -21    1.35    1.82
   0   0  21    2.51    2.30
   0   0 -21    0.22    2.06
   0   0  21    3.24    2.16
   0   0 -21    0.05    2.01
   0   0  21    2.42    2.56
   0   0 -22  249.28    9.59
   0   0  22  260.28    9.79
   0   0 -22  241.56    9.59
   0   0  22  253.85    9.69
   0   0 -22  231.41    9.48
   0   0  22  238.81   10.05
   0   0 -23    0.88    1.88
   0   0  23   -0.43    2.14
   0   0  23    1.20    2.46
   0   0  24    8.48    1.80
   0   0 -24    9.48    1.87
   0   0  24    9.17    2.55
   0   0  24   11.01    2.13
   0   0  25   -0.23    1.37
   0   0  25    0.88    1.66
   0   0  25   -1.29    2.16
   0   0  25   -0.51    1.99
   0   0 -25   -0.53    1.48
   0   0  25   -0.53    1.50
   0   0  26    1.74    1.51
   0   0  26    2.26    1.72
   0   0  27    0.71    1.26
   0   0  27   -0.82    1.38
   0   0 -27    0.71    1.42
   0   0 -28   40.24    2.26
   0   0 -28   42.22    2.08
   0   0 -29   -0.58    0.83
   0   1   0    6.44    0.47
   0   1   0    6.92    0.48
   0   1   0    7.39    0.50
   0  -1   0    7.02    0.49
   0   1   0    7.00    0.49
   0   1   0    7.62    0.50
   0  -1   0    6.90    0.50
   0   1   0    7.26    0.46
   0   1  -1  206.76    7.40
   0  -1  -1  190.50    7.44
   0  -1   1  219.90    7.41
   0   1  -1  214.46    7.40
   0   1   1  213.38    7.44
   0   1   1  203.13    7.40
   0   1   1  193.76    7.42
   0   1  -1  211.18    7.41
   0   1  -1  211.58    7.41
   0   1   1  209.41    7.43
   0   1  -1  201.91    7.42
   0  -1   1  206.89    7.42
   0  -1  -1  194.94    7.42
   0   1  -1  201.33    7.42
   0   1   1  212.62    7.41
   0  -1   2 1056.85   33.48
   0   1   2 1269.70   33.62
   0  -1  -2 1299.49   33.59
   0   1   2 1242.00   33.54
   0   1   2 1276.69   33.55
   0   1   2 1264.43   33.58
   0  -1  -2 1098.83   33.59
   0   1  -2 1336.43   33.62
   0   1  -2  879.12   33.52
   0   1  -2  855.01   33.54
   0   1  -2 1118.40   33.55
   0  -1   2  940.74   33.50
   0   1   2 1017.35   33.53
   0   1  -2  935.60   33.49
   0   1  -2  970.90   33.47
   0  -1   2 1065.18   33.51
   0   1   2 1030.16   33.57
   0   1   2  980.10   33.53
   0  -1  -2 1042.72   33.54
   0   1   2  983.48   33.51
   0   1   2  988.33   33.51
   0   1  -2  971.15   33.51
   0   1  -2  987.79   33.51
   0  -1  -2  982.93   33.53
   0   1  -2  944.12   33.52
   0  -1  -2 1082.31   33.55
   0   1   2 1016.94   33.54
   0   1  -2  860.72   33.51
   0  -1   2  913.58   33.52
   0   1   2 1008.83   33.49
   0   1  -3   53.04    2.13
   0  -1  -3   51.83    2.16
   0  -1   3   52.42    2.15
   0   1  -3   53.00    2.13
   0   1  -3   55.53    2.13
   0   1   3   59.80    2.14
   0  -1  -3   61.71    2.24
   0   1  -3   57.91    2.14
   0   1   3   60.69    2.14
   0   1   3   58.12    2.15
   0   1   3   61.57    2.16
   0   1   3   68.66    2.26
   0  -1  -3   71.77    2.28
   0  -1   3   79.70    2.40
   0  -1  -3   78.66    2.34
   0  -1  -3   73.57    2.34
   0   1   3   78.25    2.40
   0   1  -3   66.72    2.15
   0   1  -3   75.21    2.34
   0   1   3   87.12    2.38
   0   1   3   66.95    2.22
   0   1  -3   55.87    2.16
   0  -1  -3   55.79    2.29
   0  -1   3   65.56    2.21
   0   1  -3   59.78    2.24
   0   1   3   62.84    2.24
   0  -1   3   54.81    2.08
   0   1   3   65.30    2.25
   0  -1   3   55.11    2.10
   0   1  -3   67.26    2.18
   0   1  -3   68.85    2.32
   0   1  -4  399.69   12.74
   0   1   4  389.43   12.68
   0   1  -4  415.24   12.69
   0  -1  -4  372.45   12.77
   0   1  -4  393.06   12.79
   0  -1   4  368.88   12.60
   0  -1  -4  392.79   12.75
   0   1   4  353.82   12.60
   0   1   4  394.69   12.73
   0  -1  -4  338.84   12.60
   0   1  -4  342.92   12.59
   0   1  -4  371.30   12.58
   0  -1   4  365.96   12.67
   0   1   4  350.01   12.60
   0  -1   4  343.80   12.60
   0   1   4  398.20   12.75
   0   1  -4  375.64   12.58
   0   1   4  364.92   12.58
   0   1   4  367.35   12.58
   0  -1  -4  414.25   12.75
   0   1  -4  443.52   12.68
   0   1   4  480.52   12.84
   0  -1   4  480.47   12.89
   0  -1  -4  447.54   12.80
   0   1   4  452.46   12.89
   0   1  -4  423.01   12.71
   0  -1   4  423.25   12.67
   0  -1   4  396.04   12.71
   0   1   4  371.22   12.71
   0  -1  -4  392.60   12.79
   0   1  -4  378.58   12.64
   0   1  -4  416.96   12.71
   0  -1  -4  388.84   12.77
   0   1  -4  375.53   12.67
   0   1  -4  422.46   12.83
   0  -1   5  135.20    4.68
   0   1  -5  134.65    4.48
   0  -1  -5  132.13    4.51
   0   1   5  135.42    4.48
   0   1   5  136.33    4.49
   0   1   5  138.68    4.74
   0  -1   5  130.18    4.51
   0   1   5  140.20    4.74
   0   1  -5  122.95    4.49
   0   1  -5  136.59    4.48
   0   1   5  121.30    4.49
   0   1   5  143.07    4.84
   0  -1   5  139.06    4.92
   0  -1  -5  143.35    4.76
   0   1   5  132.02    4.87
   0  -1  -5  147.70    4.79
   0   1  -5  136.78    4.65
   0  -1   5  136.93    4.64
   0   1  -5  134.31    4.69
   0  -1   5  141.41    4.71
   0  -1  -5  140.83    4.82
   0   1  -5  133.03    4.57
   0   1   5  143.68    4.71
   0   1  -5  132.47    4.76
   0  -1   5  135.23    4.56
   0   1  -5  136.25    4.68
   0   1  -5  130.64    4.79
   0  -1  -5  136.88    4.80
   0   1   5  133.65    4.61
   0   1  -5  139.79    4.83
   0  -1  -5  139.12    4.79
   0   1  -5  126.76    4.61
   0   1   6   12.37    0.58
   0   1   6   11.79    1.15
   0   1   6   13.12    1.13
   0   1  -6   11.84    0.60
   0  -1   6   11.59    1.06
   0  -1  -6    9.40    1.23
   0  -1  -6    8.60    1.40
   0  -1   6    8.02    1.49
   0   1   6    8.54    1.43
   0  -1  -6    9.57    1.27
   0   1   6    9.04    1.36
   0   1  -6    9.26    1.06
   0   1  -6    8.41    1.12
   0  -1   6    7.87    1.02
   0   1  -6    9.55    0.78
   0  -1   6    9.29    1.04
   0   1   6    9.14    1.10
   0   1  -6   11.98    1.18
   0   1  -6   10.43    1.27
   0   1  -6   11.09    1.20
   0  -1  -6   12.74    1.36
   0   1   6   11.78    0.90
   0  -1  -6    9.74    1.21
   0   1  -6    8.22    1.32
   0   1  -6    8.73    0.91
   0  -1   7   58.39    2.08
   0   1   7   52.25    2.18
   0   1   7   49.34    2.14
   0   1  -7   45.36    2.11
   0   1   7   36.37    2.27
   0  -1  -7   35.87    2.19
   0  -1  -7   37.31    2.12
   0  -1   7   42.86    2.00
   0  -1  -7   36.59    2.11
   0  -1   7   44.25    2.40
   0  -1   7   48.81    2.30
   0   1  -7   42.16    2.01
   0   1   7   35.16    2.27
   0   1   7   45.12    2.07
   0  -1   7   48.69    2.10
   0   1  -7   51.22    1.83
   0   1  -7   55.88    2.09
   0   1  -7   53.25    2.25
   0  -1  -7   48.58    2.24
   0   1   7   47.21    1.84
   0   1  -7   55.54    2.22
   0   1  -7   44.83    1.87
   0  -1  -7   39.05    2.20
   0   1  -7   49.12    2.25
   0   1   8   43.54    2.38
   0  -1   8   54.36    2.50
   0  -1   8   53.80    2.31
   0  -1  -8   50.25    2.40
   0   1   8   49.51    2.60
   0  -1  -8   46.36    2.54
   0  -1   8   59.26    2.53
   0  -1  -8   51.02    2.45
   0   1  -8   63.90    2.46
   0   1   8   48.39    2.33
   0  -1   8   58.46    2.39
   0   1  -8   54.78    2.02
   0   1  -8   56.27    2.42
   0   1  -8   53.88    2.52
   0  -1  -8   46.47    2.44
   0   1  -8   57.82    2.31
   0  -1  -8   43.35    2.42
   0   1  -8   56.24    2.60
   0   1  -9 1146.84   37.88
   0  -1  -9 1132.31   37.92
   0   1  -9 1129.65   37.86
   0   1  -9 1135.74   37.72
   0  -1  -9 1190.39   37.93
   0   1   9 1216.69   37.82
   0   1   9 1227.26   37.89
   0  -1   9 1186.77   37.95
   0  -1  -9 1123.60   37.91
   0   1  -9 1114.84   37.76
   0   1   9 1144.10   37.91
   0  -1  -9 1152.42   37.83
   0  -1  -9 1157.47   37.81
   0  -1   9 1169.62   37.88
   0  -1   9 1123.27   37.77
   0   1  -9 1063.30   37.47
   0   1   9 1215.71   37.81
   0   1  -9 1071.90   37.61
   0  -1  -9 1164.41   37.93
   0   1  -9 1166.49   37.92
   0   1 -10   62.50    2.79
   0  -1 -10   65.43    2.95
   0   1 -10   63.89    2.85
   0  -1 -10   62.83    2.98
   0   1  10   63.96    2.75
   0  -1  10   67.65    3.03
   0   1  10   62.70    2.86
   0   1  10   65.43    2.83
   0  -1  10   66.94    2.70
   0   1 -10   49.78    2.70
   0  -1 -10   47.82    2.94
   0  -1 -10   51.20    2.80
   0   1  10   47.13    3.00
   0  -1  10   52.27    2.98
   0  -1  10   64.69    2.76
   0   1  10   61.76    2.80
   0   1 -10   57.60    2.23
   0   1 -10   49.78    2.46
   0  -1 -10   57.89    2.87
   0   1 -10   56.20    2.88
   0   1 -11  836.61   29.10
   0   1 -11  814.42   28.93
   0  -1  11  898.10   29.02
   0   1  11  940.88   29.03
   0   1  11  927.10   29.19
   0  -1  11  947.11   29.36
   0  -1 -11  830.33   29.23
   0  -1  11  840.06   29.15
   0  -1 -11  847.20   29.10
   0   1 -11  848.46   29.05
   0   1  11  914.97   29.08
   0  -1  11  907.93   29.06
   0   1 -11  827.95   28.79
   0  -1 -11  863.17   29.21
   0   1 -11  834.10   29.21
   0  -1  12   39.42    2.50
   0   1  12   56.62    2.78
   0   1  12   53.09    2.63
   0  -1  12   42.07    2.80
   0   1 -12   53.40    2.72
   0  -1 -12   64.82    3.14
   0  -1 -12   66.13    2.89
   0   1  12   58.05    2.76
   0  -1  12   44.78    2.57
   0   1 -12   40.85    2.61
   0  -1 -12   53.56    2.83
   0   1 -12   39.79    2.62
   0   1 -12   41.08    2.42
   0   1 -12   45.28    2.74
   0  -1 -12   62.01    2.98
   0  -1 -12   57.51    2.97
   0  -1  13   61.53    2.91
   0  -1  13   51.96    3.05
   0   1  13   49.01    2.85
   0  -1  13   52.86    2.75
   0   1  13   50.81    2.73
   0   1 -13   57.14    2.93
   0  -1 -13   50.22    3.03
   0  -1 -13   48.16    2.79
   0   1 -13   53.04    2.64
   0   1 -13   46.81    2.85
   0  -1 -13   46.63    2.97
   0   1  13   49.38    3.08
   0   1 -13   46.13    2.92
   0  -1 -13   45.55    3.00
   0   1 -14  319.66   10.78
   0  -1 -14  308.42   10.83
   0  -1  14  291.94   10.69
   0   1  14  314.66   10.77
   0  -1 -14  297.43   10.93
   0  -1 -14  303.93   10.87
   0   1 -14  273.62   10.50
   0   1 -14  271.71   10.70
   0  -1  14  296.08   10.96
   0  -1  14  302.40   10.78
   0   1  14  312.46   10.72
   0   1  14  301.22   10.87
   0   1  15   60.16    3.10
   0   1 -15   64.38    3.19
   0  -1 -15   65.76    3.23
   0  -1  15   59.92    3.09
   0   1  15   60.25    3.11
   0   1 -15   47.63    2.75
   0  -1 -15   56.91    3.16
   0   1 -15   50.49    2.96
   0  -1 -15   53.27    3.21
   0   1 -15   60.15    3.33
   0   1  15   59.57    3.30
   0  -1 -15   62.64    3.35
   0  -1 -16  201.35    7.95
   0  -1 -16  194.35    7.94
   0   1 -16  192.44    7.74
   0  -1  16  207.55    7.84
   0  -1  16  201.93    8.03
   0  -1 -16  208.02    7.89
   0   1 -16  204.78    7.76
   0   1 -16  190.36    7.82
   0  -1  16  204.73    7.74
   0   1  16  202.42    7.76
   0   1 -16  192.87    7.74
   0   1  16  211.18    8.03
   0  -1  16  213.73    8.00
   0  -1 -16  202.55    8.03
   0   1 -16  188.96    8.01
   0  -1 -17  125.92    5.36
   0  -1 -17  125.80    5.13
   0  -1 -17  120.97    5.29
   0   1 -17  121.57    5.07
   0  -1  17  138.72    5.51
   0   1  17  143.26    5.33
   0  -1  17  145.61    5.38
   0   1 -17   94.88    4.93
   0   1 -17   83.07    4.87
   0  -1 -17   96.54    5.06
   0  -1  17  118.23    5.17
   0   1  17  116.29    5.10
   0   1 -17   96.49    4.93
   0   1 -17   93.44    5.10
   0   1  17  112.79    5.35
   0  -1  17  109.27    5.19
   0  -1 -17   91.87    5.09
   0  -1 -18   92.85    4.55
   0  -1 -18   98.61    4.80
   0  -1 -18   98.53    4.70
   0   1 -18   91.74    4.58
   0  -1  18   95.89    4.80
   0   1  18   99.76    4.76
   0  -1  18  104.38    4.82
   0   1 -18   95.02    4.56
   0  -1 -18   96.89    4.70
   0   1 -18   92.28    4.59
   0   1  18  101.84    4.74
   0  -1  18   91.73    4.58
   0   1 -18   88.10    4.49
   0   1  18  100.22    5.10
   0  -1  18   98.18    4.88
   0  -1 -18   92.78    4.85
   0   1 -19   35.86    2.72
   0  -1 -19   44.55    3.01
   0  -1 -19   42.61    2.86
   0   1  19   49.71    3.30
   0  -1  19   45.80    3.21
   0   1 -19   24.38    2.70
   0  -1 -19   35.37    2.97
   0   1 -19   31.53    2.76
   0  -1  19   32.60    2.86
   0   1  19   34.55    2.91
   0   1 -19   30.86    2.71
   0   1  19   33.45    3.39
   0  -1 -19   32.79    3.09
   0  -1  19   34.38    3.23
   0   1 -20   21.08    2.32
   0  -1 -20   20.74    2.50
   0  -1  20   19.94    2.85
   0   1  20   16.14    2.59
   0  -1 -20   14.05    2.48
   0  -1 -20   14.71    2.35
   0   1 -20   17.96    2.42
   0   1  20   16.06    2.45
   0  -1  20   19.59    2.53
   0   1 -20   16.73    2.23
   0  -1 -20   15.33    2.55
   0   1  20   14.72    3.18
   0  -1 -20   15.97    2.59
   0  -1  20   22.69    3.11
   0   1 -21    5.39    1.80
   0  -1 -21    3.66    1.95
   0  -1  21    7.64    2.61
   0   1  21    6.39    2.39
   0   1 -21    4.59    2.13
   0  -1 -21    4.80    2.28
   0   1  21    7.43    2.16
   0  -1  21    4.96    2.06
   0  -1 -21    5.93    2.18
   0   1 -21    3.19    1.88
   0   1  21    5.78    2.96
   0  -1 -21    4.93    2.24
   0  -1  21    4.26    2.60
   0  -1 -22  117.16    5.54
   0   1  22  134.90    5.72
   0  -1  22  130.11    5.95
   0   1 -22  118.37    5.50
   0  -1 -22  113.66    5.55
   0  -1  22  122.29    5.64
   0   1  22  117.78    5.61
   0  -1 -22  111.25    5.55
   0  -1  22  120.43    6.00
   0   1  22  115.86    6.06
   0  -1  23  108.80    5.11
   0   1 -23   92.91    4.66
   0  -1 -23   90.55    4.75
   0  -1 -23  106.12    4.91
   0   1  23   94.67    5.21
   0  -1  23   97.99    5.26
   0  -1 -24   35.87    2.78
   0  -1  24   43.12    2.75
   0   1  24   36.09    3.12
   0   1  24   33.80    2.61
   0  -1 -24   33.80    2.74
   0  -1  24   33.47    3.24
   0   1  24   37.70    3.27
   0  -1  24   36.38    2.80
   0   1  24   40.30    2.87
   0  -1  25    3.31    1.57
   0   1  25    1.42    2.02
   0  -1 -25    2.91    1.65
   0   1 -25    3.94    1.85
   0   1  25    1.02    1.40
   0  -1  25    3.51    2.18
   0  -1  25    2.63    1.69
   0   1  25    2.37    1.73
   0  -1 -26    6.23    1.53
   0  -1  26    6.40    1.86
   0   1 -26    4.65    1.72
   0   1  26    3.72    1.80
   0  -1  26    8.00    1.41
   0   1  26    6.02    1.62
   0  -1  26    5.27    1.58
   0  -1  27    4.43    1.29
   0   1  27    4.81    1.31
   0   1  27    5.20    1.51
   0  -1  27    4.97    1.43
   0   1 -27    4.44    1.47
   0  -1 -27    5.88    1.56
   0   1 -28   23.02    1.51
   0   1 -28   20.43    1.67
   0  -1 -28   20.70    1.65
   0   1  28   18.55    1.50
   0   1 -28   24.74    1.47
   0   2   0 4762.54  161.96
   0   2   0 4950.65  161.98
   0   2   0 4729.93  161.98
   0   2   0 4932.46  161.95
   0   2   0 4771.00  161.98
   0   2   0 4832.66  161.94
   0   2   0 4878.27  161.95
   0   2   0 4822.20  161.98
   0   2   0 5118.68  161.98
   0   2   0 5041.02  161.92
   0   2   0 4906.10  161.97
   0   2   0 4848.98  161.92
   0   2   0 5174.16  161.99
   0   2   0 5012.63  161.93
   0   2   0 5142.95  162.00
   0   2   0 4712.31  161.94
   0   2   0 5054.44  161.94
   0   2   0 5214.72  161.98
   0   2   0 5057.43  161.94
   0   2   0 4969.65  161.93
   0   2   0 5180.11  161.95
   0   2   0 4761.05  161.94
   0   2   0 5067.59  161.94
   0   2  -1 1484.42   49.50
   0   2  -1 1459.34   49.46
   0   2   1 1503.03   49.53
   0   2   1 1453.71   49.50
   0   2   1 1440.19   49.47
   0   2   1 1416.69   49.47
   0   2   1 1449.33   49.50
   0   2   1 1445.49   49.51
   0   2  -1 1499.72   49.48
   0   2  -1 1452.93   49.51
   0   2  -1 1458.57   49.51
   0   2  -1 1497.51   49.48
   0   2   1 1427.21   49.47
   0   2  -1 1473.31   49.50
   0   2   1 1440.83   49.50
   0   2  -1 1478.70   49.47
   0   2   1 1788.30   49.60
   0   2  -1 1611.17   49.50
   0   2  -1 1331.84   49.45
   0   2  -1 1566.26   49.46
   0   2   1 1419.41   49.43
   0   2   1 1446.45   49.42
   0   2   1 1567.95   49.46
   0   2  -1 1532.46   49.48
   0   2  -1 1423.04   49.45
   0   2  -1 1586.24   49.50
   0   2  -1 1592.88   49.48
   0   2  -1 1605.23   49.51
   0   2   1 1494.32   49.48
   0   2   1 1574.03   49.50
   0   2  -1 1504.27   49.47
   0   2  -1 1550.72   49.50
   0   2  -1 1485.31   49.46
   0   2   1 1657.58   49.52
   0   2   1 1671.51   49.49
   0   2   1 1401.23   49.44
   0   2   1 1417.07   49.42
   0   2  -1 1615.29   49.49
   0   2   1 1532.26   49.46
   0   2  -1 1527.69   49.47
   0   2  -1 1430.85   49.46
   0   2   1 1617.85   49.59
   0   2   1 1724.54   49.49
   0   2  -1 1647.75   49.49
   0   2  -2  362.41   12.20
   0   2  -2  331.52   12.18
   0   2   2  366.22   12.29
   0   2  -2  352.90   12.23
   0   2  -2  342.24   12.22
   0   2  -2  357.92   12.19
   0   2   2  350.43   12.23
   0   2  -2  358.31   12.20
   0   2   2  359.41   12.19
   0   2  -2  355.20   12.22
   0   2   2  368.53   12.20
   0   2   2  365.55   12.20
   0   2  -2  356.05   12.19
   0   2   2  368.80   12.24
   0   2   2  347.35   12.23
   0  -2   2  421.04   12.28
   0  -2  -2  405.05   12.13
   0  -2  -2  410.81   12.19
   0   2   2  397.84   12.38
   0  -2  -2  376.41   12.13
   0   2  -2  359.54   12.20
   0  -2  -2  363.86   12.15
   0   2   2  344.70   12.09
   0   2   2  356.47   12.18
   0   2  -2  367.18   12.23
   0   2  -2  330.48   12.21
   0   2  -2  360.44   12.21
   0   2  -2  348.85   12.19
   0   2   2  355.28   12.14
   0   2   2  413.53   12.24
   0   2   2  385.60   12.22
   0   2  -2  358.35   12.22
   0   2   2  344.08   12.21
   0   2  -2  389.13   12.21
   0   2  -2  369.15   12.23
   0   2  -2  383.42   12.24
   0   2   2  418.23   12.28
   0   2  -2  362.77   12.20
   0   2  -2  366.02   12.21
   0   2   2  365.79   12.19
   0   2  -2  356.49   12.21
   0   2   2  379.04   12.20
   0   2   2  395.92   12.24
   0   2  -2  359.68   12.20
   0   2   2  380.21   12.35
   0   2  -3  130.41    4.38
   0   2  -3  131.36    4.38
   0   2   3  121.66    4.23
   0  -2   3  128.62    4.26
   0   2   3  126.13    4.51
   0   2   3  118.54    4.43
   0   2   3  111.27    4.42
   0   2   3  112.89    4.40
   0  -2  -3  107.96    4.37
   0   2  -3  119.09    4.45
   0   2  -3  124.94    4.41
   0   2   3  111.29    4.42
   0   2   3  115.61    4.39
   0   2  -3  126.86    4.41
   0   2  -3  127.90    4.41
   0   2  -3  122.90    4.45
   0   2   3  121.70    4.28
   0   2  -3  120.29    4.44
   0   2   3  112.57    4.38
   0  -2   3  150.07    4.54
   0   2  -3  154.67    4.56
   0   2   3  140.65    4.35
   0  -2   3  129.86    4.20
   0  -2   3  133.13    4.26
   0   2  -3  141.61    4.47
   0  -2  -3  127.88    4.40
   0  -2  -3  140.28    4.47
   0   2   3  136.23    4.27
   0   2  -3  138.39    4.45
   0   2  -3  127.73    4.47
   0   2  -3  141.03    4.47
   0   2   3  112.29    4.30
   0  -2  -3  101.45    4.40
   0  -2   3  127.74    4.32
   0   2  -3  125.79    4.43
   0   2   3  115.69    4.33
   0   2  -3  138.55    4.47
   0   2   3  129.48    4.44
   0   2  -3  141.68    4.52
   0   2  -3  141.41    4.44
   0   2   3  141.35    4.57
   0   2  -3  131.10    4.49
   0   2  -3  134.54    4.42
   0   2   3  123.60    4.41
   0   2  -3  126.83    4.45
   0   2   3  121.31    4.41
   0   2   3  127.80    4.71
   0   2  -3  138.15    4.46
   0   2   3  127.47    4.44
   0   2  -4  119.96    4.21
   0   2   4  118.10    4.46
   0   2  -4  116.87    4.40
   0   2  -4  113.77    4.39
   0  -2  -4  113.34    4.37
   0   2  -4  116.41    4.40
   0   2   4  105.49    4.36
   0   2   4  115.71    4.33
   0   2   4  113.45    4.38
   0   2   4  117.60    4.33
   0   2   4  115.51    4.33
   0   2  -4  117.87    4.34
   0   2  -4  117.89    4.34
   0   2   4  112.38    4.37
   0   2  -4  127.75    4.36
   0  -2  -4  132.79    4.55
   0   2  -4  150.41    4.59
   0  -2  -4  141.94    4.52
   0   2   4  148.62    4.46
   0  -2  -4  125.22    4.41
   0  -2   4  132.45    4.26
   0  -2  -4  146.41    4.57
   0   2  -4  129.03    4.31
   0   2   4  146.13    4.36
   0   2  -4  138.70    4.44
   0   2   4  119.17    4.34
   0   2  -4  132.11    4.43
   0  -2   4  118.53    4.34
   0   2  -4  123.89    4.40
   0   2  -4  124.58    4.51
   0  -2  -4  117.73    4.44
   0   2  -4  134.19    4.49
   0   2  -4  139.88    4.45
   0   2  -4  144.09    4.37
   0   2  -4  115.03    4.52
   0   2   4  132.29    4.51
   0   2   4  132.17    4.37
   0   2  -4  128.54    4.45
   0   2  -5    7.99    0.98
   0  -2  -5    8.12    1.10
   0   2   5    4.83    1.12
   0   2  -5    8.56    0.67
   0   2  -5    8.84    0.67
   0  -2   5    5.15    0.59
   0   2  -5    8.40    0.92
   0   2  -5    9.28    1.02
   0  -2  -5    8.49    1.02
   0   2   5    5.05    0.85
   0   2   5    3.81    0.85
   0   2   5    4.13    0.83
   0   2   5    4.71    0.86
   0   2  -5    7.47    0.87
   0   2   5    4.25    0.81
   0   2  -5    6.92    0.91
   0   2   5    4.60    0.80
   0   2  -5    8.23    1.05
   0   2   5    4.94    0.84
   0   2  -5    8.33    1.04
   0  -2  -5   10.55    1.26
   0  -2  -5    9.36    1.25
   0   2   5    7.51    0.92
   0  -2  -5   10.48    1.10
   0   2   5    7.60    1.29
   0   2   5    7.52    1.43
   0  -2   5    5.64    1.45
   0   2  -5    8.87    0.95
   0  -2   5    5.73    0.82
   0   2  -5    9.71    1.25
   0   2   5    6.73    1.16
   0  -2   5    5.12    0.88
   0   2  -5    7.73    0.95
   0  -2  -5    9.02    1.17
   0   2  -5    8.31    1.09
   0   2   5    4.96    0.88
   0   2  -5    8.33    1.21
   0   2  -5    8.78    1.02
   0   2  -5    9.56    1.00
   0   2   5    5.87    1.10
   0  -2  -5    9.14    1.04
   0   2   5    5.79    0.86
   0   2  -5    7.80    1.10
   0   2  -6  310.32   10.56
   0   2   6  327.43   10.77
   0   2  -6  305.59   10.54
   0   2  -6  313.20   10.66
   0  -2  -6  316.17   10.87
   0  -2   6  292.74   10.53
   0   2  -6  314.24   10.78
   0   2  -6  307.58   10.60
   0   2   6  316.53   10.67
   0   2  -6  283.84   10.61
   0   2   6  303.35   10.64
   0  -2   6  316.30   10.71
   0   2   6  301.48   10.59
   0   2   6  306.06   10.60
   0   2  -6  308.87   10.60
   0   2   6  293.69   10.63
   0   2  -6  310.65   10.60
   0   2   6  303.85   10.60
   0  -2  -6  322.33   10.79
   0   2  -6  287.85   10.61
   0  -2  -6  379.46   10.95
   0   2   6  380.38   10.80
   0  -2   6  346.95   11.04
   0   2   6  393.08   10.88
   0   2  -6  334.60   10.73
   0  -2   6  335.88   10.64
   0  -2  -6  357.89   10.86
   0   2   6  369.81   10.99
   0   2  -6  350.27   10.93
   0   2   6  370.72   10.95
   0   2   6  329.15   10.77
   0  -2  -6  339.41   10.89
   0   2  -6  307.43   10.68
   0  -2   6  324.61   10.74
   0   2  -6  325.16   10.72
   0   2  -6  335.04   10.79
   0   2  -6  333.88   10.75
   0  -2  -6  335.15   10.87
   0   2  -6  306.40   10.72
   0   2  -6  343.57   10.92
   0   2   6  341.74   10.87
   0   2   6  321.27   10.63
   0   2  -7   33.69    1.71
   0   2  -7   32.70    1.40
   0  -2  -7   32.47    1.87
   0   2   7   30.14    1.65
   0   2  -7   33.82    1.55
   0   2  -7   31.64    1.21
   0   2  -7   38.74    1.43
   0   2  -7   35.46    1.41
   0   2   7   28.67    1.41
   0   2  -7   33.68    1.42
   0   2   7   29.99    1.41
   0   2   7   30.59    1.38
   0   2  -7   37.87    1.40
   0   2   7   31.94    1.57
   0   2   7   31.69    1.40
   0  -2   7   31.15    1.57
   0   2   7   29.95    1.37
   0   2   7   32.29    1.73
   0   2  -7   34.25    1.68
   0  -2   7   33.54    1.55
   0  -2   7   31.60    2.09
   0   2  -7   34.43    1.89
   0  -2  -7   35.45    1.93
   0   2   7   30.87    1.99
   0  -2  -7   32.52    1.86
   0   2   7   32.60    1.99
   0   2  -7   33.79    1.56
   0  -2   7   31.63    1.65
   0   2   7   31.63    1.70
   0   2  -7   36.75    1.78
   0   2  -7   34.11    1.74
   0   2  -7   33.03    1.55
   0   2  -7   34.05    1.61
   0   2   7   31.61    1.83
   0  -2  -7   32.37    1.86
   0   2  -7   35.59    1.65
   0   2  -7   35.87    1.92
   0   2  -8 2433.22   78.81
   0   2  -8 2421.08   79.17
   0   2  -8 2423.05   78.92
   0   2  -8 2445.76   79.05
   0   2   8 2509.55   79.09
   0   2   8 2249.59   78.84
   0   2  -8 2368.23   78.86
   0   2   8 2241.94   78.84
   0   2  -8 2511.69   78.86
   0  -2   8 2591.07   79.11
   0   2   8 2438.83   79.26
   0  -2  -8 2385.18   79.28
   0  -2   8 2499.01   79.38
   0  -2   8 2430.41   79.01
   0  -2  -8 2505.70   79.26
   0   2  -8 2440.66   79.11
   0   2  -8 2564.84   79.27
   0  -2  -8 2457.13   79.20
   0   2   8 2496.19   79.17
   0   2  -8 2356.61   79.00
   0  -2   8 2561.19   79.15
   0   2  -8 2384.11   78.94
   0   2  -8 2459.06   79.10
   0   2  -8 2361.82   79.04
   0   2  -8 2308.87   79.12
   0   2   8 2550.19   79.27
   0   2  -8 2510.93   79.32
   0   2  -8 2266.16   79.05
   0  -2  -8 2415.29   79.26
   0   2  -9   16.21    1.02
   0   2  -9   15.91    1.21
   0  -2  -9    9.87    1.50
   0   2  -9   14.92    1.37
   0   2   9    9.89    1.25
   0   2  -9    9.47    1.36
   0   2   9    4.51    1.68
   0  -2  -9    6.54    1.52
   0  -2   9    8.92    1.57
   0  -2  -9    6.51    1.50
   0  -2  -9    5.75    1.51
   0  -2   9    8.81    1.82
   0  -2   9   10.66    1.32
   0   2   9    7.80    1.30
   0   2  -9   14.06    1.08
   0   2  -9   12.83    1.38
   0   2  -9   12.47    1.34
   0   2  -9   10.37    1.18
   0  -2  -9    6.06    1.50
   0   2   9    8.04    1.56
   0   2  -9   13.27    1.63
   0  -2 -10  205.42    6.96
   0   2 -10  179.62    6.50
   0   2 -10  181.57    6.67
   0  -2 -10  213.17    6.94
   0   2 -10  170.80    6.32
   0   2  10  219.03    6.66
   0  -2  10  200.14    6.61
   0  -2  10  191.91    6.90
   0  -2 -10  189.45    6.76
   0  -2 -10  185.96    6.77
   0   2 -10  168.89    6.57
   0  -2  10  171.59    6.75
   0   2  10  182.28    6.92
   0  -2 -10  181.57    6.86
   0   2 -10  166.80    6.71
   0   2  10  209.66    6.75
   0   2 -10  177.45    6.37
   0  -2  10  191.56    6.66
   0   2 -10  169.08    6.59
   0   2 -10  161.70    6.47
   0   2 -10  169.42    6.44
   0   2 -10  168.06    6.82
   0  -2 -10  195.81    6.85
   0   2  10  207.70    6.90
   0  -2 -11   19.80    1.99
   0   2 -11   21.43    1.78
   0   2  11   19.72    1.70
   0  -2  11   23.23    2.09
   0  -2  11   22.71    1.72
   0   2 -11   23.46    1.80
   0  -2 -11   19.17    1.99
   0   2 -11   22.03    1.95
   0  -2 -11   19.38    2.10
   0   2 -11   19.82    1.31
   0   2  11   18.92    1.76
   0  -2  11   21.64    1.74
   0   2 -11   22.96    1.58
   0   2 -11   20.83    1.71
   0   2 -11   19.10    1.47
   0  -2 -11   20.67    1.92
   0   2  11   20.82    2.12
   0   2 -11   22.70    2.01
   0  -2 -12  600.00   19.57
   0   2 -12  570.76   19.35
   0  -2 -12  554.81   19.54
   0   2 -12  535.76   19.12
   0  -2  12  608.41   19.66
   0   2  12  579.38   19.26
   0  -2  12  603.32   19.31
   0   2 -12  588.08   19.31
   0   2 -12  576.69   19.45
   0   2  12  584.98   19.51
   0  -2 -12  557.64   19.55
   0  -2 -12  567.28   19.41
   0  -2  12  570.10   19.31
   0   2  12  563.13   19.32
   0   2 -12  547.04   19.07
   0   2 -12  541.33   19.28
   0  -2 -12  553.09   19.48
   0   2  12  577.55   19.51
   0   2 -12  553.47   19.52
   0  -2 -13    7.69    1.74
   0  -2  13    8.86    1.49
   0  -2  13    9.92    1.77
   0   2  13   10.67    1.61
   0   2  13   10.11    2.07
   0  -2 -13   11.77    1.85
   0   2 -13   10.41    1.61
   0   2 -13    9.63    1.73
   0   2 -13    8.70    1.53
   0  -2 -13   10.10    1.75
   0   2 -14  481.48   17.77
   0  -2 -14  506.23   17.97
   0  -2  14  566.13   17.95
   0  -2  14  498.41   18.07
   0   2  14  539.76   17.75
   0  -2  14  524.11   17.72
   0   2 -14  528.92   17.77
   0   2 -14  493.83   17.89
   0   2  14  524.31   17.80
   0  -2  14  525.13   17.78
   0   2 -14  492.65   17.72
   0  -2 -14  505.09   18.06
   0   2  14  531.45   18.00
   0   2 -14  492.18   17.97
   0   2  15  117.35    4.96
   0  -2 -15  113.05    5.05
   0   2 -15  120.94    5.10
   0  -2  15  122.52    4.99
   0   2  15  118.49    5.03
   0   2 -15  118.97    5.02
   0  -2 -15  119.36    5.23
   0  -2 -15  119.41    5.24
   0   2  15  116.21    5.32
   0  -2 -15  112.13    5.21
   0  -2 -16    0.35    1.81
   0   2 -16    1.25    1.51
   0  -2 -16   -0.10    1.81
   0  -2  16    0.69    1.84
   0  -2  16    0.45    1.76
   0   2 -16    3.86    1.67
   0   2 -16    2.78    1.63
   0  -2 -16    5.19    1.87
   0  -2  16    0.41    1.58
   0   2  16    2.77    1.63
   0   2 -16    2.27    1.55
   0  -2 -16    2.17    1.78
   0  -2  16    1.69    1.92
   0   2  16    2.98    2.16
   0  -2 -17  109.98    5.11
   0  -2 -17  113.08    5.12
   0   2 -17  102.86    4.82
   0  -2  17  107.37    5.13
   0  -2  17  122.47    5.20
   0   2  17  111.17    4.87
   0   2 -17  100.75    4.89
   0  -2 -17  104.88    4.98
   0   2 -17  103.23    4.76
   0   2  17  111.47    4.92
   0  -2  17  107.65    4.88
   0   2 -17   99.27    4.70
   0  -2  17  117.11    5.21
   0   2  17  109.51    5.38
   0  -2 -17  102.32    5.20
   0   2  18  125.74    5.35
   0  -2  18  129.32    5.71
   0  -2  18  138.31    5.68
   0  -2 -18  105.26    5.30
   0   2 -18  103.38    5.07
   0   2 -18   96.03    5.20
   0  -2  18  120.03    5.28
   0   2  18  118.80    5.35
   0  -2 -18  120.93    5.53
   0  -2 -18  118.02    5.49
   0   2 -18  117.49    5.22
   0  -2 -18  127.61    5.38
   0  -2  18  124.87    5.53
   0  -2 -18  110.51    5.55
   0   2  18  112.91    5.74
   0   2  19  132.79    5.59
   0  -2  19  138.87    5.90
   0  -2  19  126.17    5.77
   0  -2 -19  116.90    5.59
   0   2 -19   91.36    5.35
   0   2 -19  109.04    5.29
   0  -2  19  118.77    5.46
   0   2  19  125.81    5.62
   0  -2 -19  120.79    5.51
   0  -2 -19  133.19    5.72
   0  -2 -19  124.17    5.71
   0  -2  19  119.79    5.74
   0   2  19  113.33    6.00
   0  -2 -19  117.26    5.71
   0  -2  20  295.57    9.97
   0   2  20  261.41    9.53
   0  -2  20  279.85    9.96
   0  -2 -20  203.51    9.36
   0   2 -20  200.64    9.17
   0  -2  20  239.83    9.47
   0   2  20  247.21    9.57
   0  -2 -20  267.62    9.79
   0  -2 -20  261.46    9.55
   0  -2  20  245.15    9.75
   0  -2 -20  242.99    9.75
   0   2  20  220.34    9.78
   0   2  21   61.23    3.45
   0  -2  21   66.56    4.03
   0  -2 -21   45.58    3.44
   0   2 -21   47.19    3.21
   0   2  21   49.53    3.48
   0  -2  21   52.94    3.43
   0  -2 -21   53.32    3.34
   0  -2 -21   55.35    3.53
   0  -2 -21   51.00    3.57
   0   2  21   45.68    4.07
   0  -2  21   52.62    3.88
   0  -2 -22  200.97    7.60
   0  -2  22  214.92    8.16
   0  -2 -22  185.01    7.77
   0   2 -22  169.90    7.41
   0  -2  22  202.62    7.75
   0   2  22  200.97    7.78
   0  -2 -22  186.22    7.73
   0   2  22  180.76    7.93
   0   2  22  159.85    7.43
   0   2  22  187.92    8.14
   0  -2  22  184.49    8.01
   0  -2 -22  187.56    7.96
   0  -2 -23   43.29    3.19
   0  -2  23   51.60    3.24
   0   2  23   45.72    3.20
   0  -2  23   54.22    3.62
   0  -2 -23   51.88    3.29
   0  -2 -24   46.39    3.04
   0   2 -24   44.72    3.07
   0   2  24   43.62    3.23
   0   2  24   36.75    2.66
   0  -2 -24   44.21    3.05
   0  -2  24   44.10    3.42
   0  -2  24   46.53    2.97
   0   2  24   47.33    3.02
   0  -2  25   28.80    2.34
   0  -2 -25   27.90    2.36
   0   2  25   26.30    2.54
   0   2 -25   25.76    2.42
   0  -2  25   29.50    2.70
   0   2  25   30.46    2.40
   0  -2  25   28.24    2.29
   0  -2  26   24.22    1.95
   0   2  26   26.85    2.05
   0  -2  26   24.42    1.93
   0   2 -26   22.24    1.91
   0  -2 -26   23.49    2.02
   0   2 -26   21.97    2.12
   0   2  26   21.77    2.18
   0   2 -27    0.89    1.16
   0   2  27   -0.03    1.16
   0   2 -27    0.92    1.13
   0   2  27    0.56    1.27
   0   2 -27    1.80    1.40
   0  -2  27   -0.57    1.35
   0   2 -28    2.12    0.95
   0  -2 -28    0.68    1.12
   0   2 -28    1.47    1.14
   0   2 -28    1.13    0.92
   0   3   0    0.62    1.02
   0   3   0    0.45    1.17
   0   3   0    0.87    0.94
   0   3   0    0.91    1.15
   0   3   0    0.99    1.13
   0   3   0    0.36    1.15
   0   3   0    0.65    1.09
   0   3   0   -0.34    1.18
   0   3   0    0.69    1.07
   0   3   0    0.87    1.34
   0   3   0    0.90    1.20
   0   3   0    0.58    1.24
   0   3   0    0.97    0.89
   0   3   0    0.78    1.24
   0   3   0    1.11    0.89
   0   3   0    0.99    0.90
   0   3   0    0.43    0.98
   0   3   0    0.59    1.14
   0   3   0    0.28    1.14
   0   3   0    1.03    1.22
   0   3   0    0.31    1.15
   0   3   0    0.57    0.97
   0   3   0    0.25    1.01
   0   3   0    1.27    0.91
   0   3   0    2.14    1.13
   0   3   1  653.08   23.41
   0   3  -1  711.47   23.44
   0   3  -1  702.58   23.39
   0   3   1  680.27   23.45
   0   3  -1  680.60   23.44
   0   3   1  628.91   23.41
   0   3   1  646.27   23.36
   0   3  -1  671.61   23.42
   0   3   1  644.41   23.37
   0   3  -1  673.75   23.38
   0   3  -1  686.69   23.38
   0   3  -1  689.55   23.38
   0   3   1  646.58   23.37
   0   3   1  638.34   23.42
   0   3   1  624.47   23.40
   0   3  -1  665.64   23.43
   0   3   1  774.73   23.55
   0   3  -1  798.54   23.45
   0   3   1  767.82   23.46
   0   3  -1  818.47   23.49
   0   3  -1  737.02   23.43
   0   3   1  666.45   23.42
   0   3  -1  713.87   23.37
   0   3  -1  722.85   23.34
   0   3   1  682.49   23.32
   0   3   1  641.72   23.32
   0   3  -1  737.48   23.37
   0   3   1  703.18   23.45
   0   3   1  666.07   23.31
   0   3  -1  724.48   23.44
   0   3   1  774.16   23.39
   0   3   1  739.30   23.43
   0   3   1  715.12   23.40
   0   3   1  731.28   23.48
   0   3   1  714.56   23.42
   0   3   1  674.46   23.34
   0   3  -1  761.45   23.45
   0   3  -1  780.79   23.46
   0   3  -1  756.90   23.42
   0   3  -1  782.76   23.41
   0   3  -1  707.85   23.36
   0   3   1  709.63   23.42
   0   3  -1  735.91   23.38
   0   3  -1  717.07   23.38
   0   3  -1  740.14   23.39
   0   3   1  749.67   23.53
   0   3   1  674.98   23.34
   0   3   1  750.80   23.38
   0   3   1  703.18   23.37
   0   3  -1  739.12   23.40
   0   3   2  460.95   14.98
   0   3   2  478.07   15.03
   0   3  -2  442.75   14.89
   0   3  -2  472.92   14.93
   0   3   2  495.56   14.98
   0   3  -2  485.00   14.92
   0   3  -2  450.38   14.96
   0   3   2  489.29   14.92
   0   3   2  477.72   14.92
   0   3   2  460.63   14.97
   0   3  -2  492.49   14.92
   0   3  -2  468.20   14.97
   0   3  -2  470.34   14.91
   0   3   2  502.53   14.93
   0   3   2  474.68   14.98
   0   3  -2  472.90   14.96
   0   3   2  443.25   15.07
   0  -3  -2  449.50   14.72
   0   3  -2  424.27   14.89
   0  -3  -2  404.76   14.67
   0  -3  -2  433.02   14.80
   0  -3   2  455.24   14.95
   0   3   2  419.93   14.96
   0   3  -2  451.02   14.90
   0   3   2  455.21   14.83
   0   3   2  466.04   14.86
   0   3  -2  444.45   14.94
   0  -3  -2  428.63   14.74
   0   3  -2  461.71   14.92
   0   3  -2  407.24   14.87
   0   3   2  429.81   14.80
   0   3  -2  452.37   14.86
   0   3  -2  435.89   14.88
   0   3   2  441.57   14.96
   0   3   2  399.90   14.93
   0   3  -2  424.66   14.91
   0   3   2  428.35   14.87
   0   3  -2  413.98   14.88
   0   3  -2  429.53   14.92
   0   3  -2  400.05   14.89
   0   3   2  436.31   14.91
   0   3   2  456.16   14.89
   0   3  -2  475.37   14.90
   0   3  -2  440.94   14.90
   0   3   2  438.09   14.82
   0   3  -2  414.08   14.88
   0   3  -2  416.39   14.88
   0   3   2  508.94   14.94
   0   3   2  433.82   14.86
   0   3   2  443.78   15.13
   0   3  -3 2792.24   89.26
   0   3   3 2645.40   89.35
   0   3   3 2806.39   89.39
   0  -3   3 2477.66   89.02
   0   3  -3 2789.96   89.28
   0   3   3 2650.07   89.31
   0   3  -3 2754.87   89.33
   0   3   3 2545.98   89.31
   0   3  -3 2723.34   89.27
   0   3  -3 2637.13   89.27
   0   3  -3 2666.16   89.26
   0   3   3 2608.24   89.26
   0   3   3 2574.35   89.32
   0   3   3 2572.89   89.25
   0   3  -3 2708.74   89.31
   0   3   3 2617.99   89.26
   0   3  -3 2688.63   89.33
   0   3  -3 2903.07   89.32
   0  -3  -3 2790.71   89.18
   0  -3  -3 2901.65   89.17
   0  -3  -3 3034.38   89.27
   0  -3  -3 2961.45   89.32
   0  -3   3 3065.24   89.40
   0   3   3 2751.98   89.27
   0   3   3 2524.58   89.12
   0   3  -3 2777.71   89.29
   0   3  -3 2800.38   89.32
   0  -3  -3 2595.49   89.20
   0   3  -3 2724.83   89.26
   0  -3   3 2619.71   89.09
   0   3   3 2523.79   89.19
   0   3  -3 2795.57   89.30
   0   3  -3 2848.59   89.32
   0   3   3 2346.08   89.30
   0   3  -3 2986.35   89.36
   0   3   3 2861.56   89.37
   0   3  -3 2847.63   89.32
   0   3  -3 2989.42   89.33
   0   3   3 2771.78   89.30
   0   3   3 2863.92   89.29
   0   3  -3 2925.71   89.31
   0   3  -3 2983.61   89.32
   0   3  -3 2963.07   89.34
   0   3   3 2948.60   89.33
   0   3  -3 2785.13   89.32
   0   3  -3 2938.47   89.31
   0   3  -3 2865.68   89.30
   0   3   3 2670.82   89.19
   0   3   3 2922.71   89.25
   0   3   3 2619.98   89.25
   0   3   3 2701.32   89.47
   0  -3   4   22.05    0.92
   0   3   4   20.20    1.53
   0   3   4   21.19    1.28
   0   3   4   23.06    1.43
   0   3  -4   19.99    1.41
   0   3  -4   21.81    1.42
   0   3   4   21.72    1.35
   0   3  -4   20.97    1.41
   0   3  -4   20.85    1.33
   0   3   4   20.53    1.35
   0   3   4   23.26    1.33
   0  -3  -4   22.11    1.16
   0   3   4   21.72    1.40
   0   3  -4   22.59    1.34
   0   3  -4   20.47    1.31
   0  -3   4   13.65    0.72
   0  -3  -4   18.99    1.49
   0  -3   4   16.40    1.44
   0  -3  -4   14.75    1.37
   0   3  -4   16.86    1.41
   0  -3  -4   16.40    1.16
   0  -3  -4   18.04    1.38
   0  -3   4   13.05    0.85
   0  -3  -4   18.94    1.24
   0   3  -4   19.48    1.43
   0   3  -4   19.57    1.48
   0   3   4   18.28    1.02
   0   3  -4   19.86    1.37
   0  -3   4   17.93    0.97
   0   3   4   18.38    1.07
   0   3  -4   19.80    1.33
   0   3  -4   17.82    1.41
   0   3  -4   14.88    1.33
   0   3   4   20.17    1.34
   0   3  -4   17.18    1.31
   0   3  -4   16.22    1.23
   0   3  -4   14.98    1.43
   0   3  -4   16.01    1.48
   0   3   4   17.20    1.60
   0   3   4   16.75    1.39
   0   3  -4   18.28    1.40
   0   3   4   17.26    1.01
   0   3   4   16.06    1.99
   0   3  -4   17.97    1.38
   0   3   4   17.60    1.26
   0   3   4   16.18    1.32
   0   3   5  971.69   34.38
   0   3   5 1051.87   34.73
   0   3   5 1037.77   34.58
   0   3   5 1043.53   34.58
   0   3   5 1034.07   34.58
   0   3  -5 1045.68   34.58
   0   3  -5 1041.54   34.59
   0   3  -5 1047.10   34.59
   0   3  -5 1075.28   34.66
   0   3   5 1023.04   34.63
   0   3   5  976.94   34.62
   0   3  -5 1048.11   34.65
   0   3   5  971.22   34.63
   0   3  -5 1067.31   34.64
   0  -3  -5 1066.14   34.63
   0  -3  -5 1145.19   34.78
   0   3   5 1008.76   34.43
   0   3   5 1054.56   34.52
   0  -3  -5 1106.03   34.63
   0  -3  -5 1131.29   34.70
   0  -3  -5 1065.99   34.75
   0   3  -5 1087.74   34.49
   0   3  -5 1101.03   34.66
   0  -3   5 1063.22   34.54
   0   3  -5 1022.14   34.61
   0   3   5 1091.03   34.57
   0  -3  -5 1057.17   34.66
   0   3  -5 1078.61   34.64
   0   3  -5 1051.51   34.72
   0   3  -5 1077.01   34.70
   0   3  -5 1073.01   34.64
   0   3   5 1062.91   34.66
   0   3  -5 1070.14   34.74
   0   3  -5 1092.69   34.65
   0   3  -5 1075.89   34.69
   0   3   5 1073.77   34.77
   0   3   5 1054.88   34.89
   0   3  -5 1084.24   34.69
   0   3  -5 1050.44   34.69
   0   3   5 1059.05   34.68
   0   3   5 1046.58   34.47
   0   3   5 1019.22   34.60
   0   3   5 1034.36   34.61
   0  -3   6  915.60   34.78
   0   3   6 1092.70   35.19
   0  -3  -6 1090.02   35.14
   0   3  -6 1090.59   35.03
   0   3  -6 1101.95   35.04
   0   3   6 1027.29   35.01
   0   3   6 1037.62   35.01
   0   3   6 1004.92   35.08
   0  -3   6 1080.13   34.99
   0   3   6 1004.85   34.94
   0   3  -6 1077.27   35.03
   0   3   6 1038.33   35.01
   0   3   6 1016.41   35.06
   0   3  -6 1048.01   35.06
   0   3  -6 1066.33   35.07
   0   3   6 1025.03   35.07
   0   3   6 1118.92   34.93
   0  -3   6 1226.02   35.36
   0  -3   6 1102.41   34.91
   0   3  -6 1098.12   34.99
   0  -3  -6 1130.34   35.15
   0   3  -6 1208.45   35.29
   0   3   6 1131.56   35.03
   0  -3  -6 1186.24   35.29
   0  -3  -6 1096.87   35.29
   0   3  -6 1104.63   35.09
   0  -3   6 1076.63   35.03
   0  -3  -6 1037.27   35.15
   0   3   6 1073.34   35.06
   0   3  -6 1091.89   35.11
   0   3  -6 1097.88   35.03
   0   3   6 1109.20   35.16
   0   3  -6 1159.99   35.12
   0   3  -6 1163.97   35.21
   0   3  -6 1150.08   35.12
   0   3   6 1002.96   34.86
   0   3   6 1127.59   35.20
   0   3   6 1089.82   35.40
   0   3   6 1032.08   35.04
   0   3  -6 1092.49   35.16
   0  -3  -6 1081.55   35.19
   0   3   7   18.84    1.55
   0   3   7   17.62    1.32
   0   3   7   19.48    1.27
   0  -3  -7   16.18    1.44
   0   3  -7   23.71    1.32
   0   3   7   18.37    1.33
   0   3  -7   23.41    1.30
   0   3   7   21.72    1.28
   0   3  -7   22.57    1.28
   0  -3   7   26.06    1.29
   0   3   7   18.84    1.27
   0   3  -7   20.47    1.32
   0   3  -7   19.75    1.29
   0   3   7   19.58    1.30
   0  -3  -7   18.57    1.51
   0   3   7   21.03    1.33
   0  -3   7   24.46    1.16
   0  -3   7   25.30    1.87
   0   3  -7   20.60    1.29
   0  -3  -7   17.44    1.74
   0   3  -7   19.08    1.61
   0   3   7   21.40    1.46
   0   3  -7   19.89    1.43
   0  -3   7   27.76    1.37
   0   3   7   22.10    1.41
   0   3  -7   22.93    1.44
   0   3  -7   19.85    1.34
   0   3  -7   21.31    1.41
   0   3  -7   22.95    1.63
   0   3  -7   22.52    1.42
   0   3   7   19.87    1.34
   0  -3  -7   16.71    1.53
   0   3   7   20.85    1.63
   0   3   7   19.89    2.33
   0   3  -7   22.55    1.55
   0   3   8  134.89    5.03
   0   3  -8  154.62    4.87
   0   3  -8  156.14    4.83
   0   3   8  124.52    4.78
   0   3   8  126.10    4.82
   0   3  -8  161.75    4.84
   0   3   8  133.01    4.87
   0   3   8  129.50    4.77
   0   3   8  121.47    4.75
   0  -3   8  159.08    4.95
   0   3  -8  149.39    4.80
   0   3   8  125.11    4.82
   0   3  -8  149.36    4.94
   0  -3   8  149.81    4.79
   0  -3  -8  132.89    5.22
   0  -3   8  154.59    5.45
   0  -3  -8  129.45    5.07
   0   3   8  122.29    5.00
   0   3   8  112.11    4.52
   0   3  -8  147.15    4.99
   0  -3   8  148.33    4.98
   0   3   8  130.96    4.98
   0   3  -8  157.61    4.94
   0   3  -8  158.07    5.12
   0   3  -8  141.50    4.94
   0   3  -8  157.37    5.01
   0   3   8  127.34    5.46
   0   3   8  133.60    5.17
   0   3   8  126.37    4.81
   0   3  -8  148.60    5.04
   0  -3  -8  123.78    5.11
   0   3  -9   41.74    2.31
   0  -3  -9   49.18    2.63
   0   3   9   57.85    2.03
   0   3   9   59.35    2.05
   0   3   9   56.11    2.11
   0   3   9   58.53    2.06
   0   3   9   64.01    2.36
   0   3  -9   36.31    2.20
   0  -3  -9   39.59    2.50
   0   3  -9   33.88    2.46
   0  -3   9   49.17    2.81
   0   3   9   46.23    2.49
   0  -3  -9   39.80    2.64
   0   3  -9   42.42    2.18
   0   3   9   57.99    2.44
   0  -3   9   62.39    2.38
   0   3  -9   37.03    2.07
   0   3  -9   35.60    2.20
   0   3  -9   38.79    2.33
   0   3  -9   36.77    2.20
   0   3  -9   40.49    2.26
   0   3   9   55.13    2.79
   0  -3  -9   38.85    2.41
   0   3   9   52.58    3.33
   0  -3 -10  399.07   12.87
   0   3 -10  364.04   12.57
   0  -3  10  377.33   12.49
   0   3  10  375.69   12.47
   0   3  10  336.66   12.59
   0  -3 -10  375.56   12.67
   0   3 -10  354.17   12.47
   0  -3 -10  357.68   12.82
   0  -3  10  382.39   12.71
   0   3 -10  382.32   12.74
   0   3 -10  365.54   12.42
   0   3  10  375.71   12.57
   0  -3  10  370.74   12.54
   0   3 -10  333.85   12.41
   0   3 -10  346.50   12.47
   0   3 -10  344.06   12.49
   0   3 -10  359.18   12.49
   0  -3 -10  381.18   12.78
   0   3  10  382.28   12.79
   0   3  10  382.91   12.98
   0   3 -11 1236.95   41.21
   0  -3 -11 1354.84   41.47
   0  -3  11 1355.87   41.16
   0  -3  11 1305.88   41.47
   0   3  11 1373.22   41.14
   0   3 -11 1158.33   41.32
   0   3  11 1175.06   41.19
   0  -3 -11 1249.89   41.36
   0   3 -11 1227.36   41.10
   0  -3  11 1194.45   41.50
   0  -3 -11 1251.89   41.30
   0  -3 -11 1152.94   41.39
   0   3 -11 1245.19   41.00
   0   3  11 1269.87   41.20
   0  -3  11 1250.33   41.15
   0   3 -11 1237.07   41.10
   0   3 -11 1184.00   41.09
   0   3 -11 1103.24   40.99
   0   3  11 1285.48   41.40
   0   3  11 1238.01   41.51
   0  -3 -11 1261.48   41.38
   0  -3 -12  267.97    9.62
   0  -3 -12  249.85    9.65
   0   3  12  264.16    9.30
   0  -3  12  300.44    9.37
   0  -3  12  286.78    9.76
   0  -3 -12  247.24    9.50
   0   3  12  223.83    9.38
   0  -3 -12  245.88    9.54
   0  -3 -12  242.22    9.59
   0   3 -12  276.93    9.33
   0   3 -12  260.24    9.57
   0  -3  12  282.60    9.40
   0   3 -12  264.34    9.29
   0   3 -12  284.06    9.22
   0   3  12  248.61    9.58
   0  -3 -12  243.10    9.51
   0   3  12  239.99    9.76
   0  -3 -13   40.52    2.68
   0   3  13   38.51    2.26
   0   3 -13   34.82    2.28
   0  -3 -13   34.95    2.52
   0  -3  13   35.49    2.70
   0  -3  13   41.13    2.27
   0   3  13   41.95    2.34
   0   3 -13   38.94    2.33
   0  -3 -13   40.76    2.62
   0   3 -13   35.64    2.49
   0   3  13   35.07    2.48
   0   3  13   36.72    2.36
   0   3 -13   36.21    2.23
   0   3  13   34.62    3.10
   0  -3 -13   36.36    2.47
   0  -3  14  215.54    7.42
   0   3  14  205.60    7.43
   0   3 -14  182.60    7.60
   0   3 -14  193.78    7.35
   0  -3  14  202.68    7.46
   0   3  14  194.29    7.47
   0   3 -14  193.24    7.43
   0  -3 -14  198.86    7.81
   0   3  14  184.33    7.79
   0  -3  15    2.60    1.68
   0  -3  15    1.13    1.73
   0   3 -15    1.88    1.58
   0  -3 -15    2.54    1.66
   0   3  15    4.01    1.68
   0  -3  15    3.15    1.57
   0  -3 -15    1.70    1.71
   0  -3 -15    1.93    1.76
   0   3  15    3.01    2.47
   0   3  15    1.80    2.07
   0  -3  16  125.38    5.55
   0  -3  16  138.58    5.48
   0  -3 -16  117.08    5.26
   0   3 -16  107.49    5.24
   0   3 -16  118.00    5.01
   0  -3  16  124.97    5.18
   0   3  16  118.16    5.18
   0  -3 -16  122.50    5.53
   0  -3 -16  117.32    5.40
   0   3  16  106.80    5.58
   0  -3 -16  110.83    5.48
   0   3  16  118.43    5.51
   0  -3  17   14.81    2.43
   0  -3  17   12.20    2.30
   0  -3 -17    8.89    2.23
   0   3 -17    5.38    1.95
   0   3 -17    7.55    1.80
   0  -3  17   10.84    1.93
   0   3  17   11.73    2.11
   0  -3 -17    9.97    2.15
   0  -3 -17   14.51    2.36
   0   3  17    8.51    2.54
   0  -3  17   10.30    2.21
   0  -3 -17    7.74    2.27
   0  -3 -18   14.32    2.24
   0  -3 -18    9.60    2.20
   0  -3  18    9.41    2.29
   0  -3  18   11.16    2.46
   0  -3 -18   14.01    2.40
   0   3 -18    9.51    2.13
   0   3 -18   12.04    1.95
   0   3  18   12.04    2.17
   0  -3  18   10.73    2.17
   0   3  18    9.53    2.04
   0  -3 -18   12.09    2.39
   0   3  18   12.51    2.75
   0  -3  18   12.68    2.45
   0  -3 -19   97.50    4.87
   0  -3 -19  104.80    4.97
   0  -3  19   93.50    4.92
   0  -3  19  111.38    5.08
   0  -3 -19   92.46    4.79
   0   3 -19   82.64    4.34
   0   3 -19   76.95    4.55
   0  -3  19   94.40    4.61
   0   3  19  101.03    4.75
   0   3  19  106.13    5.12
   0   3  19   86.85    4.50
   0  -3 -19   94.35    4.92
   0   3  19   88.44    5.18
   0  -3  19   94.20    4.81
   0  -3 -20    8.15    2.27
   0  -3 -20    8.54    2.05
   0  -3 -20    7.14    2.15
   0  -3  20   10.10    2.23
   0  -3  20    9.24    2.63
   0  -3 -20    8.91    2.33
   0   3 -20    9.82    1.88
   0   3  20   10.46    2.20
   0  -3  20    8.93    2.07
   0   3  20    7.96    1.92
   0   3  20    7.92    2.65
   0  -3 -20    8.95    2.38
   0  -3  20    9.39    2.44
   0   3  20    5.62    2.64
   0  -3 -21    0.67    1.85
   0  -3 -21    3.03    2.00
   0  -3  21    5.03    2.43
   0  -3 -21    2.93    2.18
   0   3 -21    1.33    1.67
   0   3  21    1.71    2.03
   0  -3  21    4.04    1.95
   0   3  21   -0.30    2.40
   0   3  21    0.34    1.74
   0   3 -21    1.19    2.12
   0   3  21    2.65    2.51
   0  -3  21    1.96    2.36
   0  -3 -21    1.75    2.13
   0  -3 -22   25.63    2.42
   0  -3  22   20.97    2.96
   0  -3 -22   21.41    2.59
   0  -3 -22   22.42    2.74
   0   3 -22   17.67    2.49
   0   3  22   21.62    2.85
   0   3  22   23.00    2.93
   0  -3  22   21.49    2.83
   0  -3 -22   21.63    2.52
   0  -3  23  133.06    5.93
   0  -3 -23  110.41    5.48
   0  -3 -23  124.73    5.64
   0  -3 -23  131.68    5.47
   0  -3  23  110.01    5.67
   0  -3  23  123.14    5.40
   0   3  23  124.99    5.50
   0  -3 -24   97.81    4.47
   0  -3 -24   88.82    4.40
   0   3 -24   81.27    4.27
   0   3  24   80.04    4.34
   0  -3  24   84.13    4.46
   0   3  24   91.56    4.27
   0  -3  24   89.16    4.16
   0  -3 -25    2.81    1.60
   0  -3  25    1.74    1.68
   0   3 -25    2.94    1.66
   0   3  25    2.81    1.80
   0  -3 -25    2.03    1.71
   0  -3  25    1.92    1.75
   0   3 -25    2.29    1.49
   0   3  25    1.52    1.49
   0  -3  25    2.48    1.39
   0  -3  26    1.30    1.41
   0   3  26    2.41    1.31
   0  -3  26    2.05    1.20
   0   3 -26    0.65    1.27
   0   3 -26   -0.41    1.28
   0   3  26    1.20    1.59
   0   3 -26    0.88    1.47
   0  -3 -26    1.65    1.48
   0   3 -27   43.90    2.31
   0   3 -27   41.23    2.47
   0  -3 -27   51.27    2.44
   0   3  27   45.95    2.44
   0   3 -27   44.46    2.30
   0  -3 -28    2.53    1.08
   0   3 -28    2.86    1.07
   0   4   0 1290.42   43.91
   0   4   0 1326.04   43.96
   0   4   0 1288.84   43.96
   0   4   0 1275.06   43.87
   0   4   0 1301.59   43.89
   0   4   0 1289.12   43.95
   0   4   0 1304.75   43.88
   0   4   0 1295.36   43.97
   0   4   0 1305.99   43.94
   0   4   0 1397.95   43.97
   0   4   0 1359.62   43.99
   0   4   0 1322.50   43.85
   0   4   0 1324.50   43.96
   0   4   0 1352.57   43.94
   0   4   0 1360.97   43.84
   0   4   0 1392.57   43.86
   0   4   0 1370.77   43.88
   0   4   0 1359.17   43.87
   0   4   0 1317.06   43.97
   0   4   0 1321.29   43.93
   0   4   0 1383.18   43.93
   0   4   0 1351.34   43.88
   0   4   0 1291.48   43.87
   0   4   0 1370.55   43.87
   0   4   0 1309.94   43.89
   0   4  -1  375.91   11.85
   0   4   1  342.63   11.85
   0   4  -1  392.13   11.93
   0   4   1  341.92   11.93
   0   4  -1  404.80   11.88
   0   4   1  349.01   11.90
   0   4   1  337.27   11.88
   0   4  -1  409.87   11.89
   0   4  -1  391.81   11.96
   0   4   1  359.41   11.83
   0   4   1  356.37   11.83
   0   4  -1  389.75   11.97
   0   4   1  352.77   11.82
   0   4  -1  417.37   11.97
   0   4  -1  408.87   11.89
   0   4   1  353.91   11.89
   0   4  -1  354.82   11.91
   0   4   1  311.72   11.84
   0   4  -1  344.75   11.81
   0   4   1  330.98   11.95
   0   4  -1  348.49   11.88
   0   4   1  341.33   11.73
   0   4   1  331.27   11.88
   0   4  -1  378.62   11.77
   0  -4  -1  292.76   11.48
   0   4  -1  368.57   11.79
   0   4   1  332.56   11.85
   0   4  -1  381.09   11.89
   0   4  -1  376.37   11.91
   0   4   1  322.54   11.72
   0   4   1  310.89   11.69
   0   4  -1  373.00   11.80
   0   4  -1  341.78   11.77
   0   4  -1  357.70   11.86
   0   4   1  336.60   11.75
   0   4  -1  365.30   11.88
   0   4   1  315.05   11.76
   0   4   1  327.07   11.81
   0   4  -1  370.39   11.80
   0   4   1  324.70   11.88
   0   4   1  309.98   11.81
   0   4  -1  357.79   11.88
   0   4  -1  363.80   11.82
   0   4  -1  357.86   11.79
   0   4   1  319.27   11.74
   0   4  -1  365.53   11.83
   0   4   1  321.34   11.80
   0   4  -1  363.30   11.82
   0   4   1  328.89   11.78
   0   4   1  306.19   11.74
   0   4  -2   40.81    2.30
   0   4   2   53.26    2.41
   0   4  -2   41.73    2.24
   0   4   2   54.41    2.55
   0   4  -2   37.76    2.32
   0   4  -2   38.42    2.36
   0   4   2   54.86    2.46
   0   4  -2   40.57    2.26
   0   4   2   54.26    2.44
   0   4   2   51.59    2.37
   0   4  -2   40.17    2.28
   0   4  -2   36.74    2.36
   0   4   2   53.04    2.36
   0   4   2   52.41    2.44
   0   4  -2   38.82    2.28
   0   4   2   52.91    2.34
   0  -4   2   44.28    2.24
   0   4   2   58.36    2.74
   0   4  -2   50.12    2.41
   0  -4  -2   62.20    1.96
   0   4  -2   49.44    2.31
   0   4   2   59.73    2.49
   0  -4  -2   63.05    2.15
   0  -4  -2   61.65    1.91
   0   4  -2   39.80    2.21
   0   4  -2   41.01    2.34
   0  -4  -2   57.74    1.97
   0   4   2   53.58    2.28
   0   4   2   57.07    2.20
   0   4  -2   44.30    2.22
   0   4   2   57.07    2.55
   0   4  -2   41.36    2.38
   0   4  -2   44.84    2.28
   0   4   2   52.45    2.20
   0   4   2   51.25    2.48
   0   4  -2   44.68    2.25
   0   4   2   53.12    2.50
   0   4   2   57.67    2.56
   0   4   2   54.89    2.41
   0   4   2   57.04    2.33
   0   4  -2   45.55    2.32
   0   4  -2   45.72    2.36
   0   4  -2   42.42    2.32
   0   4   2   52.95    2.43
   0   4   2   54.70    2.38
   0   4   2   53.90    2.24
   0   4  -2   43.48    2.38
   0   4   2   57.04    2.31
   0   4   2   54.08    2.30
   0   4   2   54.70    2.76
   0   4  -2   47.94    2.24
   0   4   2   56.74    2.22
   0   4  -2   44.42    2.27
   0   4  -2   46.69    2.31
   0   4  -2   44.26    2.31
   0   4   3 1098.85   36.55
   0   4  -3 1158.76   36.46
   0   4   3 1141.50   36.61
   0  -4   3 1110.48   36.16
   0   4   3 1070.39   36.44
   0   4  -3 1166.81   36.48
   0   4  -3 1163.57   36.54
   0   4  -3 1203.60   36.58
   0   4  -3 1165.60   36.48
   0   4   3 1073.74   36.53
   0   4  -3 1174.99   36.56
   0   4   3 1074.59   36.45
   0   4   3 1111.99   36.54
   0   4   3 1075.69   36.44
   0   4   3 1062.30   36.53
   0   4  -3 1157.84   36.49
   0   4   3 1071.34   36.58
   0  -4  -3 1066.51   36.27
   0  -4  -3 1042.68   36.24
   0  -4  -3 1108.76   36.36
   0  -4  -3 1112.44   36.45
   0  -4   3 1170.58   36.55
   0   4  -3 1144.33   36.48
   0   4   3 1113.25   36.37
   0   4  -3 1146.31   36.49
   0   4   3 1078.77   36.55
   0   4  -3 1119.74   36.49
   0   4  -3 1137.70   36.43
   0   4   3 1081.42   36.56
   0   4  -3 1153.76   36.53
   0  -4  -3 1019.47   36.27
   0   4   3 1109.04   36.44
   0   4  -3 1185.58   36.52
   0   4   3 1028.74   36.17
   0   4   3 1025.43   36.36
   0   4  -3 1143.70   36.49
   0   4  -3 1167.17   36.53
   0   4  -3 1185.42   36.49
   0   4  -3 1151.44   36.51
   0   4   3 1128.64   36.48
   0   4   3 1091.93   36.45
   0   4   3 1031.43   36.51
   0   4  -3 1153.91   36.50
   0   4   3 1047.37   36.47
   0   4   3 1071.42   36.60
   0   4   3 1048.46   36.50
   0   4   3 1145.24   36.49
   0   4  -3 1096.77   36.47
   0   4   3 1051.20   36.43
   0   4  -3 1161.04   36.52
   0   4   3 1078.11   36.36
   0   4  -3 1145.51   36.49
   0   4   3 1046.13   36.64
   0   4  -3 1126.96   36.46
   0   4   4    2.66    1.33
   0   4   4    1.88    0.87
   0   4  -4    1.97    1.12
   0   4  -4    1.29    0.99
   0   4   4    1.33    1.27
   0   4   4    2.15    1.10
   0   4  -4    2.46    1.22
   0   4   4    1.01    1.15
   0   4  -4    2.62    1.23
   0   4  -4    3.01    1.17
   0   4  -4    3.41    1.15
   0   4   4    2.33    1.22
   0   4   4    0.34    1.18
   0   4   4    2.50    1.11
   0   4  -4    3.34    1.13
   0   4  -4    3.62    1.23
   0   4   4    1.40    1.20
   0  -4   4    1.93    1.13
   0  -4   4    1.43    0.49
   0  -4  -4   -0.37    1.24
   0  -4  -4    0.71    0.82
   0  -4  -4    0.91    1.07
   0  -4  -4    0.82    1.07
   0   4  -4    1.58    1.25
   0  -4  -4    0.62    0.74
   0   4  -4    2.32    1.18
   0  -4   4    1.53    0.55
   0   4   4    1.64    0.88
   0   4   4    1.37    0.60
   0   4  -4    3.12    1.25
   0   4  -4    2.13    1.25
   0   4   4    1.31    1.42
   0   4  -4    1.06    1.05
   0  -4  -4    0.45    0.84
   0   4  -4    1.94    1.11
   0   4   4    1.49    1.32
   0   4  -4    1.88    1.21
   0   4   4    1.48    1.11
   0   4  -4    2.42    1.12
   0   4  -4    0.63    1.24
   0   4  -4    2.08    1.22
   0   4  -4    3.28    1.26
   0   4  -4    1.67    1.07
   0   4   4    1.37    0.85
   0   4  -4    2.46    1.19
   0   4   4    1.73    1.82
   0   4   4    1.69    1.20
   0   4   4    2.14    1.09
   0   4  -4    1.66    1.15
   0   4   5   11.27    1.52
   0   4   5   12.22    1.59
   0   4   5   10.93    1.43
   0   4  -5   17.04    1.43
   0   4  -5   18.77    1.41
   0   4   5   10.84    1.32
   0   4  -5   17.32    1.42
   0   4   5   11.12    1.41
   0  -4  -5   14.55    1.14
   0   4   5   11.21    1.34
   0   4   5    9.94    1.38
   0   4  -5   18.14    1.41
   0   4  -5   17.87    1.36
   0   4   5   12.37    1.35
   0   4  -5   16.75    1.43
   0  -4  -5   17.38    1.43
   0   4  -5   17.91    1.52
   0  -4   5   15.19    1.55
   0  -4   5   13.10    0.74
   0  -4  -5   16.05    1.50
   0  -4  -5   18.46    1.59
   0  -4  -5   16.27    1.19
   0   4  -5   19.15    1.42
   0  -4  -5   16.66    1.26
   0   4   5   12.39    0.97
   0   4  -5   19.06    1.54
   0  -4   5   15.33    0.95
   0   4  -5   16.34    1.33
   0   4  -5   17.91    1.44
   0   4  -5   18.90    1.63
   0   4  -5   17.50    1.51
   0   4   5   12.31    1.35
   0   4   5   12.61    1.61
   0   4  -5   18.84    1.44
   0   4  -5   18.09    1.62
   0   4  -5   18.61    1.39
   0   4  -5   18.42    1.37
   0   4  -5   19.67    1.38
   0   4  -5   19.75    1.50
   0   4   5   12.79    1.34
   0   4   5   11.64    1.03
   0   4   5   12.60    1.29
   0   4   5   15.22    2.10
   0   4  -5   19.08    1.55
   0   4   5   11.40    1.36
   0   4   6   67.31    3.16
   0   4   6   69.10    3.20
   0   4  -6   59.09    2.97
   0   4   6   57.82    2.88
   0  -4  -6   58.53    2.83
   0   4   6   59.05    2.85
   0   4  -6   61.57    2.90
   0   4   6   61.22    2.88
   0   4  -6   61.85    2.88
   0   4   6   55.73    2.98
   0   4  -6   60.92    2.89
   0   4   6   60.32    3.00
   0   4  -6   59.94    2.96
   0  -4  -6   98.52    3.32
   0  -4  -6   88.55    3.00
   0   4  -6   83.53    2.64
   0  -4  -6   99.55    3.38
   0   4   6   73.00    2.76
   0   4  -6   68.45    2.99
   0   4  -6   75.56    3.08
   0   4  -6   65.59    2.95
   0  -4   6   70.76    2.72
   0   4  -6   89.27    3.14
   0   4  -6   88.16    3.17
   0   4   6   83.34    3.33
   0   4   6   83.74    3.13
   0   4  -6   79.10    3.03
   0   4   6   78.33    3.63
   0   4  -6   78.55    3.11
   0   4   6   71.60    2.70
   0   4   6   80.09    3.03
   0   4   6   72.37    3.05
   0   4  -6   72.94    3.11
   0   4   7 1183.46   39.49
   0   4   7 1209.35   39.47
   0   4  -7 1191.10   39.31
   0   4   7 1154.92   39.33
   0   4  -7 1154.13   39.23
   0   4  -7 1200.17   39.32
   0   4  -7 1183.16   39.25
   0   4   7 1159.34   39.23
   0   4   7 1163.88   39.24
   0   4   7 1137.27   39.33
   0   4  -7 1155.79   39.23
   0   4   7 1156.43   39.23
   0  -4   7 1200.50   39.16
   0  -4  -7 1249.01   39.37
   0  -4  -7 1283.83   39.36
   0  -4   7 1229.73   39.59
   0  -4  -7 1310.33   39.56
   0   4  -7 1182.02   39.10
   0  -4   7 1150.15   39.01
   0   4  -7 1184.71   39.35
   0   4   7 1187.90   39.22
   0  -4   7 1162.88   39.17
   0   4  -7 1115.29   39.28
   0   4   7 1217.86   39.39
   0   4  -7 1214.81   39.43
   0   4  -7 1254.13   39.36
   0   4  -7 1257.78   39.44
   0   4  -7 1260.85   39.35
   0   4   7 1200.22   39.54
   0   4  -7 1229.09   39.42
   0   4   7 1152.23   39.67
   0   4   7 1097.07   39.36
   0   4   7 1191.29   39.27
   0  -4  -7 1250.73   39.43
   0  -4  -8   18.39    1.69
   0   4   8   15.22    1.80
   0   4  -8   21.94    1.47
   0   4   8   18.84    1.51
   0   4   8   21.42    1.41
   0   4   8   23.34    1.46
   0  -4   8   19.59    1.23
   0  -4  -8   20.17    1.51
   0   4  -8   28.77    1.50
   0   4   8   18.87    1.52
   0   4  -8   24.88    1.41
   0   4  -8   26.35    1.45
   0   4  -8   23.30    1.47
   0   4   8   21.60    1.40
   0  -4   8    7.11    1.69
   0   4  -8    9.69    1.10
   0  -4   8    6.24    0.92
   0  -4  -8    9.45    1.50
   0   4   8   13.90    1.35
   0   4  -8   14.05    1.48
   0  -4   8   16.03    1.30
   0   4  -8   18.22    1.53
   0   4  -8   12.17    1.46
   0   4   8    8.19    1.45
   0   4   8    9.73    2.00
   0   4  -8   12.40    1.67
   0   4  -8   11.58    1.43
   0   4  -8   12.18    1.61
   0   4   8    8.83    1.33
   0   4   8   10.15    1.86
   0   4   8    9.76    2.53
   0   4  -8   14.62    1.60
   0  -4  -8   12.29    1.51
   0   4   9   10.05    1.67
   0   4  -9    8.90    1.32
   0  -4  -9   10.97    1.63
   0   4   9    9.31    1.16
   0   4   9   10.16    1.17
   0   4   9    8.90    1.19
   0   4  -9    6.83    1.15
   0   4   9    9.35    1.23
   0   4   9    8.76    1.23
   0   4  -9   12.59    1.17
   0  -4  -9   18.09    1.66
   0   4   9   16.78    1.33
   0   4   9   14.24    1.40
   0   4   9   15.71    1.81
   0  -4   9    9.43    1.30
   0   4  -9   10.84    1.16
   0   4  -9   12.35    1.61
   0   4  -9   11.13    1.33
   0   4   9   14.03    1.57
   0   4  -9   10.82    1.40
   0   4   9   14.90    2.05
   0   4  -9   10.63    1.54
   0   4   9   13.02    1.95
   0   4   9   16.54    1.36
   0  -4  -9   17.05    1.64
   0   4  -9   10.34    1.51
   0   4   9   11.48    2.59
   0   4  10   69.92    3.59
   0  -4 -10   76.06    3.71
   0  -4  10   73.50    3.28
   0   4  10   78.87    3.34
   0   4 -10   96.00    3.87
   0  -4  10  102.08    3.77
   0  -4  10   88.58    4.01
   0  -4 -10   91.72    3.90
   0   4 -10   91.66    3.35
   0  -4 -10   92.19    3.69
   0   4 -10   83.70    3.46
   0  -4  10   80.09    3.40
   0   4  10   73.63    3.41
   0   4  10   77.78    3.60
   0   4 -10   90.58    3.76
   0   4  10   76.91    3.61
   0   4 -10   96.17    3.53
   0   4 -10   92.24    3.65
   0   4  10   79.44    3.91
   0   4 -10   88.61    3.61
   0  -4 -10   87.84    3.69
   0   4  10   70.34    3.76
   0   4  10   77.34    4.26
   0   4  11    5.01    1.46
   0   4 -11    2.55    1.18
   0  -4  11    3.35    1.08
   0  -4 -11    3.32    1.61
   0  -4 -11    3.91    1.75
   0  -4 -11    2.05    1.70
   0   4 -11    2.41    1.52
   0  -4 -11    4.41    1.53
   0  -4  11    3.20    1.77
   0   4  11    4.54    1.21
   0   4 -11    2.24    1.06
   0  -4  11    5.04    1.27
   0   4  11    5.80    1.48
   0   4  11    5.08    1.33
   0   4 -11    2.06    1.20
   0   4  11    3.39    1.45
   0   4  11    3.33    2.00
   0   4 -11    2.31    1.49
   0   4  11    4.19    2.38
   0   4  11    4.22    1.89
   0  -4 -11    4.46    1.42
   0  -4 -12  668.37   22.51
   0   4  12  673.11   22.26
   0  -4 -12  697.77   22.48
   0  -4  12  652.09   22.47
   0  -4  12  715.70   22.07
   0   4 -12  623.96   21.97
   0  -4 -12  648.21   22.41
   0  -4 -12  651.30   22.27
   0  -4  12  604.57   22.52
   0   4 -12  631.45   22.39
   0   4 -12  686.78   22.07
   0  -4  12  657.79   22.10
   0   4 -12  643.69   22.03
   0   4  12  588.70   22.55
   0  -4 -12  627.07   22.31
   0  -4 -13    4.79    1.67
   0  -4  13    6.02    1.28
   0  -4 -13    5.32    1.60
   0  -4  13    7.72    1.60
   0   4 -13    3.42    1.63
   0   4  13    5.61    1.46
   0   4  13    4.65    2.01
   0   4  13    4.73    1.56
   0   4  13    3.78    1.95
   0  -4 -14    9.52    1.82
   0  -4  14    3.99    1.80
   0  -4 -14    8.46    1.71
   0  -4 -14    9.23    1.82
   0   4 -14    8.67    1.74
   0   4  14    5.57    1.54
   0  -4  14    5.12    1.51
   0   4 -14    9.73    1.76
   0   4  14    5.18    1.60
   0   4  14    5.35    2.15
   0   4  14    5.69    2.21
   0  -4 -14   11.64    1.77
   0   4  14    4.89    2.55
   0  -4 -15   16.73    2.24
   0  -4  15   14.86    2.23
   0  -4  15   17.13    2.18
   0   4 -15   11.82    1.95
   0  -4 -15   12.95    2.05
   0   4  15   19.50    2.06
   0  -4  15   16.84    1.87
   0   4  15   16.89    1.99
   0   4 -15   10.12    2.05
   0   4  15   17.45    2.58
   0   4  15   15.11    2.51
   0   4  15   16.84    2.81
   0  -4 -16  132.15    5.65
   0  -4  16  110.66    5.58
   0  -4  16  139.67    5.60
   0  -4 -16  133.12    5.50
   0   4 -16  103.81    5.41
   0  -4  16  117.37    5.20
   0   4  16  125.02    5.27
   0   4 -16  120.24    5.38
   0   4  16  127.59    5.72
   0   4  16  117.22    5.30
   0   4  16  118.00    5.64
   0   4  16  118.41    5.85
   0  -4 -16  123.66    5.78
   0  -4  16  128.13    5.46
   0  -4 -17    8.38    2.08
   0  -4 -17    8.86    2.17
   0  -4  17    7.53    2.10
   0  -4  17    6.44    2.14
   0  -4 -17   11.75    2.22
   0   4  17    9.58    1.92
   0  -4  17    8.53    1.86
   0   4  17   13.59    2.58
   0   4 -17    6.97    2.10
   0   4  17   10.04    1.97
   0  -4  17    8.86    2.13
   0   4  17    9.41    2.56
   0  -4 -17    9.88    2.13
   0  -4 -18   81.90    4.40
   0  -4 -18   85.05    4.42
   0  -4  18   82.45    4.41
   0  -4  18  102.83    4.63
   0  -4 -18   70.68    4.08
   0   4  18   73.95    4.00
   0  -4  18   78.95    3.94
   0   4 -18   70.41    4.08
   0   4  18   67.96    3.88
   0   4  18   70.76    4.43
   0   4  18   67.64    4.36
   0  -4  18   84.23    4.24
   0  -4 -18   69.73    4.33
   0  -4 -19    5.51    2.26
   0  -4 -19    4.76    2.04
   0  -4  19    1.98    1.99
   0  -4  19    5.53    2.53
   0  -4 -19    7.12    2.29
   0   4  19    4.16    1.95
   0  -4  19    7.52    1.95
   0   4 -19    6.98    2.17
   0   4  19    5.94    2.65
   0   4  19    5.15    1.93
   0   4  19    4.29    2.53
   0  -4  19    7.53    2.31
   0  -4 -19    5.37    2.24
   0  -4 -20  249.41    9.16
   0  -4 -20  247.39    9.20
   0  -4 -20  246.42    9.15
   0  -4  20  229.17    9.10
   0  -4  20  269.43    9.29
   0  -4 -20  202.10    8.79
   0  -4  20  216.95    8.65
   0   4  20  221.20    8.75
   0   4  20  208.37    8.99
   0   4 -20  200.17    8.74
   0   4  20  195.97    8.54
   0   4  20  227.54    9.13
   0  -4  20  222.77    8.94
   0  -4 -20  222.25    9.11
   0  -4 -21    2.51    2.03
   0  -4 -21    6.73    2.17
   0  -4  21    4.52    2.09
   0  -4  21    7.56    2.57
   0  -4 -21    3.87    2.15
   0   4  21    5.72    1.96
   0  -4  21    5.06    1.75
   0   4  21    4.29    2.47
   0   4 -21    3.78    2.04
   0  -4  21    3.65    2.36
   0  -4 -21    2.73    2.12
   0  -4 -22   13.88    2.23
   0  -4 -22   14.20    2.22
   0  -4  22   11.06    2.59
   0  -4 -22   10.79    2.19
   0   4  22   11.87    2.02
   0  -4  22   11.48    1.86
   0   4 -22    9.35    2.16
   0  -4 -22    9.06    2.26
   0  -4 -23   26.32    2.43
   0  -4 -23   23.71    2.32
   0  -4  23   22.11    2.03
   0   4  23   20.19    2.13
   0  -4  23   25.47    2.79
   0   4  23   17.88    2.51
   0  -4 -23   20.22    2.52
   0   4 -23   18.76    2.34
   0  -4 -23   20.56    2.48
   0   4 -23   19.40    2.17
   0  -4  23   20.27    2.51
   0  -4 -24    7.40    1.67
   0  -4 -24    5.12    1.80
   0   4 -24    4.58    1.87
   0   4  24    4.83    1.95
   0  -4 -24    4.57    1.95
   0   4 -24    5.92    1.64
   0  -4  24    7.62    1.98
   0   4 -24    4.85    1.65
   0  -4  24    6.04    1.44
   0   4  24    5.14    1.53
   0  -4 -25   14.36    1.91
   0  -4  25   15.66    1.94
   0   4 -25   11.99    1.87
   0  -4 -25   12.09    1.96
   0   4  25   12.67    2.03
   0   4 -25   12.83    1.67
   0   4 -25   14.34    1.73
   0  -4  25   15.18    1.51
   0   4  25   14.68    1.64
   0  -4  26   42.24    2.35
   0   4 -26   38.46    2.20
   0   4 -26   37.31    2.20
   0   4  26   40.42    2.29
   0   4  26   32.53    2.35
   0   4 -26   33.56    2.32
   0  -4 -26   37.53    2.40
   0   4 -27    2.69    1.05
   0   4 -27    2.96    1.04
   0   4 -27    2.83    1.21
   0   4  27    3.66    1.15
   0  -4 -27    4.25    1.18
   0   4 -28   12.01    1.13
   0   4 -28   12.64    1.42
   0   5   0   10.02    1.58
   0   5   0   11.68    1.50
   0   5   0   10.86    1.55
   0   5   0   11.04    1.51
   0   5   0   11.29    1.68
   0   5   0    9.99    1.62
   0   5   0    9.46    1.81
   0   5   0   11.21    1.61
   0   5   0   12.30    1.40
   0   5   0   15.20    1.35
   0   5   0   12.08    1.63
   0   5   0   10.59    1.71
   0   5   0   11.91    1.30
   0   5   0   11.41    1.42
   0   5   0   11.08    1.71
   0   5   0   10.36    1.52
   0   5   0    9.70    1.46
   0   5   0    8.18    1.60
   0   5   0    9.84    1.61
   0   5   0   11.42    1.40
   0   5   0   10.93    1.39
   0   5   0   11.52    1.51
   0   5   0   10.59    1.45
   0   5  -1  162.97    5.42
   0   5  -1  167.85    5.52
   0   5   1  132.91    5.37
   0   5   1  127.24    5.43
   0   5   1  130.01    5.32
   0   5  -1  164.13    5.56
   0   5  -1  162.27    5.56
   0   5   1  131.21    5.45
   0   5   1  126.32    5.31
   0   5  -1  165.25    5.44
   0   5  -1  164.61    5.44
   0  -5  -1  130.30    4.95
   0   5  -1  158.32    5.58
   0   5   1  133.72    5.65
   0   5   1  131.46    5.42
   0  -5  -1  126.45    5.01
   0   5  -1  160.63    5.48
   0   5   1  131.19    5.41
   0   5  -1  160.84    5.54
   0   5  -1  155.58    5.35
   0   5  -1  151.46    5.32
   0   5   1  131.80    5.21
   0   5  -1  155.20    5.31
   0   5  -1  159.51    5.53
   0   5   1  130.93    5.23
   0   5   1  127.81    5.23
   0   5  -1  154.37    5.45
   0   5   1  124.90    5.44
   0   5   1  130.87    5.43
   0   5  -1  167.07    5.50
   0   5  -1  168.30    5.51
   0   5   1  136.01    5.42
   0   5  -1  163.93    5.36
   0   5   1  121.96    5.27
   0   5  -1  161.25    5.50
   0   5  -1  151.31    5.34
   0   5   1  138.19    5.29
   0   5   1  132.35    5.45
   0   5   1  129.70    5.38
   0   5   1  129.35    5.27
   0   5  -1  159.42    5.38
   0   5   1  140.17    5.29
   0   5  -1  155.14    5.36
   0   5  -1  157.11    5.33
   0   5  -1  163.61    5.40
   0   5   1  124.65    5.35
   0   5   1  131.20    5.25
   0   5  -2   33.08    1.97
   0   5   2   37.08    2.19
   0   5   2   37.33    2.09
   0   5   2   35.99    2.26
   0   5  -2   29.87    2.17
   0   5   2   36.57    2.24
   0   5  -2   29.24    2.04
   0   5  -2   30.60    2.01
   0   5   2   35.04    2.09
   0   5  -2   29.72    2.14
   0  -5   2   36.65    2.07
   0   5  -2   33.46    2.30
   0  -5  -2   37.06    1.56
   0   5  -2   36.33    2.19
   0  -5  -2   32.81    1.45
   0   5   2   43.07    2.38
   0   5   2   41.98    2.70
   0   5  -2   33.88    2.19
   0  -5  -2   34.55    1.74
   0   5  -2   33.65    1.96
   0  -5  -2   26.99    1.41
   0   5  -2   29.45    2.22
   0   5  -2   31.20    1.95
   0   5   2   41.04    1.90
   0   5  -2   32.71    2.01
   0   5   2   38.87    1.92
   0   5   2   39.77    2.40
   0   5   2   37.98    2.37
   0   5  -2   33.76    2.17
   0   5   2   42.93    1.96
   0   5  -2   33.68    2.00
   0   5   2   39.04    2.19
   0   5  -2   35.54    2.16
   0   5   2   41.41    2.38
   0   5   2   44.36    2.07
   0   5   2   39.72    2.41
   0   5  -2   32.83    2.22
   0   5   2   36.77    2.16
   0   5  -2   33.19    2.17
   0   5  -2   33.65    2.02
   0   5   2   41.10    1.93
   0   5   2   41.62    2.26
   0   5  -2   33.61    2.03
   0   5   2   42.53    2.12
   0   5   2   42.80    2.09
   0   5  -2   33.27    1.98
   0   5  -2   34.26    2.04
   0   5  -2   34.00    2.06
   0   5   3  197.21    7.42
   0   5  -3  229.61    7.35
   0   5  -3  232.37    7.38
   0   5  -3  235.12    7.53
   0   5   3  189.69    7.41
   0   5  -3  230.65    7.37
   0   5   3  192.07    7.42
   0   5   3  192.85    7.30
   0   5   3  197.71    7.31
   0   5  -3  238.42    7.52
   0  -5  -3  193.11    7.24
   0  -5  -3  202.71    7.31
   0  -5  -3  190.18    6.91
   0  -5  -3  186.86    7.00
   0   5  -3  215.19    7.49
   0  -5  -3  194.32    7.11
   0   5   3  195.76    7.51
   0  -5   3  214.21    7.44
   0   5  -3  228.34    7.40
   0   5   3  194.32    7.20
   0   5  -3  224.78    7.30
   0   5   3  194.34    7.45
   0   5   3  205.93    7.19
   0  -5  -3  172.89    6.94
   0   5  -3  219.61    7.39
   0   5   3  204.32    7.28
   0   5   3  190.44    7.46
   0   5  -3  224.53    7.37
   0   5  -3  218.49    7.39
   0   5  -3  224.94    7.47
   0   5   3  199.14    7.53
   0   5  -3  222.68    7.44
   0   5   3  192.94    7.33
   0   5  -3  224.51    7.34
   0   5   3  200.52    7.44
   0   5   3  202.82    7.33
   0   5   3  193.84    7.34
   0   5  -3  222.96    7.37
   0   5  -3  220.15    7.43
   0   5  -3  227.54    7.42
   0   5   3  190.93    7.38
   0   5  -3  217.94    7.36
   0   5   3  187.50    7.26
   0   5  -3  212.47    7.33
   0   5   3  195.38    7.39
   0   5  -3  222.77    7.42
   0   5   3  197.86    7.63
   0   5  -3  231.38    7.42
   0   5   3  205.70    7.35
   0   5   3  193.92    7.19
   0   5   4   45.03    2.52
   0   5  -4   46.22    2.24
   0   5   4   43.07    2.48
   0   5   4   43.22    2.30
   0   5   4   41.71    2.31
   0   5  -4   40.20    2.39
   0   5   4   38.64    2.40
   0   5  -4   43.27    2.30
   0   5  -4   42.21    2.29
   0   5  -4   39.84    2.40
   0  -5  -4   39.21    2.08
   0  -5   4   53.56    2.43
   0  -5  -4   40.09    2.37
   0  -5  -4   38.02    2.21
   0  -5  -4   33.79    1.81
   0  -5   4   51.53    1.77
   0  -5  -4   38.38    1.82
   0   5  -4   46.13    2.47
   0   5  -4   41.86    2.35
   0   5   4   46.69    2.65
   0   5  -4   41.45    2.43
   0   5  -4   41.93    2.32
   0   5   4   44.97    2.63
   0  -5  -4   32.40    1.84
   0   5  -4   41.54    2.18
   0   5  -4   42.73    2.41
   0   5   4   49.29    2.12
   0   5   4   43.81    2.09
   0   5  -4   43.34    2.41
   0   5   4   50.41    2.24
   0   5  -4   44.40    2.32
   0   5   4   46.85    2.53
   0   5  -4   43.53    2.43
   0   5  -4   46.65    2.35
   0   5  -4   44.08    2.43
   0   5   4   46.88    2.68
   0   5   4   47.37    2.90
   0   5  -4   42.01    2.32
   0   5   4   43.83    2.08
   0   5  -4   43.40    2.34
   0   5  -4   43.25    2.31
   0   5  -4   39.94    2.38
   0   5   4   45.64    2.27
   0   5   4   44.93    2.38
   0   5   5  628.03   20.46
   0   5   5  609.75   20.40
   0   5  -5  607.71   20.33
   0   5  -5  600.44   20.22
   0   5   5  600.27   20.22
   0   5  -5  628.97   20.36
   0   5   5  601.53   20.35
   0   5   5  600.16   20.35
   0   5   5  616.22   20.23
   0   5  -5  608.67   20.23
   0  -5  -5  603.90   20.11
   0  -5  -5  623.15   20.35
   0  -5  -5  619.03   20.03
   0  -5  -5  616.72   20.30
   0  -5  -5  623.87   20.18
   0   5  -5  591.47   20.27
   0  -5   5  588.31   20.37
   0   5  -5  609.33   20.28
   0   5  -5  576.64   20.22
   0   5  -5  572.82   20.20
   0   5   5  621.73   20.42
   0   5  -5  620.38   20.36
   0   5  -5  585.12   20.28
   0   5   5  624.68   20.13
   0   5   5  614.82   20.43
   0   5   5  593.41   20.37
   0   5   5  590.98   20.46
   0   5  -5  592.79   20.35
   0   5  -5  591.55   20.28
   0   5  -5  571.19   20.24
   0   5  -5  592.05   20.28
   0   5  -5  583.80   20.23
   0   5   5  607.89   20.25
   0   5   5  584.37   20.20
   0   5  -5  569.06   20.24
   0   5  -5  586.74   20.26
   0   5  -5  611.46   20.33
   0   5   5  636.84   20.60
   0   5  -5  583.54   20.28
   0   5   5  601.60   20.08
   0   5   5  591.08   20.24
   0   5   6 1245.05   40.38
   0   5   6 1220.13   40.33
   0   5   6 1191.95   40.23
   0   5   6 1214.91   40.11
   0   5  -6 1240.85   40.13
   0   5   6 1198.45   40.10
   0   5  -6 1263.86   40.24
   0  -5  -6 1121.44   40.03
   0   5   6 1172.24   40.22
   0   5  -6 1255.95   40.23
   0   5  -6 1246.58   40.13
   0  -5  -6 1216.99   40.00
   0  -5  -6 1243.08   40.31
   0  -5  -6 1180.26   40.23
   0   5  -6 1244.02   40.21
   0   5   6 1195.18   40.01
   0   5  -6 1281.32   40.33
   0   5   6 1221.64   40.34
   0   5  -6 1147.60   40.11
   0   5  -6 1227.74   40.15
   0   5  -6 1202.63   40.18
   0   5   6 1199.26   40.30
   0   5  -6 1176.67   40.17
   0   5   6 1186.19   40.17
   0   5   6 1174.44   40.29
   0   5   6 1231.76   40.41
   0   5  -6 1300.93   40.23
   0   5  -6 1252.56   40.23
   0   5  -6 1239.49   40.29
   0   5  -6 1201.74   40.22
   0   5   6 1208.24   40.13
   0   5   6 1203.65   40.14
   0   5  -6 1259.12   40.27
   0   5  -6 1260.84   40.24
   0   5   6 1155.27   39.93
   0   5   6 1152.08   40.48
   0   5  -6 1196.20   40.18
   0   5   7   84.46    3.66
   0  -5  -7   90.18    3.36
   0   5  -7   76.11    3.28
   0   5   7   90.99    3.37
   0   5   7   86.24    3.50
   0   5   7   95.74    3.41
   0   5  -7   80.05    3.42
   0   5  -7   81.72    3.43
   0   5   7   88.30    3.50
   0   5  -7   85.63    3.35
   0  -5  -7   78.62    3.25
   0  -5  -7   74.86    3.53
   0   5  -7   71.06    3.32
   0   5   7   83.49    3.68
   0   5  -7   75.17    3.42
   0   5   7   81.64    3.20
   0   5  -7   74.65    3.34
   0   5  -7   71.62    3.39
   0   5   7   73.71    3.40
   0   5   7   80.97    3.76
   0   5  -7   74.60    3.41
   0   5   7   77.06    3.68
   0   5  -7   76.19    3.45
   0   5  -7   71.61    3.40
   0   5  -7   71.19    3.38
   0   5  -7   70.96    3.44
   0   5  -7   73.95    3.50
   0  -5  -7   80.94    3.36
   0   5   7   75.09    4.07
   0   5   7   80.57    3.37
   0  -5  -8  138.85    5.13
   0   5   8  137.04    5.18
   0   5   8  137.58    4.99
   0   5   8  132.21    4.82
   0   5  -8  120.14    4.90
   0   5  -8  127.13    4.81
   0   5   8  133.72    4.84
   0   5   8  132.07    4.97
   0   5  -8  126.53    4.79
   0   5  -8  126.71    4.93
   0  -5  -8  128.07    4.86
   0  -5  -8  129.67    5.19
   0   5  -8  128.08    4.98
   0   5   8  127.95    4.71
   0   5   8  133.72    4.75
   0   5  -8  120.16    4.92
   0   5  -8  108.92    4.84
   0   5   8  133.88    5.20
   0   5  -8  122.70    4.99
   0   5  -8  126.35    4.93
   0   5   8  132.06    5.28
   0   5   8  119.04    5.27
   0   5   8  133.89    5.02
   0   5  -8  118.90    4.90
   0  -5  -8  128.39    4.94
   0   5  -8  123.58    5.00
   0   5  -8  118.77    5.03
   0   5   8  135.55    5.02
   0   5  -8  116.83    4.98
   0   5   8  131.08    4.87
   0   5   8  125.18    5.56
   0  -5  -9  407.51   14.13
   0   5   9  413.47   14.17
   0   5   9  416.77   13.82
   0   5  -9  435.39   13.83
   0   5   9  407.20   13.92
   0   5   9  400.54   13.92
   0   5   9  409.33   13.80
   0   5  -9  428.47   13.93
   0  -5  -9  398.01   13.92
   0  -5  -9  400.67   14.21
   0  -5   9  377.33   14.20
   0   5   9  396.33   14.08
   0   5  -9  435.50   14.03
   0   5   9  395.01   13.77
   0   5  -9  419.38   13.93
   0   5   9  392.70   14.23
   0   5   9  389.93   14.19
   0   5  -9  390.51   13.92
   0   5   9  372.34   13.98
   0   5  -9  400.05   14.06
   0   5   9  390.29   13.82
   0   5   9  374.76   14.40
   0   5  -9  428.28   14.06
   0   5   9  414.86   14.07
   0   5  -9  423.02   14.11
   0   5  -9  397.50   14.04
   0  -5  -9  384.74   13.98
   0   5  10  444.31   14.55
   0  -5 -10  481.58   14.67
   0  -5 -10  390.58   14.54
   0  -5  10  357.70   14.55
   0  -5 -10  392.05   14.29
   0   5  10  426.66   14.20
   0   5 -10  450.86   14.39
   0   5  10  446.24   14.49
   0   5  10  380.30   14.52
   0   5  10  396.43   14.36
   0   5 -10  386.50   14.25
   0  -5 -10  429.85   14.44
   0   5 -10  412.69   14.37
   0   5  10  407.06   14.85
   0   5 -10  431.73   14.45
   0   5  10  408.20   14.45
   0  -5 -11  977.56   30.94
   0  -5 -11  923.00   30.94
   0  -5  11  844.88   30.96
   0  -5 -11  939.91   30.70
   0   5  11  942.46   30.57
   0   5  11  928.72   30.72
   0   5 -11  873.92   30.55
   0   5  11  893.69   30.92
   0   5  11  924.14   30.92
   0   5 -11  911.85   30.78
   0   5  11  886.22   30.78
   0  -5 -11  906.43   30.74
   0   5  12   26.10    2.06
   0  -5 -12   26.94    2.24
   0  -5  12   32.94    2.21
   0  -5 -12   19.48    2.28
   0  -5  12   17.60    2.31
   0   5 -12   21.69    1.80
   0   5  12   22.56    1.94
   0   5  12   19.32    2.11
   0   5  12   22.37    2.49
   0   5 -12   22.88    2.11
   0  -5 -12   22.33    2.02
   0   5  12   20.96    2.73
   0  -5 -13  112.09    4.80
   0   5  13  112.23    4.68
   0  -5 -13  113.35    4.97
   0  -5  13   88.40    4.71
   0  -5 -13  113.94    4.74
   0   5  13  112.21    4.80
   0   5  13  109.12    4.50
   0   5 -13  100.44    4.40
   0   5  13  110.58    4.72
   0   5 -13  101.94    4.74
   0   5  13  119.83    5.08
   0   5 -13  102.05    4.57
   0   5  13  105.45    5.26
   0   5  13  105.21    4.84
   0  -5 -14    5.26    1.81
   0  -5  14    3.59    1.76
   0  -5  14    1.84    1.71
   0  -5 -14    2.76    1.65
   0  -5 -14    4.12    1.71
   0   5  14    0.99    1.48
   0   5  14    1.82    1.82
   0   5  14    2.93    2.10
   0   5 -14    4.93    1.75
   0   5  14    2.04    1.59
   0   5 -14    3.27    1.52
   0   5  14    3.56    2.53
   0  -5 -14    3.19    1.60
   0   5  14    0.32    1.85
   0  -5 -15   14.03    2.07
   0  -5  15   13.83    2.18
   0  -5  15   15.38    2.23
   0  -5 -15   12.41    2.01
   0   5  15   14.74    1.86
   0   5  15   14.60    2.56
   0   5 -15   13.01    2.10
   0   5  15   13.34    1.89
   0   5  15   13.64    2.37
   0   5 -15   14.37    1.83
   0   5  15   10.90    2.74
   0  -5 -16   29.39    2.68
   0  -5  16   22.51    2.59
   0  -5  16   30.71    2.72
   0  -5 -16   28.35    2.54
   0   5  16   22.86    2.22
   0   5  16   23.75    2.32
   0   5 -16   24.46    2.59
   0   5  16   23.26    2.84
   0   5  16   22.50    2.73
   0   5  16   21.34    2.99
   0  -5 -17  108.62    4.96
   0  -5 -17  102.99    4.83
   0  -5  17   86.92    4.79
   0  -5 -17   86.27    4.52
   0   5  17   91.66    4.36
   0   5 -17   83.39    4.53
   0   5  17   78.68    4.78
   0   5  17   76.89    4.29
   0   5  17   94.92    4.83
   0  -5 -17   82.99    4.74
   0   5  17   80.52    4.87
   0  -5 -18   21.58    2.42
   0  -5 -18   22.76    2.70
   0  -5  18   22.50    2.72
   0  -5  18   16.51    2.48
   0  -5 -18   10.73    2.11
   0  -5 -18   13.63    2.33
   0   5  18   17.17    2.14
   0   5  18   14.90    2.88
   0   5  18   13.31    2.08
   0   5 -18   14.90    2.46
   0   5 -18   17.11    2.26
   0  -5 -18   14.92    2.51
   0  -5 -19   79.12    4.23
   0  -5 -19   75.08    4.10
   0  -5  19   86.34    4.34
   0  -5  19   62.02    3.93
   0  -5 -19   60.24    3.77
   0   5  19   67.44    3.62
   0   5  19   58.38    3.57
   0   5  19   64.64    4.04
   0   5 -19   52.04    3.71
   0   5 -19   63.23    3.70
   0  -5 -19   63.30    3.97
   0  -5 -20    3.43    2.06
   0  -5  20    4.46    1.92
   0  -5  20    3.87    2.39
   0  -5 -20    3.60    2.01
   0   5  20    4.05    1.73
   0   5  20    5.40    2.28
   0   5 -20    2.99    1.98
   0   5 -20    4.17    1.95
   0  -5 -20    4.14    2.03
   0  -5 -21    3.77    2.03
   0  -5 -21    2.39    1.85
   0  -5 -21    3.57    2.09
   0  -5  21    2.77    2.44
   0  -5  21    1.59    1.85
   0  -5 -21    4.60    1.98
   0   5 -21    2.29    1.94
   0   5  21    3.85    2.24
   0  -5 -21    6.47    2.02
   0   5 -21    1.17    1.82
   0  -5 -22    2.33    1.84
   0  -5 -22    2.46    1.90
   0   5  22    3.62    1.54
   0   5 -22    1.64    1.69
   0  -5  22    1.97    2.24
   0   5  22    2.90    2.18
   0   5 -22    2.87    1.89
   0  -5 -22    1.83    1.90
   0   5 -22    2.12    1.77
   0  -5 -23  140.64    5.45
   0  -5 -23  125.87    5.45
   0   5 -23  114.77    5.27
   0   5  23  106.52    5.34
   0  -5 -23  127.01    5.59
   0  -5 -23  120.37    5.42
   0   5 -23  115.78    5.11
   0   5 -23  121.19    5.18
   0   5  23  114.21    4.99
   0  -5 -24   61.35    3.09
   0  -5 -24   59.42    3.24
   0   5  24   45.16    3.11
   0   5 -24   45.41    3.03
   0  -5 -24   49.91    3.17
   0   5 -24   54.21    2.96
   0   5 -24   54.98    2.96
   0   5  24   52.22    2.72
   0  -5 -25   18.40    1.87
   0  -5  25   20.81    1.91
   0   5 -25   16.75    1.71
   0   5  25   15.59    1.83
   0   5 -25   19.24    1.76
   0   5 -25   15.19    1.83
   0   5  25   15.33    1.87
   0  -5 -25   17.34    1.97
   0   5 -26    0.45    1.12
   0   5  26    1.08    1.23
   0   5 -26    1.01    1.14
   0   5 -26   -0.31    1.25
   0   5  26    1.14    1.24
   0  -5 -26   -1.53    1.41
   0   5  27    3.21    1.14
   0  -5 -27    4.43    1.14
   0   5 -27    4.86    1.08
   0   5 -27    3.12    1.48
   0   6   0  395.47   13.84
   0   6   0  413.58   13.84
   0   6   0  394.19   13.97
   0   6   0  410.29   13.99
   0   6   0  407.31   13.84
   0   6   0  410.65   13.97
   0   6   0  407.00   13.85
   0   6   0  397.25   13.95
   0   6   0  391.51   13.89
   0  -6   0  362.89   13.40
   0   6   0  382.32   14.04
   0   6   0  409.20   13.75
   0   6   0  434.07   13.79
   0   6   0  421.76   13.82
   0   6   0  402.23   13.96
   0   6   0  418.33   13.93
   0   6   0  392.75   13.78
   0   6   0  399.12   13.88
   0   6   0  387.41   13.93
   0   6   0  396.92   13.79
   0   6   0  425.34   13.97
   0   6   0  411.68   13.82
   0   6   0  399.87   13.81
   0   6   0  412.35   13.80
   0   6   0  402.35   13.82
   0   6  -1   30.14    2.00
   0   6   1   25.17    2.01
   0   6   1   26.96    2.24
   0   6   1   28.52    2.02
   0   6   1   27.21    2.00
   0   6  -1   32.38    2.06
   0   6  -1   31.68    2.27
   0   6  -1   34.33    2.05
   0   6  -1   29.98    2.14
   0   6  -1   35.00    2.10
   0   6   1   25.54    2.23
   0   6   1   27.89    2.04
   0   6  -1   29.87    2.27
   0   6   1   26.24    2.18
   0   6  -1   23.29    2.16
   0  -6  -1   15.03    1.16
   0   6   1   17.02    2.19
   0  -6  -1   17.07    1.61
   0   6   1   16.77    2.53
   0   6   1   17.91    2.16
   0  -6   1   22.39    1.76
   0  -6  -1   14.87    1.31
   0  -6  -1   14.98    1.14
   0   6  -1   23.46    2.11
   0   6  -1   21.45    2.32
   0   6  -1   25.28    1.87
   0   6  -1   27.69    1.76
   0   6   1   21.91    1.83
   0   6   1   19.88    2.22
   0   6   1   23.23    1.74
   0   6  -1   27.36    1.94
   0   6   1   22.94    1.70
   0   6   1   24.94    2.15
   0   6  -1   24.69    2.22
   0   6  -1   28.33    2.11
   0   6   1   16.30    1.78
   0   6  -1   20.77    1.93
   0   6   1   19.34    1.83
   0   6  -1   20.76    2.06
   0   6   1   16.68    2.25
   0   6  -1   21.00    2.08
   0   6   1   14.67    2.07
   0   6  -1   21.14    2.18
   0   6   1   21.14    2.04
   0   6  -1   22.41    1.82
   0   6  -1   25.92    1.96
   0   6  -1   24.55    1.92
   0   6   1   19.08    1.90
   0   6  -1   24.62    1.91
   0   6  -1   24.57    2.01
   0   6   1   19.05    1.99
   0   6   1   20.04    1.81
   0   6   1   21.03    1.86
   0   6   2  178.42    6.48
   0   6  -2  163.11    6.34
   0   6  -2  155.65    6.49
   0   6   2  180.87    6.41
   0   6   2  182.76    6.44
   0   6   2  183.72    6.62
   0   6   2  176.86    6.56
   0   6  -2  153.41    6.32
   0   6  -2  150.67    6.32
   0   6   2  179.86    6.59
   0   6  -2  153.56    6.46
   0   6  -2  153.65    6.43
   0   6  -2  153.14    6.32
   0   6   2  176.94    6.41
   0   6  -2  168.04    6.45
   0   6   2  184.41    6.92
   0   6  -2  171.42    6.53
   0   6  -2  162.43    6.55
   0  -6   2  166.63    6.38
   0   6   2  186.32    6.64
   0  -6  -2  181.66    6.03
   0   6   2  191.58    6.59
   0  -6  -2  186.69    6.32
   0   6  -2  157.73    6.29
   0   6   2  176.07    6.58
   0   6  -2  152.25    6.25
   0   6  -2  149.53    6.37
   0   6  -2  150.67    6.44
   0   6   2  183.00    6.63
   0   6   2  184.83    6.27
   0   6  -2  153.95    6.32
   0   6   2  178.64    6.33
   0   6   2  177.05    6.34
   0   6  -2  165.95    6.43
   0   6  -2  169.40    6.36
   0   6  -2  160.02    6.31
   0   6   2  179.44    6.41
   0   6   2  181.69    6.42
   0   6  -2  162.78    6.44
   0   6  -2  160.66    6.49
   0   6   2  189.01    6.66
   0   6   2  195.59    6.66
   0   6  -2  147.93    6.32
   0   6   2  182.04    6.47
   0   6   2  182.77    6.31
   0   6  -2  161.68    6.34
   0   6   2  187.91    6.50
   0   6   2  194.60    6.47
   0   6  -2  156.99    6.34
   0   6   2  185.58    6.39
   0   6  -2  162.86    6.31
   0   6   3  149.13    5.83
   0   6  -3  157.29    5.72
   0   6  -3  166.07    5.77
   0   6   3  151.15    5.91
   0   6  -3  158.55    5.75
   0   6   3  155.81    5.92
   0   6  -3  155.44    5.74
   0   6  -3  165.25    5.94
   0   6   3  158.75    5.76
   0   6   3  148.35    5.72
   0   6   3  150.48    5.73
   0   6  -3  161.68    5.92
   0  -6  -3  139.89    5.38
   0   6  -3  150.07    5.90
   0  -6  -3  144.70    5.60
   0  -6  -3  145.43    5.65
   0   6  -3  156.07    5.78
   0   6   3  140.10    5.93
   0   6   3  139.53    5.96
   0  -6   3  144.97    5.77
   0  -6   3  145.88    5.31
   0   6  -3  146.62    5.95
   0   6  -3  156.51    5.78
   0   6   3  148.00    5.55
   0   6  -3  148.74    5.77
   0   6  -3  152.85    5.76
   0   6   3  145.97    5.92
   0   6   3  145.34    5.94
   0   6  -3  161.03    5.68
   0   6   3  145.35    5.61
   0   6   3  154.21    5.65
   0   6  -3  154.63    5.88
   0   6   3  152.33    5.95
   0   6  -3  154.55    5.81
   0   6  -3  149.06    5.68
   0   6  -3  159.55    5.76
   0   6  -3  145.24    5.84
   0   6   3  144.92    5.95
   0   6   3  139.80    5.72
   0   6  -3  153.74    5.84
   0   6   3  145.68    5.70
   0   6  -3  145.13    5.70
   0   6   3  142.88    5.82
   0   6  -3  153.03    5.79
   0   6  -3  149.53    5.73
   0   6   3  149.68    5.70
   0   6   3  146.82    5.60
   0   6  -3  155.51    5.73
   0   6   3  148.60    5.77
   0   6   3  142.36    5.77
   0   6  -4  176.54    6.20
   0   6   4  175.88    6.38
   0   6  -4  188.53    6.45
   0   6   4  175.04    6.42
   0   6  -4  186.78    6.27
   0   6  -4  191.23    6.29
   0   6   4  175.39    6.22
   0   6  -4  186.58    6.42
   0   6   4  178.89    6.43
   0   6   4  174.60    6.22
   0   6   4  178.00    6.24
   0  -6   4  154.80    6.28
   0   6  -4  155.05    6.34
   0  -6  -4  146.20    6.07
   0  -6  -4  147.07    5.89
   0   6  -4  165.62    6.27
   0  -6  -4  147.15    6.15
   0   6  -4  160.50    6.45
   0   6   4  162.23    6.40
   0   6  -4  167.43    6.26
   0   6  -4  165.36    6.22
   0   6  -4  174.40    6.16
   0   6  -4  165.77    6.31
   0   6   4  159.81    6.41
   0   6   4  164.66    6.02
   0   6   4  163.94    6.08
   0   6  -4  172.51    6.26
   0   6  -4  158.17    6.28
   0   6  -4  163.40    6.23
   0   6   4  150.22    6.27
   0   6  -4  160.99    6.23
   0   6   4  151.75    6.42
   0   6  -4  167.92    6.30
   0   6  -4  161.72    6.16
   0   6   4  150.78    6.22
   0   6  -4  164.44    6.28
   0   6  -4  173.03    6.26
   0   6   4  157.94    6.14
   0   6   4  169.15    6.06
   0   6  -4  155.04    6.18
   0   6  -4  160.33    6.26
   0   6   4  157.88    6.21
   0   6   4  151.51    6.33
   0   6   5   74.69    3.70
   0   6   5   70.22    3.63
   0   6   5   72.41    3.51
   0   6  -5   85.01    3.56
   0   6  -5   87.30    3.73
   0   6  -5   82.68    3.56
   0   6  -5   86.20    3.72
   0   6   5   72.31    3.51
   0   6   5   68.09    3.66
   0   6  -5   84.36    3.86
   0  -6  -5   85.82    3.56
   0   6  -5   95.24    3.79
   0  -6   5   88.85    3.75
   0   6  -5   87.70    3.63
   0   6   5   76.91    3.33
   0   6  -5   82.71    3.52
   0   6  -5   88.11    3.73
   0   6  -5   89.85    3.77
   0   6  -5   88.31    3.65
   0   6   5   79.53    3.86
   0   6   5   73.82    3.80
   0   6  -5   89.21    3.77
   0   6  -5   90.21    3.72
   0   6   5   72.39    3.64
   0   6   5   75.72    3.86
   0   6  -5   86.12    3.65
   0   6   5   76.94    3.54
   0   6  -5   92.91    3.69
   0   6  -5   86.23    3.80
   0   6   5   73.87    3.73
   0   6   5   76.60    3.31
   0   6  -5   92.14    3.66
   0   6   5   76.31    3.59
   0   6   5   81.69    4.11
   0   6  -5   89.41    3.73
   0   6   5   74.18    3.50
   0   6  -5   90.29    3.69
   0   6  -5   79.89    3.61
   0   6   6   10.21    1.75
   0   6   6   10.43    1.70
   0   6   6   10.74    1.59
   0   6  -6   10.41    1.70
   0   6   6   10.21    1.71
   0   6  -6   12.54    1.56
   0   6  -6   11.99    1.70
   0   6   6    8.97    1.54
   0   6  -6   12.32    1.55
   0  -6  -6    9.71    1.68
   0  -6  -6    6.25    1.46
   0   6   6   10.81    1.26
   0   6  -6   10.59    1.58
   0   6  -6    9.37    1.69
   0   6   6   10.85    1.96
   0   6   6    7.68    1.57
   0   6  -6   11.59    1.58
   0   6  -6    8.64    1.75
   0   6  -6    9.79    1.71
   0   6   6    8.83    1.92
   0   6   6   10.37    1.92
   0   6  -6   10.21    1.72
   0   6   6    8.97    1.54
   0   6   6    8.81    1.60
   0   6  -6    9.36    1.72
   0   6  -6    8.79    1.59
   0   6  -6   10.92    1.64
   0   6   6    9.17    2.16
   0   6  -6    8.67    1.66
   0   6   7   85.99    3.10
   0   6  -7   72.79    2.98
   0   6  -7   70.54    3.08
   0   6   7   78.91    3.02
   0   6  -7   80.76    3.07
   0   6   7   77.50    3.21
   0   6  -7   74.67    3.11
   0   6   7   78.77    3.23
   0  -6   7   38.78    2.95
   0  -6  -7   50.03    2.60
   0  -6  -7   50.48    3.13
   0  -6  -7   45.42    2.89
   0   6   7   66.09    2.73
   0   6  -7   54.84    3.00
   0   6   7   64.99    3.34
   0   6  -7   52.74    2.92
   0   6  -7   53.97    2.98
   0   6   7   51.68    3.22
   0   6   7   56.39    3.35
   0   6  -7   47.60    2.99
   0   6   7   53.71    2.89
   0   6  -7   49.10    2.92
   0   6   7   61.48    2.96
   0   6  -7   55.77    2.99
   0   6  -7   50.84    2.95
   0   6   7   54.55    3.68
   0   6  -7   62.58    3.09
   0   6  -7   53.53    3.11
   0  -6  -8  153.34    5.71
   0   6   8  160.05    5.59
   0   6  -8  151.81    5.54
   0   6   8  150.53    5.50
   0   6  -8  145.93    5.49
   0   6  -8  140.04    5.61
   0   6   8  153.88    5.73
   0   6  -8  146.84    5.63
   0   6   8  144.81    5.69
   0  -6  -8  141.79    5.81
   0  -6   8  121.29    5.72
   0  -6  -8  144.43    5.38
   0   6  -8  129.85    5.57
   0   6   8  142.25    5.84
   0   6  -8  139.67    5.61
   0   6  -8  144.23    5.61
   0   6   8  146.31    5.97
   0   6  -8  138.01    5.61
   0   6   8  134.07    5.64
   0   6   8  143.56    5.54
   0   6   9  125.17    5.07
   0  -6  -9  128.90    5.04
   0   6  -9  150.33    4.85
   0   6   9  131.80    4.78
   0   6   9  128.77    4.75
   0   6   9  124.42    4.89
   0   6  -9  144.21    4.94
   0  -6   9   97.14    5.01
   0  -6  -9  102.51    5.05
   0  -6  -9  106.55    4.63
   0   6  -9  123.59    4.92
   0   6   9  118.79    5.18
   0   6  -9  131.54    4.98
   0   6  -9  126.09    4.87
   0   6  -9  107.49    4.91
   0   6   9  100.49    5.07
   0   6  -9  112.75    4.87
   0   6   9  105.00    5.13
   0   6   9  102.73    4.69
   0   6  -9  114.63    4.93
   0  -6 -10   16.45    1.85
   0   6  10   16.22    1.92
   0  -6  10   18.84    1.75
   0  -6  10   11.72    2.02
   0  -6 -10   16.22    1.62
   0  -6 -10   12.62    2.06
   0   6 -10   19.96    1.82
   0   6  10   13.96    2.16
   0   6 -10   15.69    1.77
   0   6  10   14.42    1.81
   0   6  10   15.64    2.14
   0   6 -10   17.39    1.91
   0   6 -10   18.06    1.84
   0   6 -10   19.54    1.92
   0   6 -10   15.48    1.78
   0   6  10   15.31    2.59
   0  -6 -11   18.98    1.98
   0   6  11   17.41    1.98
   0  -6  11   26.96    2.02
   0  -6 -11   12.89    1.67
   0  -6  11   14.74    2.11
   0  -6 -11   14.00    2.16
   0   6 -11   20.09    1.92
   0   6 -11   21.09    1.92
   0   6  11   15.43    2.19
   0   6 -11   18.38    1.97
   0   6  11   12.29    2.14
   0   6  11   15.08    1.81
   0   6 -11   19.53    1.92
   0   6 -11   19.57    2.06
   0   6  11   14.12    2.59
   0   6  12   33.96    2.47
   0  -6 -12   31.80    2.47
   0  -6  12   25.00    2.68
   0  -6 -12   27.09    2.64
   0  -6 -12   26.49    2.17
   0   6  12   35.02    2.66
   0   6  12   29.00    2.38
   0   6 -12   36.87    2.31
   0   6 -12   29.46    2.31
   0   6  12   29.57    2.33
   0   6 -12   25.62    2.35
   0   6 -12   25.98    2.15
   0   6  12   29.87    2.54
   0   6  12   26.80    2.77
   0   6  12   28.13    3.05
   0   6 -12   28.78    2.27
   0   6 -12   29.70    2.33
   0  -6 -13   83.97    4.14
   0   6  13   88.64    3.88
   0  -6 -13   83.75    3.94
   0  -6  13   68.78    3.87
   0  -6  13   95.19    3.99
   0  -6 -13   67.01    3.58
   0  -6  13   63.17    3.96
   0   6 -13   83.21    3.71
   0   6  13   81.98    3.99
   0   6 -13   76.48    3.77
   0   6  13   69.95    3.70
   0   6 -13   70.58    3.77
   0   6  13   71.09    3.91
   0   6  13   68.61    4.12
   0   6 -13   76.67    3.78
   0   6 -13   74.91    3.70
   0   6  13   71.22    4.41
   0   6  14   14.00    1.96
   0  -6 -14   11.18    2.15
   0  -6  14   10.55    1.98
   0  -6  14   18.82    2.16
   0  -6 -14   10.56    1.99
   0  -6 -14   14.89    1.98
   0   6  14   13.62    2.19
   0   6 -14   14.19    1.90
   0   6  14   11.67    2.51
   0   6  14   10.75    1.90
   0   6 -14   14.02    2.15
   0   6 -14   11.47    2.03
   0   6  14   12.54    2.85
   0   6 -14   15.29    1.90
   0  -6 -15   39.79    2.92
   0  -6  15   45.54    2.92
   0  -6  15   31.30    2.82
   0  -6 -15   26.34    2.45
   0   6 -15   39.05    2.58
   0   6  15   35.12    2.75
   0   6 -15   30.93    2.73
   0   6  15   29.53    3.06
   0   6  15   26.81    2.46
   0   6  15   28.86    3.23
   0   6 -15   37.44    2.78
   0   6 -15   32.39    2.45
   0  -6 -16    3.78    2.00
   0  -6  16    6.77    2.17
   0  -6  16    5.18    1.98
   0  -6 -16    2.17    1.81
   0   6 -16    3.85    1.84
   0   6  16    3.96    2.44
   0   6 -16    1.90    1.95
   0   6  16    6.41    1.87
   0   6 -16    2.92    1.86
   0   6  16    4.49    2.59
   0  -6 -17   35.19    2.86
   0  -6 -17   31.39    2.75
   0  -6  17   26.01    2.73
   0  -6 -17   25.01    2.51
   0  -6 -17   23.42    2.60
   0   6 -17   27.01    2.54
   0   6 -17   29.48    2.75
   0   6  17   26.91    2.40
   0   6  17   25.75    3.01
   0  -6 -17   27.06    2.86
   0   6 -17   26.23    2.56
   0   6  17   26.98    3.15
   0  -6 -18    6.12    2.12
   0  -6 -18    7.16    2.03
   0  -6  18    6.71    2.05
   0  -6  18    9.86    2.48
   0  -6 -18    7.63    1.97
   0   6 -18    6.27    1.85
   0   6  18    7.28    1.81
   0   6  18    7.82    2.58
   0   6 -18    6.89    2.15
   0  -6 -18    7.26    2.18
   0   6 -18    9.75    2.02
   0  -6 -19   28.88    2.81
   0  -6  19   32.66    2.99
   0  -6  19   19.86    2.43
   0  -6 -19   18.86    2.35
   0   6 -19   23.33    2.39
   0   6 -19   19.29    2.47
   0   6  19   19.40    2.78
   0  -6 -19   23.16    2.72
   0   6 -19   19.99    2.31
   0  -6 -20   64.24    3.46
   0  -6  20   41.58    3.25
   0  -6  20   67.00    3.82
   0  -6 -20   44.37    3.14
   0   6 -20   47.52    3.34
   0   6  20   48.04    3.56
   0   6 -20   50.74    3.26
   0  -6 -20   52.38    3.46
   0   6 -21   14.31    2.09
   0  -6  21   25.25    2.77
   0  -6 -21   20.00    2.28
   0  -6 -21   22.52    2.63
   0  -6 -21   22.11    2.45
   0  -6 -21   15.22    2.39
   0  -6 -22   20.43    2.28
   0  -6 -22   20.69    2.37
   0   6  22   15.39    2.36
   0   6 -22   14.25    2.06
   0  -6 -22   18.71    2.16
   0   6 -22   14.24    2.00
   0   6 -22   16.03    2.01
   0  -6 -23    8.96    1.89
   0  -6 -23   11.48    1.94
   0   6  23    4.66    1.99
   0  -6 -23    8.18    2.13
   0   6 -23    6.84    1.75
   0   6 -23    7.95    1.64
   0  -6 -23    6.79    1.78
   0   6  23    7.47    2.03
   0   6 -23    9.37    1.72
   0  -6 -24    5.96    1.55
   0  -6 -24    4.98    1.56
   0  -6  24    5.35    1.71
   0   6 -24    6.66    1.49
   0   6  24    7.51    1.76
   0  -6 -24    8.43    1.87
   0   6 -24    7.19    1.66
   0   6  24    9.58    1.78
   0   6 -24    6.26    1.51
   0  -6  25    6.46    1.41
   0  -6 -25    7.79    1.40
   0   6 -25    6.63    1.92
   0   6 -25    7.56    1.30
   0   6 -25    6.45    1.46
   0   6  25    3.68    1.40
   0  -6 -25    8.87    1.63
   0   6 -25    6.19    1.31
   0   6  25    7.34    1.46
   0   6 -26    0.23    1.53
   0   6 -26    2.02    0.94
   0   6 -26    1.81    0.96
   0  -6 -26    0.28    1.18
   0   6  26    1.84    1.15
   0   6 -26    1.40    1.10
   0   6 -27    3.29    1.13
   0   7   0    1.34    1.58
   0   7   0   -0.40    1.75
   0   7   0    0.46    1.64
   0   7   0   -0.12    2.03
   0  -7   0    0.40    1.23
   0   7   0    1.08    1.88
   0   7   0   -0.31    1.35
   0   7   0   -0.50    1.91
   0   7   0    1.25    1.48
   0   7   0   -0.89    1.74
   0   7   0   -0.63    2.00
   0   7   0   -0.03    1.81
   0   7   0    0.03    1.40
   0   7   0   -0.18    1.40
   0   7   0    1.18    1.72
   0   7   0   -0.42    1.54
   0   7   0    0.09    1.46
   0   7   0   -0.30    1.57
   0   7  -1  267.79    9.40
   0   7  -1  272.48    9.61
   0   7   1  241.25    9.30
   0   7  -1  270.63    9.41
   0   7   1  240.43    9.32
   0   7   1  243.06    9.51
   0  -7   1  261.60    9.43
   0   7  -1  277.70    9.48
   0   7   1  246.77    9.74
   0  -7  -1  245.19    9.11
   0   7  -1  265.99    9.58
   0   7  -1  267.81    9.72
   0   7   1  250.08    9.58
   0   7   1  263.27    9.52
   0   7  -1  263.75    9.54
   0   7   1  251.96    9.22
   0   7   1  242.97    9.51
   0   7   1  258.35    9.53
   0   7  -1  268.60    9.38
   0   7   1  255.96    9.32
   0   7   1  276.17    9.62
   0   7  -1  278.04    9.55
   0   7   1  244.26    9.28
   0   7  -1  273.27    9.39
   0   7  -1  281.42    9.62
   0   7  -1  279.86    9.51
   0   7  -1  262.44    9.40
   0   7  -1  277.43    9.40
   0   7   1  248.18    9.27
   0   7   1  256.86    9.44
   0   7   1  233.87    9.34
   0   7   1  243.54    9.35
   0   7  -1  255.61    9.35
   0   7   1  257.17    9.31
   0   7  -1  255.36    9.37
   0   7   2  197.74    6.61
   0   7  -2  208.99    6.67
   0   7   2  197.84    6.64
   0   7  -2  213.30    6.72
   0   7  -2  197.96    6.82
   0   7   2  185.07    6.77
   0   7  -2  167.02    6.57
   0  -7   2  155.64    6.48
   0   7  -2  160.77    6.67
   0   7   2  149.44    6.95
   0   7  -2  143.88    6.69
   0   7   2  155.39    6.66
   0   7   2  158.41    6.62
   0   7  -2  160.94    6.63
   0   7   2  180.49    6.47
   0   7   2  171.99    6.35
   0   7   2  163.07    6.71
   0   7   2  169.06    6.81
   0   7  -2  169.31    6.72
   0   7  -2  163.40    6.58
   0   7   2  158.91    6.42
   0   7  -2  171.45    6.50
   0   7  -2  164.08    6.42
   0   7   2  159.62    6.65
   0   7  -2  179.33    6.65
   0   7   2  152.99    6.47
   0   7  -2  172.30    6.58
   0   7   2  163.23    6.53
   0   7  -2  167.52    6.49
   0   7   2  161.74    6.41
   0   7  -2  165.14    6.46
   0   7   2  173.27    6.43
   0   7   2  160.05    6.57
   0   7   2  165.54    6.54
   0   7  -2  161.80    6.47
   0   7   3  313.17   11.60
   0   7   3  333.38   11.57
   0   7  -3  310.81   11.66
   0   7  -3  321.72   11.53
   0   7  -3  329.84   11.55
   0   7   3  331.59   11.56
   0   7   3  331.40   11.76
   0  -7   3  331.47   11.65
   0   7  -3  314.45   11.76
   0   7   3  344.85   11.80
   0   7  -3  327.88   11.77
   0   7   3  329.17   11.77
   0   7  -3  331.59   11.59
   0   7   3  325.85   11.39
   0   7  -3  307.61   11.63
   0   7   3  323.56   11.45
   0   7   3  324.87   11.53
   0   7   3  338.88   11.81
   0   7  -3  331.18   11.61
   0   7  -3  320.40   11.49
   0   7  -3  319.98   11.68
   0   7  -3  323.02   11.63
   0   7  -3  324.71   11.56
   0   7  -3  313.76   11.51
   0   7   3  327.75   11.50
   0   7   3  336.00   11.46
   0   7   3  320.57   11.59
   0   7   4  508.15   17.08
   0   7   4  494.18   17.12
   0   7  -4  527.35   16.97
   0   7  -4  520.71   17.13
   0   7   4  498.65   16.92
   0   7   4  495.40   16.91
   0   7  -4  525.07   16.98
   0  -7  -4  477.58   16.87
   0   7  -4  484.56   17.16
   0   7  -4  471.21   17.13
   0   7  -4  507.06   16.98
   0   7   4  477.95   17.13
   0  -7   4  465.35   17.03
   0   7   4  476.28   16.74
   0   7  -4  493.83   16.98
   0   7  -4  487.41   16.88
   0   7   4  464.92   17.05
   0   7  -4  484.18   17.02
   0   7   4  491.19   17.17
   0   7  -4  492.31   16.98
   0   7  -4  512.60   17.01
   0   7   4  460.48   16.87
   0   7   4  475.42   16.77
   0   7  -4  499.01   16.94
   0   7  -5    5.50    1.59
   0   7  -5    5.97    1.58
   0   7  -5    4.02    1.66
   0   7   5    5.28    1.57
   0   7   5    4.02    1.71
   0   7   5    5.45    1.70
   0   7   5    5.64    1.56
   0   7  -5    2.62    1.93
   0   7  -5    2.01    1.68
   0   7  -5    2.36    1.91
   0  -7  -5    2.16    1.54
   0   7  -5    4.10    1.65
   0   7  -5    2.81    1.39
   0   7  -5    3.80    1.76
   0   7   5    3.25    1.19
   0   7   5    4.08    1.90
   0   7   5    2.90    1.85
   0   7   5    2.75    1.75
   0   7  -5    3.43    1.57
   0   7   5    3.89    1.66
   0   7  -5    2.51    1.48
   0   7   6  207.89    7.77
   0   7  -6  205.16    7.55
   0   7  -6  211.07    7.73
   0   7  -6  210.06    7.73
   0   7  -6  202.53    7.53
   0   7   6  199.38    7.72
   0   7   6  204.53    7.74
   0   7   6  203.96    7.56
   0   7  -6  200.42    7.51
   0   7   6  203.63    7.57
   0  -7  -6  213.15    7.72
   0   7  -6  198.84    7.83
   0   7  -6  212.73    7.99
   0   7  -6  198.29    7.64
   0   7   6  208.74    7.38
   0   7  -6  191.02    7.53
   0   7   6  199.96    7.78
   0   7  -6  186.49    7.63
   0   7   6  194.43    7.71
   0   7  -6  198.21    7.59
   0   7  -6  200.83    7.71
   0   7   6  198.11    7.77
   0   7   7   31.17    2.36
   0   7   7   34.40    2.32
   0   7  -7   28.51    2.04
   0   7   7   40.38    2.21
   0   7   7   38.96    2.22
   0   7  -7   30.44    2.22
   0   7   7   32.95    2.07
   0   7  -7   31.00    2.08
   0   7   7   33.82    2.28
   0   7  -7   30.13    2.10
   0   7  -7   27.46    2.15
   0   7  -7   19.77    2.41
   0  -7   7   14.24    2.05
   0   7  -7   19.91    2.41
   0  -7  -7   22.89    2.23
   0   7   7   27.53    2.45
   0   7  -7   23.91    2.13
   0   7   7   30.54    2.56
   0   7  -7   23.48    2.05
   0   7  -7   21.92    2.04
   0   7   7   21.53    2.21
   0   7   7   23.24    2.34
   0   7   7   26.27    2.39
   0   7  -7   24.66    2.22
   0   7  -7   23.12    2.11
   0   7  -7   22.78    2.18
   0  -7  -8  548.23   18.50
   0   7   8  573.68   18.71
   0   7  -8  561.37   18.39
   0   7  -8  573.13   18.56
   0   7  -8  552.83   18.38
   0   7   8  557.68   18.61
   0   7   8  565.61   18.40
   0   7   8  558.38   18.39
   0   7  -8  552.71   18.37
   0   7   8  557.63   18.59
   0   7   8  564.16   18.40
   0  -7  -8  516.37   18.59
   0  -7   8  415.73   18.42
   0   7  -8  539.79   18.45
   0   7  -8  560.73   18.59
   0   7   8  534.52   18.66
   0   7   8  542.90   18.69
   0   7  -8  510.32   18.47
   0   7   8  501.47   18.69
   0   7   8  501.69   18.62
   0   7  -8  497.93   18.47
   0   7   8  504.90   18.40
   0   7  -8  505.16   18.44
   0   7  -8  547.02   18.53
   0   7  -8  533.93   18.60
   0   7   9  100.91    4.41
   0  -7  -9  104.00    4.23
   0   7  -9   92.08    4.00
   0   7  -9   85.22    3.95
   0   7  -9   86.84    4.09
   0   7   9   98.02    4.06
   0   7   9  101.36    4.04
   0   7  -9   86.61    3.97
   0   7   9   96.27    4.00
   0  -7   9   69.09    4.21
   0  -7  -9  103.26    4.47
   0   7   9   94.09    4.43
   0   7   9  101.42    4.56
   0   7  -9   89.35    4.21
   0   7  -9   87.66    4.16
   0   7   9   91.34    4.44
   0   7   9   91.53    4.20
   0   7   9   99.45    4.57
   0   7  -9   86.97    4.21
   0   7  -9   86.78    4.15
   0   7  -9   90.51    4.24
   0   7  -9   92.49    4.12
   0   7  -9   92.21    4.33
   0   7   9   97.57    4.83
   0   7  -9   81.35    4.18
   0   7  10  106.51    4.55
   0  -7 -10  117.25    4.49
   0  -7  10   59.20    4.24
   0  -7 -10   82.13    4.44
   0   7 -10   93.16    4.29
   0   7 -10  110.28    4.48
   0   7  10  114.30    4.76
   0   7  10  106.03    4.59
   0   7  10   92.40    4.58
   0   7  10   84.10    4.54
   0   7 -10   81.66    4.28
   0   7 -10   88.84    4.28
   0   7  10   90.21    4.26
   0   7 -10   91.54    4.34
   0   7  10  100.28    4.98
   0   7 -10  106.60    4.50
   0   7 -10   92.05    4.29
   0   7  11   13.05    2.01
   0  -7 -11   13.13    1.79
   0  -7 -11   14.13    2.27
   0  -7  11    9.72    2.04
   0   7  11   14.14    2.33
   0   7 -11   12.78    1.93
   0   7  11   14.66    2.16
   0   7 -11   11.15    1.84
   0   7  11   10.56    2.21
   0   7  11   14.51    2.28
   0   7 -11   13.73    1.99
   0   7 -11   12.44    1.94
   0   7  11   12.21    1.90
   0   7 -11   11.80    2.02
   0   7 -11   13.66    1.98
   0   7  11   14.17    2.63
   0  -7 -12   73.58    3.53
   0   7  12   73.75    3.60
   0  -7  12   53.94    3.38
   0  -7  12   73.81    3.46
   0  -7  12   40.40    3.50
   0   7 -12   63.31    3.42
   0   7  12   64.67    3.52
   0   7 -12   68.55    3.45
   0   7  12   65.62    3.74
   0   7  12   58.97    3.76
   0   7  12   64.10    3.65
   0   7 -12   56.58    3.47
   0   7 -12   60.90    3.33
   0   7  12   57.88    3.32
   0   7  12   64.57    4.12
   0   7 -12   57.66    3.44
   0   7 -12   57.96    3.33
   0   7  13  160.95    6.17
   0  -7 -13  151.63    6.28
   0  -7  13  126.37    6.01
   0  -7  13  167.12    6.12
   0  -7  13  105.56    6.03
   0   7 -13  153.53    6.01
   0   7 -13  151.31    6.02
   0   7  13  148.39    6.21
   0   7  13  130.55    5.88
   0   7  13  135.54    6.30
   0   7  13  131.04    6.14
   0   7 -13  149.36    6.11
   0   7 -13  143.50    6.07
   0   7 -13  147.72    6.00
   0   7  13  142.80    6.53
   0  -7 -14   25.26    2.48
   0   7  14   28.01    2.46
   0   7 -14   24.02    2.45
   0   7  14   28.08    2.66
   0  -7  14   32.37    2.62
   0  -7  14   19.03    2.36
   0   7  14   23.09    2.36
   0   7 -14   22.20    2.46
   0   7  14   25.41    2.90
   0   7  14   34.08    2.78
   0   7  14   28.62    3.17
   0   7 -14   23.19    2.33
   0   7 -14   25.69    2.49
   0  -7 -15  304.58   10.62
   0  -7  15  242.10   10.35
   0  -7  15  323.52   10.50
   0   7  15  288.70   10.36
   0   7 -15  274.39   10.24
   0   7  15  246.26   10.10
   0   7 -15  253.31   10.26
   0   7  15  257.03   10.53
   0   7 -15  262.22   10.09
   0   7 -15  275.72   10.30
   0  -7 -16    5.32    1.94
   0  -7  16    6.33    2.23
   0  -7  16    2.34    1.89
   0  -7 -16    4.76    2.14
   0   7 -16    4.67    1.94
   0   7  16    2.84    2.20
   0   7  16    2.38    1.78
   0   7 -16    5.03    2.08
   0   7 -16    6.05    2.06
   0  -7 -17    8.07    2.04
   0  -7 -17    7.68    2.21
   0   7 -17    7.52    1.99
   0  -7  17    4.53    1.97
   0  -7  17    7.57    2.33
   0   7  17    6.46    2.32
   0   7  17    4.68    1.77
   0   7 -17    6.28    2.06
   0   7 -17    6.08    2.00
   0  -7 -17    6.41    2.13
   0  -7 -18   13.81    2.41
   0  -7 -18   12.55    2.16
   0   7 -18   10.87    2.03
   0   7  18    9.07    2.50
   0   7 -18    9.97    2.16
   0   7 -18    7.94    2.11
   0  -7 -18    8.52    2.29
   0  -7  18    8.36    2.03
   0  -7  18   15.50    2.52
   0  -7 -19  100.74    4.65
   0  -7 -19  102.83    4.59
   0  -7  19   97.31    4.69
   0  -7  19   62.78    4.22
   0   7 -19   78.31    4.31
   0   7  19   80.68    4.57
   0  -7 -19   85.48    4.50
   0   7 -19   84.12    4.34
   0  -7 -20    3.14    1.71
   0  -7 -20    2.68    1.86
   0  -7  20    3.48    2.08
   0   7 -20    1.55    1.71
   0   7  20    3.59    2.15
   0   7 -20    2.81    1.77
   0   7  20    2.39    2.21
   0  -7 -20    1.21    1.77
   0  -7 -21    0.90    1.68
   0  -7 -21    1.23    2.03
   0   7 -21    1.45    2.02
   0   7 -21    0.25    1.60
   0   7  21   -0.74    1.95
   0   7 -21    0.23    1.66
   0  -7 -21    1.39    1.71
   0   7 -21    2.21    1.72
   0   7  21   -0.33    2.10
   0  -7 -22    6.52    1.73
   0  -7 -22    8.00    1.95
   0   7 -22    2.76    1.93
   0   7 -22    3.28    2.25
   0   7 -22    3.02    1.57
   0   7 -22    3.39    1.73
   0   7  22    2.58    1.87
   0   7  22    2.44    1.78
   0   7 -22    3.09    1.58
   0  -7 -22    4.47    1.65
   0   7  22    3.22    1.84
   0  -7  23   -0.44    1.57
   0  -7 -23    0.98    1.53
   0  -7 -23    0.53    1.39
   0   7 -23    0.55    1.60
   0   7 -23    0.96    2.06
   0   7 -23    0.80    1.36
   0   7  23    0.45    1.60
   0   7 -23    0.97    1.52
   0  -7 -23    0.04    1.72
   0   7  23   -0.24    1.59
   0   7  23   -2.18    1.67
   0   7  23   -0.84    1.66
   0   7 -23    2.32    1.42
   0  -7 -23    1.59    1.39
   0  -7 -24    6.53    1.37
   0  -7  24   10.11    1.48
   0   7 -24    6.89    2.00
   0   7 -24    7.66    1.33
   0   7 -24    2.81    1.36
   0   7  24    5.17    1.48
   0  -7 -24    5.18    1.56
   0   7  24    4.86    1.50
   0   7 -24    7.31    1.39
   0   7 -25    1.94    1.58
   0   7 -25    3.32    1.05
   0   7  25    4.79    1.15
   0   7 -25    3.73    1.05
   0   7 -25    2.62    1.14
   0   7  25    3.01    1.18
   0  -7 -25    4.77    1.29
   0   7 -26    3.92    1.25
   0   8   0   12.58    1.90
   0   8   0   11.50    1.79
   0   8   0   11.28    1.92
   0   8   0   10.08    1.98
   0   8   0   11.93    1.94
   0   8   0   11.95    2.06
   0   8   0    7.89    2.57
   0   8   0    7.73    2.12
   0   8   0   12.15    2.07
   0   8   0    9.62    1.67
   0   8   0   12.34    2.17
   0   8   0   11.12    1.69
   0   8   0    8.06    1.84
   0   8   0    9.85    1.74
   0   8   0    8.91    2.35
   0   8   0    8.19    1.91
   0   8   0   11.72    1.83
   0   8   0   11.17    2.04
   0   8   0   10.99    1.77
   0   8   0    8.74    1.77
   0   8   1 1185.19   38.10
   0   8  -1 1201.58   38.05
   0   8   1 1157.74   38.22
   0   8   1 1166.07   38.03
   0   8   1 1184.19   38.05
   0   8  -1 1216.32   38.28
   0   8  -1 1185.63   38.03
   0   8  -1 1244.12   38.10
   0   8  -1 1223.55   38.07
   0   8   1 1149.94   38.00
   0   8  -1 1108.53   38.19
   0   8   1 1036.91   38.29
   0   8   1 1025.35   38.11
   0   8  -1 1048.71   38.24
   0   8   1 1158.55   37.89
   0   8   1 1152.81   37.99
   0   8  -1 1106.16   37.92
   0   8   1 1109.19   37.86
   0   8  -1 1173.59   38.05
   0   8  -1 1120.33   38.15
   0   8  -1 1101.40   38.04
   0   8  -1 1159.50   37.89
   0   8   1 1074.91   38.11
   0   8   1 1079.27   38.05
   0   8  -1 1161.84   38.22
   0   8  -1 1096.97   37.94
   0   8   1 1039.87   37.89
   0   8  -1 1125.87   37.96
   0   8   1 1102.60   37.93
   0   8   1 1193.49   38.23
   0   8  -1 1162.70   38.06
   0   8   1 1066.81   37.91
   0   8   1 1140.22   38.00
   0   8  -1 1067.52   37.94
   0   8  -1 1116.94   37.96
   0   8  -1 1164.49   38.12
   0   8   1 1095.61   37.95
   0   8   1 1144.33   37.96
   0   8   1 1113.44   38.04
   0   8  -1 1157.30   37.98
   0   8  -2   72.62    3.83
   0   8   2   97.45    4.16
   0   8  -2   71.75    4.06
   0   8   2   93.39    4.08
   0   8  -2   74.80    3.94
   0   8   2   90.09    4.01
   0   8  -2   71.35    3.95
   0   8   2   92.52    4.07
   0   8  -2   72.30    3.89
   0   8   2   95.47    4.32
   0   8  -2   70.24    4.03
   0   8   2   90.98    4.24
   0   8   2  103.05    4.23
   0   8  -2   80.10    4.21
   0   8   2   95.65    4.41
   0   8  -2   80.16    4.32
   0   8   2   89.03    3.93
   0   8  -2   76.08    3.92
   0   8   2   99.88    3.91
   0   8   2   97.43    4.37
   0   8  -2   73.23    3.92
   0   8  -2   76.21    3.76
   0   8   2   95.20    3.86
   0   8  -2   72.90    4.06
   0   8  -2   74.40    3.85
   0   8   2   91.53    4.20
   0   8  -2   79.15    3.85
   0   8   2   96.69    4.07
   0   8   2  104.33    4.34
   0   8  -2   81.73    3.98
   0   8  -2   81.64    4.20
   0   8   2   95.28    4.02
   0   8   2   96.60    4.10
   0   8  -2   76.23    3.90
   0   8  -2   81.36    4.06
   0   8  -2   73.19    3.87
   0   8   2   91.55    4.04
   0   8  -2   74.01    3.92
   0   8   2  102.87    4.19
   0   8   2   96.79    3.99
   0   8  -2   73.56    3.84
   0   8   3  410.17   14.43
   0   8  -3  437.78   14.36
   0   8   3  407.70   14.31
   0   8   3  421.07   14.37
   0   8  -3  421.71   14.55
   0   8   3  397.76   14.50
   0   8  -3  427.66   14.37
   0   8   3  406.23   14.32
   0   8   3  414.49   14.55
   0   8  -3  439.23   14.40
   0   8  -3  416.40   14.32
   0   8  -3  407.85   14.51
   0   8  -3  395.76   14.34
   0   8  -3  383.82   14.60
   0   8  -3  396.57   14.54
   0  -8  -3  360.40   14.06
   0   8   3  390.16   14.41
   0   8  -3  422.24   14.43
   0   8   3  380.39   14.47
   0   8   3  391.77   14.43
   0   8  -3  395.46   14.33
   0   8  -3  403.96   14.48
   0   8  -3  412.76   14.26
   0   8   3  385.40   14.11
   0   8  -3  437.08   14.44
   0   8   3  390.56   14.50
   0   8  -3  433.02   14.56
   0   8   3  377.66   14.24
   0   8  -3  417.44   14.36
   0   8  -3  398.99   14.30
   0   8   3  396.92   14.23
   0   8  -3  415.55   14.33
   0   8  -3  423.16   14.44
   0   8   3  389.87   14.34
   0   8  -3  419.48   14.44
   0   8  -3  423.27   14.37
   0   8  -3  409.17   14.32
   0   8   3  403.12   14.38
   0   8   4   65.54    3.50
   0   8   4   68.49    3.66
   0   8   4   74.86    3.54
   0   8   4   75.83    3.57
   0   8  -4   91.11    3.63
   0   8   4   73.23    3.71
   0   8  -4  100.54    3.76
   0   8  -4   87.60    3.82
   0   8  -4   92.88    3.68
   0   8   4   69.94    3.44
   0   8  -4   95.37    3.90
   0   8  -4   50.39    3.69
   0   8  -4   57.32    3.46
   0   8   4   50.36    3.53
   0  -8  -4   45.60    3.14
   0   8  -4   57.09    3.67
   0   8  -4   71.16    3.68
   0   8  -4   71.95    3.40
   0   8  -4   68.26    3.54
   0   8   4   57.90    3.70
   0   8   4   65.66    3.72
   0   8  -4   78.40    3.67
   0   8   4   63.35    3.17
   0   8  -4   77.01    3.60
   0   8   4   50.86    3.30
   0   8  -4   66.32    3.67
   0   8  -4   62.26    3.54
   0   8  -4   63.74    3.38
   0   8   4   53.98    3.56
   0   8  -4   70.34    3.46
   0   8   4   56.98    3.38
   0   8  -4   65.22    3.44
   0   8   4   58.14    3.33
   0   8   4   52.94    3.50
   0   8  -4   68.03    3.56
   0   8  -4   71.71    3.59
   0   8  -4   69.49    3.51
   0   8   5  221.30    8.05
   0   8  -5  206.46    7.82
   0   8  -5  214.58    7.87
   0   8  -5  203.92    7.80
   0   8   5  209.85    7.82
   0   8   5  216.52    7.88
   0   8   5  211.35    8.07
   0   8   5  219.39    8.12
   0   8  -5  214.89    8.04
   0   8  -5  224.51    8.10
   0   8   5  214.84    7.87
   0  -8  -5  203.38    7.80
   0   8   5  208.16    8.12
   0   8  -5  209.28    7.93
   0   8   5  208.16    8.05
   0   8  -5  189.30    7.80
   0   8   5  215.26    7.68
   0   8  -5  207.54    7.96
   0   8   5  207.82    8.11
   0   8  -5  196.84    7.94
   0   8  -5  211.51    8.02
   0   8  -5  202.49    7.79
   0   8   5  208.03    8.16
   0   8  -5  200.07    7.92
   0   8  -5  209.24    8.00
   0   8   5  200.89    7.85
   0   8  -5  198.55    7.83
   0   8  -5  188.47    7.83
   0   8  -5  199.55    7.90
   0   8  -5  200.91    7.82
   0   8   5  208.22    7.96
   0   8  -5  203.56    7.88
   0   8  -5  194.29    7.84
   0   8   5  203.96    7.78
   0   8  -5  209.41    7.99
   0   8   5  202.54    7.86
   0   8  -6    6.63    1.84
   0   8   6   11.43    1.96
   0   8  -6    8.07    1.64
   0   8   6    9.47    1.76
   0   8   6    8.55    1.96
   0   8  -6    7.29    1.73
   0   8  -6    8.56    1.84
   0   8  -6    7.31    1.74
   0   8   6    9.74    1.84
   0   8   6    8.13    1.91
   0   8  -6    5.85    1.82
   0   8   6    7.00    1.74
   0  -8   6    7.47    1.70
   0  -8  -6   12.41    1.87
   0   8  -6    7.88    1.82
   0   8   6    9.19    2.20
   0   8  -6    8.01    1.97
   0   8  -6    8.50    1.73
   0   8   6    8.24    2.18
   0   8  -6    8.16    2.13
   0   8  -6    7.64    2.05
   0   8   6   14.12    2.23
   0   8   6   12.26    2.36
   0   8   6   11.75    1.90
   0   8  -6    9.30    1.84
   0   8   6   14.75    1.95
   0   8  -6    9.61    1.86
   0   8  -6    9.45    1.94
   0   8  -6   10.88    1.97
   0   8  -6    7.52    1.74
   0   8   6    8.09    2.05
   0   8   6   11.66    1.77
   0   8  -6    9.81    1.86
   0   8  -7   11.26    1.98
   0   8   7   16.11    2.14
   0   8  -7   13.20    2.03
   0   8   7   14.99    2.13
   0   8   7   20.92    2.06
   0   8  -7   15.52    1.97
   0   8   7   17.74    2.05
   0   8  -7   15.13    1.91
   0   8  -7   16.65    1.94
   0   8   7   18.25    1.98
   0  -8   7    6.61    1.86
   0   8  -7    7.81    2.37
   0  -8  -7    8.21    1.94
   0   8  -7    6.54    2.20
   0   8   7   13.91    2.34
   0   8  -7   11.70    1.83
   0   8  -7    8.65    2.02
   0   8   7   14.14    2.32
   0   8  -7    7.88    1.87
   0   8  -7    6.52    1.77
   0   8   7    9.51    2.24
   0   8   7   10.41    2.28
   0   8  -7    8.23    2.09
   0   8   7    8.05    1.98
   0   8  -7   10.90    2.00
   0   8  -7    8.53    1.96
   0   8   7   11.59    1.97
   0   8  -7    9.52    1.93
   0   8   7   12.05    2.21
   0   8  -7   11.74    2.10
   0   8  -7    9.30    1.98
   0   8   8  133.78    5.45
   0   8  -8  130.72    5.10
   0   8   8  131.61    5.12
   0   8   8  136.48    5.17
   0   8  -8  128.12    5.25
   0   8  -8  122.70    5.06
   0   8   8  130.72    5.12
   0   8  -8  128.17    5.10
   0   8   8  132.58    5.37
   0  -8   8   81.47    4.99
   0   8  -8  111.10    5.54
   0  -8  -8  114.73    5.28
   0   8   8  115.08    5.60
   0   8  -8  108.45    5.39
   0   8   8  120.52    5.46
   0   8  -8  130.60    5.19
   0   8   8  126.47    5.50
   0   8  -8  103.26    5.10
   0   8  -8  124.76    5.31
   0   8   8  123.22    5.52
   0   8  -8  116.28    5.30
   0   8   8  114.35    5.25
   0   8  -8  108.67    5.15
   0   8  -8  111.42    5.15
   0   8  -8  117.43    5.13
   0   8   8  116.56    5.45
   0   8  -8  120.76    5.24
   0   8  -8  123.84    5.43
   0   8   8  118.46    5.09
   0   8  -9    7.50    1.93
   0   8   9    7.92    2.01
   0   8   9    8.60    1.76
   0   8   9    8.87    1.69
   0   8  -9    7.33    1.74
   0   8  -9    6.02    1.69
   0   8   9    7.87    1.68
   0   8  -9    7.53    1.70
   0   8  -9    5.38    2.39
   0  -8   9    3.72    1.85
   0  -8  -9    5.09    2.03
   0   8  -9    4.35    2.18
   0   8   9    8.10    2.34
   0   8  -9    5.40    1.84
   0   8   9    6.87    2.22
   0   8   9    8.42    2.20
   0   8   9    5.75    2.12
   0   8  -9    5.37    2.12
   0   8  -9    6.30    1.82
   0   8   9    7.89    2.18
   0   8   9    5.13    1.79
   0   8  -9    5.49    1.79
   0   8  -9    5.61    1.85
   0   8  -9    6.77    2.07
   0   8   9    6.99    2.35
   0   8  -9    5.37    1.91
   0   8  10  432.15   14.07
   0  -8 -10  404.92   14.04
   0   8 -10  377.46   14.24
   0   8 -10  357.11   14.02
   0   8 -10  421.73   13.95
   0   8  10  430.17   14.14
   0   8  10  409.57   14.05
   0   8 -10  391.68   13.79
   0   8  10  405.74   14.16
   0   8  10  404.14   14.08
   0   8 -10  372.64   13.78
   0   8 -10  380.50   13.82
   0   8  10  393.93   13.93
   0   8  10  384.93   13.63
   0   8 -10  376.87   13.79
   0   8 -10  385.51   13.85
   0   8  10  398.48   14.08
   0   8  11   75.29    3.84
   0  -8  11   43.04    3.56
   0   8 -11   58.74    3.97
   0   8 -11   62.64    4.27
   0   8 -11   76.95    3.77
   0   8  11   68.49    3.83
   0   8  11   71.35    3.96
   0   8 -11   72.23    3.71
   0   8  11   65.65    3.96
   0   8  11   63.64    3.80
   0   8  11   58.48    3.81
   0   8 -11   63.73    3.72
   0   8 -11   63.72    3.68
   0   8  11   58.01    4.00
   0   8 -11   66.96    3.76
   0   8 -11   74.32    3.73
   0   8  12   67.06    3.73
   0  -8  12   56.32    3.50
   0   8 -12   68.75    4.22
   0   8 -12   63.23    4.00
   0   8 -12   74.20    3.72
   0   8  12   65.06    3.88
   0   8 -12   70.94    3.69
   0   8  12   64.37    3.72
   0   8  12   67.23    3.97
   0   8 -12   70.75    3.75
   0   8 -12   68.53    3.75
   0   8  12   59.98    3.76
   0   8  12   59.10    3.98
   0   8 -12   68.18    3.65
   0   8  12   67.77    4.09
   0   8 -12   68.97    3.75
   0   8  13   73.84    3.87
   0  -8 -13   67.23    3.91
   0  -8  13   69.81    3.82
   0   8 -13   63.73    4.16
   0   8 -13   78.72    3.89
   0   8  13   71.39    3.99
   0   8 -13   67.02    3.87
   0   8  13   54.04    3.87
   0   8  13   59.50    3.94
   0   8  13   50.23    3.96
   0   8  13   59.42    4.16
   0   8 -13   73.78    3.95
   0   8 -13   74.07    3.80
   0  -8 -14   10.81    2.13
   0   8  14   12.39    2.08
   0  -8  14    7.87    1.95
   0   8 -14   11.80    2.63
   0   8  14   11.54    2.35
   0   8 -14    9.68    2.05
   0   8 -14   14.93    2.31
   0   8  14   14.03    2.54
   0   8  14   10.93    2.45
   0   8  14   11.20    2.30
   0   8 -14   11.33    2.12
   0   8  14   13.02    2.76
   0   8 -14   12.59    2.02
   0  -8 -15  124.49    5.52
   0  -8  15  107.00    5.31
   0   8 -15  110.29    5.64
   0   8  15  122.61    5.44
   0   8 -15  124.54    5.39
   0   8  15  112.32    5.58
   0   8  15  108.90    5.42
   0   8 -15  113.78    5.36
   0   8 -15  114.41    5.18
   0   8 -15  124.57    5.41
   0   8  15  116.83    5.73
   0  -8 -16    5.04    1.98
   0  -8  16    4.38    1.84
   0  -8  16    8.80    2.20
   0   8 -16    6.92    2.50
   0   8 -16    5.82    1.88
   0   8 -16    6.02    2.10
   0   8  16    5.90    2.41
   0   8  16    8.11    2.38
   0   8 -16    5.68    2.05
   0   8  16   10.55    2.61
   0  -8 -17    1.18    1.68
   0  -8  17    0.61    1.62
   0  -8  17    2.61    2.05
   0   8 -17    1.49    1.79
   0   8  17    0.05    2.02
   0   8 -17    0.42    1.83
   0   8  17    0.29    2.15
   0   8  17    1.00    2.38
   0   8 -17    0.75    1.79
   0  -8 -17    1.06    1.81
   0  -8  18    4.23    2.02
   0   8 -18    2.23    2.61
   0   8 -18    4.50    1.71
   0   8  18    6.05    2.38
   0  -8 -18    5.53    1.81
   0  -8 -18    7.28    1.98
   0  -8 -19   16.25    1.97
   0  -8 -19   19.12    2.21
   0   8 -19   12.47    2.80
   0   8 -19   15.29    1.97
   0   8  19   12.14    2.29
   0   8 -19   10.20    1.98
   0   8  19   14.83    2.27
   0   8 -19   12.06    2.06
   0  -8 -19   13.70    2.11
   0   8  19   15.54    2.43
   0  -8 -20   57.25    3.02
   0  -8 -20   57.26    3.22
   0   8  20   49.88    3.38
   0   8 -20   53.66    3.11
   0   8  20   47.69    3.27
   0   8 -20   47.89    3.14
   0   8  20   50.50    3.25
   0   8  20   57.72    3.37
   0  -8 -20   52.05    3.13
   0   8 -20   48.92    3.05
   0  -8 -21   34.39    2.31
   0  -8 -21   37.85    2.66
   0   8 -21   22.27    2.79
   0   8  21   20.45    2.31
   0   8 -21   25.21    2.17
   0   8 -21   19.33    2.21
   0   8  21   25.33    2.31
   0  -8 -21   23.16    2.11
   0   8 -21   22.41    2.14
   0   8  21   25.15    2.46
   0  -8  22   13.07    1.70
   0  -8 -22   13.79    1.89
   0  -8 -22   14.14    1.64
   0   8 -22   11.95    2.31
   0   8 -22   10.19    1.62
   0  -8 -22   13.21    1.95
   0   8  22   13.07    1.81
   0   8  22   11.88    1.79
   0   8 -22    8.71    1.69
   0   8 -22    9.95    1.64
   0  -8 -22   10.54    1.59
   0   8  22   12.26    1.84
   0  -8 -23   44.35    2.21
   0   8 -23   32.47    2.64
   0   8  23   30.78    2.04
   0   8 -23   37.05    2.13
   0   8 -23   28.71    2.15
   0  -8 -23   39.66    2.40
   0   8  23   32.17    2.16
   0   8 -23   31.80    2.10
   0   8  23   36.90    2.26
   0  -8 -24    1.05    0.92
   0   8 -24    1.21    1.58
   0   8 -24    0.88    0.94
   0   8 -24   -0.26    1.01
   0   8  24   -0.15    1.13
   0   8  24    0.38    1.12
   0  -8 -24    0.75    1.20
   0   8 -24   -0.02    1.09
   0   8 -25    7.45    1.32
   0   9   0    6.91    1.85
   0   9   0    6.58    1.98
   0   9   0    6.64    1.96
   0   9   0    6.11    2.01
   0   9   0    5.77    2.06
   0   9   0    5.68    1.96
   0   9   0    4.94    2.61
   0   9   0    5.20    2.18
   0   9   0    5.37    2.06
   0   9   0    4.01    1.67
   0   9   0    6.19    1.67
   0   9   0    4.74    1.90
   0   9   0    6.64    2.43
   0   9   0    7.70    1.92
   0   9   0    5.73    2.05
   0   9   0    5.28    1.97
   0   9   0    5.98    1.81
   0   9   0    4.64    1.95
   0   9   0    4.26    1.82
   0   9   0    5.37    2.07
   0   9   0    5.95    1.86
   0   9  -1   17.01    2.17
   0   9   1   23.14    2.33
   0   9  -1   18.23    2.21
   0   9   1   25.35    2.35
   0   9  -1   15.71    2.48
   0   9  -1   18.59    2.34
   0   9   1   28.48    2.37
   0   9  -1   15.63    2.42
   0   9   1   27.55    2.45
   0   9   1   23.93    2.57
   0   9   1   21.97    2.57
   0   9  -1   19.17    2.30
   0   9  -1   15.86    2.98
   0   9   1   21.98    2.48
   0   9  -1   14.05    2.43
   0   9  -1   16.23    2.24
   0   9  -1   15.59    2.43
   0   9   1   24.10    2.24
   0   9  -1   16.92    2.03
   0   9   1   19.64    2.49
   0   9  -1   14.80    2.52
   0   9  -1   17.15    2.17
   0   9   1   25.25    2.72
   0   9   1   21.27    2.06
   0   9   1   20.30    2.26
   0   9   1   19.79    2.32
   0   9  -1   17.27    2.36
   0   9  -1   15.34    2.16
   0   9   1   21.99    2.49
   0   9  -1   19.89    2.24
   0   9  -1   13.84    2.78
   0   9   1   17.27    2.31
   0   9  -1   15.10    2.23
   0   9  -1   19.18    2.40
   0   9   1   21.23    2.45
   0   9   1   24.46    2.24
   0   9   1   21.27    2.15
   0   9  -1   15.38    2.33
   0   9   1   22.26    2.30
   0   9  -1   17.75    2.28
   0   9  -1   15.98    2.21
   0   9   2   35.15    2.72
   0   9  -2   36.39    2.64
   0   9  -2   31.80    2.85
   0   9  -2   30.63    2.86
   0   9   2   33.31    2.66
   0   9   2   34.06    2.85
   0   9  -2   32.31    2.62
   0   9   2   34.91    2.71
   0   9   2   34.76    2.64
   0   9  -2   31.32    2.63
   0   9   2   36.86    2.96
   0   9  -2   35.70    2.76
   0  -9  -2   38.96    2.47
   0   9  -2   32.57    2.83
   0   9  -2   35.82    3.07
   0   9   2   36.69    2.83
   0   9  -2   36.94    3.35
   0   9  -2   31.22    2.77
   0   9  -2   36.20    2.74
   0   9  -2   34.98    2.61
   0   9   2   35.57    2.53
   0   9  -2   31.23    2.89
   0   9  -2   35.23    2.46
   0   9   2   35.87    3.03
   0   9   2   34.16    2.42
   0   9   2   34.10    2.94
   0   9   2   35.65    2.69
   0   9   2   40.84    3.02
   0   9  -2   36.81    2.68
   0   9  -2   37.30    3.22
   0   9  -2   34.39    2.75
   0   9  -2   38.24    2.85
   0   9  -2   37.99    2.74
   0   9  -2   35.85    2.69
   0   9  -2   33.49    2.63
   0   9   2   36.85    2.59
   0   9  -2   35.02    2.60
   0   9   2   40.92    2.74
   0   9   2   34.81    2.53
   0   9   2   39.19    2.83
   0   9  -2   39.30    2.87
   0   9   2   35.20    2.68
   0   9   3   53.17    3.28
   0   9   3   60.13    3.28
   0   9  -3   49.74    3.13
   0   9   3   55.14    3.21
   0   9   3   52.08    3.16
   0   9   3   56.47    3.46
   0   9  -3   48.92    3.11
   0   9  -3   46.96    3.08
   0   9  -3   52.18    3.34
   0   9   3   51.53    3.40
   0   9  -3   50.24    3.37
   0   9  -3   45.71    3.68
   0   9   3   53.19    3.49
   0   9  -3   47.81    3.42
   0   9  -3   53.08    3.26
   0   9  -3   50.65    3.35
   0   9  -3   48.20    3.23
   0   9   3   49.98    3.49
   0   9  -3   48.10    3.18
   0   9   3   50.24    2.90
   0   9   3   53.82    3.40
   0   9  -3   52.46    2.97
   0   9  -3   48.24    3.11
   0   9  -3   54.39    3.28
   0   9  -3   56.04    3.63
   0   9   3   48.83    3.10
   0   9  -3   51.88    3.11
   0   9   3   60.66    3.54
   0   9  -3   55.09    3.28
   0   9  -3   50.49    3.23
   0   9  -3   48.93    3.18
   0   9   3   54.15    3.14
   0   9  -3   55.04    3.31
   0   9   3   50.85    3.18
   0   9   3   52.21    3.00
   0   9  -3   50.88    3.14
   0   9  -3   50.23    3.15
   0   9   3   58.42    3.28
   0   9   4   15.62    2.23
   0   9   4   13.38    2.11
   0   9  -4   19.06    2.19
   0   9   4   13.92    2.08
   0   9  -4   19.03    2.25
   0   9  -4   18.88    2.37
   0   9   4   12.60    2.30
   0   9  -4   21.09    2.19
   0   9   4   13.94    2.14
   0   9   4   13.91    2.29
   0   9  -4   15.82    2.56
   0   9  -4   17.68    2.55
   0   9  -4   20.55    2.45
   0   9   4   13.85    2.43
   0   9  -4   19.28    2.30
   0   9  -4   17.78    2.41
   0   9   4   15.86    1.85
   0   9  -4   16.89    2.10
   0   9  -4   14.82    2.24
   0   9   4   16.08    2.61
   0   9  -4   20.70    2.31
   0   9   4   15.99    2.10
   0   9  -4   20.39    2.33
   0   9   4   16.51    2.52
   0   9  -4   16.01    2.62
   0   9  -4   17.38    2.21
   0   9   4   14.99    2.43
   0   9  -4   22.32    2.42
   0   9  -4   19.09    2.21
   0   9  -4   14.95    2.22
   0   9   4   14.12    2.11
   0   9   4   13.54    2.18
   0   9  -4   15.24    2.14
   0   9  -4   18.05    2.32
   0   9   4   12.72    2.22
   0   9   5  269.90    9.49
   0   9   5  293.48    9.40
   0   9   5  280.38    9.33
   0   9   5  278.77    9.64
   0   9  -5  268.15    9.28
   0   9  -5  284.62    9.34
   0   9  -5  281.02    9.59
   0   9   5  286.67    9.36
   0   9  -5  272.30    9.31
   0   9  -5  201.25    9.34
   0   9  -5  194.25    9.38
   0   9  -5  226.40    9.24
   0   9   5  229.11    9.40
   0   9   5  241.27    9.52
   0   9  -5  258.30    9.40
   0   9  -5  233.73    9.33
   0   9  -5  235.21    9.19
   0   9   5  252.88    9.48
   0   9  -5  246.28    9.19
   0   9  -5  217.92    9.22
   0   9   5  220.89    9.14
   0   9  -5  210.66    9.09
   0   9  -5  241.17    9.43
   0   9   5  225.13    9.45
   0   9   5  235.34    9.28
   0   9  -5  238.09    9.23
   0   9  -5  236.12    9.36
   0   9  -5  230.76    9.17
   0   9  -5  227.40    9.22
   0   9   5  230.79    9.20
   0   9   5  240.38    9.15
   0   9  -5  232.13    9.23
   0   9   6   19.90    2.36
   0   9   6   15.60    2.14
   0   9   6   15.76    2.11
   0   9   6   12.83    2.30
   0   9  -6   19.98    2.42
   0   9  -6   18.49    2.17
   0   9  -6   18.84    2.21
   0   9   6   15.30    2.03
   0   9  -6   18.23    2.20
   0   9  -6   19.30    2.75
   0   9  -6   19.34    2.80
   0   9   6   21.43    2.79
   0  -9  -6   15.89    2.11
   0   9  -6   18.41    2.09
   0   9  -6   18.55    2.24
   0   9   6   15.41    2.66
   0   9  -6   20.77    2.40
   0   9   6   17.18    2.58
   0   9  -6   17.58    2.43
   0   9  -6   19.40    2.27
   0   9   6   16.83    2.33
   0   9  -6   18.24    2.67
   0   9   6   17.68    2.54
   0   9  -6   17.48    2.40
   0   9  -6   22.07    2.57
   0   9  -6   24.27    2.44
   0   9   6   17.85    2.54
   0   9  -6   16.24    2.30
   0   9   6   21.09    2.33
   0   9  -6   21.44    2.35
   0   9   7  108.29    4.69
   0   9  -7  101.24    4.34
   0   9   7  110.07    4.40
   0   9   7  107.86    4.41
   0   9   7  103.44    4.64
   0   9  -7  101.68    4.35
   0   9   7  110.79    4.43
   0   9  -7   96.89    4.29
   0  -9  -7   80.08    4.22
   0   9  -7   68.18    4.59
   0   9   7   81.08    4.57
   0   9  -7   73.42    4.60
   0   9  -7   88.15    4.47
   0   9  -7   83.00    4.23
   0   9   7   90.95    4.71
   0   9  -7   80.78    4.36
   0   9  -7   78.22    4.20
   0   9   7   95.17    4.70
   0   9  -7   83.27    4.47
   0   9  -7   75.30    4.18
   0   9   7   79.33    4.28
   0   9   7   87.92    4.68
   0   9  -7   83.83    4.34
   0   9  -7   81.17    4.30
   0   9   7   84.83    4.27
   0   9   7   83.66    4.53
   0   9  -7   77.82    4.31
   0   9  -7   86.07    4.52
   0   9  -8    4.06    2.07
   0   9   8    5.00    2.06
   0   9  -8    4.46    1.78
   0   9   8    4.00    1.80
   0   9   8    3.62    1.74
   0   9  -8    5.05    1.78
   0   9  -8    4.14    2.44
   0   9  -8    2.63    2.44
   0  -9  -8    4.13    1.89
   0   9   8    2.21    2.25
   0   9  -8    0.93    1.88
   0   9   8    4.09    2.33
   0   9  -8    3.37    1.78
   0   9  -8    2.52    1.82
   0   9   8    3.72    2.35
   0   9   8    4.58    2.34
   0   9  -8    5.15    2.32
   0   9   8    2.18    2.00
   0   9   8    3.72    2.35
   0   9  -8    5.31    1.96
   0   9   8    3.52    1.90
   0   9  -8    5.34    1.98
   0   9  -8    3.34    1.92
   0   9  -9    3.51    2.02
   0   9   9    3.19    2.07
   0   9  -9    1.95    1.70
   0   9  -9    1.81    1.69
   0   9   9    1.40    1.69
   0   9   9    3.58    1.75
   0   9  -9    3.02    2.44
   0   9  -9   -0.58    2.40
   0   9  -9    1.49    1.78
   0   9   9    2.60    2.27
   0   9   9    0.82    2.21
   0   9  -9    1.49    1.85
   0   9   9    2.39    2.52
   0   9   9    2.58    2.04
   0   9   9    1.91    2.30
   0   9  -9    1.42    2.18
   0   9  -9    2.27    1.87
   0   9   9    2.82    2.37
   0   9   9    0.22    1.87
   0   9  -9    2.84    1.94
   0   9  -9    0.73    1.93
   0   9  10   20.71    2.55
   0   9 -10   14.72    2.82
   0   9  10   20.59    2.77
   0   9 -10   15.68    2.28
   0   9 -10   17.25    2.42
   0   9  10   19.15    2.63
   0   9 -10   14.04    2.26
   0   9 -10   16.43    2.50
   0   9  10   18.34    2.50
   0   9  10   11.67    2.90
   0   9  10   12.32    2.52
   0   9 -10   12.75    2.13
   0   9  10   18.38    2.77
   0   9  10   14.47    2.19
   0   9 -10   15.43    2.34
   0   9 -10   14.91    2.32
   0   9  11   20.08    2.53
   0   9 -11   12.42    2.72
   0   9  11   15.19    2.60
   0   9 -11   13.63    2.23
   0   9  11   13.85    2.49
   0   9  11   19.17    3.02
   0   9  11   17.55    2.53
   0   9 -11   12.38    2.51
   0   9 -11   12.28    2.28
   0   9  11   18.17    2.73
   0   9 -11   12.82    2.22
   0   9  11   17.20    2.84
   0   9 -11   13.00    2.29
   0   9  12  319.70   10.76
   0  -9 -12  271.71   10.68
   0   9  12  264.49   10.90
   0   9 -12  244.09   10.92
   0   9  12  298.26   10.73
   0   9 -12  286.02   10.52
   0   9  12  284.96   10.62
   0   9  12  284.59   10.79
   0   9 -12  255.97   10.41
   0   9 -12  267.42   10.41
   0   9  12  276.40   10.55
   0   9 -12  259.81   10.48
   0   9  12  279.84   10.76
   0   9 -12  269.26   10.39
   0   9  13   54.88    3.46
   0   9  13   65.82    4.00
   0   9 -13   58.02    4.11
   0   9  13   52.83    3.56
   0   9  13   51.26    3.49
   0   9 -13   49.08    3.38
   0   9  13   56.75    3.63
   0   9 -13   52.15    3.52
   0   9  13   61.54    3.75
   0   9 -13   52.87    3.51
   0   9  13   56.92    3.84
   0   9 -13   52.81    3.35
   0   9  14   72.40    3.75
   0   9  14   62.53    4.13
   0   9 -14   60.53    4.29
   0   9 -14   64.86    3.67
   0   9  14   64.39    3.81
   0   9 -14   58.66    3.66
   0   9  14   59.15    3.81
   0   9  14   59.84    3.79
   0   9 -14   58.13    3.65
   0   9 -14   59.46    3.51
   0   9  14   57.51    3.96
   0   9 -15   13.73    2.88
   0   9 -15   11.15    2.09
   0   9  15   12.44    2.27
   0   9  15   13.92    2.40
   0   9 -15   12.03    2.20
   0   9  15   13.16    2.63
   0   9 -15   12.33    1.93
   0   9  15   13.32    2.55
   0   9 -15   11.56    2.13
   0  -9 -16   49.92    3.18
   0   9 -16   46.11    3.76
   0   9  16   47.54    3.50
   0   9  16   46.69    3.09
   0   9 -16   43.64    3.15
   0   9  16   43.91    3.39
   0   9 -16   46.10    3.18
   0  -9 -17    6.06    1.78
   0   9 -17    5.01    2.49
   0   9 -17    8.55    1.82
   0   9  17    3.41    2.00
   0   9 -17    2.45    1.89
   0   9  17    5.42    2.15
   0  -9 -17    4.61    1.82
   0   9 -17    4.42    1.89
   0  -9 -18   35.66    2.59
   0   9  18   35.49    3.02
   0   9 -18   33.66    2.60
   0   9 -18   37.63    2.73
   0   9  18   33.91    2.69
   0   9  18   35.79    2.88
   0   9 -18   33.04    2.62
   0  -9 -18   33.30    2.59
   0  -9 -19    4.08    1.57
   0   9 -19    2.69    2.31
   0   9 -19    4.70    1.65
   0   9  19    2.60    1.70
   0   9  19    3.87    1.97
   0   9 -19    3.58    1.80
   0  -9 -19    2.82    1.49
   0   9  19    4.70    2.05
   0   9 -19    2.42    1.62
   0  -9 -20    5.32    1.50
   0  -9  20    4.79    1.54
   0  -9 -20    5.90    1.95
   0   9 -20    2.47    2.18
   0   9 -20    4.89    1.58
   0   9  20    3.54    1.83
   0   9 -20    4.28    1.69
   0   9  20    5.00    1.70
   0  -9 -20    5.17    1.44
   0   9  20    4.67    1.90
   0   9 -20    4.10    1.58
   0  -9 -21   27.39    1.92
   0  -9 -21   32.31    2.30
   0   9  21   21.56    2.06
   0   9 -21   23.20    2.55
   0   9 -21   27.62    1.98
   0   9  21   21.14    1.99
   0   9 -21   24.21    2.05
   0   9 -21   26.34    2.03
   0   9  21   26.91    2.20
   0  -9 -21   21.42    1.74
   0  -9 -22    3.47    1.09
   0   9 -22    1.28    1.76
   0   9 -22    3.71    1.16
   0   9  22    2.85    1.20
   0   9 -22    2.05    1.29
   0  -9 -22    1.85    1.35
   0   9  22    2.39    1.25
   0   9  22    0.55    1.38
   0   9 -22    2.75    1.23
   0   9 -23   20.32    2.02
   0   9 -23   25.92    1.53
   0   9 -23   23.83    1.63
   0   9  23   19.21    1.53
   0   9  23   22.20    1.66
   0   9 -23   22.76    1.53
   0  10   0  212.59    8.02
   0  10   0  237.78    8.12
   0  10   0  234.56    8.12
   0  10   0  244.72    8.16
   0  10   0  234.04    8.41
   0  10   0  171.30    7.85
   0  10   0  208.68    7.91
   0  10   0  189.38    8.11
   0  10   0  200.93    8.07
   0  10   0  206.34    7.85
   0  10   0  167.76    7.78
   0  10   0  178.35    7.78
   0  10   0  171.45    7.95
   0  10   0  196.81    7.98
   0  10   0  181.05    7.77
   0  10   0  181.12    7.87
   0  10   0  177.66    7.90
   0  10   0  196.07    7.87
   0  10   1   47.68    3.14
   0  10  -1   45.66    3.10
   0  10  -1   38.21    3.22
   0  10  -1   44.90    3.11
   0  10   1   46.71    3.34
   0  10  -1   43.94    3.09
   0  10   1   47.80    3.14
   0  10   1   43.32    3.12
   0  10   1   46.79    3.15
   0  10   1   34.70    3.07
   0  10  -1   37.87    3.13
   0  10   1   38.15    3.15
   0  10  -1   36.06    2.85
   0  10  -1   35.26    3.06
   0  10  -1   39.34    3.28
   0  10   1   38.18    2.78
   0  10  -1   38.78    2.89
   0  10   1   41.06    3.41
   0  10   1   40.15    2.89
   0  10  -1   37.59    3.01
   0  10  -1   34.05    2.84
   0  10   1   34.79    2.90
   0  10  -1   34.74    3.13
   0  10   1   38.19    3.25
   0  10   1   40.75    3.18
   0  10  -1   36.56    3.00
   0  10  -1   38.65    3.02
   0  10  -1   37.43    3.00
   0  10   1   39.30    2.89
   0  10  -1   40.74    2.94
   0  10   1   32.85    2.95
   0  10   1   40.63    3.05
   0  10  -1   43.70    3.21
   0  10   1   40.67    2.97
   0  10   2   94.34    4.56
   0  10   2   95.15    4.84
   0  10  -2  100.85    4.59
   0  10  -2   98.59    4.83
   0  10  -2   99.54    4.57
   0  10   2  105.37    4.61
   0  10  -2   92.78    4.52
   0  10   2   98.58    4.56
   0  10   2  102.78    4.59
   0  10  -2   74.31    4.65
   0  10   2   84.21    4.61
   0  10  -2   80.96    4.45
   0  10   2   92.85    4.69
   0  10  -2   79.77    4.60
   0  10  -2   87.18    4.36
   0  10  -2   84.06    4.21
   0  10   2   85.49    4.80
   0  10  -2   75.74    4.45
   0  10   2   87.16    4.26
   0  10   2   83.71    4.42
   0  10  -2   79.22    4.48
   0  10   2   73.65    4.60
   0  10  -2   85.12    4.79
   0  10  -2   76.17    4.36
   0  10  -2   68.38    4.26
   0  10   2   83.01    4.53
   0  10  -2   77.31    4.31
   0  10   2   85.34    4.31
   0  10  -2   82.50    4.37
   0  10   2   88.54    4.52
   0  10  -2   86.77    4.48
   0  10  -2   80.48    4.52
   0  10   2   84.70    4.33
   0  10  -2   80.50    4.43
   0  10   3  362.06   12.31
   0  10   3  343.36   12.11
   0  10   3  353.50   12.14
   0  10   3  360.61   12.49
   0  10  -3  338.33   12.35
   0  10   3  346.78   12.12
   0  10  -3  332.49   12.07
   0  10  -3  332.88   12.07
   0  10  -3  329.34   12.06
   0  10  -3  333.43   12.12
   0  10  -3  300.46   12.31
   0 -10  -3  306.23   11.82
   0  10   3  338.65   12.25
   0  10   3  312.32   12.20
   0  10   3  325.98   12.41
   0  10   3  335.07   11.91
   0  10  -3  298.52   12.17
   0  10  -3  300.87   12.04
   0  10  -3  311.69   11.91
   0  10  -3  315.85   12.13
   0  10  -3  313.26   12.07
   0  10   3  319.93   12.00
   0  10  -3  314.50   11.99
   0  10   3  339.58   12.39
   0  10  -3  331.86   12.43
   0  10  -3  310.47   12.01
   0  10   3  320.11   12.07
   0  10   3  327.20   12.13
   0  10  -3  320.75   12.01
   0  10   3  346.39   12.07
   0  10  -3  306.87   12.06
   0  10  -3  320.09   12.12
   0  10  -3  319.83   12.16
   0  10   4  197.11    7.38
   0  10   4  204.83    7.26
   0  10   4  210.31    7.29
   0  10  -4  197.77    7.49
   0  10  -4  201.68    7.23
   0  10  -4  195.67    7.22
   0  10   4  197.36    7.59
   0  10   4  215.19    7.32
   0  10  -4  196.05    7.21
   0  10  -4  131.54    7.21
   0  10  -4  151.09    7.02
   0 -10  -4  150.74    6.82
   0  10   4  155.64    7.29
   0  10   4  167.66    7.40
   0  10  -4  156.66    7.19
   0  10   4  169.00    7.32
   0  10  -4  170.51    6.98
   0  10  -4  165.91    7.08
   0  10   4  159.34    7.31
   0  10  -4  147.24    6.92
   0  10  -4  151.77    7.04
   0  10   4  151.91    6.98
   0  10  -4  166.95    7.41
   0  10   4  166.53    7.13
   0  10  -4  170.73    7.23
   0  10   4  182.99    7.09
   0  10  -4  167.34    7.07
   0  10  -4  158.44    7.06
   0  10  -4  156.26    7.07
   0  10  -4  161.97    7.06
   0  10   4  175.04    7.16
   0  10   5    3.56    2.05
   0  10   5    6.14    2.03
   0  10  -5    5.44    2.01
   0  10   5    4.33    2.07
   0  10  -5    5.11    2.03
   0  10   5    5.63    2.26
   0  10  -5    5.21    2.00
   0  10   5    4.34    1.98
   0  10  -5    1.87    2.29
   0 -10  -5   -0.10    1.82
   0  10  -5    3.91    2.06
   0  10  -5    4.76    2.34
   0  10  -5    3.62    1.86
   0  10   5    4.80    2.43
   0  10   5    2.14    2.40
   0  10   5    5.25    2.46
   0  10   5    2.35    2.08
   0  10  -5    3.28    1.96
   0  10  -5    1.83    2.17
   0  10  -5    3.85    2.67
   0  10   5    1.47    2.47
   0  10  -5    2.87    2.02
   0  10   5    5.27    2.19
   0  10  -5    4.21    2.17
   0  10  -5    1.74    1.99
   0  10   5    2.94    2.24
   0  10  -5    4.09    2.17
   0  10   6  103.32    4.83
   0  10  -6  100.79    4.54
   0  10   6  107.29    4.61
   0  10   6  111.78    4.63
   0  10  -6   96.95    4.52
   0  10   6   86.59    4.78
   0 -10  -6   83.36    4.43
   0  10  -6   75.54    4.83
   0  10   6   91.44    4.93
   0  10  -6   82.68    4.48
   0  10   6   90.62    4.86
   0  10  -6   92.24    4.40
   0  10  -6   80.39    4.57
   0  10  -6   87.50    4.86
   0  10  -6   85.00    4.51
   0  10   6   84.96    4.87
   0  10   6   81.63    4.47
   0  10  -6   89.98    4.51
   0  10  -6   86.28    4.57
   0  10  -6   80.85    4.61
   0  10   6   91.63    4.59
   0  10   6   83.30    4.69
   0  10   7   81.05    4.23
   0  10  -7   71.64    3.88
   0  10   7   95.04    4.04
   0  10   7   92.00    4.04
   0  10  -7   76.81    3.93
   0  10   7   69.41    4.30
   0  10  -7   48.10    4.20
   0 -10  -7   73.17    4.01
   0  10  -7   54.63    3.69
   0  10   7   74.56    4.37
   0  10  -7   58.15    3.87
   0  10   7   78.99    4.42
   0  10   7   67.32    3.99
   0  10   7   75.91    4.47
   0  10  -7   61.67    4.29
   0  10  -7   52.59    3.72
   0  10  -7   54.52    3.84
   0  10   7   79.52    4.22
   0  10  -7   65.56    3.88
   0  10   7   79.93    4.02
   0  10  -7   58.42    3.81
   0  10   8    1.19    2.02
   0  10   8    0.41    1.80
   0  10   8    0.87    1.75
   0  10  -8    0.09    1.74
   0  10  -8    0.59    1.70
   0 -10  -8    0.05    1.94
   0  10  -8    2.97    2.52
   0  10   8    2.80    2.35
   0  10   8    2.55    2.41
   0  10  -8    0.82    1.73
   0  10   8    2.18    2.39
   0  10   8    2.72    2.48
   0  10   8    1.76    1.91
   0  10  -8    0.92    2.47
   0  10  -8    1.26    2.00
   0  10  -8    1.41    2.07
   0  10   8   -0.19    2.05
   0  10  -8   -0.71    1.96
   0  10  -8    2.03    2.03
   0  10   8    1.22    2.14
   0  10   9    8.38    2.21
   0  10  -9    8.72    1.86
   0  10   9    7.37    1.84
   0  10   9    9.15    1.90
   0  10  -9    9.31    1.90
   0  10  -9    4.81    2.40
   0 -10  -9    4.11    2.16
   0  10   9    5.96    2.39
   0  10   9    7.85    2.54
   0  10  -9    8.33    1.98
   0  10  -9    4.75    2.42
   0  10   9    2.63    2.31
   0  10   9    4.04    2.45
   0  10   9    2.80    2.04
   0  10  -9    3.38    2.03
   0  10   9    4.23    1.96
   0  10  -9    4.57    1.96
   0  10   9    2.56    2.34
   0  10  -9    5.06    1.97
   0  10  -9    3.25    2.02
   0  10  10    2.87    2.06
   0  10 -10    1.04    2.47
   0  10 -10    1.47    1.78
   0  10  10    1.63    2.26
   0  10  10    3.81    2.33
   0  10  10    1.74    2.25
   0  10  10    4.19    2.57
   0  10 -10    0.47    2.30
   0  10  10    2.56    1.98
   0  10 -10    2.17    1.96
   0  10 -10    1.20    1.93
   0  10 -10    2.58    2.07
   0  10  10    3.15    2.34
   0  10  11   12.07    2.25
   0  10 -11    9.66    2.64
   0  10  11    8.78    2.41
   0  10 -11   11.08    2.00
   0  10  11    9.79    2.39
   0  10  11   12.98    2.49
   0  10  11    7.51    2.21
   0  10 -11    8.95    2.19
   0  10 -11    9.47    2.36
   0  10  11    9.67    2.60
   0  10  11   10.22    2.50
   0  10 -11    9.65    2.28
   0  10 -11   11.02    2.17
   0  10  12   35.18    2.79
   0  10 -12   25.72    3.25
   0  10  12   27.23    3.14
   0  10  12   32.87    3.01
   0  10 -12   33.13    2.69
   0  10  12   26.12    2.83
   0  10 -12   26.88    2.61
   0  10  12   21.41    2.59
   0  10  12   27.81    2.88
   0  10  12   28.48    2.96
   0  10 -12   34.69    2.87
   0  10 -12   31.38    2.60
   0  10 -13    4.56    2.52
   0  10  13    4.30    2.12
   0  10  13    4.47    2.12
   0  10  13    7.26    2.41
   0  10  13    7.63    2.03
   0  10 -13    4.22    1.87
   0  10 -13    2.96    2.03
   0  10 -13    4.96    1.82
   0  10  13    7.94    2.28
   0  10  14   26.08    3.02
   0  10 -14   25.06    3.14
   0  10  14   30.58    2.77
   0  10  14   25.61    2.65
   0  10  14   35.36    2.63
   0  10  15   58.15    3.18
   0  10 -15   44.32    3.75
   0  10  15   51.92    3.26
   0  10 -15   58.39    3.18
   0  10 -15   50.90    3.27
   0  10  15   50.29    3.23
   0  10  15   43.78    3.18
   0  10 -15   54.55    3.25
   0  10 -15   51.39    2.99
   0  10  15   55.09    3.51
   0 -10 -16   59.05    3.07
   0  10  16   46.99    3.40
   0  10 -16   53.31    3.13
   0  10  16   53.84    3.10
   0  10 -16   46.58    3.18
   0  10  16   44.92    3.13
   0  10  16   50.36    3.34
   0  10 -16   44.52    2.79
   0  10 -16   51.67    3.19
   0 -10 -17   60.60    3.01
   0  10 -17   51.79    3.72
   0  10  17   55.71    3.47
   0  10  17   53.14    2.99
   0  10 -17   52.08    3.04
   0  10  17   52.03    3.13
   0  10 -17   47.67    3.13
   0  10 -17   52.10    3.14
   0  10  17   57.44    3.37
   0 -10 -18   83.78    3.47
   0  10  18   66.05    3.75
   0  10 -18   56.87    3.96
   0  10 -18   76.46    3.57
   0  10 -18   67.08    3.61
   0  10  18   63.98    3.51
   0  10  18   79.93    3.81
   0  10 -18   74.81    3.64
   0 -10 -19   41.63    2.22
   0  10  19   35.57    2.56
   0  10 -19   28.90    2.82
   0  10 -19   37.07    2.34
   0  10 -19   32.00    2.41
   0  10  19   33.58    2.38
   0  10 -19   34.67    2.40
   0  10  19   39.17    2.63
   0 -10 -20    8.41    1.15
   0  10 -20    4.24    1.89
   0  10 -20    6.84    1.34
   0 -10 -20    6.35    1.54
   0  10 -20    5.33    1.44
   0  10  20    7.36    1.50
   0  10  20    7.13    1.40
   0  10  20    8.14    1.57
   0  10 -20    7.15    1.44
   0  10 -21    4.79    1.70
   0  10 -21    6.71    1.15
   0  10  21    8.23    1.37
   0  10 -21    6.39    1.24
   0  10  21    5.79    1.20
   0  10 -21    5.51    1.25
   0 -10 -21    5.96    1.22
   0  10 -22   11.13    1.51
   0  10 -22   12.23    1.18
   0  10  22   14.39    1.28
   0  11   0    9.49    2.31
   0  11   0    7.03    2.28
   0  11   0    7.84    2.55
   0  11   0    5.70    2.31
   0  11   0    5.70    2.59
   0  11   0    6.19    2.24
   0  11   0    6.32    2.46
   0  11   0    7.74    2.40
   0  11   0    7.66    2.21
   0  11   0    7.35    2.45
   0  11   1   18.22    2.49
   0  11  -1   25.45    2.58
   0  11   1   15.63    2.43
   0  11  -1   24.97    2.59
   0  11   1   15.77    2.57
   0  11  -1   20.46    2.76
   0  11  -1   21.46    2.42
   0  11  -1   19.21    2.75
   0  11   1   15.05    2.26
   0  11   1   13.57    2.84
   0  11   1   12.76    2.65
   0  11  -1   20.07    2.98
   0  11   1   11.56    2.34
   0  11  -1   22.13    2.68
   0  11  -1   21.80    2.73
   0  11   1   12.16    2.65
   0  11  -1   19.39    2.68
   0  11  -1   19.61    2.66
   0  11   1   16.35    2.48
   0  11   1   13.73    2.56
   0  11  -1   24.13    2.61
   0  11  -1   23.07    2.78
   0  11   1   14.42    2.67
   0  11   2   25.34    2.73
   0  11  -2   20.87    2.65
   0  11   2   24.71    2.71
   0  11  -2   23.63    2.72
   0  11  -2   19.77    2.86
   0  11   2   21.51    2.93
   0  11  -2   13.11    2.77
   0  11   2   19.77    3.05
   0  11  -2   14.91    2.69
   0  11  -2   16.36    2.37
   0  11   2   22.90    2.92
   0  11   2   18.17    2.67
   0  11   2   20.62    2.95
   0  11  -2   13.21    2.46
   0  11  -2   16.08    2.48
   0  11   2   23.80    2.83
   0  11  -2   21.74    2.78
   0  11   2   25.88    2.67
   0  11  -2   14.96    2.65
   0  11   2   20.57    2.82
   0  11  -2   20.67    2.61
   0  11  -2   15.97    2.54
   0  11   3   13.45    2.37
   0  11   3   14.64    2.25
   0  11   3   14.09    2.31
   0  11  -3   16.59    2.37
   0  11  -3   17.77    2.35
   0  11  -3    7.84    2.39
   0  11   3    8.31    2.50
   0  11   3    9.85    2.63
   0  11   3   10.57    2.50
   0  11  -3   12.85    2.40
   0  11  -3   11.96    2.19
   0  11  -3   11.52    2.63
   0  11   3    5.08    2.45
   0  11   3    6.23    2.11
   0  11  -3    8.35    2.41
   0  11  -3    8.62    2.20
   0  11   3    8.42    2.37
   0  11  -3   12.15    2.31
   0  11  -3   14.33    2.59
   0  11   3   10.02    2.29
   0  11  -3   11.80    2.32
   0  11  -3   11.54    2.42
   0  11   3   10.72    2.38
   0  11   4  297.13   10.66
   0  11  -4  330.33   10.65
   0  11  -4  314.88   10.57
   0  11   4  291.33   10.45
   0  11   4  295.28   10.49
   0  11   4  251.12   10.56
   0  11  -4  271.31   10.46
   0  11   4  244.34   10.64
   0  11  -4  298.08   10.41
   0  11  -4  267.14   10.61
   0  11   4  251.46   10.58
   0  11   4  240.87   10.29
   0  11  -4  261.99   10.46
   0  11  -4  250.94   10.38
   0  11   4  254.22   10.67
   0  11   4  228.44   10.35
   0  11  -4  274.25   10.55
   0  11  -4  265.56   10.45
   0  11   4  272.01   10.46
   0  11  -4  277.50   10.43
   0  11  -4  289.69   10.58
   0  11   5  102.42    4.83
   0  11  -5  116.81    4.71
   0  11   5  109.96    4.70
   0  11  -5  109.85    4.67
   0  11   5  106.68    4.66
   0  11   5   80.03    4.71
   0  11  -5   71.05    4.86
   0  11   5   84.68    4.94
   0  11   5   93.04    4.90
   0  11  -5   98.79    4.49
   0  11  -5   89.62    4.60
   0  11  -5   85.01    4.71
   0  11   5   75.34    4.76
   0  11  -5   79.31    4.48
   0  11   5   73.50    4.48
   0  11  -5   92.76    4.74
   0  11   5   81.89    4.70
   0  11  -5   87.92    4.61
   0  11   5   82.04    4.50
   0  11  -5   85.28    4.56
   0  11  -5   79.33    4.63
   0  11   6  246.93    9.17
   0  11  -6  237.74    8.84
   0  11   6  219.94    8.75
   0  11  -6  239.53    8.84
   0  11   6  223.81    8.77
   0  11  -6  204.35    9.24
   0  11   6  231.08    9.18
   0  11  -6  217.77    8.96
   0  11   6  197.95    9.00
   0  11   6  224.84    9.22
   0  11  -6  221.98    8.79
   0  11  -6  225.67    8.92
   0  11   6  207.14    8.84
   0  11   6  238.24    9.30
   0  11   6  202.60    8.91
   0  11  -6  227.52    9.02
   0  11   6  228.42    8.91
   0  11  -6  243.97    8.97
   0  11  -6  232.76    8.98
   0  11   7    5.78    2.19
   0  11  -7    3.33    1.89
   0  11   7    6.40    1.91
   0  11   7    7.17    1.96
   0  11  -7    3.98    1.91
   0  11  -7    2.59    2.48
   0  11  -7    1.43    2.05
   0  11   7    5.42    2.44
   0  11   7    5.40    2.45
   0  11  -7    1.91    1.80
   0  11  -7    0.86    2.42
   0  11  -7    0.91    2.01
   0  11   7    5.79    2.46
   0  11   7    5.04    2.14
   0  11   7    8.18    2.43
   0  11  -7    4.57    2.05
   0  11   7    5.32    2.11
   0  11  -7    3.77    2.02
   0  11  -7    2.04    2.15
   0  11   7    5.80    2.33
   0  11   8   59.08    3.59
   0  11  -8   57.88    3.25
   0  11   8   60.84    3.27
   0  11  -8   44.84    3.79
   0  11   8   51.57    3.80
   0  11  -8   56.45    3.30
   0  11   8   51.14    3.65
   0  11   8   56.53    3.83
   0  11  -8   58.80    3.73
   0  11  -8   45.43    3.36
   0  11   8   49.91    3.43
   0  11   8   51.98    3.73
   0  11  -8   52.88    3.52
   0  11  -8   52.32    3.32
   0  11   8   49.91    3.30
   0  11  -8   50.93    3.36
   0  11   8   57.87    3.69
   0  11   9   22.94    2.53
   0  11   9   21.47    2.17
   0  11  -9   13.31    2.81
   0  11  -9   14.65    2.22
   0  11   9   16.12    2.62
   0  11   9   14.45    2.58
   0  11  -9   16.81    2.56
   0  11   9   14.95    2.32
   0  11  -9   13.21    2.19
   0  11   9   16.65    2.66
   0  11   9   17.89    2.76
   0  11  -9   14.24    2.18
   0  11  -9   13.33    2.28
   0  11  -9   14.62    2.23
   0  11   9   15.16    2.57
   0  11  10   20.59    2.73
   0  11 -10   18.59    2.87
   0  11  10   20.77    2.70
   0  11  10   19.35    2.67
   0  11 -10   18.35    2.44
   0  11 -10   16.79    2.29
   0  11  10   20.55    2.70
   0  11 -10   18.21    2.63
   0  11 -10   15.78    2.41
   0  11  10   20.39    2.38
   0  11 -11    5.38    2.50
   0  11 -11    7.77    2.01
   0  11  11    7.93    2.39
   0  11  11    7.16    2.34
   0  11 -11    6.70    2.12
   0  11  11    8.08    2.24
   0  11  12    8.97    2.00
   0  11 -12    4.16    2.43
   0  11  12    5.03    2.37
   0  11  12    6.95    1.90
   0  11 -12    5.86    1.81
   0  11 -12    6.46    1.88
   0  11  12    5.71    2.13
   0  11  12    8.84    2.17
   0  11  13   25.73    2.32
   0  11  13   22.38    2.44
   0  11 -13   24.51    2.24
   0  11  13   17.11    2.27
   0  11  13   15.05    2.30
   0  11  13   17.52    2.20
   0  11 -13   15.79    2.27
   0  11  13   18.96    2.48
   0  11 -13   22.42    2.46
   0  11 -13   20.32    2.15
   0  11 -14    0.42    2.17
   0  11  14    1.02    1.88
   0  11 -14    1.61    1.66
   0  11  14    2.03    1.80
   0  11 -14    3.20    1.83
   0  11  14    2.19    2.05
   0  11  14    2.54    1.78
   0  11  14    4.04    1.92
   0  11 -14    2.18    1.86
   0  11 -14    4.57    1.59
   0  11 -15   14.35    2.51
   0  11 -15   19.72    1.96
   0  11  15   17.61    2.08
   0  11  15   13.51    2.30
   0  11  15   15.17    1.99
   0  11 -15   13.71    2.07
   0  11  15   14.20    1.98
   0  11 -15   19.25    2.13
   0  11  15   16.44    2.30
   0  11 -15   15.14    1.75
   0  11 -16    2.72    2.06
   0  11  16    4.01    1.56
   0  11 -16    0.81    1.44
   0  11 -16    0.58    1.61
   0  11  16    3.24    1.82
   0  11  16    0.80    1.54
   0  11  16    1.87    1.79
   0  11 -16    1.32    1.55
   0  11 -17    0.87    1.95
   0  11  17    2.99    1.34
   0  11 -17    2.36    1.41
   0  11  17    0.94    1.67
   0  11 -17    2.34    1.51
   0  11  17    2.15    1.41
   0  11  17    1.82    1.65
   0  11 -17    3.17    1.59
   0  11 -18    1.41    1.79
   0  11 -18    1.82    1.27
   0 -11 -18    2.26    1.22
   0  11 -18    1.65    1.37
   0  11  18   -0.34    1.29
   0  11  18    1.91    1.48
   0  11 -18    2.10    1.42
   0  11  18    0.89    1.53
   0  11 -19    3.84    1.68
   0  11 -19    5.66    1.18
   0  11  19    5.83    1.38
   0  11 -19    5.15    1.28
   0  11  19    4.78    1.29
   0  11 -19    5.04    1.26
   0 -11 -19    5.72    1.14
   0  11 -20    0.94    1.27
   0  11 -20   -0.56    0.98
   0  11  20   -0.06    1.06
   0  11 -20    0.42    0.95
   0  12   0  107.68    5.61
   0  12   0  122.66    5.66
   0  12   0  124.35    5.87
   0  12   0  110.64    5.49
   0  12   0  116.08    5.46
   0  12   0  121.77    5.66
   0  12   0  115.24    5.57
   0  12  -1    2.46    2.00
   0  12   1    3.31    1.94
   0  12  -1    2.74    2.33
   0  12   1    2.64    2.35
   0  12  -1    1.34    2.39
   0  12   1    1.14    2.24
   0  12   1    3.11    2.37
   0  12  -1    0.66    2.17
   0  12  -1    4.12    2.15
   0  12   1    1.93    2.00
   0  12   1    1.46    2.07
   0  12   1    4.02    2.22
   0  12  -1    3.61    2.12
   0  12  -1    5.41    2.27
   0  12   1    2.49    2.01
   0  12  -1    4.97    2.03
   0  12   2  103.21    4.55
   0  12  -2  107.51    4.59
   0  12   2   76.13    4.49
   0  12  -2   82.55    4.64
   0  12   2   83.38    4.55
   0  12  -2   82.59    4.50
   0  12   2   83.23    4.74
   0  12  -2   71.94    4.40
   0  12   2   71.34    4.24
   0  12   2   75.68    4.57
   0  12  -2   82.41    4.49
   0  12  -2   84.97    4.50
   0  12   2   79.40    4.41
   0  12  -2   88.01    4.37
   0  12   2   81.06    4.47
   0  12   3    2.24    1.97
   0  12  -3    0.51    1.86
   0  12  -3    0.96    1.96
   0  12   3    0.15    1.84
   0  12   3    2.39    2.13
   0  12   3    1.31    2.42
   0  12   3    0.58    2.17
   0  12  -3    0.70    2.20
   0  12  -3    0.77    1.77
   0  12   3    2.58    1.91
   0  12   3    1.10    2.27
   0  12  -3    0.51    1.92
   0  12   3    4.15    2.19
   0  12   3    3.09    2.15
   0  12  -3    1.74    2.01
   0  12  -3    0.05    2.01
   0  12  -3    0.32    2.11
   0  12  -4  178.73    6.18
   0  12   4  174.42    6.14
   0  12   4  112.20    5.97
   0  12  -4  143.83    5.90
   0  12  -4  126.03    6.06
   0  12   4  129.02    6.16
   0  12   4  131.22    6.22
   0  12   4  100.64    5.71
   0  12   4  121.10    6.11
   0  12  -4  119.74    5.85
   0  12   4  121.88    5.90
   0  12  -4  134.61    5.99
   0  12  -4  131.43    5.89
   0  12   4  135.61    5.98
   0  12  -4  136.86    6.03
   0  12  -5    3.85    1.95
   0  12   5    7.24    2.00
   0  12   5    6.90    2.27
   0  12   5    8.21    2.52
   0  12  -5    6.41    2.25
   0  12  -5    8.00    2.08
   0  12   5    6.71    2.05
   0  12   5    6.26    2.39
   0  12  -5    6.23    2.21
   0  12  -5    2.85    1.96
   0  12   5    8.92    2.16
   0  12   5    8.50    2.21
   0  12  -5    5.47    2.07
   0  12  -6   29.51    2.53
   0  12   6   34.82    2.62
   0  12  -6   31.42    2.55
   0  12   6   26.28    2.80
   0  12   6   28.30    3.01
   0  12   6   26.92    2.95
   0  12  -6   22.14    2.59
   0  12   6   26.86    2.67
   0  12   6   25.67    2.72
   0  12  -6   26.03    2.70
   0  12  -6   23.54    2.53
   0  12   7   12.05    2.60
   0  12   7   12.49    2.51
   0  12  -7   13.36    2.09
   0  12   7   14.90    2.50
   0  12  -7   11.50    2.04
   0  12   8    6.31    1.83
   0  12  -8    0.97    1.71
   0  12   8    5.01    2.27
   0  12  -8    2.55    1.82
   0  12  -8    0.91    1.86
   0  12   8    5.58    2.19
   0  12   8    4.40    2.38
   0  12   8    3.98    1.94
   0  12   9    0.68    2.12
   0  12   9    1.99    2.23
   0  12  -9    2.12    1.74
   0  12  -9    3.07    2.02
   0  12  -9    3.12    1.81
   0  12   9    1.67    1.96
   0  12  -9    1.23    1.71
   0  12  -9    2.26    1.80
   0  12   9    2.77    1.86
   0  12  10   12.54    2.28
   0  12  10   12.85    2.30
   0  12 -10   11.68    1.97
   0  12 -10   11.18    2.05
   0  12  10   12.38    2.28
   0  12  10   11.19    2.05
   0  12 -10    9.31    1.84
   0  12 -10   12.11    2.09
   0  12 -10   10.96    1.94
   0  12  10   10.39    2.24
   0  12 -11    1.91    2.20
   0  12  11    3.65    2.01
   0  12  11    4.73    2.00
   0  12 -11    4.37    1.67
   0  12  11    4.77    2.07
   0  12  11    4.39    2.04
   0  12  11    4.11    1.76
   0  12 -11    5.63    1.86
   0  12 -11    4.92    1.95
   0  12  11    5.57    2.07
   0  12 -11    3.33    1.69
   0  12 -12    0.91    2.10
   0  12 -12    1.70    1.60
   0  12  12    1.84    1.92
   0  12  12    2.49    1.83
   0  12  12    2.43    1.69
   0  12  12    1.97    1.98
   0  12  12    1.96    1.84
   0  12 -12    1.88    1.71
   0  12 -12    2.75    1.76
   0  12 -12    3.61    1.63
   0  12  12    2.04    1.96
   0  12 -13    3.69    2.02
   0  12  13    2.67    1.68
   0  12 -13    6.62    1.59
   0  12  13    6.43    1.84
   0  12  13    5.44    1.66
   0  12 -13    5.39    1.70
   0  12  13    3.78    1.75
   0  12  13    6.22    1.97
   0  12  13    5.15    1.87
   0  12 -13    4.14    1.79
   0  12 -13    5.36    1.50
   0  12 -14    5.30    2.06
   0  12 -14    7.89    1.58
   0  12  14    7.94    1.74
   0  12  14    5.19    1.53
   0  12 -14    6.85    1.68
   0  12  14    5.68    1.90
   0  12  14    6.47    1.76
   0  12 -14    8.04    1.44
   0  12 -14    8.09    1.76
   0  12 -15   21.04    2.28
   0  12  15   23.14    2.22
   0  12 -15   25.65    1.92
   0  12  15   26.47    2.00
   0  12 -15   21.68    1.97
   0  12 -15   24.80    2.12
   0  12  15   27.80    2.17
   0  12  16   21.88    2.00
   0  12 -16   18.08    2.14
   0  12 -16   30.57    1.90
   0  12  16   24.73    1.80
   0  12 -16   22.50    1.89
   0  12 -16   28.11    2.03
   0  12  16   26.08    2.04
   0  12  17   18.79    1.65
   0  12 -17   13.26    1.41
   0  12 -17   14.60    1.53
   0  12  17   18.66    1.68
   0  12 -17   15.40    1.49
   0  12  18    2.53    1.06
   0  12 -18    3.09    0.97
   0  12  18    0.89    1.09
   0  12 -18    1.90    1.00
   0  13   0    0.70    1.87
   0  13   0   -0.23    1.92
   0  13   0    1.73    2.08
   0  13   0    0.49    2.00
   0  13   0    1.85    2.06
   0  13   0    2.25    2.24
   0  13  -1   28.56    2.52
   0  13   1   24.19    2.44
   0  13   1   15.19    2.32
   0  13  -1   24.65    2.62
   0  13  -1   26.92    2.45
   0  13  -1   22.75    2.50
   0  13   1   21.00    2.54
   0  13   1   18.82    2.52
   0  13   1   23.67    2.79
   0  13  -1   22.37    2.58
   0  13  -1   24.03    2.74
   0  13   1   20.41    2.62
   0  13  -2   48.92    3.23
   0  13   2   64.32    3.41
   0  13   2   54.14    3.31
   0  13   2   65.97    3.60
   0  13  -2   56.12    3.33
   0  13   2   52.28    3.46
   0  13  -2   52.97    3.41
   0  13   2   57.69    3.67
   0  13  -2   43.51    3.31
   0  13   2   54.86    3.52
   0  13  -2   46.44    3.52
   0  13  -3   29.09    2.51
   0  13   3   27.46    2.90
   0  13  -3   22.85    2.72
   0  13   3   27.30    2.73
   0  13   3   20.25    2.41
   0  13   3   26.57    2.66
   0  13   3   29.90    2.66
   0  13  -3   25.67    2.48
   0  13  -3   24.63    2.64
   0  13  -4   12.56    2.02
   0  13   4    6.90    1.92
   0  13   4    4.02    2.19
   0  13  -4    9.19    2.24
   0  13   4    8.91    2.47
   0  13   4    6.63    2.22
   0  13   4    4.81    1.91
   0  13  -4   11.07    2.17
   0  13   4    6.42    2.17
   0  13   4    8.29    2.11
   0  13  -4   10.62    2.09
   0  13   5   12.38    2.02
   0  13  -5    5.69    1.91
   0  13   5   15.22    2.38
   0  13   5   15.90    2.41
   0  13   5   15.94    2.50
   0  13   5   12.41    2.06
   0  13  -5   11.17    2.04
   0  13   5   16.38    2.31
   0  13  -5   14.84    2.17
   0  13   6   37.82    2.93
   0  13   6   34.32    3.01
   0  13   6   32.53    2.85
   0  13   6   27.75    2.49
   0  13   6   30.64    2.76
   0  13  -6   37.77    2.66
   0  13  -6   35.89    2.70
   0  13   7   40.59    3.07
   0  13   7   52.79    3.28
   0  13   7   45.82    3.23
   0  13  -7   46.68    2.86
   0  13   7   35.61    2.76
   0  13  -7   45.74    2.87
   0  13  -7   44.56    2.86
   0  13  -7   43.14    3.02
   0  13   7   46.12    3.01
   0  13   8   50.32    3.26
   0  13  -8   51.65    2.99
   0  13   8   50.49    3.25
   0  13   8   51.08    3.30
   0  13   8   40.78    2.82
   0  13  -8   50.81    3.09
   0  13  -8   48.09    2.93
   0  13  -8   50.80    2.97
   0  13   8   45.66    3.10
   0  13   9   30.04    2.63
   0  13   9   31.17    2.65
   0  13  -9   28.82    2.28
   0  13   9   35.32    2.70
   0  13  -9   23.34    2.31
   0  13   9   25.83    2.28
   0  13   9   29.95    2.48
   0  13  -9   32.27    2.60
   0  13  -9   27.81    2.33
   0  13  10   15.68    2.18
   0  13  10   19.69    2.21
   0  13  10   17.21    2.13
   0  13 -10   16.94    1.89
   0  13 -10   11.85    1.86
   0  13  10   16.77    2.10
   0  13 -10   13.50    1.78
   0  13 -10   18.88    2.08
   0  13  11    5.76    1.87
   0  13  11    4.39    1.69
   0  13  11    3.50    1.74
   0  13 -11    5.62    1.51
   0  13 -11    5.63    1.62
   0  13  11    4.96    1.67
   0  13 -11    6.10    1.76
   0  13 -11    5.55    1.49
   0  13  12   82.64    3.88
   0  13 -12   82.72    3.65
   0  13  12   92.99    3.87
   0  13  12   80.62    3.68
   0  13 -12   70.49    3.64
   0  13  12   84.35    3.86
   0  13 -12   72.51    3.48
   0  13 -12   82.17    3.81
   0  13  13   59.84    3.16
   0  13  13   64.50    3.10
   0  13  13   52.23    2.88
   0  13 -13   59.59    3.02
   0  13 -13   68.39    3.20
   0  13  13   59.95    3.13
   0  13  14    9.19    1.58
   0  13 -14    9.86    1.30
   0  13  14    8.79    1.41
   0  13 -14   10.07    1.37
   0  13 -14   10.05    1.47
   0  13  14    9.41    1.52
   0  13  15   42.86    2.27
   0  13 -15   42.83    2.18
   0  13 -15   49.45    2.34
   0  13  15   45.70    2.37
   0  13  16    4.37    1.04
   0  14   0   43.31    3.00
   0  14   1   18.93    2.24
   0  14   1   22.77    2.48
   0  14  -1   26.31    2.53
   0  14   1   18.69    2.18
   0  14   2    2.80    2.05
   0  14   2    0.64    1.83
   0  14   2    2.81    1.76
   0  14   3   12.48    2.23
   0  14   3   13.58    2.12
   0  14   3   12.22    1.93
   0  14   4   12.52    2.21
   0  14   4   16.11    2.16
   0  14   4   14.22    1.98
   0  14   5    1.45    1.76
   0  14   5    3.23    1.76
   0  14   5    3.37    1.88
   0  14   5   -0.87    1.65
   0  14   6   17.22    2.09
   0  14   6   15.20    2.12
   0  14   6   19.61    2.13
   0  14   6   15.90    1.96
   0  14   7   20.58    2.14
   0  14   7   18.72    2.13
   0  14   7   18.20    2.04
   0  14   7   17.38    1.97
   0  14   8    1.99    1.63
   0  14   8    5.79    1.70
   0  14   8    2.93    1.63
   0  14   8    2.77    1.54
   0  14   9   10.90    1.76
   0  14   9   12.86    1.72
   0  14   9   12.10    1.71
   0  14   9   11.33    1.67
   0  14  10    7.00    1.52
   0  14  10    7.46    1.51
   0  14  10    7.85    1.54
   0  14  10    7.30    1.48
   0  14  11    1.20    1.34
   0  14  11    1.09    1.26
   0  14  11    1.92    1.26
   0  14  12    1.33    1.12
   0  14  12    1.91    1.14
   1   0 -29   16.08    1.35
   1   0 -28    0.04    0.98
   1   0 -28   -0.08    1.27
  -1   0  27   18.86    1.83
   1   0 -27   17.79    1.96
  -1   0  27   19.49    1.83
  -1   0  26    1.71    1.76
  -1   0  26    0.51    1.47
   1   0 -26   -0.77    1.46
  -1   0  26    0.40    1.51
   1   0 -25  168.45    7.06
  -1   0  25  188.32    7.23
  -1   0  25  164.76    7.18
   1   0 -25  164.38    6.99
  -1   0  25  197.34    6.93
   1   0 -24    1.20    1.82
  -1   0  24   -0.15    1.86
   1   0 -24    1.67    1.73
  -1   0  24    1.02    1.64
  -1   0  23  325.26   10.97
  -1   0  23  361.86   11.51
   1   0 -23  253.01   10.97
  -1   0  23  290.51   11.18
   1   0 -23  264.03   10.96
  -1   0  23  281.42   11.46
   1   0 -22   -0.06    1.87
  -1   0  22    0.23    2.25
   1   0 -22    0.11    2.00
  -1   0  22   -1.46    2.08
   1   0 -22   -0.33    1.92
  -1   0  22   -1.45    2.72
   1   0 -21    5.34    1.93
  -1   0  21    5.33    2.44
   1   0 -21    5.43    2.18
  -1   0  21    6.21    2.19
   1   0 -21    4.49    2.04
  -1   0  21    5.54    2.90
   1   0 -20   -0.28    1.84
  -1   0  20    0.73    2.34
   1   0 -20    1.03    1.83
   1   0 -20    0.95    2.01
  -1   0  20    0.76    2.02
   1   0 -20   -0.60    2.05
  -1   0  20   -2.03    2.83
   1   0 -19  308.74   11.31
  -1   0  19  337.32   11.47
   1   0 -19  265.99   11.00
   1   0 -19  290.47   11.11
  -1   0  19  302.62   11.24
   1   0 -19  287.26   11.14
  -1   0  19  302.59   11.50
   1   0 -19  296.68   11.40
   1   0 -18    0.65    1.58
   1   0 -18    3.31    1.76
  -1   0  18    1.69    1.85
  -1   0  18    1.70    2.17
   1   0 -18    1.07    1.65
   1   0 -18    1.80    1.84
  -1   0  18    0.10    1.82
   1   0 -18    2.99    1.97
   1   0 -18    1.52    2.04
  -1   0  18    1.04    2.41
  -1   0  17  465.29   15.74
   1   0 -17  393.74   15.42
  -1   0  17  422.83   15.47
   1   0 -17  436.86   15.38
   1   0 -17  440.02   15.62
   1   0 -17  397.74   15.61
  -1   0  17  433.23   15.73
   1   0 -16    0.97    1.64
   1   0 -16    0.22    1.58
   1   0 -16    0.62    1.58
   1   0 -16   -1.11    1.69
  -1   0  16    1.53    2.02
  -1   0  16    0.64    1.57
  -1   0  15   92.18    4.31
  -1   0  15   95.50    4.28
  -1   0  15   92.18    4.17
   1   0 -15   90.33    4.12
   1   0 -15   82.52    4.22
   1   0 -15   88.20    4.19
   1   0 -15   92.38    4.32
  -1   0  15   95.18    4.41
   1   0 -14    1.89    1.60
  -1   0  14    0.43    1.54
   1   0 -14    1.12    1.38
   1   0 -14   -0.08    1.47
   1   0 -14    0.56    1.49
  -1   0  14    1.30    1.61
  -1   0  14    0.07    1.60
  -1   0  13  643.04   22.79
  -1   0  13  661.08   22.65
   1   0 -13  734.64   22.76
   1   0 -13  611.93   22.61
   1   0 -13  619.94   22.72
   1   0 -13  700.88   22.89
  -1   0  13  735.80   22.88
  -1   0  12    1.43    1.56
  -1   0  12    0.42    1.57
   1   0 -12    1.25    1.57
  -1   0  12    1.83    1.45
   1   0 -12   -0.18    1.42
   1   0 -12    1.10    1.55
  -1   0  12    0.70    1.72
  -1   0  11 2684.43   87.76
  -1   0  11 2628.93   87.60
  -1   0  11 2797.06   87.76
   1   0 -11 2775.35   87.64
  -1   0  11 2657.00   87.59
   1   0 -11 2560.55   87.67
   1   0 -11 2539.22   87.68
   1   0 -11 2674.14   87.76
  -1   0  10    1.99    1.40
  -1   0  10    2.27    1.30
   1   0 -10    2.89    1.41
   1   0 -10    2.48    1.58
  -1   0  10    3.09    1.57
  -1   0  10    2.38    1.30
   1   0 -10    2.19    1.32
   1   0 -10    2.15    1.34
   1   0 -10    2.54    1.43
  -1   0   9  412.54   14.56
  -1   0   9  401.48   14.64
   1   0  -9  468.21   14.54
   1   0  -9  441.09   14.77
  -1   0   9  464.35   14.74
   1   0  -9  467.71   14.64
  -1   0   9  421.41   14.56
   1   0  -9  406.66   14.65
   1   0  -9  399.63   14.62
   1   0  -9  425.51   14.69
  -1   0   8    1.03    1.01
  -1   0   8    1.02    1.17
  -1   0   8    0.39    1.03
   1   0  -8    1.26    1.23
  -1   0   8    1.48    1.38
   1   0  -8    1.87    1.01
   1   0  -8    0.79    1.18
  -1   0   8    1.48    1.05
  -1   0   8    0.78    0.48
   1   0  -8    0.59    1.19
   1   0  -8    0.85    1.11
   1   0  -8    1.17    1.21
  -1   0   7   56.04    2.79
  -1   0   7   55.86    2.77
   1   0  -7  105.93    2.91
   1   0  -7  106.34    3.15
  -1   0   7   96.68    3.15
   1   0  -7  102.55    3.04
  -1   0   7   67.68    2.85
   1   0  -7   67.42    2.99
   1   0  -7   74.65    2.97
  -1   0   7   54.87    2.51
   1   0  -7   87.44    3.04
  -1   0   6    1.63    0.38
  -1   0   6    2.15    0.95
  -1   0   6    1.10    0.98
   1   0  -6    2.19    1.03
  -1   0   6    1.10    1.30
   1   0  -6    1.82    1.27
   1   0  -6    1.74    0.93
  -1   0   6    1.11    0.96
   1   0  -6    1.64    1.09
   1   0  -6    1.86    1.06
   1   0  -6    1.18    1.11
  -1   0   5  147.60    6.49
  -1   0   5  147.15    6.48
   1   0  -5  247.12    6.59
  -1   0   5  242.91    6.72
   1   0  -5  236.18    6.70
   1   0  -5  233.46    6.64
  -1   0   5  237.17    6.71
  -1   0   5  169.75    6.53
   1   0  -5  170.24    6.59
   1   0  -5  171.77    6.57
   1   0  -5  201.77    6.63
   1   0  -4    0.50    0.84
  -1   0   4    0.05    0.86
   1   0  -4    0.51    0.72
  -1   0   4    0.07    0.86
   1   0  -4    0.33    0.78
  -1   0   4    1.21    0.59
   1   0  -4    0.33    0.71
   1   0  -4    0.46    0.72
   1   0  -4    0.28    0.69
  -1   0   3  684.66   18.88
  -1   0   3  606.04   18.85
   1   0  -3  671.76   18.85
   1   0  -3  622.83   18.85
  -1   0   3  542.82   18.79
   1   0  -3  532.64   18.78
   1   0  -3  514.00   18.81
  -1   0   3  535.28   18.82
   1   0  -3  513.34   18.81
   1   0  -2    0.27    0.38
  -1   0   2    0.40    0.36
   1   0  -2    0.58    0.33
  -1   0   2    0.57    0.38
   1   0  -2    0.11    0.34
   1   0  -2    0.08    0.35
   1   0  -1   29.30    1.06
   1   0  -1   28.76    1.07
  -1   0   1   31.46    1.08
   1   0   1   27.42    0.97
  -1   0  -1   24.33    0.97
   1   0   1   27.59    0.96
   1   0   1   28.49    1.00
  -1   0  -1   23.39    0.88
  -1   0  -1   23.93    0.94
  -1   0  -1   18.24    0.88
   1   0   1   21.25    0.90
   1   0   1   22.70    0.90
  -1   0  -1   19.74    0.90
   1   0   2    0.60    0.63
  -1   0  -2    0.36    0.56
  -1   0  -2    0.65    0.38
   1   0   2    0.15    0.59
  -1   0  -2    0.42    0.68
  -1   0  -2    0.47    0.58
   1   0   2    0.35    0.47
   1   0   2    0.13    0.43
  -1   0  -2    0.18    0.53
  -1   0  -2    0.72    0.45
  -1   0  -2    0.86    0.52
   1   0   3 6214.79  211.87
  -1   0  -3 6673.15  211.88
   1   0   3 6936.89  211.86
   1   0   3 6679.99  211.94
  -1   0  -3 6778.82  211.88
  -1   0  -3 6378.74  211.85
  -1   0  -3 6385.42  211.89
   1   0   3 6166.63  211.81
   1   0   3 6430.05  211.83
  -1   0  -3 6437.36  211.89
  -1   0  -3 6374.02  211.90
  -1   0  -4    2.51    0.96
   1   0   4    1.66    0.85
  -1   0  -4    2.54    1.03
   1   0   4    4.66    0.91
  -1   0  -4    1.33    0.93
  -1   0  -4    1.97    0.85
   1   0   4    1.79    1.07
  -1   0  -4    2.32    0.96
   1   0   4    1.64    0.77
   1   0   4    2.42    0.75
  -1   0  -4    2.43    0.40
  -1   0  -4    2.31    0.90
   1   0   5 1610.69   53.36
   1   0   5 1564.38   53.29
   1   0   5 1787.03   53.51
  -1   0  -5 1920.56   53.47
  -1   0  -5 1832.80   53.34
   1   0   5 1831.27   53.33
  -1   0  -5 1909.37   53.37
  -1   0  -5 1711.73   53.40
  -1   0  -5 1441.69   53.07
   1   0   5 1607.65   53.25
   1   0   5 1573.18   53.27
  -1   0  -5 1602.61   53.38
  -1   0  -5 1661.71   53.39
   1   0   6    0.77    1.03
  -1   0  -6    0.62    1.17
   1   0   6    0.72    0.94
   1   0   6    0.33    1.07
  -1   0  -6    0.09    1.10
  -1   0  -6    0.42    1.28
   1   0   6   -0.87    1.39
   1   0   6    0.82    0.93
  -1   0  -6    0.42    1.19
   1   0   6    0.88    0.93
  -1   0  -6    0.43    1.15
   1   0   6    0.27    1.02
  -1   0  -6    0.97    1.10
   1   0   7  360.41   11.12
   1   0   7  360.49   11.20
  -1   0  -7  318.50   11.09
   1   0   7  322.30   11.08
   1   0   7  309.98   11.32
  -1   0  -7  307.28   11.16
   1   0   7  345.31   11.10
  -1   0  -7  303.04   10.78
  -1   0  -7  345.54   11.20
  -1   0  -7  344.18   11.22
   1   0   7  330.76   11.05
  -1   0  -7  317.15   11.18
   1   0   8   -0.59    1.16
   1   0   8    0.14    1.32
  -1   0  -8    0.47    1.25
   1   0   8   -0.07    1.21
  -1   0  -8   -0.73    1.32
  -1   0  -8    0.31    0.50
   1   0   8    0.21    1.09
  -1   0  -8   -0.19    1.22
  -1   0  -8    0.04    1.26
   1   0   9  307.62    9.78
   1   0   9  321.52    9.68
  -1   0  -9  236.70    9.70
   1   0   9  236.32    9.68
  -1   0  -9  251.77    9.61
  -1   0  -9  278.64    9.21
   1   0   9  291.52    9.65
  -1   0  -9  303.37    9.81
  -1   0  -9  264.60    9.74
   1   0  10    1.77    1.37
   1   0  10    2.06    1.36
   1   0  10    1.15    1.80
  -1   0 -10    1.01    1.55
  -1   0 -10    1.57    1.50
   1   0  10    2.96    1.40
  -1   0 -10    1.69    1.40
  -1   0 -10    1.29    1.54
  -1   0 -10    2.71    1.56
  -1   0 -11  476.84   16.95
  -1   0 -11  472.02   17.12
   1   0  11  493.80   16.92
   1   0  11  526.00   16.94
   1   0  11  523.34   17.12
  -1   0 -11  493.22   17.11
  -1   0 -11  483.49   17.09
   1   0  12    2.18    1.40
   1   0  12    1.14    1.53
  -1   0 -12    2.28    1.75
  -1   0 -12    1.97    1.59
   1   0  12    1.13    1.39
  -1   0 -12    1.98    1.49
  -1   0 -12    0.84    1.60
  -1   0 -12    1.44    1.73
  -1   0 -13  618.49   19.85
  -1   0 -13  551.32   19.90
  -1   0 -13  550.54   19.82
   1   0  13  591.20   19.96
   1   0  13  576.73   19.75
   1   0  14    0.90    1.55
   1   0  14    2.21    1.48
   1   0  14    2.96    1.55
   1   0  14    1.24    1.44
  -1   0 -14    1.32    1.44
  -1   0 -14    1.43    1.51
  -1   0 -14    1.19    1.63
  -1   0 -15   26.46    2.21
   1   0  15   25.28    2.07
  -1   0 -15   18.52    2.15
  -1   0 -15   19.56    2.12
  -1   0 -15   22.23    1.94
  -1   0 -15   21.33    2.38
   1   0  16    0.59    1.64
  -1   0 -16    0.17    1.66
   1   0  16   -0.04    1.57
  -1   0 -16    0.19    1.71
  -1   0 -16    1.11    1.61
  -1   0 -16   -0.16    1.75
   1   0  16   -0.05    1.76
   1   0  17   13.21    2.18
  -1   0 -17   12.28    2.10
   1   0  17    9.86    1.91
  -1   0 -17   10.82    1.86
   1   0  17   11.83    2.25
  -1   0 -17   11.51    2.06
   1   0  18    1.19    1.96
  -1   0 -18    0.11    1.88
  -1   0 -18    0.65    1.96
   1   0  18   -0.74    1.95
  -1   0 -18   -1.04    1.77
   1   0  18   -1.55    2.30
  -1   0 -18    0.59    1.84
  -1   0 -19   42.39    2.96
   1   0  19   48.03    3.25
  -1   0 -19   28.00    2.83
  -1   0 -19   32.28    2.86
   1   0  19   38.06    2.98
  -1   0 -19   38.30    2.84
   1   0  19   35.58    3.43
  -1   0 -19   36.44    3.05
  -1   0 -20    0.22    1.76
   1   0  20   -0.50    2.29
  -1   0 -20    0.92    2.00
   1   0  20    0.97    2.01
  -1   0 -20   -1.22    1.85
  -1   0 -20   -0.58    2.09
   1   0  20   -0.94    2.64
  -1   0 -21   84.83    4.36
  -1   0 -21   75.79    4.34
   1   0  21   82.95    4.46
  -1   0 -21   72.81    4.23
   1   0  21   81.37    4.93
   1   0  22    2.39    2.18
  -1   0 -22    0.32    2.00
   1   0  22   -0.33    2.02
  -1   0 -22    0.30    1.76
   1   0  22    0.39    2.54
  -1   0 -23  369.65   13.68
   1   0  23  351.26   13.67
   1   0  24    0.82    1.52
   1   0  24   -0.45    2.40
   1   0  24   -0.33    1.83
   1   0  25   97.11    4.71
   1   0  25   94.97    4.36
   1   0  26   -0.59    1.72
  -1   0 -26    0.04    1.62
   1   0  26   -0.03    1.37
  -1   0 -27    7.52    1.42
   1   0  27    9.02    1.50
   1   0  27    8.37    1.35
  -1   0 -28   -0.20    1.04
  -1   0 -28    0.21    0.86
   1   1 -29    2.25    1.01
   1  -1 -29    2.81    1.03
  -1   1  28    4.43    1.14
   1  -1 -28    4.68    1.39
   1   1 -28    6.68    1.40
   1   1 -28    7.96    1.12
  -1   1  27   39.41    2.31
  -1  -1  27   39.34    2.32
  -1  -1  27   35.59    2.20
  -1   1  27   31.15    2.25
   1   1 -27   37.69    2.37
   1  -1 -27   31.02    2.15
  -1  -1  27   32.96    2.22
  -1  -1  26    4.58    1.55
  -1   1  26    4.48    1.56
   1   1 -26    3.85    1.75
  -1  -1  26    4.01    1.78
  -1   1  26    5.91    1.84
   1  -1 -26    4.62    1.61
  -1   1  26    4.30    1.45
  -1  -1  26    4.22    1.42
  -1  -1  25    7.32    1.72
   1  -1 -25    6.05    1.84
  -1   1  25    4.54    1.82
  -1  -1  25    7.72    1.79
   1  -1 -25    6.69    1.80
  -1   1  25    7.78    2.09
  -1   1  25    4.85    1.72
  -1  -1  25    6.08    2.21
  -1  -1  24   41.06    3.05
   1  -1 -24   34.74    2.81
  -1   1  24   33.96    2.79
  -1  -1  24   34.91    2.77
   1   1 -24   32.57    2.55
  -1   1  24   33.34    2.63
  -1   1  24   36.39    2.99
   1  -1 -24   34.24    2.77
   1  -1 -24   35.05    2.75
  -1  -1  24   37.18    2.74
  -1  -1  23    4.08    2.30
   1  -1 -23    0.38    2.01
   1   1 -23    0.40    1.85
  -1  -1  23    1.82    1.93
  -1   1  23    0.60    1.87
   1  -1 -23   -0.33    1.87
  -1   1  23    1.65    2.47
  -1  -1  23    1.32    2.59
   1  -1 -22    9.90    2.09
  -1   1  22   10.07    1.88
  -1  -1  22   12.75    2.73
  -1   1  22   11.05    2.23
   1  -1 -22    8.69    2.23
   1   1 -22    8.68    2.10
  -1   1  22    9.64    2.18
  -1  -1  22    8.90    2.22
   1  -1 -22    8.49    2.23
   1   1 -22   10.24    2.04
  -1  -1  22   11.34    2.83
  -1   1  22    8.58    2.94
   1  -1 -21   32.88    2.68
   1   1 -21   32.90    2.77
   1  -1 -21   34.93    2.93
  -1  -1  21   34.55    3.28
  -1   1  21   34.82    3.05
   1   1 -21   34.46    2.81
   1  -1 -21   35.73    2.98
  -1   1  21   35.25    2.96
  -1  -1  21   33.65    2.96
   1   1 -21   33.40    2.74
   1  -1 -21   35.62    3.07
  -1   1  21   33.58    3.55
  -1  -1  21   34.94    3.55
   1  -1 -21   31.31    3.03
   1  -1 -20  162.13    6.61
   1   1 -20  156.18    6.44
  -1   1  20  161.40    6.65
  -1  -1  20  178.27    6.86
  -1  -1  20  163.85    6.73
   1  -1 -20  126.93    6.27
   1   1 -20  143.93    6.33
   1  -1 -20  145.04    6.45
   1   1 -20  123.52    6.27
  -1  -1  20  147.69    6.48
  -1   1  20  157.74    6.59
   1  -1 -20  148.49    6.48
   1   1 -20  142.10    6.31
   1  -1 -20  136.94    6.59
  -1  -1  20  154.66    6.90
  -1   1  20  137.63    6.89
   1  -1 -19    3.56    1.87
   1   1 -19    3.99    1.85
   1  -1 -19    4.36    1.90
  -1   1  19    4.51    2.18
  -1  -1  19    7.62    2.40
  -1  -1  19    6.83    2.02
   1  -1 -19    4.15    2.07
   1   1 -19    4.87    1.81
   1   1 -19    4.36    1.93
  -1   1  19    3.67    2.01
  -1  -1  19    3.02    2.02
   1   1 -19    2.35    1.85
  -1   1  19    3.30    2.45
  -1  -1  19    5.09    2.62
   1  -1 -19    1.62    2.01
   1  -1 -18   20.64    2.38
   1  -1 -18   23.99    2.40
   1   1 -18   18.83    2.30
  -1   1  18   22.59    2.59
  -1  -1  18   25.06    2.74
  -1  -1  18   22.10    2.48
   1  -1 -18   24.80    2.51
   1   1 -18   23.27    2.39
   1   1 -18   20.71    2.32
  -1   1  18   26.37    2.57
  -1  -1  18   25.14    2.52
   1   1 -18   26.01    2.41
  -1  -1  18   25.55    2.73
   1  -1 -18   23.32    2.52
  -1   1  18   23.20    2.91
   1  -1 -17   11.71    2.01
   1   1 -17    7.98    1.86
   1  -1 -17   12.20    2.10
   1  -1 -17   12.30    2.09
   1   1 -17    8.64    1.59
  -1  -1  17    8.42    2.11
  -1  -1  17    8.10    1.90
  -1   1  17   11.63    2.10
   1  -1 -17   14.58    2.17
   1   1 -17    9.69    1.91
   1   1 -17   11.26    1.96
  -1   1  17   12.08    2.11
  -1  -1  17    8.76    1.94
   1   1 -17   11.66    1.88
   1   1 -17    6.29    2.02
  -1   1  17   16.30    2.53
   1  -1 -17   15.11    2.24
  -1  -1  17   12.66    2.40
   1   1 -16  353.04   12.25
   1  -1 -16  377.63   12.32
   1   1 -16  357.36   12.07
   1  -1 -16  361.24   12.44
   1  -1 -16  364.44   12.44
  -1  -1  16  364.42   12.50
   1  -1 -16  309.10   12.14
   1   1 -16  301.20   12.10
   1   1 -16  308.44   12.04
  -1   1  16  346.90   12.23
  -1  -1  16  338.35   12.18
   1   1 -16  319.73   12.12
  -1  -1  16  355.22   12.37
   1  -1 -16  316.82   12.37
   1   1 -16  319.38   12.35
  -1   1  16  333.89   12.45
  -1   1  15    2.12    1.70
  -1  -1  15    1.51    1.76
  -1   1  15    0.66    1.39
   1   1 -15    1.73    1.57
  -1  -1  15    0.26    1.58
  -1   1  15    0.26    1.54
   1   1 -15    2.23    1.55
   1   1 -15    1.17    1.30
   1  -1 -15    1.25    1.51
   1  -1 -15    1.66    1.55
  -1   1  15    1.63    1.86
   1  -1 -15    0.54    1.64
   1   1 -15    1.95    1.70
  -1  -1  15    1.08    1.73
   1   1 -14  504.62   18.61
   1   1 -14  502.31   18.63
   1  -1 -14  521.41   18.71
  -1   1  14  557.21   18.69
  -1  -1  14  510.02   18.59
   1  -1 -14  559.78   18.85
   1   1 -14  542.20   18.56
   1   1 -14  529.66   18.72
   1  -1 -14  539.25   18.83
  -1  -1  14  587.30   18.79
  -1   1  14  577.68   18.70
  -1  -1  14  573.79   18.95
  -1   1  14  582.48   18.84
  -1  -1  13  209.02    7.43
  -1   1  13  190.23    7.21
  -1  -1  13  199.38    7.17
  -1   1  13  193.99    7.15
   1   1 -13  195.86    7.16
   1  -1 -13  182.21    7.33
   1  -1 -13  189.61    7.25
   1   1 -13  190.08    7.06
   1  -1 -13  181.03    7.22
   1   1 -13  190.60    7.33
  -1   1  13  183.91    7.25
   1  -1 -13  179.49    7.26
  -1   1  12   40.72    2.48
  -1   1  12   39.70    2.52
  -1  -1  12   48.54    2.64
  -1  -1  12   46.92    2.70
   1  -1 -12   48.79    2.89
   1  -1 -12   49.46    2.71
   1   1 -12   58.31    2.64
  -1   1  12   44.47    2.52
  -1  -1  12   51.58    2.58
   1   1 -12   42.52    2.47
   1   1 -12   39.81    2.40
   1  -1 -12   36.14    2.62
   1  -1 -12   44.62    2.78
   1   1 -12   48.15    2.77
  -1   1  12   49.75    2.90
  -1  -1  11 1049.43   33.83
  -1   1  11  968.65   33.91
  -1   1  11 1007.15   33.84
  -1  -1  11 1059.61   34.07
  -1  -1  11 1065.74   33.93
   1  -1 -11  976.92   33.88
   1   1 -11 1039.37   33.87
  -1   1  11  983.52   34.01
  -1  -1  11 1069.57   34.03
   1  -1 -11 1017.99   34.04
   1  -1 -11  978.02   33.84
  -1  -1  11 1056.24   33.88
  -1   1  11  983.27   33.85
   1   1 -11 1047.77   33.95
   1   1 -11 1015.04   33.83
   1  -1 -11  995.51   33.99
  -1   1  11 1000.48   33.98
   1   1 -11 1045.84   34.06
   1  -1 -11  981.22   34.01
  -1  -1  10   55.59    2.59
  -1   1  10   54.73    2.61
  -1   1  10   56.76    2.51
   1  -1 -10   54.68    2.62
  -1  -1  10   53.06    2.81
  -1   1  10   53.52    2.84
   1  -1 -10   57.04    2.58
   1  -1 -10   49.86    2.68
   1   1 -10   56.19    2.59
   1   1 -10   52.05    2.01
  -1   1  10   53.74    2.55
  -1  -1  10   51.17    2.52
   1  -1 -10   50.61    2.61
   1   1 -10   52.13    2.61
  -1   1  10   44.53    2.03
   1   1 -10   48.70    2.57
   1  -1 -10   50.88    2.64
   1   1 -10   54.33    2.67
  -1   1  10   54.15    2.75
  -1   1   9  690.96   22.70
  -1   1   9  678.26   22.61
  -1  -1   9  713.73   22.61
   1  -1  -9  653.70   22.65
   1  -1  -9  658.10   22.63
  -1   1   9  636.99   22.74
   1  -1  -9  643.07   22.73
   1   1  -9  726.56   22.66
  -1  -1   9  705.62   22.87
  -1  -1   9  718.75   22.75
  -1  -1   9  711.09   22.64
   1   1  -9  671.61   22.34
  -1   1   9  678.99   22.63
   1   1  -9  711.29   22.73
   1   1  -9  712.71   22.75
   1   1  -9  693.32   22.63
   1  -1  -9  665.81   22.74
  -1   1   9  627.25   22.37
  -1   1   9  650.18   22.70
   1   1  -9  715.31   22.80
   1  -1  -9  648.38   22.71
  -1   1   8 1593.77   47.38
   1   1  -8 1344.51   46.99
  -1   1   8 1660.71   47.49
   1   1  -8 1314.08   46.99
  -1  -1   8 1557.21   47.35
  -1  -1   8 1400.77   47.01
   1  -1  -8 1545.39   47.44
  -1   1   8 1473.43   47.49
  -1   1   8 1494.86   47.60
   1   1  -8 1568.65   47.40
  -1  -1   8 1527.83   47.59
   1   1  -8 1517.06   47.30
   1  -1  -8 1455.98   47.49
   1  -1  -8 1565.39   47.43
  -1  -1   8 1582.86   47.47
   1   1  -8 1469.57   47.15
  -1  -1   8 1519.05   47.38
  -1   1   8 1519.09   47.39
   1   1  -8 1531.17   47.39
   1   1  -8 1483.73   47.45
   1  -1  -8 1590.57   47.53
   1   1  -8 1555.85   47.49
   1  -1  -8 1576.28   47.51
  -1   1   8 1455.80   47.20
  -1   1   8 1589.91   47.52
   1   1  -8 1548.14   47.53
   1  -1  -8 1557.39   47.50
  -1   1   7  481.78   17.08
  -1   1   7  563.92   17.42
  -1  -1   7  475.59   17.08
   1   1  -7  507.92   17.06
  -1   1   7  534.79   17.34
   1   1  -7  505.14   17.06
  -1  -1   7  527.44   17.31
  -1   1   7  467.82   17.09
  -1  -1   7  599.46   17.46
   1   1  -7  583.92   17.38
   1   1  -7  563.70   17.28
  -1  -1   7  602.41   17.61
   1  -1  -7  609.64   17.44
  -1   1   7  577.99   17.61
  -1   1   7  600.08   17.53
   1  -1  -7  604.75   17.46
   1  -1  -7  560.99   17.50
  -1  -1   7  501.20   17.34
   1   1  -7  490.77   17.15
  -1   1   7  529.80   17.36
   1   1  -7  513.05   17.41
   1   1  -7  512.83   17.42
   1   1  -7  514.23   17.35
   1  -1  -7  531.53   17.44
   1  -1  -7  585.85   17.50
  -1   1   7  505.36   17.24
   1   1  -7  550.83   17.48
  -1   1   7  549.22   17.46
   1  -1  -7  564.12   17.46
  -1   1   6   56.23    1.86
  -1   1   6   61.40    2.19
  -1   1   6   60.51    2.15
  -1   1   6   57.74    1.86
  -1  -1   6   51.95    1.84
   1   1  -6   46.24    1.81
  -1  -1   6   63.94    2.10
   1   1  -6   45.10    1.80
   1  -1  -6   45.77    2.21
   1  -1  -6   43.08    2.18
   1  -1  -6   40.21    2.20
  -1  -1   6   46.94    2.30
  -1   1   6   47.86    2.44
   1  -1  -6   43.51    2.29
  -1   1   6   40.81    2.24
   1   1  -6   39.74    2.12
   1   1  -6   39.73    1.98
  -1  -1   6   52.34    2.42
  -1  -1   6   56.94    2.15
  -1   1   6   61.83    2.17
   1   1  -6   44.56    1.88
  -1   1   6   57.59    2.07
   1   1  -6   49.10    2.22
   1   1  -6   48.97    2.21
   1  -1  -6   49.85    2.21
   1  -1  -6   47.00    2.19
  -1   1   6   57.92    2.36
   1  -1  -6   44.17    2.19
   1   1  -6   40.76    2.26
  -1  -1   5   35.15    1.67
  -1   1   5   36.37    1.58
  -1   1   5   44.01    1.76
   1   1  -5   33.32    1.54
  -1   1   5   41.55    1.77
  -1   1   5   37.21    1.58
   1  -1  -5   55.27    2.05
  -1  -1   5   45.61    2.07
   1  -1  -5   46.09    1.97
  -1   1   5   49.13    2.03
   1   1  -5   45.30    1.81
  -1  -1   5   49.95    1.94
   1  -1  -5   53.28    1.91
  -1   1   5   49.73    2.10
   1   1  -5   36.52    1.59
  -1  -1   5   39.67    1.76
  -1   1   5   40.97    1.73
   1  -1  -5   38.47    1.82
   1   1  -5   39.61    1.81
  -1   1   5   40.03    1.76
   1   1  -5   35.45    1.80
   1   1  -5   43.89    1.92
  -1   1   5   45.52    1.95
   1  -1  -5   45.36    1.82
   1   1  -4    1.74    0.71
   1   1  -4    2.05    0.74
   1   1  -4    1.70    0.56
  -1   1   4    2.09    0.82
  -1   1   4    2.97    0.63
  -1   1   4    2.80    0.53
   1   1  -4    1.45    0.57
  -1   1   4    2.63    0.51
  -1   1   4    2.80    0.62
   1  -1  -4    3.19    0.78
  -1  -1   4    1.78    0.57
   1   1  -4    1.60    0.47
  -1   1   4    2.75    0.89
   1  -1  -4    2.59    0.79
  -1   1   4    2.63    1.00
   1   1  -4    1.08    0.69
   1   1  -4    1.66    0.71
   1  -1  -4    2.97    0.98
  -1  -1   4    2.29    0.82
   1  -1  -4    1.46    0.82
  -1  -1   4    1.92    0.66
  -1   1   4    2.39    0.67
   1   1  -4    3.92    0.76
  -1   1   4    2.14    0.81
   1   1  -4    1.25    0.79
   1  -1  -4    1.81    0.69
   1  -1  -3   82.59    2.97
  -1   1   3   86.21    3.03
   1   1  -3   88.61    2.95
   1   1  -3   88.11    2.99
   1   1  -3   89.42    3.02
  -1   1   3   74.83    2.90
  -1   1   3   74.98    2.95
  -1   1   3   79.09    2.94
   1   1  -3   77.76    2.87
  -1   1   3   78.81    2.91
  -1   1   3   80.84    2.96
  -1   1   3   71.73    2.90
  -1  -1   3   80.36    2.89
   1  -1  -3   88.37    2.94
   1  -1  -3  105.70    3.10
  -1  -1   3   96.86    2.98
   1   1  -3  119.97    3.06
  -1   1   3  109.17    3.08
   1  -1  -3   90.89    3.01
  -1   1   3   98.37    3.03
  -1   1   3   80.82    2.94
  -1  -1   3   80.06    2.94
   1   1  -3   73.85    2.93
   1   1  -3  104.54    3.04
  -1   1   3   88.31    3.03
   1   1  -3   83.24    2.98
  -1  -1   2   23.53    0.81
  -1   1   2   20.74    0.83
  -1   1   2   26.11    0.89
  -1   1   2   18.48    0.90
   1   1  -2   16.76    0.85
  -1   1   2   16.38    0.73
  -1   1   2   15.07    0.84
  -1   1   2   14.29    0.88
  -1   1   2   15.72    0.86
   1   1  -2   18.58    0.70
   1  -1  -2   19.31    0.82
  -1   1   2   15.35    0.84
  -1  -1   2   17.78    0.83
   1  -1  -2   15.04    0.77
  -1  -1   2   19.26    0.83
   1   1  -2   20.02    0.84
  -1  -1   2   18.46    0.82
  -1   1   2   19.99    0.77
   1   1  -2   19.71    0.83
   1   1  -1 8481.32  238.13
   1  -1  -1 7961.96  238.16
   1   1  -1 7537.97  238.17
  -1  -1   1 8006.74  238.18
   1   1  -1 6725.17  238.19
  -1   1   1 6714.68  238.18
  -1   1   1 6676.95  238.18
  -1   1   1 6801.90  238.21
  -1   1   1 6738.06  238.18
  -1  -1   1 6816.42  238.15
   1   1  -1 6833.02  238.15
  -1  -1   1 7116.41  238.15
   1   1  -1 6934.73  238.13
   1   1  -1 7944.50  238.17
  -1  -1   0 1107.52   37.63
  -1  -1   0 1164.08   37.64
  -1   1   0 1036.77   37.64
  -1   1   0 1216.01   37.68
  -1   1   0 1025.07   37.64
  -1   1   0 1020.01   37.67
  -1   1   0 1015.77   37.64
  -1   1   0 1036.77   37.64
  -1  -1   0 1044.12   37.64
   1   1   0 1088.79   37.62
   1   1   0 1061.26   37.65
  -1  -1   0 1244.44   37.58
   1  -1   1 1184.59   31.63
  -1  -1  -1 1177.15   31.62
  -1  -1  -1 1105.22   31.62
   1   1   1 1184.06   31.59
   1   1   1 1082.40   31.61
   1  -1   1 1190.79   31.59
  -1  -1  -1 1108.40   31.60
  -1  -1  -1  817.02   31.57
  -1   1  -1 1014.22   31.60
   1   1   1  954.27   31.55
  -1   1  -1  904.23   31.57
  -1   1  -1  896.50   31.58
  -1   1  -1  827.82   31.55
   1   1   1  974.46   31.55
  -1   1  -1  864.24   31.55
  -1   1  -1  845.02   31.55
   1   1   1  835.99   31.56
   1  -1   1  879.04   31.55
   1   1   1  879.46   31.57
  -1   1  -1  824.62   31.53
  -1   1  -2  645.75   23.64
  -1   1  -2  685.86   23.62
  -1   1  -2  680.66   23.62
  -1   1  -2  667.92   23.64
   1   1   2  673.51   23.65
  -1  -1  -2  859.01   23.74
  -1  -1  -2  846.96   23.73
   1   1   2  792.77   23.61
   1   1   2  827.57   23.72
  -1  -1  -2  863.43   23.75
   1  -1   2  885.22   23.73
   1   1   2  867.82   23.73
  -1   1  -2  939.83   23.76
  -1   1  -2  728.57   23.66
  -1  -1  -2  737.53   23.72
  -1   1  -2  682.84   23.66
  -1   1  -2  788.38   23.71
  -1   1  -2  723.71   23.66
  -1   1  -2  706.75   23.63
  -1   1  -2  762.89   23.56
   1   1   2  685.70   23.66
   1  -1   2  637.57   23.67
   1   1   2  672.68   23.67
   1  -1   2  655.08   23.57
   1  -1   2  625.00   23.61
   1   1   2  651.27   23.64
  -1   1  -2  670.86   23.58
  -1   1  -3 1328.79   47.26
  -1   1  -3 1388.87   47.24
   1   1   3 1428.14   47.25
   1   1   3 1526.39   47.33
  -1   1  -3 1377.59   47.24
  -1   1  -3 1328.43   47.26
  -1  -1  -3 1444.91   47.36
  -1  -1  -3 1531.73   47.36
   1  -1   3 1697.50   47.42
  -1  -1  -3 1680.50   47.43
  -1  -1  -3 1699.72   47.40
   1   1   3 1600.51   47.46
  -1   1  -3 1717.36   47.41
  -1   1  -3 1351.29   47.29
  -1  -1  -3 1565.80   47.45
   1   1   3 1599.76   47.40
   1  -1   3 1559.69   47.31
   1   1   3 1665.72   47.40
  -1   1  -3 1371.08   47.34
  -1  -1  -3 1468.46   47.40
  -1   1  -3 1353.13   47.31
  -1   1  -3 1306.37   47.21
   1   1   3 1512.11   47.35
  -1   1  -3 1510.93   47.36
   1   1   3 1492.92   47.34
   1  -1   3 1386.72   47.28
  -1   1  -3 1330.79   47.21
  -1   1  -3 1341.86   47.28
  -1   1  -3 1613.73   47.39
  -1   1  -3 1407.81   47.37
  -1  -1  -4 2488.09   80.74
  -1  -1  -4 2189.54   80.56
   1   1   4 2293.47   80.55
  -1   1  -4 2306.15   80.57
  -1   1  -4 2350.02   80.57
   1   1   4 2409.66   80.68
   1   1   4 2711.67   80.76
  -1  -1  -4 2651.95   80.73
   1  -1   4 2759.05   80.69
  -1  -1  -4 2682.62   80.84
  -1   1  -4 2602.01   80.69
   1   1   4 2609.56   80.75
  -1   1  -4 2510.54   80.52
   1  -1   4 2691.56   80.79
   1   1   4 2627.02   80.84
  -1   1  -4 2777.14   80.78
  -1  -1  -4 2706.35   80.75
  -1  -1  -4 2849.71   80.80
   1   1   4 2769.62   80.75
  -1  -1  -4 2437.56   80.76
  -1   1  -4 2440.42   80.73
  -1   1  -4 2368.55   80.50
   1  -1   4 2315.13   80.59
  -1   1  -4 2419.63   80.72
  -1  -1  -4 2311.71   80.76
   1  -1   4 2451.41   80.64
   1   1   4 2430.14   80.69
   1   1   4 2457.14   80.69
  -1   1  -4 2482.29   80.56
  -1   1  -4 2422.61   80.61
  -1   1  -4 2561.85   80.76
  -1   1  -4 2538.74   80.77
   1  -1   5   59.66    2.40
   1   1   5   61.72    2.57
  -1   1  -5   67.24    2.67
  -1  -1  -5   58.85    2.66
   1  -1   5   63.91    2.51
  -1   1  -5   56.25    2.30
   1   1   5   57.33    2.27
  -1  -1  -5   49.64    2.27
   1  -1   5   66.43    2.68
   1   1   5   64.97    2.60
  -1  -1  -5   57.87    2.57
   1   1   5   64.10    2.56
  -1   1  -5   57.72    2.30
   1   1   5   56.95    2.27
  -1  -1  -5   78.19    2.73
  -1   1  -5   77.38    2.62
  -1  -1  -5   73.20    2.66
   1   1   5   78.36    2.75
   1   1   5   81.76    2.75
   1  -1   5   77.76    2.55
  -1   1  -5   86.27    2.85
   1   1   5   78.87    2.77
  -1  -1  -5   76.57    2.80
  -1   1  -5   79.57    2.58
   1   1   5   81.46    2.91
  -1   1  -5   74.67    2.28
  -1  -1  -5   61.26    2.74
  -1   1  -5   65.13    2.40
  -1   1  -5   76.76    2.45
  -1  -1  -5   63.56    2.68
  -1   1  -5   74.77    2.75
  -1   1  -5   72.15    2.77
  -1   1  -5   59.66    2.39
   1  -1   6 3071.56   98.80
   1  -1   6 3020.33   98.74
  -1  -1  -6 3030.10   98.96
  -1   1  -6 3095.09   98.92
   1   1   6 3020.29   98.84
   1   1   6 2828.83   98.58
   1   1   6 3082.02   98.86
   1   1   6 3168.76   98.92
  -1   1  -6 2852.40   98.59
   1  -1   6 3155.31   98.96
  -1   1  -6 2843.61   98.59
   1   1   6 2875.10   98.59
  -1  -1  -6 2730.15   98.60
   1  -1   6 3104.08   98.83
  -1   1  -6 3286.13   98.87
  -1   1  -6 3515.44   99.02
  -1  -1  -6 3252.46   98.90
   1  -1   6 3312.18   98.83
  -1   1  -6 3277.49   98.83
  -1   1  -6 3106.02   98.63
   1   1   6 3378.06   98.95
   1   1   6 3354.09   98.94
   1   1   6 3471.33   99.13
   1  -1   6 3071.50   98.85
  -1  -1  -6 3164.82   98.97
  -1   1  -6 2966.44   98.70
   1   1   6 3022.40   98.86
  -1   1  -6 3247.69   98.73
  -1   1  -6 2922.00   98.70
  -1  -1  -6 3119.35   98.97
  -1   1  -6 3198.07   98.98
  -1   1  -6 3335.23   98.98
  -1   1  -7   21.35    1.51
  -1   1  -7   22.46    1.36
   1  -1   7   23.54    1.33
   1  -1   7   22.48    1.19
  -1  -1  -7   18.23    1.59
   1   1   7   18.09    1.40
   1  -1   7   22.09    1.33
   1  -1   7   23.90    1.56
   1   1   7   14.64    0.70
   1   1   7   18.20    1.37
   1   1   7   18.49    1.41
   1   1   7   14.87    0.71
  -1   1  -7   23.67    0.94
   1  -1   7   28.22    1.83
  -1   1  -7   26.31    1.47
  -1   1  -7   25.13    1.74
  -1  -1  -7   19.17    1.71
   1   1   7   22.06    1.64
  -1  -1  -7   22.78    1.52
   1   1   7   20.87    1.78
   1  -1   7   25.60    1.38
   1  -1   7   22.71    1.38
  -1  -1  -7   18.50    1.60
   1   1   7   19.19    1.36
  -1   1  -7   22.35    1.04
  -1   1  -7   24.54    1.17
  -1   1  -7   23.24    1.06
  -1   1  -7   21.65    1.56
  -1  -1  -7   19.24    1.61
  -1   1  -7   22.98    1.68
  -1   1  -8  122.06    4.83
  -1   1  -8  129.18    4.88
   1  -1   8  128.01    4.99
   1   1   8  126.42    4.89
  -1   1  -8  139.71    4.88
  -1  -1  -8  133.97    4.93
   1  -1   8  138.74    4.81
  -1  -1  -8  139.65    5.04
   1   1   8  148.11    5.06
  -1   1  -8  135.35    4.47
  -1   1  -8  144.52    5.06
  -1   1  -8  117.82    4.52
   1   1   8  128.16    4.82
   1  -1   8  129.96    4.82
  -1   1  -8  131.91    4.59
  -1  -1  -8  129.32    4.96
  -1   1  -8  119.21    4.53
  -1   1  -8  128.93    4.99
  -1   1  -8  133.34    4.98
  -1  -1  -9  247.27    8.59
  -1  -1  -9  241.02    8.61
  -1   1  -9  242.36    8.44
  -1   1  -9  249.49    8.53
   1  -1   9  254.94    8.41
   1   1   9  243.24    8.49
   1  -1   9  252.20    8.63
   1   1   9  253.78    8.44
  -1   1  -9  223.69    8.02
  -1  -1  -9  238.82    8.48
   1   1   9  240.46    8.56
   1  -1   9  244.29    8.37
  -1  -1  -9  239.33    8.58
  -1   1  -9  236.54    8.42
   1  -1   9  244.70    8.56
   1   1   9  250.29    8.43
   1  -1   9  247.40    8.41
  -1   1  -9  235.04    8.09
  -1   1  -9  222.11    8.13
  -1   1  -9  239.94    8.61
  -1  -1  -9  239.85    8.59
  -1   1  -9  241.22    8.58
   1  -1  10  199.03    7.10
   1   1  10  188.62    6.92
   1  -1  10  187.77    6.84
   1   1  10  188.37    7.04
  -1   1 -10  195.78    6.96
   1  -1  10  192.48    7.09
  -1   1 -10  185.72    6.44
  -1  -1 -10  189.04    7.00
  -1  -1 -10  189.83    7.18
   1   1  10  200.37    7.15
  -1   1 -10  177.38    6.47
   1   1  10  192.31    6.92
   1  -1  10  203.06    6.92
  -1  -1 -10  183.75    7.10
  -1  -1 -10  190.15    7.05
  -1   1 -10  191.39    7.01
  -1   1 -10  193.34    6.96
  -1  -1 -10  191.81    7.09
  -1   1 -10  189.09    7.11
   1   1  11  118.35    4.83
   1  -1  11  138.81    5.06
   1  -1  11  133.78    4.79
   1   1  11  115.50    4.90
  -1  -1 -11  104.34    4.99
  -1  -1 -11  106.32    4.84
  -1   1 -11  123.88    4.84
   1   1  11  109.00    4.73
   1  -1  11  134.52    4.85
  -1   1 -11  131.52    4.84
  -1  -1 -11  114.69    4.97
  -1   1 -11  128.44    5.02
  -1  -1 -11  110.06    4.91
   1  -1  12  163.38    5.77
   1  -1  12  154.51    5.43
   1   1  12  167.25    5.47
   1   1  12  154.64    5.51
   1   1  12  162.80    5.64
  -1  -1 -12  116.56    5.40
  -1   1 -12  115.32    5.30
  -1  -1 -12  110.98    5.52
   1  -1  12  145.13    5.42
  -1   1 -12  134.60    5.21
  -1   1 -12  132.45    5.49
  -1  -1 -12  137.11    5.61
  -1  -1 -12  126.05    5.51
  -1   1 -12  124.71    5.50
  -1   1 -13   16.65    1.90
  -1  -1 -13   14.85    1.99
  -1   1 -13   19.85    1.82
  -1   1 -13   21.33    1.63
  -1  -1 -13   17.98    2.05
  -1   1 -13   20.03    1.91
   1  -1  13   20.94    2.07
   1   1  13   19.29    1.82
   1  -1  13   18.55    1.83
   1   1  13   18.46    1.79
   1   1  14  623.65   20.33
   1  -1  14  616.76   20.37
   1  -1  14  602.15   20.37
   1   1  14  596.17   20.36
  -1   1 -14  578.78   20.38
  -1   1 -14  568.49   20.44
  -1  -1 -14  594.93   20.55
  -1  -1 -14  600.46   20.56
  -1  -1 -14  564.48   20.56
  -1   1 -14  580.66   20.53
   1  -1  15   33.16    2.38
   1  -1  15   35.33    2.65
  -1   1 -15   41.24    2.53
  -1   1 -15   40.27    2.59
  -1  -1 -15   36.40    2.52
   1  -1  15   34.76    2.42
   1   1  15   31.84    2.38
  -1  -1 -15   29.19    2.52
  -1   1 -15   31.71    2.41
  -1  -1 -15   24.01    2.48
  -1  -1 -15   29.56    2.62
  -1   1 -15   35.30    2.60
   1   1  15   33.02    2.64
   1  -1  16   17.71    2.30
   1   1  16   20.12    2.08
   1  -1  16   17.96    2.08
  -1   1 -16   17.63    2.20
  -1   1 -16   20.08    2.14
  -1  -1 -16   17.89    2.21
   1  -1  16   18.48    2.07
   1   1  16   13.87    2.02
  -1   1 -16   17.00    1.96
  -1  -1 -16   17.56    2.25
  -1  -1 -16   18.90    2.16
  -1  -1 -16   16.47    2.33
   1   1  16   17.10    2.48
  -1   1 -16   20.01    2.24
  -1  -1 -17   12.61    2.15
  -1  -1 -17   10.82    2.13
  -1   1 -17   13.99    2.03
  -1  -1 -17   12.91    1.96
   1   1  17   11.94    2.07
   1  -1  17   14.24    2.21
   1  -1  17   12.32    2.14
  -1   1 -17   17.76    2.16
  -1   1 -17   16.26    2.13
  -1  -1 -17   17.73    2.27
   1   1  17   13.44    2.05
   1  -1  17   14.74    2.13
  -1   1 -17   16.81    2.12
   1  -1  17   17.54    2.47
  -1  -1 -17   13.42    2.25
  -1   1 -17   13.90    2.20
   1   1  17   15.03    2.45
  -1   1 -18    9.27    1.99
  -1  -1 -18    8.31    2.20
  -1  -1 -18    9.07    2.06
   1  -1  18   12.74    2.27
   1   1  18   11.25    2.21
  -1  -1 -18   12.89    2.28
  -1   1 -18   13.19    2.19
  -1   1 -18   14.10    2.17
   1  -1  18   11.39    2.16
   1   1  18    9.69    2.11
  -1   1 -18   13.58    2.00
  -1   1 -18   10.30    2.40
   1  -1  18   12.04    2.41
   1   1  18   11.62    2.65
  -1  -1 -18    9.85    2.36
  -1   1 -19  178.08    7.43
  -1  -1 -19  193.74    7.64
   1  -1  19  204.94    7.74
   1   1  19  203.87    7.63
  -1   1 -19  166.02    7.50
  -1   1 -19  167.34    7.33
  -1  -1 -19  173.73    7.49
   1  -1  19  190.23    7.54
   1   1  19  178.71    7.47
  -1   1 -19  168.28    7.28
   1   1  19  190.00    7.91
  -1  -1 -19  182.03    7.75
   1  -1  19  191.11    7.85
   1  -1  20   13.68    2.51
   1   1  20   10.01    2.37
  -1  -1 -20    5.59    2.22
  -1   1 -20    2.58    1.98
   1   1  20    7.26    2.29
   1  -1  20    8.95    2.21
  -1   1 -20    8.48    2.02
  -1  -1 -20    9.72    2.15
  -1  -1 -20    6.47    2.30
   1  -1  20    9.55    2.68
   1   1  20    4.99    2.74
  -1   1 -21    6.20    1.91
  -1  -1 -21    6.66    2.10
   1   1  21    7.33    2.33
   1  -1  21    9.50    2.55
  -1   1 -21    7.11    2.05
  -1  -1 -21    6.70    2.30
   1  -1  21    8.14    2.19
   1   1  21    9.52    2.30
  -1  -1 -21    5.99    2.14
   1  -1  21    6.97    2.63
   1   1  21    6.01    2.64
  -1  -1 -21    5.78    2.33
   1   1  22   41.02    3.02
   1  -1  22   41.25    3.31
  -1  -1 -22   31.70    2.89
   1   1  22   34.72    3.00
   1  -1  22   36.49    3.01
  -1  -1 -22   31.19    2.81
   1  -1  22   33.29    3.39
   1   1  22   30.95    3.45
   1   1  23   46.58    3.20
   1  -1  23   46.54    3.24
   1   1  23   57.27    3.26
   1  -1  23   43.53    3.35
  -1  -1 -23   45.98    3.13
  -1  -1 -23   50.71    3.23
  -1  -1 -24  122.89    5.28
   1   1  24  108.97    5.39
  -1  -1 -24  108.95    5.09
   1  -1  24  113.73    5.57
   1   1  24  126.92    5.70
   1  -1  24  120.01    5.25
   1   1  24  120.94    5.29
   1  -1  25  123.40    4.73
   1   1  25  103.42    5.03
  -1   1 -25   97.54    4.87
  -1  -1 -25  104.42    4.71
   1   1  25  120.28    5.33
   1  -1  25  111.29    5.25
   1  -1  25  118.38    4.95
   1   1  25  113.40    4.94
   1   1  26  101.11    4.52
  -1   1 -26   88.75    4.33
   1  -1  26   92.27    4.45
   1   1  26  113.17    4.45
   1  -1  26  109.19    4.41
   1  -1  27   26.85    1.97
  -1   1 -27   27.18    1.95
   1   1  27   25.98    1.99
  -1  -1 -27   26.30    1.94
  -1   1 -27   31.63    1.85
   1   1  27   28.00    1.87
   1  -1  27   28.17    1.86
  -1   1 -28    0.21    1.00
  -1  -1 -28    0.59    0.99
  -1   1 -28   -0.02    0.85
   1  -2 -29    3.09    0.96
   1   2 -29    3.02    0.95
   1   2 -28    3.77    1.27
  -1   2  28    2.72    1.02
   1   2 -28    3.09    0.96
   1   2 -28    3.90    1.10
  -1  -2  27   20.30    1.63
   1   2 -27   17.31    1.82
   1  -2 -27   15.69    1.75
  -1   2  27   15.23    1.71
   1   2 -27   17.31    1.59
  -1   2  27   16.15    1.68
  -1  -2  26   36.97    2.39
  -1   2  26   41.24    2.50
  -1  -2  26   35.88    2.39
   1  -2 -26   37.35    2.53
  -1   2  26   38.32    2.59
   1   2 -26   34.70    2.55
   1   2 -26   33.85    2.30
  -1  -2  25  103.58    4.21
   1  -2 -25   76.15    4.12
  -1   2  25   89.82    4.15
  -1  -2  25   88.78    4.10
   1  -2 -25   82.14    4.16
  -1   2  25   76.07    4.12
   1   2 -25   78.13    4.12
  -1   2  25   71.29    3.87
  -1  -2  25   88.96    4.41
   1  -2 -24  101.43    4.75
  -1  -2  24  106.20    4.95
  -1   2  24   93.00    4.54
  -1  -2  24  101.95    4.57
   1   2 -24   82.40    4.51
  -1   2  24   93.01    4.73
   1  -2 -24   92.43    4.63
  -1   2  24   85.09    4.33
  -1  -2  24   93.96    4.87
   1  -2 -23   13.21    2.01
   1  -2 -23   15.83    2.28
  -1  -2  23   13.85    2.61
   1   2 -23   14.41    2.04
   1  -2 -23   12.27    2.30
   1  -2 -23   15.39    2.25
  -1   2  23   12.71    2.03
  -1   2  23   13.45    2.54
  -1  -2  23   12.88    2.66
  -1   2  23   16.32    2.69
   1  -2 -22    1.13    1.86
   1  -2 -22    0.51    1.75
  -1  -2  22    3.64    2.44
   1  -2 -22    2.08    2.11
   1   2 -22    0.63    1.77
  -1  -2  22    2.08    1.89
  -1   2  22    0.05    1.95
  -1   2  22    1.83    1.82
   1  -2 -22    3.01    2.18
  -1   2  22    1.39    2.37
  -1   2  22    1.93    2.53
  -1  -2  22    2.63    2.52
   1  -2 -22    4.72    2.13
   1  -2 -21   16.71    2.31
   1  -2 -21   15.84    2.41
  -1  -2  21   19.99    2.63
  -1  -2  21   14.70    2.90
   1  -2 -21   17.77    2.54
   1   2 -21   18.83    2.27
  -1   2  21   16.49    2.38
  -1  -2  21   18.05    2.37
   1  -2 -21   19.97    2.76
  -1   2  21   13.51    3.08
  -1  -2  21   15.28    2.89
   1  -2 -21   18.56    2.51
   1  -2 -20   38.82    3.15
  -1  -2  20   45.55    3.31
  -1  -2  20   50.28    3.65
  -1   2  20   42.65    2.99
   1  -2 -20   37.32    3.14
   1   2 -20   35.86    2.97
   1   2 -20   39.32    2.85
  -1   2  20   40.04    3.11
  -1  -2  20   39.88    3.05
   1   2 -20   34.74    2.77
  -1   2  20   31.78    3.61
  -1  -2  20   39.23    3.37
   1  -2 -20   33.50    3.13
   1  -2 -19  149.97    5.94
   1  -2 -19  136.80    5.94
  -1   2  19  130.95    5.75
  -1  -2  19  154.38    6.16
  -1  -2  19  134.23    6.05
   1   2 -19  120.91    5.54
   1   2 -19  105.74    5.55
   1  -2 -19  121.60    5.78
  -1   2  19  125.65    5.74
  -1  -2  19  125.65    5.76
   1   2 -19  114.05    5.44
   1  -2 -19  121.03    5.95
  -1  -2  19  131.37    5.99
  -1   2  19  117.03    6.19
   1   2 -18    3.30    1.72
   1  -2 -18    3.56    1.85
   1  -2 -18    4.50    1.94
   1  -2 -18    4.48    1.90
  -1  -2  18    2.92    2.24
  -1  -2  18    3.28    2.05
  -1   2  18    5.63    2.08
   1   2 -18    4.04    1.81
   1   2 -18    2.31    1.80
   1  -2 -18    4.75    2.06
  -1   2  18    3.81    1.96
  -1  -2  18    2.67    1.95
   1   2 -18    3.93    1.73
  -1   2  18    3.84    2.55
   1  -2 -18    3.77    1.95
  -1  -2  18    2.97    2.10
   1   2 -17   15.25    1.96
   1  -2 -17   17.46    2.32
   1  -2 -17   15.02    2.21
  -1  -2  17   21.24    2.42
  -1  -2  17   17.90    2.36
  -1   2  17   19.40    2.24
   1  -2 -17    9.59    2.12
   1   2 -17    7.49    1.87
   1   2 -17    9.22    1.87
  -1   2  17   13.99    2.04
  -1  -2  17   13.61    2.14
   1   2 -17    7.11    1.79
  -1  -2  17   14.71    2.32
   1  -2 -17    7.80    2.15
  -1   2  17   11.81    2.54
   1  -2 -16   88.52    4.21
   1   2 -16   73.68    3.87
   1  -2 -16   84.21    4.16
  -1  -2  16   82.78    4.21
  -1  -2  16   83.78    4.13
   1   2 -16   78.44    3.82
   1  -2 -16   85.60    4.06
   1   2 -16   74.73    3.95
  -1   2  16   97.89    4.12
  -1  -2  16   77.23    3.93
   1   2 -16   73.47    3.84
  -1   2  16   86.90    4.32
   1  -2 -16   93.16    4.30
  -1  -2  16   86.63    4.21
  -1   2  15   58.61    3.11
   1   2 -15   48.49    3.01
   1  -2 -15   59.38    3.14
  -1   2  15   56.23    3.13
  -1  -2  15   55.07    2.99
   1  -2 -15   56.61    3.29
   1   2 -15   53.08    3.03
   1  -2 -15   52.98    3.18
   1  -2 -15   52.77    3.22
  -1  -2  15   56.00    3.16
  -1   2  15   55.63    3.39
   1   2 -14   13.95    1.72
   1  -2 -14   16.32    1.85
   1  -2 -14   16.27    2.05
   1   2 -14   14.35    1.51
  -1   2  14   16.56    1.91
  -1  -2  14   17.07    2.03
  -1  -2  14   15.62    1.95
   1   2 -14   14.57    1.78
   1  -2 -14   16.03    1.96
   1   2 -14   16.78    1.89
  -1   2  14   16.26    1.86
  -1  -2  14   14.84    1.78
   1   2 -14   15.29    1.74
  -1   2  14   16.09    2.28
   1   2 -13   39.10    2.09
   1  -2 -13   41.23    2.56
  -1   2  13   43.90    2.42
  -1  -2  13   47.63    2.67
  -1  -2  13   46.03    2.55
  -1   2  13   24.58    2.65
   1   2 -13   30.62    2.29
   1  -2 -13   30.81    2.36
   1  -2 -13   27.81    2.54
   1   2 -13   29.47    2.14
   1  -2 -13   31.08    2.39
   1   2 -13   32.60    2.19
   1  -2 -13   35.90    2.52
  -1   2  13   36.38    2.68
   1   2 -12   37.50    2.14
   1   2 -12   38.41    2.29
  -1  -2  12   39.96    2.22
  -1  -2  12   41.54    2.62
  -1  -2  12   42.55    2.44
  -1   2  12   40.43    2.42
   1  -2 -12   41.73    2.50
  -1   2  12   37.22    2.85
   1   2 -12   44.70    2.35
   1   2 -12   44.25    2.50
   1  -2 -12   40.27    2.55
   1  -2 -12   42.60    2.69
  -1   2  12   37.15    2.39
  -1  -2  12   40.80    2.36
   1   2 -12   41.55    2.41
   1   2 -12   41.16    2.23
   1   2 -12   44.29    1.98
  -1   2  12   39.65    2.82
   1  -2 -12   38.00    2.46
   1   2 -11  274.15   10.00
   1  -2 -11  291.60   10.48
   1   2 -11  294.86   10.33
   1   2 -11  275.81   10.15
  -1  -2  11  328.66   10.45
  -1   2  11  309.88   10.34
  -1   2  11  318.00   10.32
  -1  -2  11  318.50   10.24
   1  -2 -11  299.44   10.38
  -1  -2  11  308.32   10.46
   1   2 -11  288.05   10.35
   1   2 -11  286.37   10.23
  -1   2  11  267.51   10.43
   1  -2 -11  302.22   10.49
   1   2 -11  295.40    9.98
  -1   2  11  309.15   10.33
  -1  -2  11  296.52   10.28
   1   2 -11  286.73   10.19
   1   2 -11  277.51   10.28
   1   2 -11  275.51   10.00
   1  -2 -11  306.15   10.45
  -1   2  11  302.90   10.48
   1   2 -10  325.35   11.95
  -1   2  10  337.73   11.74
   1  -2 -10  365.56   12.15
   1   2 -10  308.12   11.67
   1  -2 -10  370.80   12.12
  -1   2  10  371.61   12.01
  -1   2  10  360.31   11.92
   1  -2 -10  384.83   12.11
   1  -2 -10  363.11   12.15
  -1   2  10  337.57   12.11
   1  -2 -10  391.66   12.08
   1   2 -10  364.21   11.91
  -1  -2  10  364.75   12.07
  -1  -2  10  345.44   12.25
  -1  -2  10  334.21   11.90
  -1   2  10  359.53   11.95
  -1   2  10  343.71   11.69
   1   2 -10  327.84   11.67
   1   2 -10  350.45   11.91
   1   2 -10  317.01   11.67
   1   2 -10  340.45   11.95
   1  -2 -10  358.34   12.06
  -1   2  10  360.07   12.11
   1  -2  -9   62.32    3.00
   1   2  -9   69.11    2.75
   1   2  -9   64.20    2.60
  -1   2   9   72.05    2.74
   1   2  -9   69.61    2.89
  -1   2   9   70.06    2.44
   1   2  -9   72.42    2.40
   1   2  -9   73.39    2.40
  -1   2   9   81.21    2.91
  -1  -2   9   84.06    2.81
  -1   2   9   65.78    2.42
  -1   2   9   80.83    2.89
  -1   2   9   59.19    3.02
   1  -2  -9   50.35    2.87
   1   2  -9   58.10    2.77
   1   2  -9   52.65    2.52
   1  -2  -9   54.57    2.87
   1  -2  -9   47.64    2.95
  -1  -2   9   65.59    3.21
  -1  -2   9   72.27    3.03
   1   2  -9   57.07    2.84
   1   2  -9   67.68    2.60
  -1   2   9   73.87    2.86
  -1  -2   9   76.86    2.87
  -1   2   9   67.41    2.67
   1   2  -9   55.06    2.55
   1   2  -9   57.73    2.81
   1   2  -9   57.13    2.81
   1  -2  -9   52.41    2.85
  -1   2   9   71.46    3.06
   1   2  -8    4.94    1.04
   1  -2  -8   15.14    1.43
  -1  -2   8    5.41    0.58
   1   2  -8    4.75    1.15
  -1   2   8   14.48    1.20
   1   2  -8    5.64    0.92
   1   2  -8    5.57    0.92
  -1   2   8   14.92    0.88
  -1   2   8   16.84    1.24
  -1   2   8   15.09    0.89
  -1  -2   8    6.65    1.00
  -1   2   8   15.20    0.81
   1   2  -8    4.92    0.77
   1   2  -8    5.66    0.76
  -1   2   8   14.16    0.86
   1   2  -8    4.70    0.74
  -1   2   8   14.81    1.25
   1  -2  -8   13.47    1.42
  -1  -2   8    8.47    1.36
   1  -2  -8   16.05    1.54
  -1  -2   8    6.93    1.60
  -1   2   8   14.78    1.56
   1   2  -8    6.38    1.22
   1   2  -8    7.31    1.12
   1  -2  -8   16.54    1.49
  -1   2   8   18.27    1.53
   1   2  -8    6.41    0.89
  -1   2   8   15.36    1.25
  -1  -2   8    6.49    1.13
   1   2  -8    5.84    1.28
   1   2  -8    6.24    1.23
   1   2  -8    8.23    0.92
   1  -2  -8   14.33    1.33
  -1   2   8   16.31    1.55
   1   2  -7  214.54    7.51
  -1   2   7  223.75    7.49
   1   2  -7  206.80    7.41
   1   2  -7  220.50    7.32
   1  -2  -7  213.73    7.58
   1   2  -7  208.93    7.30
  -1   2   7  230.79    7.34
  -1   2   7  216.24    7.26
  -1   2   7  235.82    7.49
  -1   2   7  216.54    7.34
  -1   2   7  219.29    7.34
  -1   2   7  207.34    7.26
   1   2  -7  213.86    7.28
   1   2  -7  210.97    7.28
  -1   2   7  244.10    7.47
  -1  -2   7  237.03    7.41
   1   2  -7  211.28    7.28
   1  -2  -7  221.88    7.55
  -1   2   7  224.13    7.65
   1   2  -7  211.03    7.55
  -1  -2   7  218.88    7.74
  -1  -2   7  223.77    7.53
   1  -2  -7  210.27    7.59
  -1   2   7  213.62    7.57
   1   2  -7  214.62    7.42
  -1   2   7  217.51    7.41
   1  -2  -7  231.39    7.62
   1   2  -7  202.65    7.24
   1  -2  -7  231.84    7.65
  -1   2   7  231.16    7.48
   1   2  -7  201.80    7.36
  -1  -2   7  220.33    7.45
   1   2  -7  199.56    7.33
   1   2  -7  205.09    7.49
   1   2  -7  198.11    7.50
   1  -2  -7  202.46    7.51
   1   2  -7  197.43    7.42
  -1   2   7  233.98    7.71
  -1   2   7  226.74    7.63
  -1   2   6 1567.07   53.38
   1   2  -6 1615.91   53.32
   1   2  -6 1560.12   53.24
   1   2  -6 1586.60   53.24
   1   2  -6 1643.27   53.41
   1  -2  -6 1663.70   53.44
   1   2  -6 1642.31   53.25
  -1   2   6 1531.48   53.23
  -1   2   6 1592.09   53.32
  -1   2   6 1548.20   53.24
   1   2  -6 1652.76   53.26
  -1   2   6 1483.56   53.23
  -1   2   6 1541.08   53.30
  -1  -2   6 1742.80   53.30
   1   2  -6 1641.63   53.26
  -1   2   6 1532.27   53.29
  -1   2   6 1563.59   53.28
   1   2  -6 1734.43   53.47
   1  -2  -6 1741.84   53.48
   1  -2  -6 1723.31   53.42
  -1   2   6 1674.97   53.48
  -1  -2   6 1830.80   53.42
   1   2  -6 1691.57   53.33
  -1   2   6 1597.23   53.39
  -1   2   6 1639.21   53.29
  -1  -2   6 1834.55   53.58
  -1   2   6 1666.71   53.36
   1   2  -6 1647.62   53.32
  -1  -2   6 1661.31   53.35
   1   2  -6 1525.72   53.22
   1   2  -6 1699.62   53.30
   1   2  -6 1653.61   53.38
   1   2  -6 1660.84   53.42
  -1   2   6 1689.01   53.52
  -1   2   6 1681.11   53.47
   1  -2  -6 1711.24   53.42
  -1   2   6 1543.03   53.28
   1   2  -6 1642.88   53.38
   1   2  -5 1114.02   37.71
  -1   2   5 1106.18   37.88
   1   2  -5 1100.89   37.70
   1  -2  -5 1106.42   37.85
  -1   2   5 1019.27   37.78
   1   2  -5 1089.47   37.75
   1   2  -5 1034.83   37.76
  -1   2   5 1034.40   37.78
  -1   2   5 1035.73   37.72
   1   2  -5 1098.38   37.74
  -1  -2   5 1057.96   37.70
   1   2  -5 1038.46   37.74
  -1   2   5 1041.11   37.72
  -1   2   5 1039.40   37.72
  -1   2   5 1026.87   37.75
  -1   2   5 1032.19   37.77
  -1   2   5 1404.38   37.75
   1   2  -5 1437.60   37.98
   1   2  -5 1305.43   37.78
  -1   2   5 1426.31   37.96
  -1   2   5 1416.91   37.88
   1  -2  -5 1433.91   37.99
   1  -2  -5 1351.27   37.89
  -1   2   5 1140.18   37.79
   1   2  -5 1155.83   37.72
   1   2  -5 1231.75   37.75
  -1   2   5 1157.78   37.82
   1   2  -5 1123.87   37.79
  -1  -2   5 1127.31   37.77
   1   2  -5 1212.36   37.77
   1   2  -5 1290.76   37.92
   1   2  -5 1287.45   37.85
   1  -2  -5 1165.74   37.83
  -1   2   5 1176.56   37.91
   1   2  -5 1146.68   37.84
  -1   2   5 1202.35   37.98
  -1   2   5 1173.65   37.78
   1  -2  -4    7.65    0.96
  -1   2   4   10.88    1.22
  -1   2   4   10.78    0.72
   1   2  -4   11.18    0.84
  -1   2   4   10.15    1.07
  -1   2   4   10.44    0.99
  -1   2   4    9.41    0.90
   1   2  -4    9.74    1.04
  -1   2   4   10.53    1.06
  -1  -2   4   10.94    0.75
  -1   2   4    9.86    1.05
   1  -2  -4    9.99    0.83
  -1   2   4    9.42    0.93
   1   2  -4    9.62    1.07
   1   2  -4   10.12    1.07
   1   2  -4    9.23    1.01
   1  -2  -4   10.48    1.04
  -1   2   4   12.57    1.01
   1   2  -4   10.50    1.15
   1  -2  -4   11.57    1.27
  -1   2   4   12.91    0.67
  -1  -2   4   13.01    1.10
  -1   2   4   12.65    1.00
  -1   2   4    9.55    0.65
   1   2  -4    9.47    1.02
   1   2  -4   10.77    0.91
   1   2  -4    9.86    0.97
  -1  -2   4   11.06    0.90
  -1   2   4   10.61    0.94
  -1   2   4   10.83    1.18
   1   2  -4   10.50    1.27
   1   2  -4   10.93    0.99
  -1   2   4   11.79    1.34
   1   2  -4   11.09    0.94
   1  -2  -4   10.16    0.88
  -1   2   4   11.49    1.43
  -1   2   4   10.48    0.99
   1   2  -4    9.06    1.14
  -1   2   4   12.91    1.86
   1   2  -4    9.45    0.97
  -1   2   3  109.21    3.94
  -1   2   3  103.73    3.61
   1   2  -3   98.18    3.79
   1   2  -3   99.00    3.79
  -1   2   3  102.21    3.76
  -1   2   3  102.37    3.82
  -1   2   3  103.33    3.75
   1   2  -3   98.88    3.76
   1  -2  -3  105.27    3.66
   1  -2  -3  106.03    3.66
  -1   2   3  103.66    3.76
  -1   2   3   98.93    3.83
  -1   2   3  101.09    3.83
   1   2  -3   99.09    3.77
  -1  -2   3   95.45    3.58
  -1  -2   3  128.05    3.87
  -1   2   3  115.07    4.14
   1  -2  -3  118.94    3.82
   1  -2  -3  122.45    3.78
   1   2  -3  119.73    3.85
   1  -2  -3  128.28    3.77
  -1  -2   3   98.11    3.65
  -1   2   3  104.35    3.65
   1   2  -3   98.79    3.77
   1   2  -3  111.58    3.78
  -1   2   3  110.53    3.85
   1   2  -3  106.03    3.73
   1   2  -3  106.45    3.83
  -1   2   3  103.44    3.68
   1   2  -3  116.64    3.89
  -1   2   3  112.26    3.82
   1   2  -3  113.13    3.82
   1   2  -3  104.88    3.82
   1   2  -3  108.40    3.75
   1   2  -3  120.13    3.79
  -1   2   3  113.31    3.86
  -1   2   3  105.22    3.79
   1   2  -3  103.17    3.81
  -1   2   3  120.77    3.83
  -1   2   3  111.57    3.96
  -1   2   3  107.28    3.78
   1   2  -3  107.10    3.74
  -1   2   3  116.03    3.81
  -1  -2   2  392.85   14.29
   1   2  -2  412.13   14.42
  -1   2   2  447.98   14.53
   1   2  -2  438.62   14.44
  -1   2   2  418.36   14.48
  -1   2   2  432.98   14.43
   1   2  -2  419.98   14.45
  -1   2   2  431.11   14.42
  -1   2   2  421.06   14.49
  -1   2   2  442.55   14.43
  -1   2   2  420.53   14.48
   1   2  -2  414.26   14.45
   1  -2  -2  431.72   14.27
  -1   2   2  471.05   14.57
   1  -2  -2  434.45   14.35
   1  -2  -2  488.69   14.38
  -1   2   2  486.47   14.62
  -1  -2   2  420.81   14.34
   1   2  -2  465.39   14.46
   1   2  -2  451.98   14.42
   1   2  -2  370.16   14.40
  -1   2   2  429.22   14.36
  -1   2   2  442.63   14.48
  -1   2   2  439.28   14.47
  -1   2   2  442.89   14.40
   1   2  -2  404.62   14.41
  -1   2   2  430.82   14.43
  -1   2   2  446.04   14.43
   1   2  -2  398.29   14.38
   1   2  -2  439.88   14.46
   1   2  -2  469.20   14.41
   1   2  -2  449.62   14.47
  -1   2   2  483.95   14.45
  -1   2   2  484.38   14.48
   1   2  -2  435.19   14.41
   1   2  -2  480.18   14.43
  -1   2   2  401.59   14.42
  -1   2   2  423.97   14.38
  -1   2   2  473.49   14.52
   1   2  -2  439.28   14.38
  -1   2   2  432.26   14.45
  -1   2   2  478.93   14.42
   1   2  -2  411.82   14.44
   1   2  -1   89.67    3.09
  -1   2   1   88.58    3.17
  -1   2   1   81.27    3.13
  -1   2   1   88.10    3.16
  -1   2   1   87.08    3.09
  -1   2   1   84.20    3.07
   1   2  -1   90.72    3.11
  -1   2   1   86.29    3.07
  -1  -2   1   87.19    2.90
   1   2  -1   88.88    3.10
   1   2  -1   91.07    3.13
  -1   2   1   84.85    3.14
   1   2  -1   89.48    3.09
  -1   2   1   78.15    3.16
  -1  -2   1   87.66    2.91
  -1   2   1   78.12    3.02
   1   2  -1   87.73    3.06
  -1   2   1   84.77    3.00
  -1   2   1   83.03    3.13
   1   2  -1   91.49    3.04
  -1   2   1   84.05    3.01
  -1   2   1   80.67    3.10
   1   2  -1   89.12    3.02
  -1   2   1   80.20    3.03
   1   2  -1   87.52    3.00
   1   2  -1   79.49    3.05
   1   2  -1   93.06    3.11
  -1   2   1   80.83    3.07
  -1   2   1   82.30    3.05
   1   2  -1   87.05    3.02
  -1   2   1   81.03    3.03
  -1   2   1   80.38    3.07
   1   2  -1   84.43    3.09
   1   2  -1   82.20    3.02
  -1   2   1   81.56    3.04
  -1   2   1   83.26    3.01
  -1   2   1   82.92    3.09
   1   2  -1   95.57    3.17
   1   2  -1   90.07    3.03
  -1   2   1   78.97    3.08
   1   2  -1   87.06    3.07
  -1   2   1   84.72    3.02
   1   2   0    1.83    0.76
   1   2   0    1.88    0.71
  -1   2   0    1.65    0.75
  -1   2   0    1.39    0.89
  -1   2   0    1.70    0.90
   1   2   0    1.40    0.82
  -1  -2   0    1.38    0.34
  -1   2   0    1.45    0.89
   1   2   0    1.60    0.82
  -1   2   0    1.20    0.76
  -1   2   0    1.64    0.74
  -1   2   0    1.33    0.80
  -1   2   0    0.89    0.90
   1   2   0    2.07    0.85
  -1   2   0    1.64    0.88
  -1  -2   0    1.96    0.62
  -1   2   0    2.10    0.63
   1   2   0    1.35    0.56
  -1   2   0    2.18    0.90
  -1   2   0    2.06    0.87
  -1   2   0    1.06    0.60
   1   2   0    2.57    0.66
  -1   2   0    1.15    0.64
   1   2   0    2.82    0.68
  -1   2   0    2.76    0.75
  -1   2   0    1.61    0.66
   1   2   0    3.64    0.80
   1   2   0    3.53    0.73
   1   2   0    1.88    0.84
  -1   2   0    1.65    0.76
   1   2   0    2.45    0.78
   1   2   0    2.24    0.66
   1   2   0    2.37    0.85
  -1   2   0    1.55    0.67
  -1   2   0    1.00    0.85
   1   2   0    2.71    0.71
  -1   2   0    3.06    0.65
   1   2   0    3.40    1.11
   1   2   0    1.79    0.65
  -1   2   0    1.73    0.81
   1   2   0    1.91    0.72
  -1   2   0    1.52    0.74
   1   2   1  215.09    7.99
  -1   2  -1  230.49    7.94
   1   2   1  207.09    7.85
  -1   2  -1  226.31    7.99
  -1   2  -1  236.25    7.97
  -1   2  -1  228.42    7.96
   1   2   1  228.06    7.99
   1   2   1  221.79    7.99
   1   2   1  214.30    7.96
  -1   2  -1  228.94    7.97
  -1   2  -1  222.63    8.01
  -1   2  -1  227.41    8.01
  -1  -2  -1  218.84    7.85
  -1   2  -1  236.67    8.02
  -1  -2  -1  260.74    7.96
  -1  -2  -1  264.79    7.91
  -1   2  -1  236.78    7.95
   1  -2   1  304.34    8.04
   1   2   1  224.08    7.93
   1   2   1  243.01    7.94
  -1  -2  -1  234.77    7.92
  -1   2  -1  244.40    8.03
   1   2   1  199.22    7.86
  -1   2  -1  255.05    8.04
  -1   2  -1  235.02    7.96
  -1   2  -1  222.63    7.95
  -1   2  -1  234.84    7.92
   1   2   1  290.98    8.05
   1   2   1  230.34    7.90
   1   2   1  246.50    8.04
  -1   2  -1  240.55    7.98
   1   2   1  269.34    7.97
  -1   2  -1  269.56    7.99
  -1   2  -1  239.71    8.00
  -1   2  -1  260.07    8.01
  -1   2  -1  252.27    7.99
   1   2   1  245.09    8.00
   1   2   1  255.24    8.00
   1   2   1  237.86    7.94
  -1   2  -1  242.09    7.96
   1   2   1  266.14    8.17
  -1   2  -1  254.81    8.03
  -1   2  -1  239.91    7.95
   1   2   1  215.81    7.90
  -1   2  -1  226.20    7.95
  -1   2  -2  346.96   11.94
   1   2   2  339.16   11.89
   1  -2   2  352.57   11.80
  -1   2  -2  339.97   11.90
   1   2   2  359.87   11.99
  -1   2  -2  361.33   11.94
   1   2   2  378.90   11.90
   1   2   2  374.32   11.95
  -1   2  -2  334.71   11.97
  -1   2  -2  330.79   11.97
  -1   2  -2  357.05   11.94
  -1   2  -2  347.01   11.98
  -1   2  -2  345.32   11.93
   1   2   2  378.28   11.96
   1   2   2  341.85   11.96
   1   2   2  339.01   11.96
   1   2   2  401.09   11.90
  -1   2  -2  374.90   11.93
  -1   2  -2  398.39   12.02
   1  -2   2  402.28   12.03
  -1  -2  -2  404.05   11.97
   1   2   2  393.06   11.91
  -1  -2  -2  339.49   11.88
  -1  -2  -2  405.69   12.02
   1   2   2  370.88   11.94
  -1   2  -2  340.94   11.93
  -1   2  -2  350.51   11.96
  -1  -2  -2  354.09   11.96
  -1   2  -2  366.77   11.99
  -1   2  -2  369.29   12.01
   1   2   2  333.49   11.84
   1   2   2  345.75   12.02
  -1   2  -2  360.85   11.95
  -1   2  -2  348.38   11.92
  -1   2  -2  366.29   11.96
  -1   2  -2  361.77   11.98
   1   2   2  360.29   11.92
   1   2   2  377.58   11.96
  -1   2  -2  347.60   11.99
  -1   2  -2  344.40   11.99
  -1   2  -2  333.61   11.95
  -1   2  -2  349.00   11.93
   1   2   2  351.96   11.92
  -1   2  -3 4666.92  157.31
   1   2   3 4656.16  157.34
   1  -2   3 4397.39  157.25
  -1   2  -3 4926.05  157.30
   1   2   3 4461.47  157.38
  -1   2  -3 4668.02  157.29
   1  -2   3 4426.43  157.18
   1   2   3 4732.60  157.33
  -1   2  -3 4695.55  157.34
  -1   2  -3 4567.94  157.37
   1   2   3 4610.43  157.36
   1   2   3 4901.53  157.36
   1   2   3 4611.28  157.36
   1   2   3 4687.57  157.34
  -1   2  -3 4697.81  157.33
  -1   2  -3 4611.33  157.36
  -1   2  -3 4581.75  157.33
  -1   2  -3 4500.58  157.37
  -1  -2  -3 5420.93  157.52
  -1  -2  -3 5383.71  157.46
  -1  -2  -3 4990.30  157.37
  -1  -2  -3 5232.34  157.39
  -1   2  -3 5192.76  157.36
   1  -2   3 5500.96  157.46
   1   2   3 5602.02  157.40
   1   2   3 5189.00  157.33
   1   2   3 5649.21  157.31
  -1   2  -3 5692.45  157.48
  -1   2  -3 4704.82  157.39
  -1   2  -3 5153.79  157.42
  -1   2  -3 4932.68  157.40
  -1  -2  -3 4609.76  157.40
  -1   2  -3 4746.67  157.36
   1   2   3 4608.34  157.34
  -1   2  -3 4804.95  157.44
  -1   2  -3 4894.24  157.32
  -1   2  -3 4976.89  157.35
   1   2   3 4924.28  157.34
  -1   2  -3 5394.47  157.42
  -1   2  -3 4628.34  157.37
  -1   2  -3 4691.65  157.43
   1   2   3 4669.32  157.32
  -1   2  -4   90.49    3.55
  -1   2  -4   93.48    3.52
   1  -2   4   89.33    3.51
   1   2   4   98.59    3.67
   1   2   4  101.47    3.65
  -1   2  -4   87.32    3.63
   1   2   4   99.70    3.57
  -1   2  -4   83.48    3.54
  -1   2  -4   88.49    3.63
   1   2   4   95.98    3.63
   1   2   4   99.37    3.57
  -1   2  -4   85.00    3.62
   1   2   4   90.87    3.58
   1   2   4   94.31    3.56
  -1   2  -4   89.42    3.56
  -1  -2  -4   89.82    3.65
  -1   2  -4   88.34    3.54
   1   2   4   90.82    3.58
  -1   2  -4  116.41    3.79
  -1  -2  -4  123.63    3.92
   1   2   4  127.45    3.72
   1  -2   4  113.22    3.60
  -1   2  -4  107.91    3.58
  -1  -2  -4  120.24    3.83
   1   2   4  123.15    3.43
   1   2   4  128.13    3.80
   1  -2   4  111.96    3.84
  -1  -2  -4  111.40    3.70
  -1   2  -4   98.63    3.71
  -1   2  -4   95.75    3.70
  -1   2  -4   91.52    3.61
  -1  -2  -4   99.45    3.74
  -1   2  -4  106.57    3.61
  -1   2  -4   99.64    3.68
   1   2   4  110.87    3.58
  -1   2  -4  109.98    3.68
  -1   2  -4   98.73    3.65
   1   2   4  110.63    3.59
  -1   2  -5 2113.80   69.86
   1   2   5 2162.24   69.89
   1  -2   5 2003.90   69.78
  -1   2  -5 2033.30   69.63
  -1   2  -5 2021.69   69.70
  -1   2  -5 2140.07   69.73
  -1   2  -5 2129.92   69.77
  -1  -2  -5 2206.23   69.95
   1   2   5 2002.96   69.80
   1   2   5 2072.80   69.77
  -1   2  -5 1949.76   69.79
   1   2   5 2036.28   69.77
  -1   2  -5 1966.41   69.80
  -1   2  -5 2084.25   69.77
  -1   2  -5 1961.93   69.80
   1   2   5 2179.50   69.90
  -1   2  -5 2133.36   69.77
   1   2   5 2021.10   69.77
  -1  -2  -5 2272.59   69.94
   1  -2   5 2306.39   69.83
   1   2   5 2560.02   69.98
   1   2   5 2508.96   70.00
  -1   2  -5 2203.84   69.85
  -1   2  -5 2501.47   70.05
   1  -2   5 2487.73   70.08
  -1  -2  -5 2225.04   70.08
  -1  -2  -5 2425.57   70.05
  -1  -2  -5 2057.62   69.97
   1  -2   5 2176.61   69.86
  -1   2  -5 2068.66   69.91
   1   2   5 2052.85   69.88
  -1   2  -5 2094.35   69.84
  -1   2  -5 2230.96   69.83
  -1   2  -5 2279.15   69.80
  -1   2  -5 2296.42   69.88
  -1   2  -5 2408.10   70.02
  -1   2  -5 2110.65   69.86
   1   2   5 2152.02   69.77
   1   2   6   42.22    2.09
  -1   2  -6   49.09    2.04
  -1   2  -6   48.31    1.68
   1  -2   6   52.07    1.85
  -1  -2  -6   40.07    2.25
  -1   2  -6   51.13    1.84
  -1  -2  -6   41.54    2.11
   1   2   6   41.49    1.82
   1   2   6   46.10    2.09
  -1   2  -6   55.40    1.91
   1   2   6   43.21    1.84
  -1   2  -6   54.51    1.91
   1   2   6   43.35    1.85
  -1   2  -6   55.35    1.86
  -1   2  -6   56.81    1.86
  -1   2  -6   53.19    1.90
   1   2   6   36.76    2.09
  -1  -2  -6   32.35    2.29
  -1  -2  -6   36.72    2.18
   1  -2   6   48.30    1.98
  -1   2  -6   47.89    2.24
  -1  -2  -6   34.68    2.07
   1   2   6   36.40    2.35
   1  -2   6   49.63    2.36
  -1   2  -6   44.64    2.01
   1   2   6   38.91    2.22
  -1   2  -6   50.85    1.99
   1   2   6   42.29    2.03
  -1  -2  -6   39.01    2.23
   1  -2   6   52.68    2.06
  -1   2  -6   49.38    2.05
  -1   2  -6   48.65    1.88
  -1   2  -6   51.07    2.20
   1   2   6   36.21    1.79
  -1   2  -6   48.67    2.01
   1  -2   7   67.11    2.51
  -1   2  -7   71.25    2.53
  -1   2  -7   66.70    2.37
  -1   2  -7   64.33    2.32
  -1   2  -7   70.06    2.73
   1  -2   7   67.96    2.68
  -1   2  -7   68.38    2.47
  -1   2  -7   67.10    2.46
   1   2   7   64.80    2.43
  -1  -2  -7   69.60    2.82
  -1   2  -7   70.28    2.44
   1   2   7   63.44    2.44
   1   2   7   64.36    2.43
  -1   2  -7   66.27    2.46
  -1  -2  -7   65.67    2.85
   1   2   7   62.07    2.88
  -1  -2  -7   69.34    2.93
   1  -2   7   64.71    2.64
  -1   2  -7   67.27    2.72
  -1   2  -7   68.65    2.87
   1  -2   7   67.21    3.02
  -1  -2  -7   66.41    2.97
   1  -2   7   66.47    2.70
  -1   2  -7   69.08    2.61
   1   2   7   67.65    2.74
  -1   2  -7   68.31    2.66
  -1   2  -7   68.37    2.47
  -1   2  -7   70.54    2.89
   1   2   7   62.16    2.42
  -1   2  -7   65.23    2.63
  -1  -2  -7   67.02    2.90
  -1   2  -8  115.84    4.26
   1  -2   8  121.24    4.24
  -1   2  -8  117.57    4.48
  -1  -2  -8  119.12    4.67
  -1   2  -8  121.78    4.10
   1   2   8  129.20    4.56
   1   2   8  119.44    4.09
   1  -2   8  124.74    4.70
   1   2   8  121.35    4.09
   1   2   8  119.28    4.09
  -1  -2  -8  115.81    4.57
   1  -2   8  110.40    4.35
   1   2   8  117.55    4.66
  -1  -2  -8  121.40    4.64
  -1   2  -8  117.07    4.44
   1   2   8  124.32    4.50
  -1   2  -8  115.64    4.28
  -1  -2  -8  116.06    4.63
   1  -2   8  122.46    4.47
  -1   2  -8  116.23    4.34
  -1   2  -8  119.03    4.62
  -1   2  -8  111.19    4.31
  -1  -2  -8  113.91    4.61
  -1   2  -9   58.08    2.78
  -1   2  -9   62.44    3.00
  -1  -2  -9   58.58    3.22
   1  -2   9   57.65    2.94
   1   2   9   56.06    3.09
   1  -2   9   57.29    3.17
  -1  -2  -9   88.73    3.32
  -1   2  -9   90.08    3.15
  -1   2  -9   93.31    3.36
   1  -2   9   89.33    3.04
  -1  -2  -9   90.52    3.54
   1   2   9   93.27    3.48
  -1   2  -9   66.82    2.79
   1  -2   9   71.82    3.05
   1   2   9   73.41    3.10
  -1   2  -9   84.77    2.94
  -1  -2  -9   71.57    3.24
  -1   2  -9   78.42    3.31
  -1   2  -9   65.43    2.84
  -1  -2 -10   66.03    3.12
  -1   2 -10   60.67    2.81
  -1   2 -10   59.87    2.52
   1   2  10   61.31    2.94
   1  -2  10   64.39    2.78
   1  -2  10   71.18    3.19
   1   2  10   64.21    2.76
  -1  -2 -10   51.17    3.13
  -1  -2 -10   57.14    2.97
  -1   2 -10   56.57    2.97
   1  -2  10   58.52    3.08
   1   2  10   52.08    3.16
  -1   2 -10   58.51    2.79
   1  -2  10   57.60    2.70
   1  -2  10   66.85    2.84
  -1   2 -10   61.19    2.49
   1   2  10   62.64    2.85
  -1   2 -10   57.33    2.54
  -1  -2 -10   57.78    3.09
  -1   2 -10   57.09    2.50
  -1   2 -10   58.04    2.98
   1   2  11  118.63    4.04
   1  -2  11  118.89    4.09
   1  -2  11  121.01    4.50
  -1  -2 -11   82.47    4.11
  -1   2 -11   81.41    3.93
  -1   2 -11   75.76    4.08
  -1  -2 -11   69.69    4.21
   1   2  11  100.00    4.06
   1  -2  11   93.92    4.02
  -1   2 -11   99.97    3.67
  -1  -2 -11  108.91    4.39
   1   2  11   97.58    3.82
  -1   2 -11  103.37    4.07
  -1  -2 -11  120.58    4.43
  -1   2 -11   85.78    4.17
  -1  -2 -11   90.16    4.21
  -1   2 -12  106.88    4.36
  -1  -2 -12  108.49    4.70
  -1  -2 -12  104.43    4.59
   1   2  12  112.28    4.29
   1  -2  12  126.32    4.44
   1  -2  12  123.56    4.80
  -1   2 -12   96.53    4.50
  -1  -2 -12   89.97    4.44
  -1   2 -12  103.24    4.36
  -1   2 -12  103.63    4.32
  -1   2 -12  108.00    4.62
   1   2  12  100.85    4.57
  -1  -2 -12   92.26    4.51
   1  -2  13   28.41    2.07
   1  -2  13   29.77    2.46
   1   2  13   26.34    1.92
  -1   2 -13   26.75    2.29
  -1  -2 -13   29.79    2.36
  -1   2 -13   31.52    2.16
   1  -2  13   30.06    2.05
   1   2  13   28.05    2.08
  -1   2 -13   26.38    2.00
  -1   2 -13   27.46    1.80
  -1  -2 -13   23.05    2.30
  -1   2 -13   26.06    2.06
  -1   2 -14  107.13    4.46
  -1  -2 -14   95.36    4.69
   1  -2  14  119.88    4.53
   1   2  14  104.51    4.38
  -1   2 -14  107.23    4.67
   1  -2  14  111.87    4.50
   1   2  14  101.49    4.46
  -1   2 -14  104.80    4.38
   1   2  14  101.04    4.72
  -1   2 -14  102.79    4.71
  -1  -2 -14   89.30    4.67
  -1  -2 -14   99.54    4.70
   1   2  15  727.53   24.55
   1  -2  15  748.87   25.01
   1  -2  15  820.68   24.87
   1  -2  15  762.93   24.62
  -1   2 -15  669.00   24.74
  -1   2 -15  716.49   24.59
  -1  -2 -15  692.31   24.70
   1   2  15  728.90   24.65
   1  -2  15  739.74   24.64
  -1   2 -15  713.53   24.63
  -1  -2 -15  691.94   24.89
  -1  -2 -15  733.03   24.86
   1   2  15  735.14   24.89
  -1   2 -15  670.07   24.82
  -1  -2 -15  663.98   24.89
   1   2  16    2.73    1.66
   1  -2  16    3.47    1.91
   1  -2  16    3.77    1.77
  -1  -2 -16    2.81    1.97
  -1   2 -16    1.81    1.85
  -1   2 -16    1.30    1.60
   1  -2  16    2.60    1.73
   1   2  16    2.68    1.70
  -1   2 -16    3.12    1.46
  -1  -2 -16    2.96    1.83
  -1  -2 -16    3.33    1.91
  -1  -2 -16    1.93    1.97
   1   2  16    3.99    2.14
   1  -2  17  136.07    6.28
   1   2  17  132.62    5.86
   1  -2  17  147.61    6.13
  -1   2 -17  151.27    6.00
  -1  -2 -17  149.28    6.17
  -1   2 -17  145.96    6.17
   1   2  17  143.91    6.01
   1  -2  17  150.93    6.04
  -1  -2 -17  130.41    6.17
  -1   2 -17  137.91    5.89
  -1  -2 -17  146.35    6.25
   1   2  17  142.70    6.42
   1   2  17  130.14    6.36
  -1  -2 -17  132.40    6.33
   1  -2  18    1.85    2.09
   1   2  18    1.96    1.96
   1  -2  18    2.17    2.12
  -1   2 -18    2.05    1.96
  -1   2 -18    1.29    1.77
  -1  -2 -18    1.63    2.02
   1  -2  18    2.42    1.89
   1   2  18    2.18    1.92
  -1  -2 -18    2.71    1.99
  -1  -2 -18    1.80    1.96
  -1   2 -18    1.75    1.63
  -1  -2 -18   -0.19    2.17
   1   2  18    1.91    2.43
   1  -2  18    1.46    2.19
   1   2  19   14.05    2.35
   1  -2  19   13.97    2.47
  -1   2 -19   10.11    2.16
  -1   2 -19   11.48    2.06
  -1  -2 -19   12.84    2.39
   1  -2  19   12.84    2.21
   1   2  19   15.36    2.35
  -1  -2 -19   14.32    2.26
  -1   2 -19   11.35    1.90
  -1  -2 -19   15.10    2.36
   1   2  19   13.32    2.96
   1  -2  19   15.54    2.73
  -1  -2 -19   11.75    2.51
   1  -2  20  114.20    5.09
   1   2  20   85.05    4.53
  -1   2 -20   82.92    4.40
  -1  -2 -20   97.01    4.80
   1  -2  20   97.11    4.68
   1   2  20   95.21    4.75
  -1  -2 -20   95.02    4.74
  -1  -2 -20   85.09    4.48
  -1  -2 -20   82.22    4.90
   1   2  20   82.60    5.05
   1  -2  20   97.60    5.09
  -1  -2 -21   15.29    2.65
   1  -2  21   21.72    2.51
   1   2  21   19.45    2.66
  -1  -2 -21   23.32    2.53
  -1  -2 -21   15.05    2.60
   1   2  21   20.35    3.18
   1  -2  21   20.62    3.08
   1  -2  22    8.72    2.51
  -1  -2 -22    7.35    2.19
   1   2  22    4.50    2.58
  -1  -2 -22    6.65    2.21
   1  -2  22    5.85    2.60
  -1  -2 -22    5.64    2.26
   1   2  22    5.76    2.73
   1  -2  23   52.25    3.24
   1   2  23   49.49    3.22
   1  -2  23   55.97    3.66
  -1  -2 -23   54.96    3.34
  -1  -2 -24   23.16    2.36
  -1   2 -24   18.83    2.33
   1   2  24   18.73    2.62
  -1  -2 -24   22.75    2.40
   1  -2  24   21.51    2.83
   1   2  24   24.11    2.80
   1   2  24   20.77    2.36
   1  -2  24   22.34    2.27
   1  -2  25   11.41    1.77
  -1   2 -25   10.12    1.87
  -1  -2 -25   10.00    1.75
   1   2  25    7.67    2.02
   1  -2  25    8.77    2.14
   1  -2  25   10.68    1.71
   1   2  25   10.36    1.78
   1  -2  26   11.59    1.47
  -1   2 -26    9.78    1.69
  -1  -2 -26   11.23    1.52
   1   2  26   10.97    1.81
  -1   2 -26   11.32    1.54
   1   2  26   10.26    1.55
   1  -2  26   10.64    1.49
  -1  -2 -27   32.83    2.21
   1   2  27   39.65    2.27
   1  -2  27   37.44    2.26
  -1   2 -27   37.19    2.26
  -1   2 -27   40.14    2.13
   1  -2  27   42.88    2.12
  -1   2 -27   40.29    2.10
   1   2  27   45.03    2.22
  -1   2 -28    0.89    0.96
  -1  -2 -28    0.51    0.95
   1   3 -28   19.94    1.60
   1  -3 -28   19.39    1.56
   1   3 -28   17.90    1.35
   1  -3 -27    0.62    1.34
   1   3 -27   -0.31    1.34
  -1   3  27    0.65    1.26
   1   3 -27   -0.53    1.13
   1   3 -27    0.49    1.21
   1   3 -26   30.40    2.35
  -1   3  26   33.87    2.45
   1  -3 -26   34.04    2.47
   1   3 -26   35.94    2.25
  -1   3  26   33.98    2.27
  -1  -3  25   17.55    2.09
   1  -3 -25   16.88    2.05
  -1   3  25   14.29    1.77
  -1   3  25   13.59    2.10
   1  -3 -25   16.81    2.19
   1   3 -25   12.61    1.98
   1   3 -25   16.33    1.83
  -1   3  25   16.78    1.90
  -1  -3  25   12.87    1.76
   1  -3 -24   45.06    2.98
   1  -3 -24   42.71    2.78
  -1  -3  24   36.51    2.63
  -1   3  24   40.35    2.76
  -1   3  24   32.45    2.54
   1   3 -24   31.00    2.76
  -1   3  24   34.46    2.97
   1  -3 -24   34.83    2.96
  -1  -3  24   34.66    2.97
   1  -3 -23   32.45    2.91
  -1  -3  23   35.82    2.70
  -1   3  23   38.44    2.82
  -1  -3  23   35.49    3.22
   1  -3 -23   31.68    2.90
   1  -3 -23   35.65    2.76
   1  -3 -22  105.07    4.96
   1  -3 -22  101.46    5.06
  -1  -3  22  101.12    5.35
   1  -3 -22  102.46    5.01
  -1   3  22  103.99    4.85
  -1  -3  22  102.41    4.78
  -1   3  22   91.06    4.75
  -1   3  22   98.08    5.14
   1  -3 -22  111.06    5.26
   1   3 -22   95.82    4.87
   1  -3 -22  100.55    5.08
  -1  -3  22   90.59    5.06
   1  -3 -21   91.45    4.52
   1  -3 -21   86.22    4.55
  -1  -3  21   92.47    4.89
  -1  -3  21   89.47    4.60
   1   3 -21   73.60    3.98
   1  -3 -21   76.62    4.36
  -1  -3  21   85.77    4.28
  -1   3  21   77.92    4.23
  -1   3  21   74.26    4.14
  -1   3  21   79.06    4.55
   1   3 -21   83.12    4.34
  -1   3  21   83.92    4.73
   1  -3 -21   80.83    4.55
  -1  -3  21   84.83    4.68
   1  -3 -20  601.54   19.93
   1  -3 -20  610.53   19.87
  -1  -3  20  681.93   20.15
  -1  -3  20  575.93   19.95
   1  -3 -20  528.66   19.61
   1   3 -20  487.26   19.20
  -1  -3  20  559.67   19.51
  -1   3  20  567.14   19.60
  -1   3  20  541.96   19.69
  -1   3  20  485.47   19.36
   1  -3 -20  543.29   19.85
  -1   3  20  554.13   19.89
  -1  -3  20  550.63   19.75
   1  -3 -19    1.76    1.85
   1  -3 -19    1.86    1.86
  -1  -3  19    1.72    2.54
  -1  -3  19    2.14    2.11
   1   3 -19   -0.66    1.72
   1   3 -19    2.14    1.68
   1  -3 -19    0.65    2.08
  -1  -3  19    0.69    1.81
  -1   3  19    3.07    2.01
  -1   3  19    1.04    1.79
  -1   3  19   -1.56    2.44
  -1  -3  19   -0.50    2.18
  -1   3  19    1.74    2.62
   1  -3 -19    1.80    2.10
  -1  -3  18   87.02    4.61
   1   3 -18   72.24    4.16
   1   3 -18   79.40    4.00
   1  -3 -18   75.86    4.32
  -1  -3  18   83.07    4.17
  -1   3  18   84.75    4.28
   1  -3 -18   87.33    4.55
   1  -3 -18   84.78    4.38
  -1  -3  18   86.13    4.41
  -1   3  18   76.35    4.61
   1  -3 -18   74.26    4.47
  -1  -3  17   79.29    4.04
  -1  -3  17   64.29    3.89
   1  -3 -17   66.26    3.77
   1   3 -17   68.61    3.47
   1   3 -17   57.76    3.61
  -1   3  17   67.05    3.66
  -1  -3  17   67.25    3.54
   1  -3 -17   67.06    3.89
   1  -3 -17   69.06    3.85
  -1  -3  17   72.03    3.91
  -1   3  17   62.08    4.05
   1  -3 -17   63.89    3.90
  -1  -3  16   17.43    2.22
  -1  -3  16   16.08    2.20
   1   3 -16    6.85    1.74
   1   3 -16    5.67    1.58
   1  -3 -16    7.25    1.94
  -1  -3  16    9.42    1.82
  -1   3  16   11.01    1.91
   1  -3 -16   12.95    2.18
   1  -3 -16   16.23    2.07
  -1   3  16    5.82    2.31
  -1  -3  16    8.61    1.99
   1  -3 -16    8.67    2.06
  -1   3  15   70.51    3.47
  -1  -3  15   81.58    3.96
   1   3 -15   62.25    3.52
   1  -3 -15   69.67    3.65
  -1   3  15   73.69    3.65
  -1  -3  15   69.40    3.47
   1  -3 -15   82.76    3.80
   1  -3 -15   76.77    3.88
  -1   3  15   64.15    3.94
   1  -3 -15   63.71    3.76
  -1  -3  15   72.90    3.63
   1  -3 -14    1.96    1.57
  -1  -3  14    2.12    1.66
  -1   3  14    1.43    1.48
   1   3 -14    5.53    1.43
   1   3 -14    4.37    1.55
  -1   3  14    1.72    1.51
  -1  -3  14    3.09    1.45
   1   3 -14    3.27    1.39
  -1   3  14    2.52    2.21
  -1   3  14    1.04    2.03
   1  -3 -13  108.73    4.60
  -1  -3  13  118.08    4.59
  -1   3  13  104.60    4.32
  -1  -3  13  100.79    4.62
   1  -3 -13  111.28    4.55
   1   3 -13  101.31    4.46
  -1   3  13  101.73    4.43
   1   3 -13  104.36    4.26
   1  -3 -13  102.40    4.58
   1   3 -13   97.69    4.22
   1   3 -13   98.19    4.29
   1  -3 -13  105.53    4.54
  -1   3  13  104.09    4.82
   1   3 -12    4.03    1.09
   1  -3 -12    3.76    1.47
  -1  -3  12    4.46    1.20
   1  -3 -12    4.67    1.58
  -1   3  12    3.06    1.43
  -1  -3  12    5.08    1.56
  -1   3  12    1.83    1.63
   1  -3 -12    1.97    1.67
  -1  -3  12    1.90    1.92
   1   3 -12    4.13    1.31
   1  -3 -12    2.40    1.60
   1  -3 -12    2.20    1.65
   1   3 -12    2.70    1.49
  -1   3  12    2.74    1.38
  -1  -3  12    4.18    1.39
   1   3 -12    4.38    1.38
   1   3 -12    3.06    1.34
   1   3 -12    3.52    1.05
   1  -3 -12    3.00    1.41
  -1   3  12    3.05    2.16
  -1   3  12    3.11    1.87
   1  -3 -11    9.43    1.58
  -1   3  11    8.29    1.51
  -1  -3  11   13.52    1.76
  -1  -3  11   14.52    1.34
   1   3 -11   11.27    1.63
  -1  -3  11   13.48    1.94
  -1   3  11    9.49    1.68
   1   3 -11   10.47    1.38
   1  -3 -11    8.57    1.68
   1  -3 -11    8.54    1.80
   1  -3 -11    7.70    1.87
  -1  -3  11   11.67    1.79
   1   3 -11   12.74    1.24
  -1  -3  11   14.39    1.51
  -1   3  11    8.49    1.38
  -1   3  11    9.05    1.49
   1   3 -11   11.50    1.23
   1   3 -11   13.42    1.58
   1   3 -11   11.34    1.41
  -1   3  11    9.71    2.39
  -1   3  11    7.88    2.08
   1  -3 -11    8.24    1.57
  -1   3  10  113.07    4.30
   1  -3 -10  112.07    4.51
  -1   3  10  101.38    4.24
  -1   3  10  100.99    3.96
   1   3 -10  109.39    4.48
  -1   3  10  116.36    4.42
   1   3 -10  113.05    4.22
   1  -3 -10  110.94    4.63
  -1  -3  10  115.67    4.46
   1  -3 -10  119.62    4.49
   1   3 -10  108.31    4.15
  -1   3  10  110.39    4.23
  -1   3  10  113.22    4.33
  -1  -3  10  107.81    4.26
   1   3 -10  111.29    4.13
   1   3 -10  111.75    4.37
   1   3 -10  104.18    4.27
   1   3 -10  104.94    4.10
   1  -3 -10  111.76    4.44
  -1   3  10  110.97    4.70
  -1   3  10  107.92    4.82
  -1   3   9   12.38    1.47
   1  -3  -9   10.81    1.43
  -1   3   9   10.72    1.09
  -1  -3   9    5.41    1.07
  -1   3   9    8.26    1.32
   1   3  -9    7.75    1.00
  -1   3   9   10.30    0.99
  -1   3   9    9.02    0.98
   1   3  -9    7.38    0.96
   1   3  -9    7.85    0.97
  -1   3   9   10.94    1.10
   1  -3  -9   18.96    1.84
  -1  -3   9   12.45    1.77
   1  -3  -9   16.05    1.62
   1  -3  -9   18.57    1.80
  -1   3   9   16.57    1.59
   1   3  -9   13.15    1.27
  -1  -3   9   11.92    1.59
   1   3  -9   12.32    1.52
  -1   3   9   12.45    1.38
  -1   3   9   13.64    1.45
   1   3  -9    8.88    1.25
  -1  -3   9    6.21    1.26
   1   3  -9   10.58    1.32
   1   3  -9   10.79    1.17
   1   3  -9   11.79    1.57
   1  -3  -9   17.32    1.51
  -1   3   9   11.58    2.28
  -1   3   9   12.84    1.93
   1   3  -8 1800.50   61.92
  -1   3   8 1878.56   61.97
  -1   3   8 2060.56   62.27
  -1   3   8 1936.37   62.00
   1   3  -8 1949.39   62.00
  -1   3   8 1932.15   62.06
  -1   3   8 1902.07   62.00
  -1   3   8 1889.78   62.07
  -1  -3   8 1972.84   62.04
   1   3  -8 1882.17   61.99
  -1   3   8 1957.96   62.09
   1   3  -8 1943.22   62.00
  -1   3   8 1889.80   62.07
  -1  -3   8 1989.13   62.20
   1  -3  -8 1976.42   62.22
   1  -3  -8 1989.60   62.35
  -1   3   8 1987.48   62.35
   1   3  -8 1792.31   62.04
  -1   3   8 1903.19   62.14
  -1  -3   8 1888.87   62.42
  -1   3   8 1942.75   62.02
  -1  -3   8 1826.39   62.09
   1   3  -8 1649.31   61.95
  -1   3   8 1971.04   62.15
  -1   3   8 1948.62   62.16
   1   3  -8 1859.45   62.11
   1   3  -8 1793.36   62.12
   1   3  -8 1871.72   62.21
   1   3  -8 1722.78   62.04
  -1   3   8 1901.21   62.31
  -1   3   8 1890.89   62.40
   1  -3  -8 1951.23   62.24
   1   3  -8 1847.59   62.17
  -1   3   7   23.75    1.75
   1   3  -7   28.80    1.28
  -1   3   7   22.27    1.22
   1  -3  -7   25.19    1.63
  -1   3   7   22.97    1.49
  -1   3   7   22.62    1.38
  -1   3   7   23.78    1.41
  -1   3   7   22.76    1.47
   1   3  -7   29.47    1.47
   1   3  -7   31.69    1.48
   1   3  -7   32.08    1.48
  -1  -3   7   25.77    1.31
  -1   3   7   22.74    1.39
   1   3  -7   33.49    1.51
  -1   3   7   26.95    1.40
  -1   3   7   23.65    1.51
   1  -3  -7   27.51    1.84
  -1  -3   7   24.49    1.89
   1  -3  -7   27.45    1.83
  -1   3   7   23.65    1.52
  -1  -3   7   24.85    1.60
  -1   3   7   23.11    1.27
   1   3  -7   30.97    1.72
   1   3  -7   29.32    1.42
   1  -3  -7   26.67    1.66
  -1   3   7   24.48    1.48
   1   3  -7   29.87    1.57
  -1   3   7   23.15    1.68
  -1  -3   7   24.50    1.46
   1   3  -7   28.09    1.44
  -1   3   7   22.13    1.86
   1   3  -7   28.57    1.81
   1   3  -7   29.33    1.48
   1   3  -7   29.05    1.53
  -1   3   7   20.74    1.50
  -1   3   7   18.60    2.08
  -1   3   7   20.82    1.14
  -1   3   7   23.40    1.78
   1   3  -7   29.97    1.66
   1  -3  -7   23.94    1.55
  -1   3   6 2024.01   69.97
  -1   3   6 2050.96   70.06
   1  -3  -6 2248.17   70.34
  -1   3   6 2215.34   70.37
  -1   3   6 2152.69   70.19
   1   3  -6 2113.34   70.24
   1   3  -6 2107.33   70.20
   1   3  -6 2130.91   70.24
  -1   3   6 2156.67   70.19
  -1   3   6 2131.18   70.19
  -1   3   6 2141.04   70.26
  -1   3   6 2090.07   70.27
   1   3  -6 2093.94   70.19
   1   3  -6 2076.45   70.20
  -1  -3   6 2262.17   70.11
   1  -3  -6 2252.51   70.23
  -1   3   6 2091.01   70.27
   1  -3  -6 2347.43   70.29
   1  -3  -6 2338.18   70.38
   1   3  -6 2171.65   70.13
  -1   3   6 2086.82   69.98
  -1   3   6 2211.02   70.20
  -1  -3   6 2123.05   70.18
   1   3  -6 2192.26   70.27
  -1   3   6 2302.54   70.33
   1   3  -6 2076.73   70.18
  -1   3   6 2213.68   70.21
   1   3  -6 2009.68   70.16
  -1   3   6 2205.71   70.33
  -1   3   6 2054.44   70.06
   1   3  -6 2181.99   70.34
   1   3  -6 2209.47   70.23
  -1   3   6 2202.85   70.40
   1   3  -6 2141.91   70.22
  -1   3   6 2182.23   70.48
   1  -3  -6 2304.15   70.29
   1   3  -6 2191.95   70.33
  -1   3   6 2133.34   70.23
  -1   3   6 2202.90   70.10
  -1   3   6 2067.75   70.33
  -1   3   5   24.82    1.07
  -1   3   5   24.25    1.70
   1   3  -5   21.85    1.46
  -1   3   5   22.05    1.52
  -1   3   5   24.95    1.41
   1   3  -5   22.00    1.47
  -1   3   5   24.39    1.54
  -1   3   5   23.99    1.42
   1   3  -5   20.87    1.45
   1   3  -5   21.58    1.43
   1   3  -5   21.24    1.48
   1  -3  -5   28.48    1.34
  -1   3   5   22.97    1.52
  -1   3   5   24.18    1.44
  -1  -3   5   18.16    1.07
   1  -3  -5   34.21    1.75
  -1  -3   5   24.13    1.61
   1   3  -5   25.15    1.16
   1  -3  -5   34.01    1.49
   1  -3  -5   29.25    1.55
   1   3  -5   22.54    1.45
  -1   3   5   25.64    1.28
   1   3  -5   25.99    1.48
  -1   3   5   24.30    1.16
  -1   3   5   26.87    1.67
  -1  -3   5   19.70    1.19
   1   3  -5   22.99    1.40
  -1   3   5   27.49    1.77
   1   3  -5   25.64    1.43
   1   3  -5   26.80    1.72
  -1   3   5   28.11    1.57
   1   3  -5   28.80    1.53
  -1   3   5   27.29    1.51
   1  -3  -5   27.88    1.37
  -1   3   5   26.49    2.12
  -1   3   5   27.50    1.64
  -1   3   5   24.96    1.20
   1   3  -5   23.70    1.54
   1   3  -5   24.67    1.57
  -1   3   4    2.54    0.73
  -1   3   4    3.61    1.27
   1   3  -4    4.26    1.10
   1   3  -4    5.03    1.14
   1   3  -4    4.42    1.12
  -1   3   4    4.04    1.16
  -1   3   4    2.83    1.13
   1  -3  -4    3.37    0.70
  -1   3   4    4.36    1.02
  -1   3   4    4.22    1.09
   1   3  -4    3.79    1.10
   1   3  -4    4.82    1.11
  -1  -3   4    3.59    0.53
  -1   3   4    3.93    1.16
   1   3  -4    3.83    1.09
  -1   3   4    4.37    1.01
   1  -3  -4    2.94    1.12
   1  -3  -4    2.94    1.22
   1  -3  -4    2.85    0.89
   1   3  -4    2.91    1.20
   1  -3  -4    2.01    0.93
  -1  -3   4    2.16    1.12
  -1   3   4    3.70    1.37
  -1   3   4    3.61    0.80
   1   3  -4    4.48    1.14
   1   3  -4    4.75    1.08
  -1  -3   4    4.27    0.69
  -1   3   4    2.67    1.25
   1   3  -4    3.57    1.20
   1   3  -4    3.63    1.14
   1   3  -4    3.09    1.19
   1   3  -4    3.62    1.05
  -1   3   4    3.38    1.30
  -1   3   4    2.31    1.19
  -1   3   4    2.76    1.10
   1   3  -4    3.31    1.08
   1   3  -4    4.57    1.28
  -1   3   4    2.64    1.78
   1   3  -4    3.55    1.06
  -1   3   4    2.43    1.01
  -1   3   4    3.24    0.77
   1   3  -4    4.31    1.07
   1   3  -4    3.64    1.16
  -1   3   4    1.87    1.05
  -1  -3   3 1944.80   71.09
   1   3  -3 2030.83   71.29
  -1   3   3 2140.25   71.41
   1   3  -3 2041.12   71.31
  -1   3   3 2020.29   71.29
  -1   3   3 2017.58   71.29
  -1   3   3 2026.65   71.28
  -1   3   3 2095.48   71.36
   1   3  -3 2060.64   71.30
   1  -3  -3 2050.07   71.12
  -1   3   3 2091.73   71.38
  -1   3   3 2074.73   71.38
   1   3  -3 2089.35   71.35
   1   3  -3 2085.37   71.35
   1   3  -3 2061.42   71.31
   1  -3  -3 2296.61   71.10
   1  -3  -3 2373.85   71.22
   1   3  -3 2290.67   71.35
  -1   3   3 2344.84   71.57
  -1   3   3 2348.50   71.50
  -1  -3   3 2615.83   71.43
   1  -3  -3 2397.20   71.25
  -1  -3   3 2310.99   71.17
  -1  -3   3 2117.58   71.12
  -1   3   3 2198.77   71.38
   1   3  -3 2138.68   71.32
   1   3  -3 2168.67   71.34
  -1   3   3 2112.66   71.28
   1   3  -3 2159.67   71.28
   1   3  -3 2121.33   71.32
   1   3  -3 2151.31   71.29
  -1   3   3 2223.78   71.39
  -1   3   3 2093.36   71.22
  -1   3   3 2091.04   71.15
   1   3  -3 2495.27   71.35
  -1   3   3 2281.76   71.35
   1   3  -3 2265.52   71.32
  -1   3   3 2236.70   71.39
   1   3  -3 2164.90   71.30
  -1   3   3 2225.96   71.34
  -1   3   3 2457.66   71.37
   1   3  -3 2245.55   71.36
   1   3  -3 2340.27   71.39
  -1   3   3 2269.80   71.32
   1   3  -3 2155.36   71.27
  -1   3   3 2175.74   71.33
   1   3  -3 2274.99   71.32
  -1   3   3 2202.98   71.31
  -1   3   3 2168.64   71.25
  -1   3   3 2268.81   71.46
   1   3  -3 2175.23   71.35
  -1   3   2  140.08    5.31
   1   3  -2  135.81    5.14
   1   3  -2  137.75    5.23
  -1   3   2  131.84    5.24
   1   3  -2  138.27    5.17
  -1   3   2  136.30    5.25
  -1   3   2  130.48    5.14
   1   3  -2  137.70    5.17
  -1   3   2  136.52    5.24
   1   3  -2  140.46    5.17
   1   3  -2  133.14    5.20
  -1   3   2  128.86    5.15
  -1   3   2  131.02    5.13
   1   3  -2  165.68    5.23
  -1   3   2  163.91    5.49
  -1   3   2  164.18    5.43
   1   3  -2  157.99    5.26
   1   3  -2  146.91    5.21
  -1   3   2  139.73    5.12
   1   3  -2  148.85    5.26
  -1   3   2  139.02    5.06
   1   3  -2  142.21    5.16
   1   3  -2  144.83    5.14
   1   3  -2  145.58    5.10
  -1   3   2  147.02    5.28
  -1   3   2  138.04    5.24
  -1   3   2  135.36    5.08
  -1   3   2  147.70    5.15
   1   3  -2  165.12    5.25
   1   3  -2  143.37    5.19
   1   3  -2  149.53    5.15
  -1   3   2  162.61    5.26
  -1   3   2  157.49    5.24
   1   3  -2  158.45    5.16
   1   3  -2  158.87    5.24
  -1   3   2  166.44    5.19
  -1   3   2  147.69    5.28
   1   3  -2  151.23    5.12
   1   3  -2  155.31    5.16
  -1   3   2  146.75    5.16
  -1   3   2  160.88    5.16
   1   3  -2  143.31    5.19
  -1   3   2  148.13    5.20
  -1   3   2  141.22    5.08
  -1   3   1 2609.37   87.89
   1   3  -1 2640.28   87.84
  -1   3   1 2543.59   87.86
  -1   3   1 2509.75   87.88
   1   3  -1 2666.04   87.84
  -1   3   1 2566.86   87.82
  -1  -3   1 2577.41   87.59
  -1   3   1 2591.65   87.88
  -1  -3   1 2599.38   87.63
  -1   3   1 2553.15   87.81
  -1   3   1 2539.70   87.88
  -1   3   1 2569.29   87.82
   1   3  -1 2696.95   87.83
   1   3  -1 2548.01   87.87
   1   3  -1 2582.36   87.87
   1   3  -1 2712.64   87.85
  -1   3   1 2769.36   87.93
  -1   3   1 2779.46   87.95
   1   3  -1 2761.36   87.87
   1   3  -1 2888.90   87.85
  -1   3   1 2676.26   87.79
   1   3  -1 2699.88   87.79
  -1   3   1 2784.99   87.80
   1   3  -1 2726.19   87.86
  -1   3   1 2668.71   87.86
  -1   3   1 2652.77   87.78
  -1   3   1 2742.62   87.89
   1   3  -1 2703.67   87.82
   1   3  -1 2730.52   87.79
  -1   3   1 2718.45   87.84
   1   3  -1 2812.76   87.79
  -1   3   1 2762.87   87.82
  -1   3   1 2724.49   87.86
  -1   3   1 2742.70   87.82
   1   3  -1 2790.04   87.84
   1   3  -1 2844.47   87.90
   1   3  -1 2858.68   87.81
  -1   3   1 2734.64   87.85
  -1   3   1 2669.76   87.82
  -1   3   1 2617.34   87.84
   1   3  -1 2773.65   87.84
   1   3  -1 2779.53   87.81
  -1   3   1 2706.12   87.80
  -1   3   1 2754.12   87.80
   1   3  -1 2678.63   87.79
   1   3  -1 2729.65   87.83
  -1   3   0   36.25    1.85
  -1   3   0   34.87    1.71
   1   3   0   31.00    1.65
  -1   3   0   33.88    1.83
   1   3   0   34.63    1.73
  -1   3   0   35.05    1.87
   1   3   0   34.29    1.79
   1   3   0   34.79    1.75
   1   3   0   33.93    1.79
  -1   3   0   37.11    1.72
  -1   3   0   36.84    1.71
  -1  -3   0   32.16    1.22
  -1   3   0   38.69    1.77
   1   3   0   35.09    1.74
  -1   3   0   36.66    1.84
  -1  -3   0   29.15    1.49
  -1   3   0   29.99    1.85
  -1   3   0   30.47    1.71
  -1  -3   0   27.92    1.24
  -1   3   0   30.24    1.95
   1   3   0   28.78    1.61
   1   3   0   26.31    1.70
   1   3   0   28.64    1.80
   1   3   0   33.64    1.64
   1   3   0   34.96    1.55
  -1   3   0   35.35    1.56
  -1   3   0   32.29    1.85
  -1  -3   0   31.86    1.36
  -1   3   0   32.94    1.60
  -1   3   0   35.88    1.88
   1   3   0   30.60    1.51
  -1   3   0   34.30    1.60
   1   3   0   30.52    1.70
  -1   3   0   28.70    1.71
   1   3   0   24.54    1.83
  -1   3   0   29.62    1.74
   1   3   0   27.20    1.76
   1   3   0   27.31    1.57
   1   3   0   31.37    1.57
   1   3   0   28.96    1.72
  -1   3   0   30.38    1.80
  -1   3   0   31.73    1.60
  -1   3   0   31.37    1.77
   1   3   0   29.21    1.77
   1   3   0   29.29    1.59
   1   3   0   34.57    1.63
   1   3   0   29.98    2.18
  -1   3   0   36.70    1.64
  -1   3   0   31.54    1.75
  -1   3   0   33.83    1.63
   1   3   0   27.86    1.55
  -1   3   0   31.67    1.64
   1   3   1    6.55    0.67
  -1   3  -1    7.25    1.23
   1   3   1    7.32    1.01
  -1   3  -1    6.81    1.07
   1   3   1    7.92    1.16
  -1   3  -1    9.08    1.30
  -1   3  -1    9.43    1.23
  -1   3  -1    9.07    1.14
   1   3   1    9.87    1.16
   1   3   1   10.43    1.23
  -1   3  -1    7.99    1.29
   1   3   1    8.74    1.22
  -1   3  -1    9.29    1.36
   1   3   1    8.84    1.15
  -1   3  -1    9.91    1.21
   1   3   1    9.78    1.27
   1   3   1    4.39    1.51
  -1  -3  -1    4.28    0.73
  -1  -3  -1    5.50    0.79
  -1  -3  -1    4.55    0.52
  -1  -3  -1    4.46    0.98
   1  -3   1    5.26    0.99
   1   3   1    4.68    1.08
   1   3   1    7.17    0.99
  -1   3  -1    6.94    1.06
  -1   3  -1    7.10    0.98
  -1  -3  -1    6.54    0.81
  -1   3  -1    7.96    1.38
   1   3   1    7.17    0.87
  -1   3  -1    5.51    1.04
  -1   3  -1    8.34    1.38
  -1   3  -1    6.04    1.06
  -1   3  -1    5.65    1.27
  -1   3  -1    5.04    1.17
   1   3   1    4.79    1.23
   1   3   1    5.66    0.98
   1   3   1    6.18    1.28
  -1   3  -1    4.38    1.15
   1   3   1    5.50    1.26
  -1   3  -1    4.44    1.18
  -1   3  -1    6.09    1.02
   1   3   1    7.26    1.08
  -1   3  -1    6.10    1.21
   1   3   1    6.46    0.98
   1   3   1    9.39    1.85
  -1   3  -1    5.51    1.22
   1   3   1    5.82    1.20
  -1   3  -1    5.20    1.06
  -1   3  -1    6.00    1.09
   1   3   1    5.86    1.03
   1   3   2  135.01    4.37
  -1   3  -2  123.21    4.50
   1   3   2  136.99    4.62
  -1   3  -2  119.83    4.57
  -1   3  -2  133.73    4.67
   1   3   2  138.81    4.64
   1   3   2  146.37    4.61
  -1   3  -2  140.79    4.59
  -1   3  -2  127.50    4.67
   1   3   2  140.16    4.64
  -1   3  -2  131.81    4.56
   1   3   2  147.99    4.61
  -1   3  -2  132.28    4.57
   1   3   2  148.57    4.61
  -1   3  -2  131.83    4.69
  -1  -3  -2  115.93    4.52
  -1  -3  -2  112.61    4.33
  -1  -3  -2  117.21    4.45
   1   3   2  131.79    4.62
   1  -3   2  127.20    4.60
  -1  -3  -2  118.54    4.38
  -1   3  -2  117.52    4.54
   1  -3   2  116.71    4.26
  -1   3  -2  118.37    4.54
   1   3   2  114.96    4.29
  -1   3  -2  128.15    4.67
  -1   3  -2  126.69    4.50
   1   3   2  133.78    4.39
  -1   3  -2  122.46    4.54
  -1  -3  -2  126.52    4.44
   1   3   2  129.09    4.47
  -1   3  -2  136.39    4.66
   1   3   2  148.74    4.54
   1   3   2  114.21    4.48
   1   3   2  112.84    4.62
  -1   3  -2  102.14    4.51
  -1   3  -2  119.12    4.52
  -1   3  -2  115.57    4.57
  -1   3  -2  124.50    4.61
   1   3   2  132.80    4.56
   1   3   2  138.90    4.68
   1   3   2  123.78    4.55
  -1   3  -2  118.75    4.58
   1   3   2  126.39    4.44
  -1   3  -2  123.54    4.63
   1   3   2  127.90    4.41
   1   3   2  134.00    5.05
  -1   3  -2  114.70    4.55
   1   3   2  127.31    4.49
  -1   3  -2  133.99    4.56
  -1   3  -2  121.27    4.54
   1   3   2  157.55    4.64
   1   3   3    7.85    0.90
   1  -3   3    6.16    0.44
  -1   3  -3    5.47    0.98
  -1   3  -3    5.93    1.11
   1   3   3    8.01    1.17
  -1   3  -3    5.23    1.12
  -1   3  -3    6.59    1.28
  -1   3  -3    6.09    1.28
  -1   3  -3    6.08    1.09
   1   3   3   10.52    1.17
   1   3   3   10.49    1.18
   1   3   3   10.82    1.16
   1   3   3   10.61    1.15
  -1   3  -3    6.42    1.16
  -1   3  -3    5.86    1.26
   1   3   3   10.89    1.13
  -1  -3  -3    7.54    1.27
   1  -3   3    3.49    1.05
  -1  -3  -3    6.90    0.88
  -1  -3  -3    8.18    1.19
  -1  -3  -3    5.98    0.97
  -1   3  -3    3.98    1.05
  -1   3  -3    6.57    1.37
  -1   3  -3    5.82    0.98
  -1   3  -3    6.44    1.25
   1  -3   3    3.43    0.67
  -1   3  -3    4.87    1.06
   1   3   3    6.95    0.72
   1   3   3    7.56    0.77
  -1  -3  -3    8.51    1.02
  -1   3  -3    5.01    1.11
   1   3   3    6.98    1.00
   1   3   3    7.34    1.14
  -1   3  -3    4.28    1.26
   1   3   3    7.84    1.31
   1   3   3    7.38    1.41
  -1   3  -3    5.86    1.13
  -1   3  -3    3.67    1.01
  -1   3  -3    5.70    1.09
  -1   3  -3    4.13    1.16
  -1   3  -3    5.33    1.26
   1   3   3    6.64    2.13
  -1   3  -3    5.02    1.15
   1   3   3    7.23    1.03
   1   3   3    7.86    1.05
  -1   3  -3    5.38    1.12
   1   3   3    7.66    0.84
   1   3   4  186.40    6.84
  -1   3  -4  197.78    6.72
   1   3   4  170.05    6.43
   1   3   4  194.99    6.72
  -1   3  -4  192.03    6.68
   1   3   4  182.97    6.51
  -1   3  -4  181.45    6.73
   1   3   4  172.29    6.71
   1   3   4  175.29    6.72
  -1   3  -4  192.62    6.83
   1   3   4  173.30    6.77
  -1   3  -4  192.23    6.83
   1   3   4  177.56    6.72
  -1   3  -4  186.64    6.80
  -1   3  -4  177.76    6.71
  -1   3  -4  184.15    6.74
  -1  -3  -4  174.08    6.74
   1   3   4  170.61    6.76
  -1   3  -4  224.53    6.81
   1   3   4  213.35    6.65
  -1  -3  -4  214.78    6.97
   1   3   4  213.90    6.58
   1  -3   4  242.24    6.97
  -1  -3  -4  214.86    6.75
   1  -3   4  236.16    6.65
  -1   3  -4  207.85    6.59
  -1   3  -4  235.02    6.95
  -1  -3  -4  228.96    6.94
  -1  -3  -4  214.30    6.77
   1   3   4  202.74    6.68
   1  -3   4  211.24    6.66
  -1  -3  -4  183.44    6.79
  -1   3  -4  196.01    6.84
  -1   3  -4  188.00    6.81
  -1   3  -4  200.54    6.86
  -1   3  -4  203.23    6.80
   1   3   4  196.88    6.76
  -1   3  -4  210.88    6.94
  -1   3  -4  206.21    6.84
   1   3   4  216.38    6.78
  -1   3  -4  219.29    6.75
  -1   3  -4  216.52    6.81
   1   3   4  204.10    6.94
   1   3   4  205.26    6.94
  -1   3  -4  202.90    6.84
  -1   3  -4  206.19    6.83
   1   3   4  202.53    6.74
   1   3   4  188.26    6.60
   1   3   4  203.82    6.76
  -1   3  -4  214.30    6.82
   1   3   4  208.13    7.16
  -1   3  -4  195.28    6.88
   1   3   5   23.09    1.63
  -1   3  -5   32.70    1.37
   1   3   5   22.57    1.45
   1   3   5   22.33    1.46
  -1   3  -5   35.49    1.53
  -1   3  -5   35.84    1.51
  -1  -3  -5   18.94    1.41
   1   3   5   22.73    1.46
  -1   3  -5   33.79    1.57
   1   3   5   21.94    1.42
  -1   3  -5   35.39    1.52
  -1   3  -5   31.17    1.56
  -1   3  -5   35.00    1.59
   1   3   5   21.15    1.45
  -1  -3  -5   17.56    1.45
   1  -3   5   31.13    1.34
   1   3   5   24.27    1.29
   1   3   5   21.30    1.26
  -1   3  -5   28.38    1.29
  -1  -3  -5   16.12    1.75
  -1   3  -5   31.70    1.67
   1  -3   5   32.08    1.79
  -1  -3  -5   17.69    1.67
  -1   3  -5   30.46    1.54
   1  -3   5   32.14    1.36
  -1   3  -5   30.73    1.76
   1   3   5   20.67    1.34
  -1  -3  -5   17.75    1.56
  -1   3  -5   33.81    1.71
  -1   3  -5   33.04    1.56
  -1   3  -5   28.61    1.86
  -1   3  -5   29.93    1.24
   1   3   5   21.44    1.45
  -1   3  -5   28.34    1.65
  -1   3  -5   27.93    1.60
   1   3   5   22.60    1.41
   1   3   5   21.06    2.26
   1   3   5   23.92    1.51
   1   3   5   20.57    1.44
   1   3   5   19.31    1.11
  -1   3  -5   29.80    1.58
   1   3   6   27.48    1.71
   1  -3   6   26.49    1.16
   1   3   6   24.95    1.43
  -1   3  -6   25.28    1.39
   1   3   6   25.13    1.47
  -1   3  -6   25.57    1.45
   1   3   6   24.83    1.42
  -1   3  -6   24.00    1.40
  -1   3  -6   24.97    1.48
  -1   3  -6   27.29    1.50
   1   3   6   26.95    1.25
  -1   3  -6   25.49    1.48
   1   3   6   25.06    1.44
  -1  -3  -6   19.99    1.53
   1   3   6   29.31    1.52
   1  -3   6   30.51    1.40
  -1   3  -6   25.41    1.37
  -1  -3  -6   25.13    1.79
   1   3   6   29.05    1.37
  -1   3  -6   26.29    1.69
   1  -3   6   30.32    1.89
  -1  -3  -6   26.21    1.62
  -1  -3  -6   25.08    1.87
   1   3   6   30.85    1.78
   1   3   6   26.05    1.45
  -1   3  -6   24.17    1.62
  -1  -3  -6   21.67    1.68
   1  -3   6   27.60    1.39
  -1   3  -6   23.34    1.49
   1   3   6   29.11    1.56
  -1   3  -6   25.83    1.57
  -1   3  -6   24.87    1.27
  -1   3  -6   25.52    1.48
  -1   3  -6   24.65    1.56
   1   3   6   28.53    1.63
   1   3   6   26.80    1.43
  -1   3  -7   58.30    2.70
   1  -3   7   62.66    2.46
   1   3   7   66.52    2.90
   1   3   7   62.01    2.61
  -1   3  -7   58.80    2.66
   1   3   7   64.51    2.58
  -1   3  -7   56.52    2.63
   1   3   7   59.49    2.62
  -1   3  -7   56.15    2.64
   1   3   7   60.53    2.62
  -1  -3  -7   60.84    2.84
  -1   3  -7   61.01    2.60
  -1   3  -7   60.09    2.60
   1   3   7   81.42    2.72
   1   3   7   80.37    3.11
  -1  -3  -7   77.40    3.23
   1  -3   7   80.11    2.68
  -1   3  -7   76.51    2.72
   1  -3   7   81.41    3.17
   1   3   7   77.23    2.85
  -1  -3  -7   79.14    2.97
  -1  -3  -7   81.65    3.15
  -1   3  -7   63.12    2.72
   1  -3   7   72.98    2.76
   1   3   7   70.84    2.80
  -1  -3  -7   68.92    3.00
  -1   3  -7   70.12    2.65
   1   3   7   75.66    2.89
  -1   3  -7   69.16    2.85
  -1   3  -7   71.65    2.69
  -1  -3  -7   73.37    3.03
   1   3   7   74.72    2.98
  -1   3  -7   64.57    2.80
   1   3   7   74.19    2.66
  -1  -3  -8  335.33   10.72
   1   3   8  308.47   10.47
  -1   3  -8  288.60   10.36
   1  -3   8  291.97   10.09
   1   3   8  304.82   10.18
  -1   3  -8  301.65   10.21
   1   3   8  297.76   10.18
  -1   3  -8  309.95   10.17
  -1   3  -8  304.37   10.17
   1   3   8  309.14   10.18
   1   3   8  309.32   10.25
  -1   3  -8  302.86   10.21
  -1   3  -8  300.58   10.57
   1  -3   8  297.22   10.24
   1   3   8  299.95   10.02
   1   3   8  292.83   10.57
  -1  -3  -8  311.90   10.51
   1   3   8  280.59   10.38
  -1  -3  -8  316.79   10.64
  -1   3  -8  300.60   10.31
   1  -3   8  301.64   10.69
   1   3   8  308.64   10.41
  -1  -3  -8  319.09   10.61
   1  -3   8  304.46   10.37
  -1   3  -8  295.28   10.33
  -1   3  -8  303.56   10.39
  -1   3  -8  303.17   10.22
  -1   3  -8  299.60   10.39
  -1   3  -8  292.69   10.25
   1   3   8  287.06   10.16
  -1   3  -8  294.28   10.37
   1   3   8  317.73   10.56
  -1  -3  -8  302.44   10.59
   1   3   9  831.28   28.35
  -1  -3  -9  866.79   28.60
  -1   3  -9  818.91   28.29
   1   3   9  841.90   28.20
   1   3   9  782.90   28.03
   1  -3   9  793.68   28.50
   1  -3   9  859.02   28.30
  -1  -3  -9  916.69   28.48
   1  -3   9  909.97   28.22
  -1   3  -9  904.69   28.55
   1   3   9  817.12   28.33
   1  -3   9  871.94   28.67
  -1   3  -9  875.77   28.28
   1   3   9  893.96   28.55
  -1   3  -9  838.63   28.25
   1  -3   9  874.48   28.33
   1   3   9  904.57   28.39
  -1   3  -9  826.13   28.30
  -1   3  -9  819.57   28.22
  -1  -3  -9  885.66   28.57
   1   3   9  900.33   28.51
  -1   3  -9  833.29   28.28
  -1   3 -10   58.73    2.74
   1   3  10   63.40    2.83
  -1  -3 -10   61.92    3.10
   1  -3  10   60.21    2.70
   1  -3  10   62.52    3.14
   1   3  10   67.49    2.67
  -1  -3 -10   60.48    3.00
   1  -3  10   54.54    2.58
  -1   3 -10   59.73    3.08
  -1   3 -10   59.49    2.75
   1   3  10   56.26    2.94
  -1  -3 -10   58.36    3.13
  -1   3 -10   57.73    2.58
   1  -3  10   62.88    2.77
   1   3  10   61.00    2.82
  -1   3 -10   54.52    2.61
  -1   3 -10   51.64    2.67
  -1   3 -10   57.85    2.64
   1   3  10   59.03    3.00
  -1  -3 -10   55.55    2.93
  -1  -3 -11   95.77    3.96
  -1   3 -11   72.03    3.38
   1   3  11   85.57    3.44
   1  -3  11   78.04    3.39
   1  -3  11   77.89    3.79
   1   3  11   88.51    3.38
  -1   3 -11   74.04    3.37
  -1   3 -11   72.74    3.65
  -1  -3 -11   85.26    3.72
   1   3  11   80.99    3.68
  -1  -3 -11   83.70    3.87
   1  -3  11   75.63    3.45
  -1   3 -11   75.94    3.23
   1   3  11   93.85    3.59
  -1   3 -11   74.10    3.34
  -1  -3 -11   88.44    3.83
  -1   3 -11   70.75    3.27
   1   3  11   89.85    3.77
  -1  -3 -12  140.31    5.74
  -1  -3 -12  155.83    5.76
   1   3  12  153.33    5.27
   1  -3  12  162.75    5.38
   1  -3  12  151.18    5.79
  -1  -3 -12  132.89    5.48
   1   3  12  103.98    5.31
  -1   3 -12  126.10    5.51
  -1   3 -12  130.19    5.24
  -1   3 -12  127.98    5.16
  -1  -3 -12  129.59    5.61
  -1   3 -13    7.42    1.41
  -1  -3 -13    6.74    1.85
   1  -3  13    7.06    1.74
  -1  -3 -13    7.53    1.79
   1   3  13    8.81    1.41
   1  -3  13    6.16    1.44
   1   3  13    2.45    1.74
  -1   3 -13    4.86    1.73
  -1   3 -13    6.74    1.48
   1  -3  13    5.26    1.40
   1   3  13    6.34    1.54
  -1   3 -13    6.26    1.30
   1   3  13    5.36    1.82
   1  -3  14  622.48   19.85
  -1   3 -14  540.47   19.98
  -1  -3 -14  554.03   19.92
   1  -3  14  582.53   19.83
   1   3  14  581.24   19.87
  -1  -3 -14  606.11   20.23
  -1   3 -14  562.42   19.80
  -1  -3 -14  573.11   20.10
   1   3  14  574.77   20.07
   1   3  14  578.52   20.30
   1  -3  15    9.15    1.99
   1  -3  15    6.20    1.97
   1  -3  15    8.49    1.65
  -1  -3 -15   13.37    2.05
  -1   3 -15   12.94    1.73
  -1   3 -15   10.62    1.87
   1   3  15   14.79    1.86
   1  -3  15   10.49    1.73
  -1  -3 -15   11.28    2.09
  -1   3 -15    7.52    1.55
  -1  -3 -15   13.39    2.13
   1   3  15   16.67    2.87
   1   3  15   13.61    2.35
   1  -3  16    0.50    1.72
   1  -3  16    2.23    1.85
  -1   3 -16    0.91    1.81
  -1  -3 -16    3.26    1.94
  -1   3 -16    1.86    1.54
   1  -3  16    2.69    1.63
   1   3  16    0.52    1.59
  -1  -3 -16    1.70    1.76
  -1  -3 -16    2.58    1.76
   1   3  16    0.90    2.15
  -1  -3 -16   -0.17    2.02
   1   3  16   -0.06    2.56
  -1  -3 -17    3.54    2.07
  -1  -3 -17    5.57    1.97
   1  -3  17    6.56    2.07
   1  -3  17    1.96    1.99
  -1  -3 -17    6.90    2.11
  -1   3 -17    5.78    1.99
  -1   3 -17    5.73    1.73
   1   3  17    4.79    1.91
   1  -3  17    5.20    1.81
   1   3  17    3.65    1.76
   1   3  17    7.50    2.61
  -1  -3 -17    4.69    2.19
   1   3  17    3.96    2.83
  -1  -3 -18   43.41    3.34
  -1  -3 -18   43.29    3.36
   1  -3  18   51.55    3.49
   1  -3  18   42.81    3.33
  -1   3 -18   37.03    3.15
  -1  -3 -18   50.39    3.35
  -1   3 -18   43.12    2.86
   1   3  18   49.85    3.22
   1  -3  18   46.26    3.06
   1   3  18   37.05    2.86
  -1  -3 -18   48.70    3.44
   1   3  18   42.71    3.62
   1  -3  18   46.46    3.23
  -1  -3 -19   63.68    3.95
  -1  -3 -19   69.75    4.05
   1  -3  19   67.99    3.99
   1  -3  19   60.89    3.93
  -1   3 -19   55.89    3.37
  -1  -3 -19   66.00    3.83
   1   3  19   67.82    3.79
   1  -3  19   64.71    3.66
   1   3  19   61.60    3.52
   1   3  19   60.19    4.19
   1  -3  19   67.11    3.97
  -1  -3 -19   63.00    4.09
  -1  -3 -20    4.69    1.95
  -1  -3 -20    2.85    2.06
  -1  -3 -20    3.77    2.12
   1  -3  20    5.17    2.49
  -1  -3 -20    1.29    2.16
   1  -3  20    1.28    1.92
   1   3  20    2.80    1.94
  -1   3 -20    2.71    2.13
   1   3  20    1.56    2.55
   1  -3  20   -0.24    2.35
   1   3  20    0.89    2.56
  -1  -3 -20    2.76    2.21
  -1  -3 -21   72.98    4.07
  -1  -3 -21   71.30    3.91
   1  -3  21   79.56    4.37
  -1  -3 -21   66.90    3.98
   1  -3  21   66.07    3.77
   1   3  21   71.58    3.86
   1   3  21   67.97    4.31
  -1   3 -21   59.11    3.87
  -1  -3 -21   66.18    4.16
   1  -3  21   68.73    4.29
   1   3  21   60.64    4.19
  -1  -3 -22   44.95    2.89
  -1  -3 -22   47.05    3.14
   1  -3  22   47.83    3.56
  -1  -3 -22   34.47    3.01
  -1   3 -22   33.08    2.90
   1   3  22   32.76    3.31
  -1  -3 -22   36.78    3.11
   1   3  22   36.88    3.39
  -1  -3 -23    6.70    1.94
   1   3  23    7.24    1.88
   1  -3  23    3.42    1.74
   1  -3  23    6.21    2.34
   1   3  23    5.28    2.33
  -1  -3 -23    6.97    2.05
  -1   3 -23    4.12    1.98
  -1  -3 -23    6.64    2.08
   1   3  23    6.48    2.32
   1  -3  23    3.68    2.33
  -1  -3 -24    3.63    1.73
  -1   3 -24   -0.48    1.77
   1   3  24    2.68    2.03
  -1  -3 -24    1.58    1.73
   1  -3  24    3.35    2.10
   1  -3  24    1.41    1.49
   1   3  24    2.46    1.65
  -1  -3 -25    1.14    1.50
   1  -3  25    0.42    1.57
   1   3  25   -0.08    1.76
  -1  -3 -25    1.16    1.53
  -1   3 -25    0.61    1.57
   1  -3  25    2.08    1.81
  -1   3 -25    0.07    1.42
   1  -3  25    0.39    1.28
  -1   3 -25    0.83    1.35
   1   3  25    1.13    1.42
   1  -3  26   21.77    1.76
  -1  -3 -26   18.55    1.77
   1   3  26   15.60    1.90
  -1   3 -26   17.79    1.82
  -1   3 -26   18.67    1.70
  -1   3 -26   19.39    1.61
   1   3  26   21.11    1.66
   1  -3  26   19.30    1.56
   1  -3  27    3.16    1.20
  -1   3 -27    3.50    1.20
   1   3  27    3.27    1.21
   1   3  27    4.74    1.16
  -1   3 -27    3.99    1.07
  -1   3 -27    4.04    1.01
  -1   3 -28    1.43    0.90
   1  -4 -28   39.09    2.01
   1   4 -28   34.61    1.98
   1   4 -28   41.62    1.94
   1   4 -27   42.00    2.43
   1  -4 -27   46.71    2.52
  -1   4  27   46.91    2.34
   1   4 -27   40.67    2.21
   1   4 -27   45.84    2.36
  -1  -4  26    4.54    1.50
   1  -4 -26    4.84    1.67
   1   4 -26    3.29    1.55
  -1   4  26    1.75    1.50
   1   4 -26    2.75    1.30
  -1   4  26    5.13    1.53
   1   4 -26    2.95    1.39
   1  -4 -25   22.31    2.15
   1  -4 -25   19.06    1.96
  -1  -4  25   25.13    2.19
  -1   4  25   18.56    1.83
   1   4 -25   22.11    1.99
  -1   4  25   18.48    2.18
   1  -4 -25   14.84    2.11
   1   4 -25   16.68    2.09
   1   4 -25   16.83    1.85
   1  -4 -24    1.48    1.63
   1  -4 -24    2.60    1.81
   1  -4 -24    2.36    1.77
  -1   4  24    2.49    1.50
  -1  -4  24    1.29    1.32
   1   4 -24    2.03    1.78
  -1   4  24    2.13    1.93
  -1   4  24    2.59    1.50
   1  -4 -24    3.23    2.02
   1   4 -24    2.02    1.60
  -1  -4  24    2.85    1.79
   1  -4 -23   75.86    3.95
   1  -4 -23   70.81    3.95
  -1  -4  23   73.72    4.26
  -1  -4  23   75.92    3.60
  -1   4  23   72.61    3.68
  -1   4  23   64.18    3.58
  -1   4  23   68.14    4.00
  -1  -4  23   69.28    3.93
   1  -4 -23   63.65    3.89
   1   4 -23   67.00    3.63
   1  -4 -22   10.27    2.16
  -1  -4  22   11.32    2.26
  -1  -4  22   11.64    2.62
   1  -4 -22    9.84    2.21
  -1   4  22   10.71    1.99
   1   4 -22   10.71    2.22
  -1   4  22   12.27    2.50
   1  -4 -22   10.89    2.24
   1   4 -22   10.20    1.91
  -1  -4  22   11.59    2.40
   1  -4 -21    6.49    2.27
   1  -4 -21   12.64    2.29
  -1  -4  21    7.54    2.12
  -1  -4  21   14.39    2.84
   1  -4 -21    8.40    2.23
  -1  -4  21   11.37    1.98
  -1   4  21    9.89    2.04
  -1   4  21    7.69    2.55
  -1   4  21    6.95    1.93
   1   4 -21    9.78    2.25
  -1  -4  21   10.65    2.42
   1  -4 -21    8.35    2.25
   1  -4 -20   10.76    2.30
   1  -4 -20   12.39    2.38
   1  -4 -20   10.74    2.14
  -1  -4  20   14.41    2.45
  -1  -4  20   14.03    2.81
   1  -4 -20    7.66    2.26
  -1  -4  20   10.29    2.00
  -1   4  20    9.24    2.06
  -1   4  20    5.97    2.38
   1   4 -20    9.08    2.31
  -1   4  20    7.70    1.97
  -1  -4  20   11.41    2.49
   1  -4 -20    7.87    2.15
   1  -4 -19   72.86    3.91
   1  -4 -19   79.24    4.33
  -1  -4  19   74.55    4.36
  -1  -4  19   64.07    4.05
   1  -4 -19   66.26    4.02
  -1  -4  19   66.54    3.74
  -1   4  19   70.41    3.90
  -1   4  19   59.02    4.03
  -1   4  19   54.74    3.71
   1   4 -19   65.36    3.93
  -1   4  19   60.53    4.26
  -1  -4  19   71.86    4.12
   1  -4 -19   60.12    4.02
   1  -4 -18  242.16    8.68
   1  -4 -18  233.10    8.50
  -1  -4  18  288.54    8.96
  -1  -4  18  225.60    8.66
   1  -4 -18  180.57    8.18
  -1  -4  18  212.94    8.12
  -1   4  18  211.62    8.20
  -1   4  18  170.99    7.99
  -1   4  18  181.22    8.32
   1   4 -18  184.10    8.16
  -1   4  18  212.70    8.63
   1  -4 -18  177.78    8.32
  -1  -4  18  203.19    8.21
   1  -4 -17  233.11    8.41
   1  -4 -17  244.52    8.58
  -1  -4  17  262.97    8.59
  -1  -4  17  221.53    8.54
   1  -4 -17  179.52    8.02
  -1   4  17  205.75    8.02
  -1  -4  17  207.68    7.96
  -1   4  17  172.29    7.93
   1   4 -17  182.50    8.03
  -1   4  17  195.76    8.25
  -1   4  17  195.20    8.34
   1  -4 -17  191.99    8.24
  -1  -4  17  211.54    8.18
   1  -4 -16   76.22    3.96
   1  -4 -16   80.35    4.12
  -1  -4  16   72.88    4.07
  -1  -4  16   87.24    4.01
   1  -4 -16   65.42    3.71
  -1   4  16   73.44    3.69
  -1  -4  16   72.41    3.60
   1   4 -16   59.35    3.64
  -1   4  16   63.70    3.63
  -1   4  16   67.60    4.02
   1  -4 -16   64.82    3.91
  -1   4  16   62.56    4.06
  -1  -4  16   73.83    3.78
   1  -4 -15    5.55    1.81
  -1  -4  15    6.55    1.83
  -1  -4  15    9.03    1.98
   1  -4 -15    3.58    1.81
  -1   4  15    6.46    1.72
  -1  -4  15    4.08    1.58
  -1   4  15    4.31    2.07
  -1   4  15    2.68    1.72
  -1   4  15    2.59    2.08
  -1   4  15    4.74    2.33
  -1  -4  15    3.63    1.72
  -1   4  14  107.17    4.55
   1  -4 -14  105.79    4.78
   1  -4 -14  106.38    4.76
   1  -4 -14  107.27    4.61
  -1  -4  14  103.86    4.41
  -1   4  14  104.28    4.50
  -1   4  14  100.79    4.57
  -1   4  14  102.24    4.85
  -1   4  14   98.85    4.83
   1  -4 -13   28.79    2.16
   1  -4 -13   26.46    2.12
  -1  -4  13   30.20    2.22
   1   4 -13   18.45    1.62
   1  -4 -13   19.68    2.20
  -1  -4  13   17.88    2.33
  -1   4  13   25.11    2.07
  -1   4  13   24.35    1.93
   1   4 -13   20.09    1.87
  -1   4  13   21.25    2.29
  -1   4  13   19.01    2.66
   1  -4 -13   23.58    1.97
  -1   4  13   16.54    2.30
   1  -4 -12   34.89    2.46
   1  -4 -12   35.30    2.40
  -1  -4  12   43.13    2.39
   1   4 -12   33.46    1.93
   1  -4 -12   30.54    2.50
   1  -4 -12   32.82    2.30
  -1  -4  12   31.78    2.69
  -1   4  12   27.95    1.97
   1   4 -12   38.19    2.06
  -1  -4  12   34.98    2.13
   1   4 -12   33.72    2.02
   1   4 -12   34.29    2.23
   1  -4 -12   33.17    2.22
  -1   4  12   31.67    2.91
   1  -4 -11  356.30   12.47
  -1  -4  11  360.78   12.40
  -1   4  11  342.91   12.16
   1  -4 -11  370.38   12.58
  -1  -4  11  350.82   12.68
   1  -4 -11  364.57   12.37
   1   4 -11  358.53   12.10
   1  -4 -11  366.86   12.56
  -1  -4  11  382.86   12.41
  -1  -4  11  340.02   12.19
   1   4 -11  354.99   12.20
  -1   4  11  360.73   12.24
  -1   4  11  343.78   12.25
   1   4 -11  346.58   12.30
  -1   4  11  355.61   12.38
   1   4 -11  352.03   12.39
   1   4 -11  340.11   12.17
  -1   4  11  343.06   12.54
   1   4 -11  357.77   12.14
  -1   4  11  349.29   12.70
  -1   4  11  311.29   12.45
   1  -4 -11  364.98   12.38
   1  -4 -10  257.19    8.56
  -1   4  10  236.52    8.19
  -1  -4  10  249.39    8.49
  -1   4  10  233.76    8.19
   1  -4 -10  251.42    8.47
   1  -4 -10  251.93    8.70
  -1  -4  10  212.32    8.70
  -1  -4  10  238.41    8.39
  -1   4  10  220.25    8.22
   1   4 -10  225.71    8.13
   1  -4 -10  243.32    8.61
   1   4 -10  236.00    8.33
  -1   4  10  248.01    8.39
  -1   4  10  238.84    8.32
  -1  -4  10  225.83    8.25
  -1   4  10  228.29    8.45
   1   4 -10  236.62    8.27
   1   4 -10  222.35    8.21
   1   4 -10  238.05    8.46
   1   4 -10  226.09    8.44
   1   4 -10  217.53    8.23
  -1   4  10  226.47    8.65
  -1   4  10  214.22    8.57
  -1   4  10  229.23    8.83
   1  -4 -10  254.24    8.47
   1  -4  -9  253.14    9.35
  -1   4   9  248.47    9.07
   1   4  -9  272.46    9.10
   1   4  -9  268.52    9.09
  -1   4   9  243.19    9.16
  -1   4   9  257.25    9.08
  -1  -4   9  282.19    9.06
   1   4  -9  268.22    9.09
  -1   4   9  255.47    9.19
   1  -4  -9  265.37    9.31
   1   4  -9  269.51    9.06
  -1  -4   9  290.70    9.33
  -1   4   9  266.09    9.33
  -1  -4   9  270.47    9.17
  -1   4   9  261.77    9.20
   1   4  -9  276.31    9.29
   1   4  -9  277.09    9.40
  -1   4   9  260.97    9.56
  -1   4   9  259.96    9.38
   1   4  -9  263.24    9.36
   1   4  -9  276.49    9.25
   1   4  -9  263.42    9.19
  -1   4   9  246.70    9.45
   1  -4  -9  259.91    9.29
  -1   4   9  250.07    9.69
   1   4  -9  262.31    9.35
  -1   4   9  250.05    9.15
  -1  -4   8   64.92    2.22
   1   4  -8   69.72    2.46
  -1   4   8   48.39    2.50
  -1   4   8   51.02    2.38
   1   4  -8   71.24    2.48
  -1   4   8   50.46    2.37
  -1   4   8   48.13    2.50
  -1   4   8   51.68    2.38
   1   4  -8   66.20    2.50
  -1   4   8   48.24    2.51
   1   4  -8   68.46    2.46
   1   4  -8   47.59    2.17
  -1  -4   8   46.68    2.84
   1  -4  -8   39.95    2.47
   1  -4  -8   36.82    2.75
  -1  -4   8   50.78    2.47
  -1  -4   8   55.99    2.34
   1   4  -8   59.05    2.58
   1   4  -8   61.44    2.44
  -1   4   8   45.81    2.35
  -1   4   8   45.64    2.64
   1   4  -8   58.42    2.60
   1   4  -8   51.83    2.45
   1   4  -8   54.84    2.68
   1   4  -8   49.25    2.56
  -1   4   8   39.32    2.59
  -1   4   8   41.89    2.85
  -1   4   8   39.28    3.01
   1   4  -8   59.24    2.69
   1  -4  -8   39.07    2.38
  -1   4   8   44.94    2.44
  -1   4   8   43.79    2.72
   1  -4  -7  256.46    8.66
  -1   4   7  276.74    8.87
   1   4  -7  273.15    8.57
  -1   4   7  271.98    8.56
  -1   4   7  264.33    8.54
  -1   4   7  275.75    8.70
   1   4  -7  259.65    8.61
   1   4  -7  263.32    8.56
   1   4  -7  264.80    8.57
   1  -4  -7  256.54    8.51
  -1   4   7  291.35    8.70
  -1   4   7  263.57    8.67
  -1   4   7  275.41    8.55
  -1  -4   7  247.59    8.30
   1  -4  -7  230.57    8.54
   1  -4  -7  229.34    8.66
   1   4  -7  207.74    8.28
   1  -4  -7  239.16    8.79
   1   4  -7  235.26    8.48
  -1  -4   7  235.74    8.41
  -1   4   7  254.24    8.74
   1   4  -7  235.32    8.52
   1   4  -7  250.63    8.63
  -1   4   7  244.73    8.46
  -1   4   7  227.17    8.77
   1   4  -7  235.10    8.61
   1   4  -7  218.40    8.51
   1   4  -7  244.54    8.63
  -1   4   7  231.57    8.63
   1   4  -7  237.13    8.70
  -1   4   7  230.70    8.53
  -1   4   7  254.89    8.72
  -1   4   7  230.24    8.33
  -1   4   7  227.13    8.95
   1  -4  -7  231.70    8.52
   1   4  -7  244.24    8.70
  -1   4   6  203.32    7.86
   1   4  -6  244.59    7.78
   1  -4  -6  226.66    7.59
  -1   4   6  220.57    7.64
  -1   4   6  223.98    7.66
  -1   4   6  221.73    7.66
   1   4  -6  258.67    7.81
  -1  -4   6  244.84    7.40
  -1   4   6  214.08    7.76
   1   4  -6  251.90    7.72
   1   4  -6  255.19    7.72
  -1   4   6  205.38    7.73
  -1   4   6  208.45    7.73
   1   4  -6  261.48    7.72
   1  -4  -6  196.15    7.57
   1   4  -6  195.73    7.35
   1  -4  -6  193.23    7.71
  -1   4   6  198.55    7.45
   1   4  -6  248.46    7.78
  -1   4   6  226.84    7.86
   1   4  -6  229.17    7.68
   1   4  -6  239.67    7.65
  -1   4   6  207.75    7.51
  -1   4   6  221.80    7.81
  -1  -4   6  222.38    7.48
  -1   4   6  200.21    7.83
   1   4  -6  219.03    7.80
   1   4  -6  227.11    7.77
  -1   4   6  197.87    7.71
   1   4  -6  216.82    7.71
   1   4  -6  224.29    7.67
   1  -4  -6  195.17    7.57
   1   4  -6  228.62    7.71
   1   4  -6  226.58    7.72
  -1   4   6  204.12    7.47
  -1   4   6  187.55    7.63
  -1   4   6  212.04    8.04
   1   4  -6  237.94    7.83
  -1   4   5  131.59    5.00
   1   4  -5  134.04    4.75
   1  -4  -5  135.15    4.57
   1   4  -5  135.34    4.76
  -1   4   5  135.15    4.74
  -1   4   5  129.86    4.87
  -1   4   5  136.29    4.88
   1   4  -5  129.43    4.83
   1   4  -5  134.66    4.75
  -1  -4   5  119.49    4.34
  -1   4   5  136.52    4.75
  -1   4   5  137.50    4.74
  -1   4   5  133.79    4.88
   1   4  -5  132.41    4.84
  -1  -4   5  124.50    4.81
   1  -4  -5  133.55    4.62
   1  -4  -5  128.34    4.80
   1   4  -5  131.77    4.84
   1  -4  -5  114.89    4.69
  -1  -4   5  119.13    4.44
  -1   4   5  130.62    4.93
   1   4  -5  126.48    4.87
   1   4  -5  124.16    4.69
   1   4  -5  128.54    4.74
  -1   4   5  126.65    4.55
   1   4  -5  128.23    4.78
   1   4  -5  130.72    4.77
  -1   4   5  127.31    4.49
  -1   4   5  131.81    4.92
   1   4  -5  122.88    4.71
   1   4  -5  125.91    4.85
   1   4  -5  122.29    4.85
   1   4  -5  134.18    4.77
   1   4  -5  130.72    4.84
  -1   4   5  116.02    4.90
  -1   4   5  123.55    4.79
  -1   4   5  127.58    4.73
   1   4  -5  129.71    4.83
  -1   4   5  129.15    4.78
  -1   4   5  123.15    5.11
   1   4  -5  121.27    4.76
   1   4  -5  128.19    4.75
  -1   4   5  131.18    4.58
  -1   4   4   56.97    2.53
  -1   4   4   53.60    2.45
   1   4  -4   52.08    2.29
  -1   4   4   56.48    2.27
  -1   4   4   57.19    2.32
   1   4  -4   51.17    2.36
  -1  -4   4   44.49    1.72
  -1   4   4   58.14    2.31
  -1   4   4   54.99    2.45
   1   4  -4   53.95    2.31
  -1   4   4   55.43    2.44
  -1   4   4   56.61    2.41
   1   4  -4   54.79    2.32
   1   4  -4   52.61    2.36
   1  -4  -4   51.25    1.96
   1   4  -4   45.83    2.27
  -1  -4   4   43.27    1.84
   1  -4  -4   45.48    1.98
   1  -4  -4   47.81    2.26
  -1  -4   4   41.22    2.30
   1  -4  -4   44.08    2.13
   1  -4  -4   41.44    2.13
   1   4  -4   50.75    2.27
  -1  -4   4   43.85    1.78
  -1   4   4   52.71    2.09
   1   4  -4   48.70    2.35
  -1   4   4   49.10    2.12
  -1   4   4   50.10    1.86
   1   4  -4   50.12    2.30
   1   4  -4   46.78    2.20
  -1   4   4   52.60    2.49
   1   4  -4   45.23    2.37
  -1   4   4   51.13    2.47
   1   4  -4   48.83    2.39
   1   4  -4   41.89    2.30
   1   4  -4   43.18    2.18
   1   4  -4   47.82    2.21
  -1   4   4   46.63    2.25
   1   4  -4   47.01    2.31
  -1   4   4   44.94    2.37
  -1   4   4   48.96    2.40
   1   4  -4   46.68    2.39
   1   4  -4   48.44    2.23
   1   4  -4   46.68    2.34
  -1   4   4   50.88    2.58
  -1   4   4   50.77    2.09
  -1   4   4   47.90    2.33
  -1   4   4   50.32    2.26
  -1   4   4   54.85    2.28
   1   4  -4   45.16    2.19
  -1   4   3   17.96    1.56
   1   4  -3   16.13    1.35
  -1   4   3   18.71    1.65
  -1   4   3   18.66    1.46
   1   4  -3   15.78    1.46
  -1   4   3   17.50    1.56
  -1   4   3   19.17    1.47
  -1   4   3   19.77    1.56
   1   4  -3   16.11    1.53
   1  -4  -3   14.97    0.73
   1   4  -3   14.28    1.48
  -1   4   3   19.77    1.48
   1   4  -3   15.66    1.47
  -1   4   3   18.43    1.59
   1   4  -3   16.07    1.44
   1  -4  -3   13.15    0.59
  -1  -4   3   17.19    0.97
  -1  -4   3   17.46    1.39
   1   4  -3   14.16    1.44
   1  -4  -3   14.00    0.93
  -1   4   3   18.91    1.80
   1  -4  -3   12.02    0.79
  -1   4   3   16.99    2.00
   1   4  -3   15.31    1.50
   1  -4  -3   12.69    1.33
   1  -4  -3   13.11    1.15
   1  -4  -3   14.63    1.10
   1   4  -3   14.80    1.35
   1   4  -3   14.06    1.45
   1   4  -3   14.12    1.38
   1   4  -3   14.76    1.54
   1   4  -3   14.25    1.32
  -1   4   3   18.27    1.35
  -1   4   3   17.59    1.61
  -1   4   3   17.22    1.19
  -1   4   3   18.11    1.69
  -1   4   3   18.00    1.25
   1   4  -3   13.23    1.50
   1   4  -3   13.72    1.30
  -1   4   3   15.82    1.56
  -1   4   3   17.40    1.41
  -1   4   3   18.33    1.46
  -1   4   3   15.32    1.54
   1   4  -3   13.01    1.31
   1   4  -3   13.23    1.41
   1   4  -3   12.81    1.36
   1   4  -3   15.01    1.39
   1   4  -3   12.64    1.44
  -1   4   3   17.30    1.22
  -1   4   3   16.52    1.38
  -1   4   3   19.53    1.40
  -1   4   3   15.97    1.50
   1   4  -3   13.01    1.35
   1   4  -3   15.08    1.41
  -1   4   2    6.70    1.30
   1   4  -2    9.86    1.24
  -1   4   2    6.32    1.47
   1   4  -2    8.62    1.36
  -1   4   2    6.70    1.33
  -1   4   2    7.10    1.38
  -1   4   2    6.30    1.39
  -1   4   2    5.56    1.39
  -1   4   2    6.75    1.31
   1   4  -2    9.83    1.41
  -1   4   2    6.18    1.29
   1   4  -2    8.15    1.36
   1   4  -2    9.80    1.31
   1   4  -2    8.87    1.36
  -1   4   2    9.17    1.57
   1  -4  -2   12.91    0.57
  -1   4   2    8.23    1.68
   1   4  -2   12.62    1.38
  -1   4   2    7.58    1.05
  -1   4   2    7.58    1.51
   1   4  -2   11.39    1.18
  -1   4   2    7.76    1.07
   1   4  -2   10.05    1.23
   1   4  -2   10.59    1.47
   1   4  -2    9.74    1.33
  -1   4   2    6.74    1.08
  -1   4   2    6.94    1.46
   1   4  -2   10.81    1.20
   1   4  -2   11.21    1.45
  -1   4   2    7.21    1.23
  -1   4   2    8.99    1.40
   1   4  -2   10.99    1.39
   1   4  -2   10.85    1.38
  -1   4   2    7.41    1.25
   1   4  -2   10.94    1.22
  -1   4   2    7.52    1.17
   1   4  -2   11.55    1.15
   1   4  -2   11.11    1.30
  -1   4   2    8.89    1.28
  -1   4   2    6.66    1.37
   1   4  -2   10.05    1.28
  -1   4   2    8.53    1.35
  -1   4   2    7.79    1.07
  -1   4   2    8.29    1.21
   1   4  -2   12.08    1.21
  -1   4   2    6.50    1.20
   1   4  -2   10.95    1.25
   1   4  -2    9.55    1.27
  -1   4   1   99.49    3.60
   1   4  -1   72.60    3.39
  -1   4   1   96.39    3.52
   1   4  -1   67.75    3.44
  -1   4   1   91.38    3.48
   1   4  -1   71.27    3.47
   1   4  -1   67.93    3.43
  -1   4   1   90.32    3.55
   1   4  -1   69.28    3.43
  -1   4   1   94.14    3.60
  -1  -4   1   74.83    3.00
   1   4  -1   67.24    3.43
  -1  -4   1   74.53    2.97
  -1   4   1   90.96    3.45
  -1   4   1   91.54    3.47
  -1   4   1   93.39    3.59
  -1   4   1  117.86    3.77
  -1   4   1  117.32    3.82
  -1  -4   1  105.78    3.22
   1   4  -1   98.79    3.49
   1   4  -1   92.67    3.56
   1   4  -1   95.06    3.56
  -1   4   1   97.22    3.38
   1   4  -1   76.87    3.34
  -1   4   1  100.09    3.41
  -1   4   1   96.64    3.38
   1   4  -1   84.20    3.36
   1   4  -1   74.93    3.46
  -1   4   1  104.65    3.65
   1   4  -1   77.95    3.37
  -1   4   1   97.15    3.57
   1   4  -1   77.02    3.53
   1   4  -1   90.02    3.36
   1   4  -1   89.24    3.57
   1   4  -1   82.99    3.52
  -1   4   1  111.34    3.55
  -1   4   1  113.64    3.63
   1   4  -1   89.52    3.38
  -1   4   1  116.46    3.71
   1   4  -1   94.16    3.55
  -1   4   1  110.72    3.48
  -1   4   1  113.12    3.61
  -1   4   1  107.26    3.44
  -1   4   1  105.25    3.42
   1   4  -1   78.15    3.38
  -1   4   1  105.70    3.47
   1   4  -1   81.80    3.42
   1   4  -1   84.47    3.41
  -1   4   1  105.30    3.55
   1   4  -1   77.70    3.35
  -1   4   0  289.43   10.63
  -1   4   0  300.66   10.69
   1   4   0  317.09   10.66
  -1   4   0  299.02   10.73
   1   4   0  325.91   10.67
  -1   4   0  289.38   10.60
   1   4   0  323.52   10.66
   1   4   0  339.28   10.76
   1   4   0  327.47   10.67
   1   4   0  319.94   10.73
  -1   4   0  301.43   10.70
  -1   4   0  296.74   10.73
  -1   4   0  299.60   10.62
  -1   4   0  300.25   10.61
  -1   4   0  311.38   10.77
  -1  -4   0  332.30   10.49
  -1  -4   0  310.12   10.30
   1   4   0  322.74   10.64
  -1   4   0  307.21   10.78
   1   4   0  327.99   10.76
   1   4   0  322.69   10.68
  -1   4   0  298.34   10.63
  -1   4   0  295.32   10.54
  -1   4   0  282.47   10.54
   1   4   0  332.60   10.57
   1   4   0  314.91   10.70
  -1   4   0  296.76   10.70
   1   4   0  319.59   10.54
   1   4   0  313.38   10.61
  -1   4   0  295.24   10.66
   1   4   0  328.42   10.76
  -1  -4   0  303.63   10.39
  -1   4   0  297.54   10.56
  -1   4   0  305.53   10.66
   1   4   0  328.55   10.74
  -1   4   0  290.41   10.66
  -1   4   0  312.52   10.60
  -1   4   0  303.54   10.70
   1   4   0  335.38   10.61
  -1   4   0  306.05   10.60
   1   4   0  320.21   10.58
   1   4   0  321.34   10.69
   1   4   0  329.20   10.72
   1   4   0  330.30   10.63
  -1   4   0  294.12   10.57
  -1   4   0  290.68   10.59
  -1   4   0  296.68   10.59
   1   4   0  334.98   10.63
  -1   4   0  299.22   10.64
   1   4   0  318.16   10.59
   1   4   0  319.07   10.62
  -1   4  -1 1897.58   63.15
   1   4   1 1844.26   63.13
  -1   4  -1 1877.28   63.10
   1   4   1 1860.61   63.11
  -1   4  -1 1922.96   63.20
  -1   4  -1 1926.10   63.20
   1   4   1 1862.51   63.17
  -1   4  -1 1851.10   63.08
   1   4   1 1843.75   63.10
  -1   4  -1 1864.53   63.09
  -1   4  -1 1915.71   63.17
  -1   4  -1 1854.48   63.08
   1   4   1 1861.42   63.09
   1   4   1 1801.41   63.15
   1   4   1 1984.88   63.24
   1  -4   1 2099.77   63.16
   1   4   1 1988.45   63.15
  -1   4  -1 1976.71   63.13
   1   4   1 1927.49   63.18
  -1   4  -1 2048.17   63.26
  -1  -4  -1 1972.04   62.87
  -1  -4  -1 2020.25   63.04
  -1  -4  -1 1944.84   62.94
  -1   4  -1 2018.28   63.24
  -1  -4  -1 1930.16   62.79
  -1   4  -1 1847.31   63.07
   1   4   1 1865.27   63.06
  -1   4  -1 1937.02   63.15
   1   4   1 1901.77   63.05
  -1   4  -1 1879.49   63.16
  -1  -4  -1 1835.36   62.92
   1   4   1 1859.60   62.99
  -1   4  -1 1941.87   63.07
  -1   4  -1 1876.93   63.07
   1   4   1 2039.98   63.10
  -1   4  -1 1887.72   63.14
   1   4   1 1958.59   63.21
  -1   4  -1 1943.97   63.17
   1   4   1 1899.15   63.15
   1   4   1 1971.75   63.14
   1   4   1 1921.67   63.14
   1   4   1 1776.38   63.03
  -1   4  -1 1931.12   63.10
  -1   4  -1 1929.47   63.12
  -1   4  -1 1927.04   63.13
   1   4   1 1903.81   63.06
  -1   4  -1 1945.14   63.10
   1   4   1 2024.97   63.12
  -1   4  -1 1881.66   63.12
  -1   4  -1 1911.61   63.09
   1   4   1 2024.60   63.29
   1   4   1 1927.05   63.08
  -1   4  -1 1993.51   63.09
  -1   4  -2  108.42    3.96
   1   4   2   96.76    4.02
  -1   4  -2  111.05    4.06
   1   4   2   88.43    3.95
   1   4   2   87.59    4.02
  -1   4  -2  100.64    4.09
  -1   4  -2   98.07    3.97
  -1   4  -2   98.97    3.98
   1   4   2   86.35    3.95
  -1   4  -2  100.89    4.10
   1   4   2   85.74    4.02
   1   4   2   85.07    3.95
  -1   4  -2   99.42    4.06
  -1   4  -2  101.21    3.96
  -1   4  -2  130.22    4.23
  -1  -4  -2  117.40    4.00
   1   4   2  114.71    4.10
  -1  -4  -2  104.23    3.67
  -1  -4  -2  115.21    3.76
  -1  -4  -2  108.88    3.73
  -1   4  -2  126.23    4.08
   1  -4   2  116.17    4.06
  -1  -4  -2   98.66    3.78
  -1   4  -2  106.84    3.98
   1   4   2   89.51    3.57
   1   4   2  102.29    3.91
  -1   4  -2  110.79    4.08
  -1   4  -2  112.19    3.93
  -1   4  -2  114.93    4.15
   1   4   2   96.87    3.81
   1   4   2   94.95    3.89
  -1   4  -2  112.26    4.04
  -1   4  -2  123.02    4.11
  -1   4  -2  121.94    4.09
   1   4   2  111.65    4.08
   1   4   2   99.23    4.08
  -1   4  -2  123.12    4.03
   1   4   2  114.42    4.18
  -1   4  -2  111.19    4.08
   1   4   2  111.21    4.05
   1   4   2  117.40    4.00
  -1   4  -2  122.88    4.09
   1   4   2  105.26    3.96
  -1   4  -2  111.46    4.06
  -1   4  -2  119.43    4.05
  -1   4  -2  118.13    4.04
   1   4   2  107.68    4.00
   1   4   2  101.96    3.88
   1   4   2   98.30    4.33
  -1   4  -2  116.91    3.98
   1   4   3 1318.62   42.61
  -1   4  -3 1269.64   42.45
  -1   4  -3 1299.71   42.52
   1   4   3 1293.27   42.50
   1   4   3 1287.89   42.59
  -1   4  -3 1234.69   42.48
   1   4   3 1286.44   42.51
  -1   4  -3 1237.27   42.49
  -1   4  -3 1251.05   42.49
  -1   4  -3 1266.58   42.58
  -1   4  -3 1262.30   42.56
   1   4   3 1288.92   42.51
  -1   4  -3 1278.30   42.59
   1   4   3 1310.90   42.60
  -1   4  -3 1397.53   42.53
  -1  -4  -3 1383.30   42.55
   1  -4   3 1389.51   42.62
  -1  -4  -3 1406.15   42.63
  -1  -4  -3 1226.24   42.31
  -1  -4  -3 1276.42   42.42
   1   4   3 1278.57   42.37
  -1   4  -3 1277.06   42.51
   1  -4   3 1170.20   42.20
  -1   4  -3 1298.70   42.47
  -1   4  -3 1255.66   42.54
   1   4   3 1224.34   42.25
  -1   4  -3 1285.13   42.58
   1   4   3 1389.84   42.49
  -1   4  -3 1311.22   42.54
   1   4   3 1344.24   42.55
   1   4   3 1337.61   42.68
  -1   4  -3 1370.03   42.55
   1   4   3 1359.84   42.61
   1   4   3 1345.65   42.49
  -1   4  -3 1292.54   42.57
  -1   4  -3 1299.78   42.51
  -1   4  -3 1291.58   42.54
  -1   4  -3 1313.65   42.55
   1   4   3 1330.78   42.48
   1   4   3 1319.95   42.41
  -1   4  -3 1306.69   42.53
  -1   4  -3 1248.23   42.54
  -1   4  -3 1286.09   42.50
   1   4   3 1306.95   42.77
  -1   4  -3 1298.46   42.55
  -1   4  -4   59.52    2.27
   1   4   4   47.35    2.38
  -1   4  -4   53.32    2.15
  -1   4  -4   62.09    2.31
  -1   4  -4   58.46    2.42
   1   4   4   56.86    2.31
   1   4   4   52.32    2.36
   1   4   4   48.90    2.34
  -1   4  -4   61.64    2.40
   1   4   4   53.00    2.28
  -1   4  -4   62.31    2.43
  -1   4  -4   63.29    2.33
  -1   4  -4   57.42    2.28
   1   4   4   56.58    2.32
   1  -4   4   43.19    2.26
  -1   4  -4   42.10    2.22
  -1  -4  -4   41.14    2.31
  -1  -4  -4   37.12    2.33
  -1  -4  -4   40.54    2.01
  -1   4  -4   49.54    2.18
   1   4   4   47.14    2.01
  -1   4  -4   52.96    2.29
  -1   4  -4   53.24    2.38
  -1  -4  -4   46.42    2.14
   1   4   4   47.50    1.91
   1  -4   4   49.93    1.86
  -1   4  -4   53.43    2.43
  -1   4  -4   53.48    2.34
   1   4   4   40.45    2.15
   1   4   4   40.95    2.43
  -1   4  -4   42.84    2.17
  -1   4  -4   46.91    2.26
  -1   4  -4   48.43    2.31
  -1   4  -4   42.77    2.39
   1   4   4   42.25    2.24
   1   4   4   37.83    2.42
  -1   4  -4   44.06    2.33
   1   4   4   41.19    2.15
  -1   4  -4   48.32    2.44
   1   4   4   41.60    2.05
  -1   4  -4   46.04    2.26
  -1   4  -4   46.65    2.21
  -1   4  -4   50.15    2.32
   1   4   4   43.51    2.00
   1   4   4   43.07    2.89
   1   4   5   62.37    2.97
  -1   4  -5   76.99    2.97
  -1   4  -5   80.10    2.88
   1   4   5   63.80    2.82
   1   4   5   61.43    2.88
  -1   4  -5   81.07    2.96
   1   4   5   66.77    2.83
   1   4   5   64.81    2.80
  -1   4  -5   82.21    2.90
  -1   4  -5   79.11    2.98
  -1   4  -5   80.94    2.87
   1   4   5   63.08    2.88
  -1  -4  -5   69.35    2.80
   1  -4   5   58.83    2.49
  -1  -4  -5   62.53    3.04
   1  -4   5   64.83    2.98
  -1   4  -5   75.67    2.93
  -1  -4  -5   61.13    2.70
  -1  -4  -5   64.61    2.99
  -1   4  -5   74.13    2.90
   1   4   5   62.29    2.58
  -1   4  -5   76.90    3.04
  -1   4  -5   75.50    3.01
  -1   4  -5   69.69    2.84
   1   4   5   59.56    2.59
  -1   4  -5   71.98    2.97
  -1  -4  -5   65.95    2.84
   1  -4   5   69.50    2.55
  -1   4  -5   68.79    2.92
  -1   4  -5   73.11    2.93
  -1   4  -5   80.89    2.94
  -1   4  -5   72.22    3.13
   1   4   5   56.80    2.75
   1   4   5   60.87    3.06
  -1   4  -5   71.60    2.79
   1   4   5   61.39    3.06
   1   4   5   60.08    3.49
   1   4   5   61.56    2.82
   1   4   5   64.18    2.78
  -1   4  -5   73.57    2.92
  -1   4  -5   74.21    2.96
[truncated: 3,558,022 more chars]
