# Supplementary material for: Reactivity of Pnictaalumenes Towards 1,3‐Dipole Molecules
Source: Angew Chem Int Ed Engl. 2025 Jun 17;64(31):e202506356. doi: 10.1002/anie.202506356 (PMC12304809; doi:10.1002/anie.202506356)
Supplement: Supplementary file 2 — Supporting Information [file ANIE-64-e202506356-s002.zip › anie202506356-sup-0003-SuppMat.cif]

#==============================================================================

# SUBMISSION DETAILS

_publ_contact_author_name       'Christian Hering-Junghans'
_publ_contact_author_address
;
LIKAT Rostock
Albert-Einstein-Straße 29 a
18059 Rostock
GERMANY
;
_publ_contact_author_email
;
'christian.hering-junghans@catalysis.de'
;
_publ_contact_author_phone '+49 (381)1281-260'

#==============================================================================

# TITLE AND AUTHOR LIST

_publ_section_title
;
On the reactivity of pnictaalumenes towards N-rich heteroallenes
;
_publ_section_title_footnote .

loop_
 _publ_author_name
 _publ_author_address
'Tim Wellnitz'
;
Institut für Anorganische Chemie
Julius-Maximilians-Universität Wuerzburg
Am Hubland
97074 Wuerzburg
Germany
;
'Edgar Zander'
;
LIKAT Rostock
Albert-Einstein-Straße 29 a
18059 Rostock
GERMANY
;
'Leonie Wuest'
;
Institut für Anorganische Chemie
Julius-Maximilians-Universität Wuerzburg
Am Hubland
97074 Wuerzburg
Germany
;
'Jakob Boardman'
;
Institut für Anorganische Chemie
Julius-Maximilians-Universität Wuerzburg
Am Hubland
97074 Wuerzburg
Germany
;
'Samuel Nees'
;
Institut für Anorganische Chemie
Julius-Maximilians-Universität Wuerzburg
Am Hubland
97074 Wuerzburg
Germany
;
'Holger Braunschweig'
;
Institut für Anorganische Chemie
Julius-Maximilians-Universität Wuerzburg
Am Hubland
97074 Wuerzburg
Germany
;

#=============================================================================

data_MaRa048_SaNe_a_cmpd_1P

# 1. Submission Details


_publ_contact_author_name         ?
_publ_contact_author_address      ?
_publ_contact_author_email        ?
_publ_contact_author_fax          ?
_publ_contact_author_phone        ?

_publ_requested_journal           ?
_publ_section_title               ?
_publ_section_abstract            ?

loop_
_publ_author_name
'Nachname, Vorname'
;  Institut fuer Anorganische Chemie
   Universitaet Wuerzburg
   Am Hubland
   D-97074 Wuerzburg, Germany
;

_audit_creation_method            'CIF-fill 1.2x (K.Radacki, 2005-21)'
_shelx_SHELXL_version_number      '2018/3'
_chemical_name_systematic         ?
_chemical_name_common             ?
_chemical_melting_point           ?
_chemical_formula_moiety          'C52 H62 Al N2 P'
_chemical_formula_sum             'C52 H62 Al N2 P'
_chemical_formula_weight          772.98

loop_
 _atom_type_symbol
 _atom_type_description
 _atom_type_scat_dispersion_real
 _atom_type_scat_dispersion_imag
 _atom_type_scat_source
 'C'  'C'   0.0181   0.0091
 'International Tables Vol C Tables 4.2.6.8 and 6.1.1.4'
 'H'  'H'   0.0000   0.0000
'International Tables Vol C Tables 4.2.6.8 and 6.1.1.4'
 'N'  'N'   0.0311   0.0180
 'International Tables Vol C Tables 4.2.6.8 and 6.1.1.4'
 'Al'  'Al'   0.2130   0.2455
 'International Tables Vol C Tables 4.2.6.8 and 6.1.1.4'
 'P'  'P'   0.2955   0.4335
 'International Tables Vol C Tables 4.2.6.8 and 6.1.1.4'
 
_space_group_crystal_system       monoclinic
_space_group_IT_number            14
_space_group_name_H-M_alt         'P 21/c'
_space_group_name_Hall            '-P 2ybc'

_shelx_space_group_comment
;
The symmetry employed for this shelxl refinement is uniquely defined
by the following loop, which should always be used as a source of
symmetry information in preference to the above space-group names.
They are only intended as comments.
;
 
loop_
 _space_group_symop_operation_xyz
 'x, y, z'
 '-x, y+1/2, -z+1/2'
 '-x, -y, -z'
 'x, -y-1/2, z-1/2'
 
_cell_length_a                    20.1021(3)
_cell_length_b                    11.9767(2)
_cell_length_c                    18.2230(3)
_cell_angle_alpha                 90
_cell_angle_beta                  91.6500(10)
_cell_angle_gamma                 90
_cell_volume                      4385.49(12)
_cell_formula_units_Z             4
_cell_measurement_temperature     100(2)
_cell_measurement_reflns_used     19371
_cell_measurement_theta_min       2.1960
_cell_measurement_theta_max       72.9510
 

_exptl_special_details
;
The crystal was immersed in a film of perfluoropolyether oil, mounted on a 
polyimide loop and transferred to stream of cold nitrogen (Oxford Cryostream 800).
;
_exptl_crystal_description        plate
_exptl_crystal_colour             'clear light colourless'
_exptl_crystal_density_meas       ?
_exptl_crystal_density_method     ?
_exptl_crystal_density_diffrn     1.171          
_exptl_crystal_F_000              1664
_exptl_transmission_factor_min    ?
_exptl_transmission_factor_max    ?
_exptl_crystal_size_max           0.497
_exptl_crystal_size_mid           0.226
_exptl_crystal_size_min           0.060
_exptl_absorpt_coefficient_mu     1.018
_shelx_estimated_absorpt_T_min    0.630
_shelx_estimated_absorpt_T_max    0.941
_exptl_absorpt_correction_type    multi-scan
_exptl_absorpt_correction_T_min   0.53894
_exptl_absorpt_correction_T_max   1.00000
_exptl_absorpt_process_details
;
CrysAlisPro 1.171.41.112a (Rigaku Oxford Diffraction, 2021) Empirical 
absorption correction using spherical harmonics, implemented in SCALE3 
ABSPACK scaling algorithm.
;
_exptl_absorpt_special_details    ?
loop_
 _exptl_crystal_face_index_h
 _exptl_crystal_face_index_k
 _exptl_crystal_face_index_l
 _exptl_crystal_face_perp_dist
   0    1    0 0.0901
   0   -1    0 0.1354
   0    0    1 0.2513
   0    0   -1 0.2446
   1    0    0 0.0488
   1    1    0 0.0877
  -1    0    1 0.1678
   0   -2   -1 0.1456
  -1    2   -1 0.1264
  -1    0    0 0.0114

_diffrn_ambient_environment       N~2~
_diffrn_ambient_temperature       99.98(10)
_diffrn_radiation_wavelength      1.54184
_diffrn_radiation_type            CuK\a
_diffrn_radiation_monochromator   'multi-layer mirror'
_diffrn_source                    'rotating-anode X-ray tube'
_diffrn_source_type               'PhotonJet R X-ray Source'
_diffrn_measurement_device        'four-circle diffractometer'
_diffrn_measurement_device_type   'Rigaku XtaLAB Synergy-R'
_diffrn_measurement_details
;
 List of Runs (angles in degrees, time in seconds):
 
   # Type    Start    End  Width  t~exp~   \w     \q     \k     \f   Frames
 --------------------------------------------------------------------------
   1  \w     58.00 109.00   0.50    0.06    --   58.71  15.00 120.00  102
   2  \w     58.00 109.00   0.50    0.06    --   58.71  15.00 150.00  102
   3  \w     40.00 120.00   0.50    0.06    --   76.53  15.00 150.00  160
   4  \w     58.00 109.00   0.50    0.06    --   58.71  15.00  90.00  102
   5  \w     57.00 135.00   0.50    0.06    --   84.31  15.00 -30.00  156
   6  \w     40.00 120.00   0.50    0.06    --   76.53  15.00 -90.00  160
   7  \w     58.00 109.00   0.50    0.06    --   58.71  15.00-150.00  102
   8  \w     58.00 109.00   0.50    0.06    --   58.71  15.00-180.00  102
   9  \w   -127.00 -50.00   0.50    0.06    --  -76.33 -15.00 -60.00  154
  10  \w    -96.00 -28.00   0.50    0.06    --  -76.33 112.00 120.00  136
  11  \w    -96.00 -28.00   0.50    0.06    --  -76.33 112.00-120.00  136
  12  \w    -98.00 -64.00   0.50    0.06    --  -69.77 126.00-180.00   68
  13  \w   -127.00 -50.00   0.50    0.06    --  -76.33 -15.00   0.00  154
  14  \w     16.00  66.00   0.50    0.06    --   58.71 -95.00  90.00  100
  15  \w     36.00 100.00   0.50    0.06    --   84.31-112.00 150.00  128
  16  \w     34.00  84.00   0.50    0.06    --   76.53 -95.00  30.00  100
  17  \w     16.00  66.00   0.50    0.06    --   58.71 -95.00   0.00  100
  18  \w     42.00  92.00   0.50    0.06    --   84.31 -95.00   0.00  100
  19  \w     34.00  84.00   0.50    0.06    --   76.53 -95.00 -30.00  100
  20  \w     29.00  79.00   0.50    0.06    --   71.32 -95.00-150.00  100
  21  \w     42.00  92.00   0.50    0.06    --   84.31 -95.00-150.00  100

;
_diffrn_measurement_method        '\w scans'
_diffrn_detector                  HPA
_diffrn_detector_type             'HyPix Arc150'
_diffrn_detector_area_resol_mean  10.0
_diffrn_reflns_number             41778
_diffrn_reflns_av_unetI/netI      0.0280
_diffrn_reflns_av_R_equivalents   0.0379
_diffrn_reflns_limit_h_min        -23
_diffrn_reflns_limit_h_max        23
_diffrn_reflns_limit_k_min        -12
_diffrn_reflns_limit_k_max        14
_diffrn_reflns_limit_l_min        -21
_diffrn_reflns_limit_l_max        21
_diffrn_reflns_theta_min          2.199
_diffrn_reflns_theta_max          66.599
_diffrn_reflns_theta_full         66.599
_diffrn_measured_fraction_theta_max   1.000
_diffrn_measured_fraction_theta_full  1.000
_diffrn_reflns_Laue_measured_fraction_max    1.000
_diffrn_reflns_Laue_measured_fraction_full   1.000
_diffrn_reflns_point_group_measured_fraction_max   1.000
_diffrn_reflns_point_group_measured_fraction_full  1.000
_reflns_number_total              7726
_reflns_number_gt                 6748
_reflns_threshold_expression      'I > 2\s(I)'
_reflns_Friedel_coverage          0.000
_reflns_Friedel_fraction_max      .
_reflns_Friedel_fraction_full     .
 
_reflns_special_details
;
 Reflections were merged by SHELXL according to the crystal
 class for the calculation of statistics and refinement.
 
 _reflns_Friedel_fraction is defined as the number of unique
 Friedel pairs measured divided by the number that would be
 possible theoretically, ignoring centric projections and
 systematic absences.
;
 
_computing_data_collection        'BIS 2011.8 / APEX2 ver. 2014.9 (Bruker AXS)'
_computing_cell_refinement        'CrysAlisPro 1.171.41.112a (Rigaku OD, 2021)'
_computing_data_reduction         'CrysAlisPro 1.171.41.112a (Rigaku OD, 2021)'
_computing_structure_solution     'SHELXT (Sheldrick, 2014)'
_computing_structure_refinement   'SHELXL-2018/3 (Sheldrick, 2018)'
_computing_molecular_graphics     'ShelXLe (Huebschle et all, 2011)'
_computing_publication_material   'SHELXL-2018/3 (Sheldrick, 2018)'

_refine_special_details           ?
_refine_ls_structure_factor_coef  Fsqd
_refine_ls_matrix_type            full
_refine_ls_weighting_scheme       calc
_refine_ls_weighting_details
'w=1/[\s^2^(Fo^2^)+(0.0443P)^2^+1.6328P] where P=(Fo^2^+2Fc^2^)/3'
_atom_sites_solution_primary      dual
_atom_sites_solution_secondary    difmap
_atom_sites_solution_hydrogens    geom
_refine_ls_hydrogen_treatment     constr
_refine_ls_extinction_method      none
_refine_ls_extinction_coef        .
_refine_ls_number_reflns          7726
_refine_ls_number_parameters      518
_refine_ls_number_restraints      0
_refine_ls_R_factor_all           0.0412
_refine_ls_R_factor_gt            0.0351
_refine_ls_wR_factor_ref          0.0926
_refine_ls_wR_factor_gt           0.0896
_refine_ls_goodness_of_fit_ref    1.057
_refine_ls_restrained_S_all       1.057
_refine_ls_shift/su_max           0.001
_refine_ls_shift/su_mean          0.000
 
loop_
 _atom_site_label
 _atom_site_type_symbol
 _atom_site_fract_x
 _atom_site_fract_y
 _atom_site_fract_z
 _atom_site_U_iso_or_equiv
 _atom_site_adp_type
 _atom_site_occupancy
 _atom_site_site_symmetry_order  
 _atom_site_calc_flag
 _atom_site_refinement_flags_posn
 _atom_site_refinement_flags_adp
 _atom_site_refinement_flags_occupancy
 _atom_site_disorder_assembly
 _atom_site_disorder_group
C1_1 C 0.26796(6) 0.50771(11) 0.73367(7) 0.0168(3) Uani 1 1 d . . . . .
C2_1 C 0.26791(7) 0.61671(12) 0.70337(8) 0.0182(3) Uani 1 1 d . . . . .
C3_1 C 0.29229(7) 0.70707(12) 0.74380(8) 0.0216(3) Uani 1 1 d . . . . .
H3_1 H 0.292869 0.779356 0.722371 0.026 Uiso 1 1 calc R U . . .
C4_1 C 0.31579(8) 0.69170(12) 0.81544(8) 0.0236(3) Uani 1 1 d . . . . .
H4_1 H 0.335597 0.751982 0.841972 0.028 Uiso 1 1 calc R U . . .
C5_1 C 0.31012(7) 0.58804(12) 0.84783(8) 0.0215(3) Uani 1 1 d . . . . .
H5_1 H 0.323307 0.579423 0.897987 0.026 Uiso 1 1 calc R U . . .
C6_1 C 0.28548(7) 0.49508(12) 0.80894(8) 0.0180(3) Uani 1 1 d . . . . .
C1_2 C 0.23630(7) 0.64264(11) 0.62924(8) 0.0184(3) Uani 1 1 d . . . . .
C2_2 C 0.27430(7) 0.65254(11) 0.56584(8) 0.0202(3) Uani 1 1 d . . . . .
C3_2 C 0.24225(8) 0.68342(12) 0.50003(8) 0.0235(3) Uani 1 1 d . . . . .
H3_2 H 0.267259 0.689255 0.456757 0.028 Uiso 1 1 calc R U . . .
C4_2 C 0.17485(8) 0.70564(13) 0.49663(8) 0.0266(3) Uani 1 1 d . . . . .
H4_2 H 0.153832 0.726249 0.451272 0.032 Uiso 1 1 calc R U . . .
C5_2 C 0.13792(8) 0.69787(12) 0.55935(9) 0.0251(3) Uani 1 1 d . . . . .
H5_2 H 0.091752 0.714851 0.556824 0.030 Uiso 1 1 calc R U . . .
C6_2 C 0.16739(7) 0.66553(11) 0.62615(8) 0.0206(3) Uani 1 1 d . . . . .
C1_3 C 0.12630(7) 0.66409(12) 0.69496(8) 0.0239(3) Uani 1 1 d . . . . .
H1_3 H 0.150669 0.616998 0.732227 0.029 Uiso 1 1 calc R U . . .
C2_3 C 0.12252(10) 0.78242(14) 0.72612(10) 0.0388(4) Uani 1 1 d . . . . .
H2A_3 H 0.167585 0.812642 0.732885 0.058 Uiso 1 1 calc R U . . .
H2B_3 H 0.100715 0.780466 0.773518 0.058 Uiso 1 1 calc R U . . .
H2C_3 H 0.096843 0.829969 0.691936 0.058 Uiso 1 1 calc R U . . .
C3_3 C 0.05660(8) 0.61475(14) 0.68414(9) 0.0311(4) Uani 1 1 d . . . . .
H3A_3 H 0.030925 0.660289 0.648753 0.047 Uiso 1 1 calc R U . . .
H3B_3 H 0.034177 0.614084 0.731180 0.047 Uiso 1 1 calc R U . . .
H3C_3 H 0.059999 0.538253 0.665535 0.047 Uiso 1 1 calc R U . . .
C1_4 C 0.34876(7) 0.63077(12) 0.56764(8) 0.0217(3) Uani 1 1 d . . . . .
H1_4 H 0.361679 0.605092 0.618286 0.026 Uiso 1 1 calc R U . . .
C2_4 C 0.38806(8) 0.73734(13) 0.55237(9) 0.0296(4) Uani 1 1 d . . . . .
H2A_4 H 0.375085 0.766208 0.503716 0.044 Uiso 1 1 calc R U . . .
H2B_4 H 0.435790 0.720505 0.553909 0.044 Uiso 1 1 calc R U . . .
H2C_4 H 0.378472 0.793515 0.589708 0.044 Uiso 1 1 calc R U . . .
C3_4 C 0.36760(8) 0.53833(13) 0.51421(9) 0.0276(3) Uani 1 1 d . . . . .
H3A_4 H 0.357655 0.562793 0.463761 0.041 Uiso 1 1 calc R U . . .
H3B_4 H 0.341966 0.470826 0.524578 0.041 Uiso 1 1 calc R U . . .
H3C_4 H 0.415241 0.522135 0.520054 0.041 Uiso 1 1 calc R U . . .
C1_5 C 0.27514(7) 0.39330(11) 0.85586(7) 0.0188(3) Uani 1 1 d . . . . .
C2_5 C 0.21011(7) 0.36565(12) 0.87724(8) 0.0196(3) Uani 1 1 d . . . . .
C3_5 C 0.20257(8) 0.28620(12) 0.93249(8) 0.0232(3) Uani 1 1 d . . . . .
H3_5 H 0.159099 0.265842 0.946641 0.028 Uiso 1 1 calc R U . . .
C4_5 C 0.25734(8) 0.23641(12) 0.96712(8) 0.0244(3) Uani 1 1 d . . . . .
H4_5 H 0.251224 0.184124 1.005547 0.029 Uiso 1 1 calc R U . . .
C5_5 C 0.32056(8) 0.26289(12) 0.94573(8) 0.0236(3) Uani 1 1 d . . . . .
H5_5 H 0.357787 0.227954 0.969398 0.028 Uiso 1 1 calc R U . . .
C6_5 C 0.33088(7) 0.34020(12) 0.88986(8) 0.0203(3) Uani 1 1 d . . . . .
C1_6 C 0.14888(7) 0.42752(12) 0.84636(8) 0.0218(3) Uani 1 1 d . . . . .
H1_6 H 0.155147 0.439223 0.792668 0.026 Uiso 1 1 calc R U . . .
C2_6 C 0.14253(8) 0.54288(13) 0.88226(9) 0.0277(3) Uani 1 1 d . . . . .
H2A_6 H 0.182094 0.587525 0.872194 0.042 Uiso 1 1 calc R U . . .
H2B_6 H 0.138600 0.533986 0.935419 0.042 Uiso 1 1 calc R U . . .
H2C_6 H 0.102852 0.580761 0.862080 0.042 Uiso 1 1 calc R U . . .
C3_6 C 0.08328(8) 0.36452(14) 0.85520(9) 0.0302(4) Uani 1 1 d . . . . .
H3A_6 H 0.047776 0.402245 0.826774 0.045 Uiso 1 1 calc R U . . .
H3B_6 H 0.072012 0.363152 0.907155 0.045 Uiso 1 1 calc R U . . .
H3C_6 H 0.088071 0.287852 0.837312 0.045 Uiso 1 1 calc R U . . .
C1_7 C 0.40192(7) 0.36434(13) 0.86843(8) 0.0236(3) Uani 1 1 d . . . . .
H1_7 H 0.400120 0.417264 0.825973 0.028 Uiso 1 1 calc R U . . .
C2_7 C 0.44246(8) 0.41995(14) 0.93096(9) 0.0304(4) Uani 1 1 d . . . . .
H2A_7 H 0.487684 0.434850 0.914788 0.046 Uiso 1 1 calc R U . . .
H2B_7 H 0.444405 0.370137 0.973629 0.046 Uiso 1 1 calc R U . . .
H2C_7 H 0.421204 0.490387 0.944401 0.046 Uiso 1 1 calc R U . . .
C3_7 C 0.43679(8) 0.25753(14) 0.84349(9) 0.0296(4) Uani 1 1 d . . . . .
H3A_7 H 0.410142 0.222105 0.804087 0.044 Uiso 1 1 calc R U . . .
H3B_7 H 0.441653 0.205929 0.885038 0.044 Uiso 1 1 calc R U . . .
H3C_7 H 0.480852 0.276304 0.825417 0.044 Uiso 1 1 calc R U . . .
P1_8 P 0.26289(2) 0.39980(3) 0.65917(2) 0.01620(9) Uani 1 1 d . . . . .
N2_8 N 0.31750(6) 0.29455(9) 0.68364(6) 0.0185(3) Uani 1 1 d . . . . .
Al3_8 Al 0.25329(2) 0.18600(3) 0.69088(2) 0.01941(11) Uani 1 1 d . . . . .
N4_8 N 0.19888(6) 0.30879(9) 0.67496(6) 0.0184(3) Uani 1 1 d . . . . .
C1_9 C 0.38486(7) 0.31018(12) 0.66614(7) 0.0200(3) Uani 1 1 d . . . . .
C2_9 C 0.41742(7) 0.41105(12) 0.68173(8) 0.0219(3) Uani 1 1 d . . . . .
H2_9 H 0.394045 0.469240 0.705291 0.026 Uiso 1 1 calc R U . . .
C3_9 C 0.48310(7) 0.42766(14) 0.66345(9) 0.0272(3) Uani 1 1 d . . . . .
H3_9 H 0.504019 0.497234 0.673837 0.033 Uiso 1 1 calc R U . . .
C4_9 C 0.51831(8) 0.34358(15) 0.63019(9) 0.0326(4) Uani 1 1 d . . . . .
H4_9 H 0.563652 0.354325 0.618649 0.039 Uiso 1 1 calc R U . . .
C5_9 C 0.48684(8) 0.24353(15) 0.61388(9) 0.0319(4) Uani 1 1 d . . . . .
H5_9 H 0.510855 0.185140 0.591323 0.038 Uiso 1 1 calc R U . . .
C6_9 C 0.42055(8) 0.22771(13) 0.63015(8) 0.0260(3) Uani 1 1 d . . . . .
H6_9 H 0.399121 0.159770 0.616602 0.031 Uiso 1 1 calc R U . . .
C1_10 C 0.13638(7) 0.32591(12) 0.63862(8) 0.0203(3) Uani 1 1 d . . . . .
C2_10 C 0.12922(7) 0.38990(13) 0.57446(8) 0.0243(3) Uani 1 1 d . . . . .
H2_10 H 0.166817 0.426871 0.555438 0.029 Uiso 1 1 calc R U . . .
C3_10 C 0.06765(8) 0.39972(14) 0.53846(9) 0.0325(4) Uani 1 1 d . . . . .
H3_10 H 0.063631 0.442974 0.494859 0.039 Uiso 1 1 calc R U . . .
C4_10 C 0.01245(8) 0.34754(15) 0.56522(10) 0.0380(4) Uani 1 1 d . . . . .
H4_10 H -0.029465 0.353990 0.540145 0.046 Uiso 1 1 calc R U . . .
C5_10 C 0.01868(8) 0.28577(15) 0.62886(11) 0.0373(4) Uani 1 1 d . . . . .
H5_10 H -0.019246 0.249441 0.647633 0.045 Uiso 1 1 calc R U . . .
C6_10 C 0.07979(8) 0.27603(14) 0.66585(9) 0.0293(4) Uani 1 1 d . . . . .
H6_10 H 0.082928 0.234745 0.710331 0.035 Uiso 1 1 calc R U . . .
C1_11 C 0.26245(8) 0.03638(12) 0.76059(8) 0.0259(3) Uani 1 1 d . . . . .
C2_11 C 0.30327(8) 0.01818(12) 0.69965(8) 0.0236(3) Uani 1 1 d . . . . .
C3_11 C 0.26188(7) 0.02043(11) 0.63484(8) 0.0211(3) Uani 1 1 d . . . . .
C4_11 C 0.19474(7) 0.03640(12) 0.65629(8) 0.0217(3) Uani 1 1 d . . . . .
C5_11 C 0.19490(8) 0.04564(12) 0.73434(8) 0.0246(3) Uani 1 1 d . . . . .
C6_11 C 0.28488(10) 0.02713(14) 0.83959(9) 0.0365(4) Uani 1 1 d . . . . .
H6A_11 H 0.286292 -0.051696 0.853965 0.055 Uiso 1 1 calc R U . . .
H6B_11 H 0.253636 0.067249 0.870374 0.055 Uiso 1 1 calc R U . . .
H6C_11 H 0.329362 0.059803 0.846022 0.055 Uiso 1 1 calc R U . . .
C7_11 C 0.37619(8) -0.01007(13) 0.70599(10) 0.0312(4) Uani 1 1 d . . . . .
H7A_11 H 0.393875 -0.019354 0.656811 0.047 Uiso 1 1 calc R U . . .
H7B_11 H 0.382063 -0.079667 0.733710 0.047 Uiso 1 1 calc R U . . .
H7C_11 H 0.400091 0.050421 0.731590 0.047 Uiso 1 1 calc R U . . .
C8_11 C 0.28191(8) -0.00328(13) 0.55777(8) 0.0252(3) Uani 1 1 d . . . . .
H8A_11 H 0.257803 0.046879 0.523860 0.038 Uiso 1 1 calc R U . . .
H8B_11 H 0.271135 -0.080916 0.545300 0.038 Uiso 1 1 calc R U . . .
H8C_11 H 0.329899 0.008712 0.553775 0.038 Uiso 1 1 calc R U . . .
C9_11 C 0.13583(8) 0.03359(13) 0.60373(9) 0.0272(3) Uani 1 1 d . . . . .
H9A_11 H 0.140863 0.091422 0.566248 0.041 Uiso 1 1 calc R U . . .
H9B_11 H 0.095072 0.047337 0.630546 0.041 Uiso 1 1 calc R U . . .
H9C_11 H 0.133123 -0.039829 0.580084 0.041 Uiso 1 1 calc R U . . .
C10_11 C 0.13651(9) 0.05291(14) 0.78374(9) 0.0338(4) Uani 1 1 d . . . . .
H10A_11 H 0.095166 0.054185 0.753910 0.051 Uiso 1 1 calc R U . . .
H10B_11 H 0.139842 0.121334 0.813103 0.051 Uiso 1 1 calc R U . . .
H10C_11 H 0.136426 -0.012061 0.816431 0.051 Uiso 1 1 calc R U . . .
 
loop_
 _atom_site_aniso_label
 _atom_site_aniso_U_11
 _atom_site_aniso_U_22
 _atom_site_aniso_U_33
 _atom_site_aniso_U_23
 _atom_site_aniso_U_13
 _atom_site_aniso_U_12
C1_1 0.0147(6) 0.0168(7) 0.0189(7) -0.0009(6) -0.0011(5) -0.0004(5)
C2_1 0.0177(7) 0.0181(7) 0.0187(7) -0.0001(6) 0.0000(5) 0.0000(6)
C3_1 0.0261(8) 0.0156(7) 0.0231(7) 0.0013(6) -0.0004(6) -0.0019(6)
C4_1 0.0279(8) 0.0203(7) 0.0222(7) -0.0047(6) -0.0036(6) -0.0043(6)
C5_1 0.0252(7) 0.0220(7) 0.0171(7) -0.0007(6) -0.0035(6) -0.0005(6)
C6_1 0.0172(7) 0.0179(7) 0.0188(7) -0.0007(6) -0.0005(5) 0.0010(6)
C1_2 0.0231(7) 0.0126(6) 0.0193(7) -0.0002(6) -0.0036(6) -0.0025(6)
C2_2 0.0245(8) 0.0145(7) 0.0213(7) -0.0004(6) -0.0031(6) -0.0022(6)
C3_2 0.0300(8) 0.0212(7) 0.0192(7) 0.0019(6) -0.0018(6) -0.0026(6)
C4_2 0.0306(8) 0.0242(8) 0.0243(8) 0.0040(6) -0.0097(6) -0.0010(7)
C5_2 0.0235(8) 0.0218(7) 0.0297(8) 0.0010(6) -0.0067(6) 0.0010(6)
C6_2 0.0231(7) 0.0146(7) 0.0239(7) -0.0012(6) -0.0024(6) -0.0017(6)
C1_3 0.0245(8) 0.0202(7) 0.0272(8) 0.0001(6) 0.0011(6) 0.0007(6)
C2_3 0.0468(11) 0.0276(9) 0.0428(10) -0.0074(8) 0.0162(8) -0.0049(8)
C3_3 0.0227(8) 0.0329(9) 0.0376(9) -0.0024(7) 0.0030(7) 0.0015(7)
C1_4 0.0233(7) 0.0226(7) 0.0190(7) 0.0006(6) -0.0016(6) -0.0017(6)
C2_4 0.0266(8) 0.0267(8) 0.0355(9) -0.0015(7) -0.0026(7) -0.0053(7)
C3_4 0.0290(8) 0.0274(8) 0.0266(8) -0.0022(7) 0.0020(6) -0.0011(7)
C1_5 0.0248(7) 0.0164(7) 0.0152(7) -0.0021(6) -0.0022(6) -0.0006(6)
C2_5 0.0243(7) 0.0174(7) 0.0170(7) -0.0035(6) -0.0021(6) -0.0012(6)
C3_5 0.0274(8) 0.0212(7) 0.0209(7) -0.0012(6) 0.0009(6) -0.0032(6)
C4_5 0.0367(9) 0.0186(7) 0.0178(7) 0.0026(6) -0.0016(6) -0.0022(6)
C5_5 0.0301(8) 0.0203(7) 0.0202(7) 0.0012(6) -0.0054(6) 0.0018(6)
C6_5 0.0255(8) 0.0182(7) 0.0170(7) -0.0023(6) -0.0037(6) -0.0003(6)
C1_6 0.0228(7) 0.0228(7) 0.0199(7) -0.0002(6) -0.0007(6) -0.0005(6)
C2_6 0.0290(8) 0.0263(8) 0.0278(8) -0.0006(7) 0.0006(6) 0.0046(7)
C3_6 0.0234(8) 0.0312(9) 0.0360(9) 0.0009(7) 0.0001(7) -0.0011(7)
C1_7 0.0245(8) 0.0246(8) 0.0215(7) 0.0038(6) -0.0033(6) 0.0005(6)
C2_7 0.0270(8) 0.0336(9) 0.0302(9) 0.0013(7) -0.0054(7) -0.0042(7)
C3_7 0.0284(8) 0.0330(9) 0.0272(8) 0.0026(7) -0.0029(6) 0.0069(7)
P1_8 0.01759(18) 0.01421(17) 0.01663(18) -0.00050(13) -0.00273(13) -0.00074(13)
N2_8 0.0185(6) 0.0162(6) 0.0205(6) -0.0001(5) -0.0032(5) 0.0017(5)
Al3_8 0.0224(2) 0.0145(2) 0.0211(2) 0.00093(17) -0.00407(17) -0.00111(17)
N4_8 0.0172(6) 0.0170(6) 0.0208(6) 0.0004(5) -0.0043(5) -0.0020(5)
C1_9 0.0197(7) 0.0235(7) 0.0165(7) 0.0015(6) -0.0032(5) 0.0009(6)
C2_9 0.0214(7) 0.0239(7) 0.0202(7) 0.0015(6) -0.0037(6) 0.0013(6)
C3_9 0.0220(8) 0.0316(8) 0.0276(8) 0.0040(7) -0.0050(6) -0.0041(7)
C4_9 0.0181(8) 0.0441(10) 0.0355(9) 0.0038(8) 0.0004(7) 0.0006(7)
C5_9 0.0251(8) 0.0371(9) 0.0336(9) -0.0026(7) 0.0025(7) 0.0091(7)
C6_9 0.0255(8) 0.0258(8) 0.0266(8) -0.0021(7) -0.0027(6) 0.0022(6)
C1_10 0.0198(7) 0.0179(7) 0.0229(7) -0.0053(6) -0.0033(6) 0.0007(6)
C2_10 0.0215(7) 0.0256(8) 0.0255(8) -0.0031(6) -0.0034(6) 0.0019(6)
C3_10 0.0311(9) 0.0346(9) 0.0312(9) -0.0025(7) -0.0112(7) 0.0066(7)
C4_10 0.0235(8) 0.0427(10) 0.0468(11) -0.0083(9) -0.0156(7) 0.0022(8)
C5_10 0.0205(8) 0.0404(10) 0.0507(11) -0.0033(9) -0.0024(7) -0.0062(7)
C6_10 0.0245(8) 0.0294(8) 0.0338(9) 0.0000(7) -0.0026(7) -0.0034(7)
C1_11 0.0408(9) 0.0137(7) 0.0227(8) 0.0022(6) -0.0062(7) -0.0026(6)
C2_11 0.0313(8) 0.0120(6) 0.0271(8) 0.0005(6) -0.0077(6) -0.0002(6)
C3_11 0.0270(8) 0.0129(6) 0.0231(7) 0.0002(6) -0.0036(6) -0.0012(6)
C4_11 0.0278(8) 0.0144(7) 0.0228(7) 0.0005(6) -0.0027(6) -0.0038(6)
C5_11 0.0362(9) 0.0145(7) 0.0232(8) 0.0006(6) 0.0016(6) -0.0047(6)
C6_11 0.0616(12) 0.0230(8) 0.0242(8) 0.0018(7) -0.0110(8) -0.0016(8)
C7_11 0.0322(9) 0.0203(8) 0.0404(9) 0.0016(7) -0.0138(7) 0.0017(7)
C8_11 0.0301(8) 0.0214(7) 0.0241(8) -0.0019(6) -0.0011(6) 0.0009(6)
C9_11 0.0270(8) 0.0242(8) 0.0302(8) -0.0035(7) -0.0052(7) -0.0032(6)
C10_11 0.0464(10) 0.0240(8) 0.0316(9) 0.0003(7) 0.0105(8) -0.0046(7)
 
_geom_special_details
;
 All esds (except the esd in the dihedral angle between two l.s. planes)
 are estimated using the full covariance matrix.  The cell esds are taken
 into account individually in the estimation of esds in distances, angles
 and torsion angles; correlations between esds in cell parameters are only
 used when they are defined by crystal symmetry.  An approximate (isotropic)
 treatment of cell esds is used for estimating esds involving l.s. planes.
;
 
loop_
 _geom_bond_atom_site_label_1
 _geom_bond_atom_site_label_2
 _geom_bond_distance
 _geom_bond_site_symmetry_2
 _geom_bond_publ_flag
C1_1 C6_1 1.4144(19) . ?
C1_1 C2_1 1.4173(19) . ?
C1_1 P1_8 1.8750(14) . ?
C2_1 C3_1 1.390(2) . ?
C2_1 C1_2 1.5087(19) . ?
C3_1 C4_1 1.388(2) . ?
C3_1 H3_1 0.9500 . ?
C4_1 C5_1 1.381(2) . ?
C4_1 H4_1 0.9500 . ?
C5_1 C6_1 1.402(2) . ?
C5_1 H5_1 0.9500 . ?
C6_1 C1_5 1.5068(19) . ?
C1_2 C2_2 1.408(2) . ?
C1_2 C6_2 1.412(2) . ?
C2_2 C3_2 1.395(2) . ?
C2_2 C1_4 1.519(2) . ?
C3_2 C4_2 1.380(2) . ?
C3_2 H3_2 0.9500 . ?
C4_2 C5_2 1.384(2) . ?
C4_2 H4_2 0.9500 . ?
C5_2 C6_2 1.393(2) . ?
C5_2 H5_2 0.9500 . ?
C6_2 C1_3 1.521(2) . ?
C1_3 C3_3 1.528(2) . ?
C1_3 C2_3 1.529(2) . ?
C1_3 H1_3 1.0000 . ?
C2_3 H2A_3 0.9800 . ?
C2_3 H2B_3 0.9800 . ?
C2_3 H2C_3 0.9800 . ?
C3_3 H3A_3 0.9800 . ?
C3_3 H3B_3 0.9800 . ?
C3_3 H3C_3 0.9800 . ?
C1_4 C3_4 1.529(2) . ?
C1_4 C2_4 1.531(2) . ?
C1_4 H1_4 1.0000 . ?
C2_4 H2A_4 0.9800 . ?
C2_4 H2B_4 0.9800 . ?
C2_4 H2C_4 0.9800 . ?
C3_4 H3A_4 0.9800 . ?
C3_4 H3B_4 0.9800 . ?
C3_4 H3C_4 0.9800 . ?
C1_5 C2_5 1.414(2) . ?
C1_5 C6_5 1.416(2) . ?
C2_5 C3_5 1.397(2) . ?
C2_5 C1_6 1.530(2) . ?
C3_5 C4_5 1.388(2) . ?
C3_5 H3_5 0.9500 . ?
C4_5 C5_5 1.377(2) . ?
C4_5 H4_5 0.9500 . ?
C5_5 C6_5 1.396(2) . ?
C5_5 H5_5 0.9500 . ?
C6_5 C1_7 1.519(2) . ?
C1_6 C3_6 1.532(2) . ?
C1_6 C2_6 1.536(2) . ?
C1_6 H1_6 1.0000 . ?
C2_6 H2A_6 0.9800 . ?
C2_6 H2B_6 0.9800 . ?
C2_6 H2C_6 0.9800 . ?
C3_6 H3A_6 0.9800 . ?
C3_6 H3B_6 0.9800 . ?
C3_6 H3C_6 0.9800 . ?
C1_7 C2_7 1.534(2) . ?
C1_7 C3_7 1.534(2) . ?
C1_7 H1_7 1.0000 . ?
C2_7 H2A_7 0.9800 . ?
C2_7 H2B_7 0.9800 . ?
C2_7 H2C_7 0.9800 . ?
C3_7 H3A_7 0.9800 . ?
C3_7 H3B_7 0.9800 . ?
C3_7 H3C_7 0.9800 . ?
P1_8 N4_8 1.7169(12) . ?
P1_8 N2_8 1.7218(12) . ?
P1_8 Al3_8 2.6333(5) . ?
N2_8 C1_9 1.4124(18) . ?
N2_8 Al3_8 1.8394(12) . ?
Al3_8 N4_8 1.8507(12) . ?
Al3_8 C1_11 2.2012(15) . ?
Al3_8 C5_11 2.2101(15) . ?
Al3_8 C4_11 2.2248(15) . ?
Al3_8 C3_11 2.2394(15) . ?
Al3_8 C2_11 2.2507(15) . ?
N4_8 C1_10 1.4183(18) . ?
C1_9 C6_9 1.396(2) . ?
C1_9 C2_9 1.399(2) . ?
C2_9 C3_9 1.385(2) . ?
C2_9 H2_9 0.9500 . ?
C3_9 C4_9 1.381(2) . ?
C3_9 H3_9 0.9500 . ?
C4_9 C5_9 1.383(2) . ?
C4_9 H4_9 0.9500 . ?
C5_9 C6_9 1.386(2) . ?
C5_9 H5_9 0.9500 . ?
C6_9 H6_9 0.9500 . ?
C1_10 C6_10 1.389(2) . ?
C1_10 C2_10 1.402(2) . ?
C2_10 C3_10 1.389(2) . ?
C2_10 H2_10 0.9500 . ?
C3_10 C4_10 1.375(3) . ?
C3_10 H3_10 0.9500 . ?
C4_10 C5_10 1.378(3) . ?
C4_10 H4_10 0.9500 . ?
C5_10 C6_10 1.389(2) . ?
C5_10 H5_10 0.9500 . ?
C6_10 H6_10 0.9500 . ?
C1_11 C2_11 1.417(2) . ?
C1_11 C5_11 1.431(2) . ?
C1_11 C6_11 1.500(2) . ?
C2_11 C3_11 1.425(2) . ?
C2_11 C7_11 1.505(2) . ?
C3_11 C4_11 1.429(2) . ?
C3_11 C8_11 1.499(2) . ?
C4_11 C5_11 1.427(2) . ?
C4_11 C9_11 1.502(2) . ?
C5_11 C10_11 1.502(2) . ?
C6_11 H6A_11 0.9800 . ?
C6_11 H6B_11 0.9800 . ?
C6_11 H6C_11 0.9800 . ?
C7_11 H7A_11 0.9800 . ?
C7_11 H7B_11 0.9800 . ?
C7_11 H7C_11 0.9800 . ?
C8_11 H8A_11 0.9800 . ?
C8_11 H8B_11 0.9800 . ?
C8_11 H8C_11 0.9800 . ?
C9_11 H9A_11 0.9800 . ?
C9_11 H9B_11 0.9800 . ?
C9_11 H9C_11 0.9800 . ?
C10_11 H10A_11 0.9800 . ?
C10_11 H10B_11 0.9800 . ?
C10_11 H10C_11 0.9800 . ?
 
loop_
 _geom_angle_atom_site_label_1
 _geom_angle_atom_site_label_2
 _geom_angle_atom_site_label_3
 _geom_angle
 _geom_angle_site_symmetry_1
 _geom_angle_site_symmetry_3
 _geom_angle_publ_flag
C6_1 C1_1 C2_1 118.27(12) . . ?
C6_1 C1_1 P1_8 129.44(10) . . ?
C2_1 C1_1 P1_8 110.70(10) . . ?
C3_1 C2_1 C1_1 120.95(13) . . ?
C3_1 C2_1 C1_2 116.56(12) . . ?
C1_1 C2_1 C1_2 122.27(12) . . ?
C4_1 C3_1 C2_1 120.03(13) . . ?
C4_1 C3_1 H3_1 120.0 . . ?
C2_1 C3_1 H3_1 120.0 . . ?
C5_1 C4_1 C3_1 119.43(13) . . ?
C5_1 C4_1 H4_1 120.3 . . ?
C3_1 C4_1 H4_1 120.3 . . ?
C4_1 C5_1 C6_1 122.01(13) . . ?
C4_1 C5_1 H5_1 119.0 . . ?
C6_1 C5_1 H5_1 119.0 . . ?
C5_1 C6_1 C1_1 118.66(13) . . ?
C5_1 C6_1 C1_5 114.08(12) . . ?
C1_1 C6_1 C1_5 127.03(12) . . ?
C2_2 C1_2 C6_2 120.39(13) . . ?
C2_2 C1_2 C2_1 121.84(12) . . ?
C6_2 C1_2 C2_1 117.59(12) . . ?
C3_2 C2_2 C1_2 118.66(13) . . ?
C3_2 C2_2 C1_4 119.65(13) . . ?
C1_2 C2_2 C1_4 121.69(12) . . ?
C4_2 C3_2 C2_2 121.22(14) . . ?
C4_2 C3_2 H3_2 119.4 . . ?
C2_2 C3_2 H3_2 119.4 . . ?
C3_2 C4_2 C5_2 119.94(14) . . ?
C3_2 C4_2 H4_2 120.0 . . ?
C5_2 C4_2 H4_2 120.0 . . ?
C4_2 C5_2 C6_2 121.04(14) . . ?
C4_2 C5_2 H5_2 119.5 . . ?
C6_2 C5_2 H5_2 119.5 . . ?
C5_2 C6_2 C1_2 118.74(14) . . ?
C5_2 C6_2 C1_3 119.73(13) . . ?
C1_2 C6_2 C1_3 121.37(13) . . ?
C6_2 C1_3 C3_3 114.55(13) . . ?
C6_2 C1_3 C2_3 109.23(12) . . ?
C3_3 C1_3 C2_3 110.55(13) . . ?
C6_2 C1_3 H1_3 107.4 . . ?
C3_3 C1_3 H1_3 107.4 . . ?
C2_3 C1_3 H1_3 107.4 . . ?
C1_3 C2_3 H2A_3 109.5 . . ?
C1_3 C2_3 H2B_3 109.5 . . ?
H2A_3 C2_3 H2B_3 109.5 . . ?
C1_3 C2_3 H2C_3 109.5 . . ?
H2A_3 C2_3 H2C_3 109.5 . . ?
H2B_3 C2_3 H2C_3 109.5 . . ?
C1_3 C3_3 H3A_3 109.5 . . ?
C1_3 C3_3 H3B_3 109.5 . . ?
H3A_3 C3_3 H3B_3 109.5 . . ?
C1_3 C3_3 H3C_3 109.5 . . ?
H3A_3 C3_3 H3C_3 109.5 . . ?
H3B_3 C3_3 H3C_3 109.5 . . ?
C2_2 C1_4 C3_4 111.87(12) . . ?
C2_2 C1_4 C2_4 111.49(12) . . ?
C3_4 C1_4 C2_4 110.44(12) . . ?
C2_2 C1_4 H1_4 107.6 . . ?
C3_4 C1_4 H1_4 107.6 . . ?
C2_4 C1_4 H1_4 107.6 . . ?
C1_4 C2_4 H2A_4 109.5 . . ?
C1_4 C2_4 H2B_4 109.5 . . ?
H2A_4 C2_4 H2B_4 109.5 . . ?
C1_4 C2_4 H2C_4 109.5 . . ?
H2A_4 C2_4 H2C_4 109.5 . . ?
H2B_4 C2_4 H2C_4 109.5 . . ?
C1_4 C3_4 H3A_4 109.5 . . ?
C1_4 C3_4 H3B_4 109.5 . . ?
H3A_4 C3_4 H3B_4 109.5 . . ?
C1_4 C3_4 H3C_4 109.5 . . ?
H3A_4 C3_4 H3C_4 109.5 . . ?
H3B_4 C3_4 H3C_4 109.5 . . ?
C2_5 C1_5 C6_5 120.03(13) . . ?
C2_5 C1_5 C6_1 119.32(12) . . ?
C6_5 C1_5 C6_1 119.43(13) . . ?
C3_5 C2_5 C1_5 118.60(13) . . ?
C3_5 C2_5 C1_6 119.48(13) . . ?
C1_5 C2_5 C1_6 121.70(13) . . ?
C4_5 C3_5 C2_5 121.29(14) . . ?
C4_5 C3_5 H3_5 119.4 . . ?
C2_5 C3_5 H3_5 119.4 . . ?
C5_5 C4_5 C3_5 119.93(14) . . ?
C5_5 C4_5 H4_5 120.0 . . ?
C3_5 C4_5 H4_5 120.0 . . ?
C4_5 C5_5 C6_5 121.13(14) . . ?
C4_5 C5_5 H5_5 119.4 . . ?
C6_5 C5_5 H5_5 119.4 . . ?
C5_5 C6_5 C1_5 119.00(13) . . ?
C5_5 C6_5 C1_7 118.31(13) . . ?
C1_5 C6_5 C1_7 122.69(13) . . ?
C2_5 C1_6 C3_6 114.12(12) . . ?
C2_5 C1_6 C2_6 110.78(12) . . ?
C3_6 C1_6 C2_6 108.43(13) . . ?
C2_5 C1_6 H1_6 107.8 . . ?
C3_6 C1_6 H1_6 107.8 . . ?
C2_6 C1_6 H1_6 107.8 . . ?
C1_6 C2_6 H2A_6 109.5 . . ?
C1_6 C2_6 H2B_6 109.5 . . ?
H2A_6 C2_6 H2B_6 109.5 . . ?
C1_6 C2_6 H2C_6 109.5 . . ?
H2A_6 C2_6 H2C_6 109.5 . . ?
H2B_6 C2_6 H2C_6 109.5 . . ?
C1_6 C3_6 H3A_6 109.5 . . ?
C1_6 C3_6 H3B_6 109.5 . . ?
H3A_6 C3_6 H3B_6 109.5 . . ?
C1_6 C3_6 H3C_6 109.5 . . ?
H3A_6 C3_6 H3C_6 109.5 . . ?
H3B_6 C3_6 H3C_6 109.5 . . ?
C6_5 C1_7 C2_7 112.02(12) . . ?
C6_5 C1_7 C3_7 111.01(13) . . ?
C2_7 C1_7 C3_7 110.16(13) . . ?
C6_5 C1_7 H1_7 107.8 . . ?
C2_7 C1_7 H1_7 107.8 . . ?
C3_7 C1_7 H1_7 107.8 . . ?
C1_7 C2_7 H2A_7 109.5 . . ?
C1_7 C2_7 H2B_7 109.5 . . ?
H2A_7 C2_7 H2B_7 109.5 . . ?
C1_7 C2_7 H2C_7 109.5 . . ?
H2A_7 C2_7 H2C_7 109.5 . . ?
H2B_7 C2_7 H2C_7 109.5 . . ?
C1_7 C3_7 H3A_7 109.5 . . ?
C1_7 C3_7 H3B_7 109.5 . . ?
H3A_7 C3_7 H3B_7 109.5 . . ?
C1_7 C3_7 H3C_7 109.5 . . ?
H3A_7 C3_7 H3C_7 109.5 . . ?
H3B_7 C3_7 H3C_7 109.5 . . ?
N4_8 P1_8 N2_8 88.12(6) . . ?
N4_8 P1_8 C1_1 109.98(6) . . ?
N2_8 P1_8 C1_1 107.23(6) . . ?
N4_8 P1_8 Al3_8 44.43(4) . . ?
N2_8 P1_8 Al3_8 44.07(4) . . ?
C1_1 P1_8 Al3_8 120.95(5) . . ?
C1_9 N2_8 P1_8 116.92(9) . . ?
C1_9 N2_8 Al3_8 142.10(10) . . ?
P1_8 N2_8 Al3_8 95.31(6) . . ?
N2_8 Al3_8 N4_8 80.78(5) . . ?
N2_8 Al3_8 C1_11 124.72(6) . . ?
N4_8 Al3_8 C1_11 140.95(6) . . ?
N2_8 Al3_8 C5_11 160.79(6) . . ?
N4_8 Al3_8 C5_11 110.06(6) . . ?
C1_11 Al3_8 C5_11 37.86(6) . . ?
N2_8 Al3_8 C4_11 156.27(6) . . ?
N4_8 Al3_8 C4_11 106.86(5) . . ?
C1_11 Al3_8 C4_11 62.79(6) . . ?
C5_11 Al3_8 C4_11 37.52(5) . . ?
N2_8 Al3_8 C3_11 121.98(6) . . ?
N4_8 Al3_8 C3_11 133.25(6) . . ?
C1_11 Al3_8 C3_11 62.36(6) . . ?
C5_11 Al3_8 C3_11 62.53(6) . . ?
C4_11 Al3_8 C3_11 37.33(5) . . ?
N2_8 Al3_8 C2_11 108.88(6) . . ?
N4_8 Al3_8 C2_11 168.93(6) . . ?
C1_11 Al3_8 C2_11 37.09(6) . . ?
C5_11 Al3_8 C2_11 62.35(6) . . ?
C4_11 Al3_8 C2_11 62.12(5) . . ?
C3_11 Al3_8 C2_11 37.01(5) . . ?
N2_8 Al3_8 P1_8 40.62(4) . . ?
N4_8 Al3_8 P1_8 40.50(4) . . ?
C1_11 Al3_8 P1_8 155.89(4) . . ?
C5_11 Al3_8 P1_8 149.46(5) . . ?
C4_11 Al3_8 P1_8 139.68(4) . . ?
C3_11 Al3_8 P1_8 138.93(4) . . ?
C2_11 Al3_8 P1_8 148.06(4) . . ?
C1_10 N4_8 P1_8 119.22(10) . . ?
C1_10 N4_8 Al3_8 134.40(9) . . ?
P1_8 N4_8 Al3_8 95.07(6) . . ?
C6_9 C1_9 C2_9 117.55(13) . . ?
C6_9 C1_9 N2_8 121.43(13) . . ?
C2_9 C1_9 N2_8 120.96(13) . . ?
C3_9 C2_9 C1_9 121.24(14) . . ?
C3_9 C2_9 H2_9 119.4 . . ?
C1_9 C2_9 H2_9 119.4 . . ?
C4_9 C3_9 C2_9 120.33(15) . . ?
C4_9 C3_9 H3_9 119.8 . . ?
C2_9 C3_9 H3_9 119.8 . . ?
C3_9 C4_9 C5_9 119.26(15) . . ?
C3_9 C4_9 H4_9 120.4 . . ?
C5_9 C4_9 H4_9 120.4 . . ?
C4_9 C5_9 C6_9 120.59(15) . . ?
C4_9 C5_9 H5_9 119.7 . . ?
C6_9 C5_9 H5_9 119.7 . . ?
C5_9 C6_9 C1_9 120.94(15) . . ?
C5_9 C6_9 H6_9 119.5 . . ?
C1_9 C6_9 H6_9 119.5 . . ?
C6_10 C1_10 C2_10 117.88(14) . . ?
C6_10 C1_10 N4_8 119.64(13) . . ?
C2_10 C1_10 N4_8 122.46(13) . . ?
C3_10 C2_10 C1_10 120.59(15) . . ?
C3_10 C2_10 H2_10 119.7 . . ?
C1_10 C2_10 H2_10 119.7 . . ?
C4_10 C3_10 C2_10 120.74(16) . . ?
C4_10 C3_10 H3_10 119.6 . . ?
C2_10 C3_10 H3_10 119.6 . . ?
C3_10 C4_10 C5_10 119.19(15) . . ?
C3_10 C4_10 H4_10 120.4 . . ?
C5_10 C4_10 H4_10 120.4 . . ?
C4_10 C5_10 C6_10 120.73(16) . . ?
C4_10 C5_10 H5_10 119.6 . . ?
C6_10 C5_10 H5_10 119.6 . . ?
C1_10 C6_10 C5_10 120.83(16) . . ?
C1_10 C6_10 H6_10 119.6 . . ?
C5_10 C6_10 H6_10 119.6 . . ?
C2_11 C1_11 C5_11 108.39(13) . . ?
C2_11 C1_11 C6_11 125.17(15) . . ?
C5_11 C1_11 C6_11 125.63(15) . . ?
C2_11 C1_11 Al3_8 73.35(8) . . ?
C5_11 C1_11 Al3_8 71.41(8) . . ?
C6_11 C1_11 Al3_8 129.18(11) . . ?
C1_11 C2_11 C3_11 108.01(13) . . ?
C1_11 C2_11 C7_11 123.99(14) . . ?
C3_11 C2_11 C7_11 127.71(14) . . ?
C1_11 C2_11 Al3_8 69.56(8) . . ?
C3_11 C2_11 Al3_8 71.06(8) . . ?
C7_11 C2_11 Al3_8 129.63(10) . . ?
C2_11 C3_11 C4_11 108.02(13) . . ?
C2_11 C3_11 C8_11 127.34(14) . . ?
C4_11 C3_11 C8_11 124.26(13) . . ?
C2_11 C3_11 Al3_8 71.92(8) . . ?
C4_11 C3_11 Al3_8 70.78(8) . . ?
C8_11 C3_11 Al3_8 128.40(10) . . ?
C5_11 C4_11 C3_11 107.95(13) . . ?
C5_11 C4_11 C9_11 128.08(14) . . ?
C3_11 C4_11 C9_11 123.79(13) . . ?
C5_11 C4_11 Al3_8 70.68(8) . . ?
C3_11 C4_11 Al3_8 71.89(8) . . ?
C9_11 C4_11 Al3_8 126.85(10) . . ?
C4_11 C5_11 C1_11 107.58(13) . . ?
C4_11 C5_11 C10_11 128.51(15) . . ?
C1_11 C5_11 C10_11 123.68(14) . . ?
C4_11 C5_11 Al3_8 71.80(8) . . ?
C1_11 C5_11 Al3_8 70.73(8) . . ?
C10_11 C5_11 Al3_8 127.08(10) . . ?
C1_11 C6_11 H6A_11 109.5 . . ?
C1_11 C6_11 H6B_11 109.5 . . ?
H6A_11 C6_11 H6B_11 109.5 . . ?
C1_11 C6_11 H6C_11 109.5 . . ?
H6A_11 C6_11 H6C_11 109.5 . . ?
H6B_11 C6_11 H6C_11 109.5 . . ?
C2_11 C7_11 H7A_11 109.5 . . ?
C2_11 C7_11 H7B_11 109.5 . . ?
H7A_11 C7_11 H7B_11 109.5 . . ?
C2_11 C7_11 H7C_11 109.5 . . ?
H7A_11 C7_11 H7C_11 109.5 . . ?
H7B_11 C7_11 H7C_11 109.5 . . ?
C3_11 C8_11 H8A_11 109.5 . . ?
C3_11 C8_11 H8B_11 109.5 . . ?
H8A_11 C8_11 H8B_11 109.5 . . ?
C3_11 C8_11 H8C_11 109.5 . . ?
H8A_11 C8_11 H8C_11 109.5 . . ?
H8B_11 C8_11 H8C_11 109.5 . . ?
C4_11 C9_11 H9A_11 109.5 . . ?
C4_11 C9_11 H9B_11 109.5 . . ?
H9A_11 C9_11 H9B_11 109.5 . . ?
C4_11 C9_11 H9C_11 109.5 . . ?
H9A_11 C9_11 H9C_11 109.5 . . ?
H9B_11 C9_11 H9C_11 109.5 . . ?
C5_11 C10_11 H10A_11 109.5 . . ?
C5_11 C10_11 H10B_11 109.5 . . ?
H10A_11 C10_11 H10B_11 109.5 . . ?
C5_11 C10_11 H10C_11 109.5 . . ?
H10A_11 C10_11 H10C_11 109.5 . . ?
H10B_11 C10_11 H10C_11 109.5 . . ?
 
loop_
 _geom_torsion_atom_site_label_1
 _geom_torsion_atom_site_label_2
 _geom_torsion_atom_site_label_3
 _geom_torsion_atom_site_label_4
 _geom_torsion
 _geom_torsion_site_symmetry_1
 _geom_torsion_site_symmetry_2
 _geom_torsion_site_symmetry_3
 _geom_torsion_site_symmetry_4
 _geom_torsion_publ_flag
C6_1 C1_1 C2_1 C3_1 7.9(2) . . . . ?
P1_8 C1_1 C2_1 C3_1 -159.06(11) . . . . ?
C6_1 C1_1 C2_1 C1_2 -166.56(13) . . . . ?
P1_8 C1_1 C2_1 C1_2 26.50(16) . . . . ?
C1_1 C2_1 C3_1 C4_1 -1.4(2) . . . . ?
C1_2 C2_1 C3_1 C4_1 173.32(13) . . . . ?
C2_1 C3_1 C4_1 C5_1 -4.8(2) . . . . ?
C3_1 C4_1 C5_1 C6_1 4.5(2) . . . . ?
C4_1 C5_1 C6_1 C1_1 2.0(2) . . . . ?
C4_1 C5_1 C6_1 C1_5 -172.83(13) . . . . ?
C2_1 C1_1 C6_1 C5_1 -8.0(2) . . . . ?
P1_8 C1_1 C6_1 C5_1 156.07(11) . . . . ?
C2_1 C1_1 C6_1 C1_5 166.04(13) . . . . ?
P1_8 C1_1 C6_1 C1_5 -29.8(2) . . . . ?
C3_1 C2_1 C1_2 C2_2 85.62(17) . . . . ?
C1_1 C2_1 C1_2 C2_2 -99.71(17) . . . . ?
C3_1 C2_1 C1_2 C6_2 -89.52(16) . . . . ?
C1_1 C2_1 C1_2 C6_2 85.14(17) . . . . ?
C6_2 C1_2 C2_2 C3_2 -1.1(2) . . . . ?
C2_1 C1_2 C2_2 C3_2 -176.11(13) . . . . ?
C6_2 C1_2 C2_2 C1_4 178.77(13) . . . . ?
C2_1 C1_2 C2_2 C1_4 3.8(2) . . . . ?
C1_2 C2_2 C3_2 C4_2 0.9(2) . . . . ?
C1_4 C2_2 C3_2 C4_2 -178.92(13) . . . . ?
C2_2 C3_2 C4_2 C5_2 0.3(2) . . . . ?
C3_2 C4_2 C5_2 C6_2 -1.4(2) . . . . ?
C4_2 C5_2 C6_2 C1_2 1.2(2) . . . . ?
C4_2 C5_2 C6_2 C1_3 176.58(14) . . . . ?
C2_2 C1_2 C6_2 C5_2 0.1(2) . . . . ?
C2_1 C1_2 C6_2 C5_2 175.27(13) . . . . ?
C2_2 C1_2 C6_2 C1_3 -175.26(13) . . . . ?
C2_1 C1_2 C6_2 C1_3 -0.04(19) . . . . ?
C5_2 C6_2 C1_3 C3_3 43.11(19) . . . . ?
C1_2 C6_2 C1_3 C3_3 -141.62(14) . . . . ?
C5_2 C6_2 C1_3 C2_3 -81.51(17) . . . . ?
C1_2 C6_2 C1_3 C2_3 93.76(17) . . . . ?
C3_2 C2_2 C1_4 C3_4 -58.36(18) . . . . ?
C1_2 C2_2 C1_4 C3_4 121.78(14) . . . . ?
C3_2 C2_2 C1_4 C2_4 65.88(17) . . . . ?
C1_2 C2_2 C1_4 C2_4 -113.99(15) . . . . ?
C5_1 C6_1 C1_5 C2_5 101.79(15) . . . . ?
C1_1 C6_1 C1_5 C2_5 -72.53(19) . . . . ?
C5_1 C6_1 C1_5 C6_5 -65.60(17) . . . . ?
C1_1 C6_1 C1_5 C6_5 120.09(16) . . . . ?
C6_5 C1_5 C2_5 C3_5 0.5(2) . . . . ?
C6_1 C1_5 C2_5 C3_5 -166.83(13) . . . . ?
C6_5 C1_5 C2_5 C1_6 175.05(13) . . . . ?
C6_1 C1_5 C2_5 C1_6 7.7(2) . . . . ?
C1_5 C2_5 C3_5 C4_5 1.3(2) . . . . ?
C1_6 C2_5 C3_5 C4_5 -173.44(13) . . . . ?
C2_5 C3_5 C4_5 C5_5 -1.8(2) . . . . ?
C3_5 C4_5 C5_5 C6_5 0.6(2) . . . . ?
C4_5 C5_5 C6_5 C1_5 1.1(2) . . . . ?
C4_5 C5_5 C6_5 C1_7 -179.25(13) . . . . ?
C2_5 C1_5 C6_5 C5_5 -1.7(2) . . . . ?
C6_1 C1_5 C6_5 C5_5 165.64(13) . . . . ?
C2_5 C1_5 C6_5 C1_7 178.75(13) . . . . ?
C6_1 C1_5 C6_5 C1_7 -14.0(2) . . . . ?
C3_5 C2_5 C1_6 C3_6 -24.29(19) . . . . ?
C1_5 C2_5 C1_6 C3_6 161.18(13) . . . . ?
C3_5 C2_5 C1_6 C2_6 98.42(16) . . . . ?
C1_5 C2_5 C1_6 C2_6 -76.10(17) . . . . ?
C5_5 C6_5 C1_7 C2_7 -65.02(18) . . . . ?
C1_5 C6_5 C1_7 C2_7 114.58(15) . . . . ?
C5_5 C6_5 C1_7 C3_7 58.59(17) . . . . ?
C1_5 C6_5 C1_7 C3_7 -121.81(15) . . . . ?
C6_1 C1_1 P1_8 N4_8 67.27(14) . . . . ?
C2_1 C1_1 P1_8 N4_8 -127.67(10) . . . . ?
C6_1 C1_1 P1_8 N2_8 -27.09(14) . . . . ?
C2_1 C1_1 P1_8 N2_8 137.97(10) . . . . ?
C6_1 C1_1 P1_8 Al3_8 19.18(15) . . . . ?
C2_1 C1_1 P1_8 Al3_8 -175.75(8) . . . . ?
N4_8 P1_8 N2_8 C1_9 166.02(10) . . . . ?
C1_1 P1_8 N2_8 C1_9 -83.63(11) . . . . ?
Al3_8 P1_8 N2_8 C1_9 159.39(13) . . . . ?
N4_8 P1_8 N2_8 Al3_8 6.63(6) . . . . ?
C1_1 P1_8 N2_8 Al3_8 116.98(6) . . . . ?
C1_9 N2_8 Al3_8 N4_8 -155.50(16) . . . . ?
P1_8 N2_8 Al3_8 N4_8 -6.23(5) . . . . ?
C1_9 N2_8 Al3_8 C1_11 56.85(17) . . . . ?
P1_8 N2_8 Al3_8 C1_11 -153.87(6) . . . . ?
C1_9 N2_8 Al3_8 C5_11 78.3(2) . . . . ?
P1_8 N2_8 Al3_8 C5_11 -132.41(16) . . . . ?
C1_9 N2_8 Al3_8 C4_11 -44.3(2) . . . . ?
P1_8 N2_8 Al3_8 C4_11 104.94(13) . . . . ?
C1_9 N2_8 Al3_8 C3_11 -19.69(18) . . . . ?
P1_8 N2_8 Al3_8 C3_11 129.58(6) . . . . ?
C1_9 N2_8 Al3_8 C2_11 18.92(17) . . . . ?
P1_8 N2_8 Al3_8 C2_11 168.20(5) . . . . ?
C1_9 N2_8 Al3_8 P1_8 -149.28(18) . . . . ?
N2_8 P1_8 N4_8 C1_10 -155.29(11) . . . . ?
C1_1 P1_8 N4_8 C1_10 97.04(11) . . . . ?
Al3_8 P1_8 N4_8 C1_10 -148.70(13) . . . . ?
N2_8 P1_8 N4_8 Al3_8 -6.59(6) . . . . ?
C1_1 P1_8 N4_8 Al3_8 -114.25(6) . . . . ?
N2_8 Al3_8 N4_8 C1_10 146.86(14) . . . . ?
C1_11 Al3_8 N4_8 C1_10 -77.43(16) . . . . ?
C5_11 Al3_8 N4_8 C1_10 -49.56(15) . . . . ?
C4_11 Al3_8 N4_8 C1_10 -10.06(15) . . . . ?
C3_11 Al3_8 N4_8 C1_10 21.12(17) . . . . ?
C2_11 Al3_8 N4_8 C1_10 -4.5(4) . . . . ?
P1_8 Al3_8 N4_8 C1_10 140.61(16) . . . . ?
N2_8 Al3_8 N4_8 P1_8 6.24(5) . . . . ?
C1_11 Al3_8 N4_8 P1_8 141.96(8) . . . . ?
C5_11 Al3_8 N4_8 P1_8 169.82(5) . . . . ?
C4_11 Al3_8 N4_8 P1_8 -150.67(5) . . . . ?
C3_11 Al3_8 N4_8 P1_8 -119.49(7) . . . . ?
C2_11 Al3_8 N4_8 P1_8 -145.1(3) . . . . ?
P1_8 N2_8 C1_9 C6_9 -130.38(12) . . . . ?
Al3_8 N2_8 C1_9 C6_9 14.8(2) . . . . ?
P1_8 N2_8 C1_9 C2_9 47.00(16) . . . . ?
Al3_8 N2_8 C1_9 C2_9 -167.79(12) . . . . ?
C6_9 C1_9 C2_9 C3_9 -1.3(2) . . . . ?
N2_8 C1_9 C2_9 C3_9 -178.76(13) . . . . ?
C1_9 C2_9 C3_9 C4_9 -1.0(2) . . . . ?
C2_9 C3_9 C4_9 C5_9 1.4(2) . . . . ?
C3_9 C4_9 C5_9 C6_9 0.5(2) . . . . ?
C4_9 C5_9 C6_9 C1_9 -2.8(2) . . . . ?
C2_9 C1_9 C6_9 C5_9 3.2(2) . . . . ?
N2_8 C1_9 C6_9 C5_9 -179.37(14) . . . . ?
P1_8 N4_8 C1_10 C6_10 -160.91(11) . . . . ?
Al3_8 N4_8 C1_10 C6_10 65.50(19) . . . . ?
P1_8 N4_8 C1_10 C2_10 20.59(18) . . . . ?
Al3_8 N4_8 C1_10 C2_10 -113.01(15) . . . . ?
C6_10 C1_10 C2_10 C3_10 -1.9(2) . . . . ?
N4_8 C1_10 C2_10 C3_10 176.59(14) . . . . ?
C1_10 C2_10 C3_10 C4_10 0.4(2) . . . . ?
C2_10 C3_10 C4_10 C5_10 0.6(3) . . . . ?
C3_10 C4_10 C5_10 C6_10 0.1(3) . . . . ?
C2_10 C1_10 C6_10 C5_10 2.5(2) . . . . ?
N4_8 C1_10 C6_10 C5_10 -176.02(15) . . . . ?
C4_10 C5_10 C6_10 C1_10 -1.7(3) . . . . ?
C5_11 C1_11 C2_11 C3_11 2.29(16) . . . . ?
C6_11 C1_11 C2_11 C3_11 172.45(14) . . . . ?
Al3_8 C1_11 C2_11 C3_11 -60.96(10) . . . . ?
C5_11 C1_11 C2_11 C7_11 -172.02(13) . . . . ?
C6_11 C1_11 C2_11 C7_11 -1.9(2) . . . . ?
Al3_8 C1_11 C2_11 C7_11 124.72(14) . . . . ?
C5_11 C1_11 C2_11 Al3_8 63.25(10) . . . . ?
C6_11 C1_11 C2_11 Al3_8 -126.59(15) . . . . ?
C1_11 C2_11 C3_11 C4_11 -1.93(16) . . . . ?
C7_11 C2_11 C3_11 C4_11 172.11(14) . . . . ?
Al3_8 C2_11 C3_11 C4_11 -61.94(10) . . . . ?
C1_11 C2_11 C3_11 C8_11 -175.04(13) . . . . ?
C7_11 C2_11 C3_11 C8_11 -1.0(2) . . . . ?
Al3_8 C2_11 C3_11 C8_11 124.95(15) . . . . ?
C1_11 C2_11 C3_11 Al3_8 60.01(10) . . . . ?
C7_11 C2_11 C3_11 Al3_8 -125.95(15) . . . . ?
C2_11 C3_11 C4_11 C5_11 0.84(16) . . . . ?
C8_11 C3_11 C4_11 C5_11 174.21(13) . . . . ?
Al3_8 C3_11 C4_11 C5_11 -61.84(10) . . . . ?
C2_11 C3_11 C4_11 C9_11 -174.61(13) . . . . ?
C8_11 C3_11 C4_11 C9_11 -1.2(2) . . . . ?
Al3_8 C3_11 C4_11 C9_11 122.71(14) . . . . ?
C2_11 C3_11 C4_11 Al3_8 62.68(10) . . . . ?
C8_11 C3_11 C4_11 Al3_8 -123.95(14) . . . . ?
C3_11 C4_11 C5_11 C1_11 0.57(16) . . . . ?
C9_11 C4_11 C5_11 C1_11 175.76(14) . . . . ?
Al3_8 C4_11 C5_11 C1_11 -62.06(10) . . . . ?
C3_11 C4_11 C5_11 C10_11 -174.05(14) . . . . ?
C9_11 C4_11 C5_11 C10_11 1.1(2) . . . . ?
Al3_8 C4_11 C5_11 C10_11 123.33(16) . . . . ?
C3_11 C4_11 C5_11 Al3_8 62.62(10) . . . . ?
C9_11 C4_11 C5_11 Al3_8 -122.18(15) . . . . ?
C2_11 C1_11 C5_11 C4_11 -1.77(16) . . . . ?
C6_11 C1_11 C5_11 C4_11 -171.87(14) . . . . ?
Al3_8 C1_11 C5_11 C4_11 62.75(10) . . . . ?
C2_11 C1_11 C5_11 C10_11 173.17(13) . . . . ?
C6_11 C1_11 C5_11 C10_11 3.1(2) . . . . ?
Al3_8 C1_11 C5_11 C10_11 -122.32(14) . . . . ?
C2_11 C1_11 C5_11 Al3_8 -64.51(10) . . . . ?
C6_11 C1_11 C5_11 Al3_8 125.38(15) . . . . ?
 
_refine_diff_density_max    0.275
_refine_diff_density_min   -0.326
_refine_diff_density_rms    0.039

_shelx_res_file
;
TITL MaRa048_SaNe_a.res in P2(1)/c
    MaRa048_SaNe_a.res
    created by SHELXL-2018/3 at 10:08:18 on 11-Aug-2021
REM Old TITL MaRa048_SaNe in P2(1)/c
REM SHELXT solution in P2(1)/c
REM R1 0.120,  Rweak 0.018,  Alpha 0.029,  Orientation as input
REM Formula found by SHELXT:  C52 N2 P2
CELL  1.54184  20.1021  11.9767  18.2230   90.000   91.650   90.000
ZERR    4.000   0.0003   0.0002   0.0003    0.000    0.001    0.000
LATT  1
SYMM -X, 1/2+Y, 1/2-Z
SFAC C H N AL P
UNIT 208 248 8 4 4
TEMP -173
SIZE 0.06 0.23 0.50
L.S. 10
BOND $H
LIST 4
acta 133.94
shel 999 .84
conf
FMAP 2
PLAN 20
WGHT    0.044300    1.632800
FVAR       0.32522
RESI 1 TERP
C1    1    0.267955    0.507712    0.733669    11.00000    0.01466    0.01680 =
         0.01893   -0.00090   -0.00108   -0.00043
C2    1    0.267915    0.616705    0.703374    11.00000    0.01775    0.01812 =
         0.01873   -0.00014   -0.00002   -0.00002
C3    1    0.292294    0.707067    0.743803    11.00000    0.02612    0.01557 =
         0.02314    0.00129   -0.00042   -0.00189
AFIX  43
H3    2    0.292869    0.779356    0.722371    11.00000   -1.20000
AFIX   0
C4    1    0.315786    0.691702    0.815440    11.00000    0.02792    0.02033 =
         0.02223   -0.00466   -0.00364   -0.00435
AFIX  43
H4    2    0.335597    0.751982    0.841972    11.00000   -1.20000
AFIX   0
C5    1    0.310117    0.588038    0.847827    11.00000    0.02516    0.02195 =
         0.01710   -0.00073   -0.00348   -0.00047
AFIX  43
H5    2    0.323307    0.579423    0.897987    11.00000   -1.20000
AFIX   0
C6    1    0.285483    0.495081    0.808938    11.00000    0.01722    0.01785 =
         0.01881   -0.00070   -0.00051    0.00098
RESI 0
RESI 2 DIP
C1    1    0.236304    0.642644    0.629238    11.00000    0.02306    0.01256 =
         0.01932   -0.00018   -0.00361   -0.00250
C2    1    0.274300    0.652545    0.565838    11.00000    0.02449    0.01450 =
         0.02128   -0.00037   -0.00310   -0.00221
C3    1    0.242246    0.683415    0.500034    11.00000    0.03000    0.02122 =
         0.01923    0.00191   -0.00183   -0.00263
AFIX  43
H3    2    0.267259    0.689255    0.456757    11.00000   -1.20000
AFIX   0
C4    1    0.174847    0.705639    0.496631    11.00000    0.03058    0.02425 =
         0.02425    0.00396   -0.00969   -0.00096
AFIX  43
H4    2    0.153832    0.726249    0.451272    11.00000   -1.20000
AFIX   0
C5    1    0.137924    0.697867    0.559351    11.00000    0.02345    0.02182 =
         0.02974    0.00102   -0.00667    0.00101
AFIX  43
H5    2    0.091752    0.714851    0.556824    11.00000   -1.20000
AFIX   0
C6    1    0.167393    0.665525    0.626154    11.00000    0.02314    0.01465 =
         0.02392   -0.00120   -0.00238   -0.00167
RESI 0
RESI 3 IPR
C1    1    0.126299    0.664085    0.694963    11.00000    0.02448    0.02019 =
         0.02716    0.00014    0.00113    0.00074
AFIX  13
H1    2    0.150669    0.616998    0.732227    11.00000   -1.20000
AFIX   0
C2    1    0.122521    0.782418    0.726124    11.00000    0.04684    0.02757 =
         0.04283   -0.00744    0.01617   -0.00489
AFIX 137
H2A   2    0.167585    0.812642    0.732885    11.00000   -1.50000
H2B   2    0.100715    0.780466    0.773518    11.00000   -1.50000
H2C   2    0.096843    0.829969    0.691936    11.00000   -1.50000
AFIX   0
C3    1    0.056600    0.614754    0.684137    11.00000    0.02274    0.03292 =
         0.03762   -0.00238    0.00302    0.00155
AFIX 137
H3A   2    0.030925    0.660289    0.648753    11.00000   -1.50000
H3B   2    0.034177    0.614084    0.731180    11.00000   -1.50000
H3C   2    0.059999    0.538253    0.665535    11.00000   -1.50000
AFIX   0
RESI 0
RESI 4 IPR
C1    1    0.348755    0.630769    0.567641    11.00000    0.02334    0.02262 =
         0.01898    0.00060   -0.00163   -0.00171
AFIX  13
H1    2    0.361679    0.605092    0.618286    11.00000   -1.20000
AFIX   0
C2    1    0.388061    0.737335    0.552370    11.00000    0.02657    0.02670 =
         0.03547   -0.00152   -0.00263   -0.00527
AFIX 137
H2A   2    0.375085    0.766208    0.503716    11.00000   -1.50000
H2B   2    0.435790    0.720505    0.553909    11.00000   -1.50000
H2C   2    0.378472    0.793515    0.589708    11.00000   -1.50000
AFIX   0
C3    1    0.367596    0.538331    0.514212    11.00000    0.02896    0.02737 =
         0.02662   -0.00225    0.00200   -0.00106
AFIX 137
H3A   2    0.357655    0.562793    0.463761    11.00000   -1.50000
H3B   2    0.341966    0.470826    0.524578    11.00000   -1.50000
H3C   2    0.415241    0.522135    0.520054    11.00000   -1.50000
AFIX   0
RESI 0
RESI 5 DIP
C1    1    0.275136    0.393303    0.855859    11.00000    0.02476    0.01635 =
         0.01515   -0.00211   -0.00217   -0.00062
C2    1    0.210113    0.365649    0.877243    11.00000    0.02430    0.01735 =
         0.01700   -0.00346   -0.00208   -0.00125
C3    1    0.202570    0.286198    0.932493    11.00000    0.02739    0.02124 =
         0.02087   -0.00124    0.00085   -0.00323
AFIX  43
H3    2    0.159099    0.265842    0.946641    11.00000   -1.20000
AFIX   0
C4    1    0.257341    0.236413    0.967125    11.00000    0.03669    0.01856 =
         0.01785    0.00260   -0.00159   -0.00221
AFIX  43
H4    2    0.251224    0.184124    1.005547    11.00000   -1.20000
AFIX   0
C5    1    0.320559    0.262890    0.945734    11.00000    0.03006    0.02031 =
         0.02019    0.00123   -0.00540    0.00180
AFIX  43
H5    2    0.357787    0.227954    0.969398    11.00000   -1.20000
AFIX   0
C6    1    0.330879    0.340202    0.889864    11.00000    0.02550    0.01822 =
         0.01696   -0.00233   -0.00371   -0.00030
RESI 0
RESI 6 IPR
C1    1    0.148877    0.427517    0.846361    11.00000    0.02276    0.02281 =
         0.01989   -0.00021   -0.00072   -0.00051
AFIX  13
H1    2    0.155147    0.439223    0.792668    11.00000   -1.20000
AFIX   0
C2    1    0.142532    0.542883    0.882261    11.00000    0.02899    0.02633 =
         0.02781   -0.00062    0.00057    0.00455
AFIX 137
H2A   2    0.182094    0.587525    0.872194    11.00000   -1.50000
H2B   2    0.138600    0.533986    0.935419    11.00000   -1.50000
H2C   2    0.102852    0.580761    0.862080    11.00000   -1.50000
AFIX   0
C3    1    0.083276    0.364518    0.855196    11.00000    0.02337    0.03123 =
         0.03604    0.00087    0.00014   -0.00110
AFIX 137
H3A   2    0.047776    0.402245    0.826774    11.00000   -1.50000
H3B   2    0.072012    0.363152    0.907155    11.00000   -1.50000
H3C   2    0.088071    0.287852    0.837312    11.00000   -1.50000
AFIX   0
RESI 0
RESI 7 IPR
C1    1    0.401923    0.364340    0.868427    11.00000    0.02447    0.02465 =
         0.02146    0.00378   -0.00328    0.00047
AFIX  13
H1    2    0.400120    0.417264    0.825973    11.00000   -1.20000
AFIX   0
C2    1    0.442463    0.419948    0.930956    11.00000    0.02698    0.03362 =
         0.03023    0.00131   -0.00540   -0.00418
AFIX 137
H2A   2    0.487684    0.434850    0.914788    11.00000   -1.50000
H2B   2    0.444405    0.370137    0.973629    11.00000   -1.50000
H2C   2    0.421204    0.490387    0.944401    11.00000   -1.50000
AFIX   0
C3    1    0.436790    0.257528    0.843491    11.00000    0.02836    0.03302 =
         0.02721    0.00259   -0.00287    0.00692
AFIX 137
H3A   2    0.410142    0.222105    0.804087    11.00000   -1.50000
H3B   2    0.441653    0.205929    0.885038    11.00000   -1.50000
H3C   2    0.480852    0.276304    0.825417    11.00000   -1.50000
AFIX   0
RESI 0
RESI 8 ZENT
P1    5    0.262890    0.399802    0.659174    11.00000    0.01759    0.01421 =
         0.01663   -0.00050   -0.00273   -0.00074
N2    3    0.317500    0.294554    0.683637    11.00000    0.01853    0.01624 =
         0.02047   -0.00006   -0.00323    0.00175
AL3   4    0.253293    0.185997    0.690878    11.00000    0.02239    0.01449 =
         0.02106    0.00093   -0.00407   -0.00111
N4    3    0.198885    0.308793    0.674960    11.00000    0.01722    0.01701 =
         0.02081    0.00036   -0.00432   -0.00201
RESI 0
RESI 9 PH
C1    1    0.384857    0.310177    0.666141    11.00000    0.01973    0.02349 =
         0.01647    0.00146   -0.00318    0.00086
C2    1    0.417419    0.411048    0.681728    11.00000    0.02142    0.02390 =
         0.02015    0.00151   -0.00371    0.00130
AFIX  43
H2    2    0.394045    0.469240    0.705291    11.00000   -1.20000
AFIX   0
C3    1    0.483099    0.427658    0.663446    11.00000    0.02204    0.03156 =
         0.02765    0.00398   -0.00503   -0.00408
AFIX  43
H3    2    0.504019    0.497234    0.673837    11.00000   -1.20000
AFIX   0
C4    1    0.518314    0.343579    0.630193    11.00000    0.01808    0.04413 =
         0.03550    0.00383    0.00041    0.00056
AFIX  43
H4    2    0.563652    0.354325    0.618649    11.00000   -1.20000
AFIX   0
C5    1    0.486835    0.243527    0.613877    11.00000    0.02515    0.03706 =
         0.03361   -0.00262    0.00252    0.00911
AFIX  43
H5    2    0.510855    0.185140    0.591323    11.00000   -1.20000
AFIX   0
C6    1    0.420550    0.227711    0.630148    11.00000    0.02554    0.02575 =
         0.02660   -0.00208   -0.00269    0.00221
AFIX  43
H6    2    0.399121    0.159770    0.616602    11.00000   -1.20000
AFIX   0
RESI 0
RESI 10 PH
C1    1    0.136379    0.325912    0.638621    11.00000    0.01976    0.01789 =
         0.02291   -0.00534   -0.00328    0.00066
C2    1    0.129222    0.389898    0.574462    11.00000    0.02150    0.02559 =
         0.02553   -0.00307   -0.00341    0.00188
AFIX  43
H2    2    0.166817    0.426871    0.555438    11.00000   -1.20000
AFIX   0
C3    1    0.067650    0.399720    0.538459    11.00000    0.03106    0.03456 =
         0.03124   -0.00248   -0.01116    0.00665
AFIX  43
H3    2    0.063631    0.442974    0.494859    11.00000   -1.20000
AFIX   0
C4    1    0.012451    0.347540    0.565217    11.00000    0.02346    0.04274 =
         0.04685   -0.00832   -0.01561    0.00222
AFIX  43
H4    2   -0.029465    0.353990    0.540145    11.00000   -1.20000
AFIX   0
C5    1    0.018678    0.285765    0.628859    11.00000    0.02054    0.04036 =
         0.05071   -0.00331   -0.00237   -0.00620
AFIX  43
H5    2   -0.019246    0.249441    0.647633    11.00000   -1.20000
AFIX   0
C6    1    0.079793    0.276032    0.665852    11.00000    0.02452    0.02941 =
         0.03384   -0.00001   -0.00263   -0.00342
AFIX  43
H6    2    0.082928    0.234745    0.710331    11.00000   -1.20000
AFIX   0
RESI 0
RESI 11 CPME
C1    1    0.262454    0.036383    0.760593    11.00000    0.04078    0.01371 =
         0.02271    0.00224   -0.00623   -0.00262
C2    1    0.303274    0.018178    0.699651    11.00000    0.03130    0.01203 =
         0.02713    0.00050   -0.00768   -0.00023
C3    1    0.261883    0.020426    0.634841    11.00000    0.02698    0.01293 =
         0.02306    0.00024   -0.00363   -0.00117
C4    1    0.194740    0.036403    0.656292    11.00000    0.02780    0.01439 =
         0.02283    0.00046   -0.00265   -0.00380
C5    1    0.194897    0.045641    0.734344    11.00000    0.03622    0.01447 =
         0.02319    0.00062    0.00158   -0.00467
C6    1    0.284880    0.027133    0.839585    11.00000    0.06158    0.02303 =
         0.02419    0.00178   -0.01104   -0.00158
AFIX 137
H6A   2    0.286292   -0.051696    0.853965    11.00000   -1.50000
H6B   2    0.253636    0.067249    0.870374    11.00000   -1.50000
H6C   2    0.329362    0.059803    0.846022    11.00000   -1.50000
AFIX   0
C7    1    0.376188   -0.010070    0.705994    11.00000    0.03219    0.02026 =
         0.04038    0.00163   -0.01376    0.00165
AFIX 137
H7A   2    0.393875   -0.019354    0.656811    11.00000   -1.50000
H7B   2    0.382063   -0.079667    0.733710    11.00000   -1.50000
H7C   2    0.400091    0.050421    0.731590    11.00000   -1.50000
AFIX   0
C8    1    0.281914   -0.003277    0.557771    11.00000    0.03010    0.02139 =
         0.02411   -0.00193   -0.00111    0.00085
AFIX 137
H8A   2    0.257803    0.046879    0.523860    11.00000   -1.50000
H8B   2    0.271135   -0.080916    0.545300    11.00000   -1.50000
H8C   2    0.329899    0.008712    0.553775    11.00000   -1.50000
AFIX   0
C9    1    0.135832    0.033589    0.603726    11.00000    0.02697    0.02421 =
         0.03019   -0.00351   -0.00519   -0.00323
AFIX 137
H9A   2    0.140863    0.091422    0.566248    11.00000   -1.50000
H9B   2    0.095072    0.047337    0.630546    11.00000   -1.50000
H9C   2    0.133123   -0.039829    0.580084    11.00000   -1.50000
AFIX   0
C10   1    0.136509    0.052906    0.783739    11.00000    0.04643    0.02399 =
         0.03161    0.00033    0.01049   -0.00461
AFIX 137
H10A  2    0.095166    0.054185    0.753910    11.00000   -1.50000
H10B  2    0.139842    0.121334    0.813103    11.00000   -1.50000
H10C  2    0.136426   -0.012061    0.816431    11.00000   -1.50000
RESI 0
AFIX   0
HKLF 4


REM  MaRa048_SaNe_a.res in P2(1)/c
REM wR2 = 0.092556, GooF = S = 1.05723, Restrained GooF = 1.05723 for all data
REM R1 = 0.035080 for 6748 Fo > 4sig(Fo) and 0.041170 for all 7726 data
REM 518 parameters refined using 0 restraints

END

WGHT      0.0443      1.6330

REM Highest difference peak  0.275,  deepest hole -0.326,  1-sigma level  0.039
Q1    1   0.2540  0.4548  0.7089  11.00000  0.05    0.27
Q2    1   0.2773  0.4408  0.6016  11.00000  0.05    0.27
Q3    1   0.2505  0.6243  0.6631  11.00000  0.05    0.21
Q4    1   0.2440  0.1179  0.7457  11.00000  0.05    0.19
Q5    1   0.2540  0.6456  0.5256  11.00000  0.05    0.18
Q6    1   0.3017  0.2584  0.7138  11.00000  0.05    0.18
Q7    1   0.3107  0.6392  0.5679  11.00000  0.05    0.18
Q8    1   0.2859  0.4947  0.7672  11.00000  0.05    0.18
Q9    1   0.2826  0.4378  0.8282  11.00000  0.05    0.18
Q10   1   0.2574  0.6274  0.5887  11.00000  0.05    0.18
Q11   1   0.2932  0.5410  0.8268  11.00000  0.05    0.18
Q12   1   0.2598  0.6684  0.5377  11.00000  0.05    0.18
Q13   1   0.2892  0.0610  0.7331  11.00000  0.05    0.17
Q14   1   0.3265  0.3191  0.9257  11.00000  0.05    0.17
Q15   1   0.1664  0.0515  0.7531  11.00000  0.05    0.17
Q16   1   0.3630  0.6840  0.5580  11.00000  0.05    0.17
Q17   1   0.1483  0.6694  0.6588  11.00000  0.05    0.17
Q18   1   0.3054  0.3569  0.8733  11.00000  0.05    0.17
Q19   1   0.2780  0.0067  0.7309  11.00000  0.05    0.16
Q20   1   0.2815  0.0143  0.6587  11.00000  0.05    0.16
;
_shelx_res_checksum   84435

_shelx_hkl_file
;
   0   0  -1    0.49    0.16
   0   0   1    0.70    0.17
   0   0   2 2824.85  123.91
   0   0   2 2937.09  123.95
   0   0   3    0.21    0.85
   0   0   3    0.57    0.65
   0   0   3    0.60    0.79
   0   0   3    0.09    0.70
   0   0  -3   -0.03    0.81
   0   0   4 4504.91  197.06
   0   0   4 4657.43  197.17
   0   0   4 4497.95  197.07
   0   0  -4 4665.76  197.16
   0   0   5    0.94    0.97
   0   0   5    0.57    0.87
   0   0   5    1.25    0.74
   0   0   5    1.06    0.84
   0   0  -5    1.64    1.07
   0   0   6 3230.44  141.80
   0   0   6 3320.85  141.74
   0   0   6 3304.05  141.89
   0   0   6 3250.82  141.75
   0   0  -6 3302.77  141.88
   0   0   7    1.23    1.22
   0   0   7    0.65    1.14
   0   0  -7    1.37    1.38
   0   0   7    1.19    1.00
   0   0   8  384.01   17.35
   0   0   8  379.05   17.23
   0   0  -8  403.06   17.44
   0   0   8  373.89   17.17
   0   0   9    0.85    1.75
   0   0  -9   -0.09    1.91
   0   0   9    0.89    1.49
   0   0  10  937.95   41.11
   0   0  10  927.15   40.96
   0   0 -10  927.56   41.16
   0   0  10  928.19   40.88
   0   0  11    0.68    1.45
   0   0  11    0.23    1.65
   0   0  11    0.26    1.19
   0   0  11    1.22    1.49
   0   0  12    0.44    1.44
   0   0 -12    0.90    1.68
   0   0  12    0.42    1.39
   0   0  12   -0.40    1.21
   0   0  13    0.12    1.54
   0   0 -13   -0.70    1.73
   0   0  13   -0.23    1.63
   0   0 -14   62.68    4.48
   0   0 -14   71.38    4.86
   0   0 -15   -1.39    2.03
   0   0 -15   -1.97    2.82
   0   0 -16  485.79   22.53
   0   0 -17    0.14    2.59
   0   0 -17    0.74    1.70
   0   0  17   -1.63    2.53
   0   0 -18   25.18    2.56
   0   0 -18   25.54    3.02
   0   0 -19    2.29    1.90
   0   0  19   -2.40    2.13
   0   0 -19   -0.32    1.43
   0   0 -20    6.49    1.32
   0   0  20    7.46    1.88
   0   0 -21   -0.16    0.83
   0   0  21    0.80    1.18
   0  -1   0    0.28    0.15
   0   1   0    0.36    0.14
   0   1   0    0.22    0.17
   0  -1   0    0.32    0.19
   0  -1   0    0.39    0.19
   0   1   0    0.12    0.15
   0   1   1   58.56    2.59
   0   1   1   56.51    2.54
   0   1   1   61.60    2.55
   0   1  -1   52.01    2.57
   0  -1   1   55.72    2.59
   0  -1   1   52.70    2.58
   0   1   2   66.13    2.95
   0   1   2   69.10    3.07
   0  -1   2   63.12    3.09
   0   1   2   66.90    3.11
   0  -1  -2   63.07    2.94
   0   1   2   67.65    3.06
   0   1   2   62.13    3.01
   0   1   2   64.11    2.99
   0   1  -2   64.18    3.07
   0   1   3  335.19   14.54
   0   1   3  323.66   14.70
   0   1   3  339.03   14.79
   0  -1   3  332.83   14.75
   0   1   3  335.42   14.69
   0   1   3  336.15   14.65
   0   1  -3  340.80   14.74
   0   1   3  330.40   14.62
   0   1   4 3052.71  133.04
   0   1   4 3099.99  133.20
   0  -1   4 3030.39  133.01
   0   1   4 3047.51  133.28
   0  -1   4 3064.50  133.26
   0   1   4 3198.17  133.19
   0   1  -4 3090.52  133.25
   0   1   4 3132.30  133.07
   0   1   5 1196.96   52.53
   0   1   5 1208.75   52.67
   0  -1   5 1200.46   52.48
   0   1   5 1176.66   52.79
   0  -1   5 1224.40   52.79
   0  -1   5 1249.40   52.55
   0   1   5 1221.61   52.67
   0  -1  -5 1222.14   52.65
   0   1   5 1218.67   52.49
   0   1  -5 1197.18   52.74
   0   1   6  438.81   18.64
   0   1   6  409.97   18.74
   0  -1   6  412.90   18.55
   0  -1   6  438.81   18.94
   0   1   6  404.24   18.89
   0   1   6  439.33   18.59
   0   1   6  422.73   18.77
   0  -1   6  406.75   18.61
   0  -1  -6  434.78   18.78
   0   1  -6  418.28   18.85
   0  -1   7    6.52    1.62
   0  -1   7    3.60    1.62
   0   1   7    7.79    1.27
   0  -1   7    5.49    1.02
   0   1   7    5.02    1.26
   0   1   7    6.83    1.66
   0  -1   7    5.30    1.17
   0   1   7    7.46    1.35
   0   1   7    6.75    1.01
   0   1  -7    5.90    1.52
   0  -1  -7    7.07    1.48
   0   1   8  319.57   14.22
   0  -1   8  313.39   14.52
   0  -1   8  319.35   14.19
   0   1   8  301.35   13.95
   0   1  -8  315.52   14.50
   0  -1  -8  323.98   14.39
   0   1   8  317.38   14.33
   0  -1   8  314.30   14.07
   0   1   9  178.03    8.28
   0  -1   9  175.16    8.63
   0  -1   9  156.97    8.14
   0   1   9  168.07    8.41
   0   1  -9  183.95    8.59
   0  -1  -9  174.93    8.46
   0   1   9  164.44    8.32
   0   1   9  169.12    8.32
   0  -1   9  180.67    8.08
   0  -1  10  384.94   17.73
   0   1  10  381.56   17.48
   0  -1  10  382.27   17.30
   0  -1 -10  387.32   17.53
   0   1 -10  393.38   17.66
   0  -1  10  379.10   17.15
   0   1  10  378.92   17.44
   0   1  10  375.04   17.45
   0  -1  11   39.18    3.26
   0   1  11   41.96    3.02
   0  -1  11   38.40    2.73
   0   1 -11   38.05    3.11
   0   1  11   37.85    2.98
   0   1  11   34.21    2.78
   0  -1  11   37.21    2.69
   0   1  12  494.02   22.85
   0   1 -12  524.89   23.09
   0  -1 -12  496.59   22.85
   0   1  12  495.59   22.81
   0  -1 -13  208.75   10.44
   0   1  13  215.71   10.60
   0   1 -13  211.09   10.75
   0  -1 -13  218.04   10.60
   0  -1 -14   49.80    3.88
   0   1  14   43.98    3.59
   0   1  14   45.45    3.31
   0  -1 -14   48.39    3.64
   0   1 -14   48.27    3.77
   0   1  14   42.59    3.48
   0  -1 -15  135.60    7.03
   0   1 -15  131.32    7.35
   0   1 -15  131.23    7.28
   0  -1 -15  115.02    6.85
   0   1  15  113.40    7.10
   0   1 -16   15.66    2.65
   0   1  16   12.74    3.00
   0   1 -17   47.40    4.10
   0   1 -17   41.15    3.48
   0  -1  17   42.81    3.95
   0   1  17   40.54    3.92
   0   1 -18    0.85    1.68
   0   1 -18    2.00    2.52
   0   1 -19    3.43    2.07
   0   1 -19    0.12    1.55
   0   1  19    2.10    1.96
   0  -1  19   -0.13    1.93
   0   1 -20   21.08    2.14
   0  -1  20   14.60    2.12
   0   1  20   13.75    2.10
   0   1 -20   18.54    1.86
   0   1 -21   57.77    2.98
   0   1 -21   61.66    3.07
   0   2   0  506.55   22.03
   0   2   0  500.00   22.06
   0  -2   0  499.90   22.09
   0  -2   0  504.55   22.12
   0   2   0  551.39   22.12
   0   2   0  500.95   22.21
   0  -2  -1  110.66    4.68
   0   2   1  110.35    4.90
   0  -2   1  100.78    4.87
   0  -2   1  100.80    4.90
   0  -2  -1  110.47    4.71
   0   2   1  107.00    4.85
   0   2   1  100.43    4.81
   0   2   1  108.95    4.91
   0   2  -1  104.57    4.84
   0   2   1   98.99    4.95
   0   2  -1  105.87    4.90
   0   2   1  111.95    4.97
   0  -2  -2  931.13   40.48
   0   2   2  952.77   40.66
   0   2   2  960.44   40.76
   0  -2   2  897.09   40.77
   0   2   2  952.81   40.65
   0   2   2  952.47   40.71
   0   2   2  948.01   40.74
   0   2   2  980.53   40.69
   0   2   2  939.84   40.77
   0   2   2  943.88   40.81
   0   2  -2  918.09   40.65
   0   2  -2  923.67   40.73
   0   2   3 1593.66   69.97
   0   2   3 1570.14   69.93
   0   2   3 1619.40   69.83
   0   2   3 1623.95   70.06
   0  -2   3 1594.03   70.02
   0   2   3 1625.24   69.84
   0   2   3 1571.93   69.90
   0   2   3 1693.84   69.97
   0   2   3 1607.61   69.95
   0   2   3 1641.12   69.90
   0   2  -3 1617.32   69.97
   0   2   3 1631.24   69.95
   0   2   4   87.44    4.45
   0   2   4   98.13    4.53
   0   2   4   83.23    4.25
   0   2   4   88.62    4.27
   0  -2   4   92.43    4.60
   0   2   4   96.20    4.65
   0   2   4   91.09    4.32
   0   2   4   96.29    4.53
   0   2   4   94.38    4.46
   0   2   4   94.56    4.42
   0   2  -4   99.27    4.58
   0   2   4   99.02    4.43
   0   2   5 1064.42   46.82
   0   2   5 1077.27   47.03
   0   2   5 1098.96   47.08
   0   2   5 1102.03   47.25
   0  -2   5 1072.00   47.18
   0   2   5 1105.69   46.99
   0   2   5 1058.70   47.05
   0   2   5 1063.21   46.89
   0   2   5 1110.47   46.95
   0   2   5 1070.19   46.99
   0   2  -5 1075.59   47.11
   0   2   6   71.89    3.55
   0   2   6   72.98    3.99
   0   2   6   80.88    3.65
   0   2   6   75.33    3.96
   0  -2   6   76.14    4.19
   0   2   6   76.95    4.25
   0   2   6   75.73    3.84
   0   2   6   71.44    3.76
   0   2   6   82.89    4.02
   0   2  -6   76.21    4.06
   0   2   6   74.38    3.75
   0  -2  -6   74.96    3.83
   0   2   7  159.32    7.62
   0   2   7  168.71    8.10
   0   2   7  169.06    8.08
   0   2   7  163.63    8.36
   0   2   7  170.49    7.85
   0  -2   7  165.85    7.73
   0   2  -7  163.22    8.18
   0  -2  -7  172.05    7.93
   0   2   7  181.20    7.80
   0  -2   8   88.74    5.42
   0   2   8   94.89    5.23
   0   2   8   99.49    5.20
   0   2   8   91.75    5.61
   0  -2   8   95.93    5.52
   0   2   8  100.51    5.25
   0  -2   8   95.93    4.79
   0   2   8   94.72    4.86
   0   2  -8   96.15    5.37
   0  -2  -8   96.98    5.05
   0  -2   9  371.16   17.44
   0   2   9  375.63   17.19
   0   2   9  375.19   17.18
   0  -2   9  381.72   17.57
   0   2   9  377.92   17.56
   0   2   9  362.05   17.18
   0  -2   9  381.71   16.86
   0   2   9  365.41   16.81
   0   2  -9  386.79   17.36
   0  -2  -9  389.25   17.10
   0  -2  10    5.02    2.10
   0   2  10    4.55    1.56
   0   2  10    5.67    1.80
   0   2  10    7.15    1.60
   0  -2 -10    6.55    1.65
   0   2  10    6.38    1.91
   0   2  11  479.56   22.10
   0   2  11  478.41   21.82
   0   2  11  495.13   22.18
   0  -2 -11  486.32   21.98
   0   2 -11  494.23   22.28
   0  -2  12   30.57    3.21
   0   2  12   32.69    2.81
   0   2  12   30.44    2.67
   0  -2 -12   26.25    2.60
   0   2  12   25.93    2.74
   0   2  12   27.25    2.39
   0   2 -12   25.96    2.85
   0  -2  13   22.28    3.15
   0   2  13   19.37    2.45
   0   2  13   20.31    2.50
   0  -2 -13   20.36    2.48
   0   2  13   19.86    2.18
   0   2  13   20.28    2.49
   0   2  13   14.74    2.73
   0   2 -13   15.90    2.65
   0  -2  14   40.61    4.02
   0   2  14   36.71    3.56
   0   2  14   36.96    3.45
   0   2  14   42.08    3.11
   0   2 -14   43.75    3.68
   0   2  14   43.54    3.50
   0   2 -15  122.22    7.14
   0   2  15  115.50    6.77
   0   2  15  111.43    6.84
   0   2 -15  123.41    6.96
   0   2  15  117.29    6.70
   0   2 -16  369.91   16.42
   0   2  16  314.63   16.17
   0   2 -16  336.42   16.31
   0   2  16  333.99   16.10
   0   2 -17  201.37    9.74
   0   2 -17  191.76    9.61
   0   2 -18    2.00    1.83
   0   2 -18    0.13    2.55
   0   2 -19   23.77    2.46
   0   2  19   22.57    2.65
   0   2 -20   20.09    2.16
   0   2 -20   15.72    1.80
   0   2  20   14.84    2.02
   0   2 -21    0.70    0.98
   0   2  21    1.43    1.30
   0   2 -21    2.12    0.93
   0  -3   0    0.83    0.73
   0   3   0    0.33    0.66
   0  -3   0    0.41    0.68
   0   3   0    0.19    0.89
   0   3   0    0.09    0.81
   0   3   0   -0.01    0.42
   0   3   0    0.71    0.91
   0   3   1 3336.49  143.32
   0   3   1 3362.63  143.30
   0  -3  -1 3420.52  143.20
   0  -3   1 3139.72  143.28
   0  -3   1 3174.57  143.32
   0  -3  -1 3314.40  143.14
   0   3   1 3462.17  143.43
   0   3   1 3217.03  143.24
   0   3   1 3615.13  143.27
   0   3  -1 3315.22  143.35
   0   3   1 3380.18  143.41
   0   3   1 3260.98  143.41
   0   3  -1 3262.40  143.23
   0   3  -1 3221.54  143.36
   0  -3  -2   19.76    0.99
   0   3   2   20.19    1.44
   0   3   2   18.53    1.37
   0   3   2   21.85    1.47
   0  -3   2   19.95    1.53
   0  -3  -2   21.58    1.04
   0   3   2   23.13    1.49
   0   3   2   18.53    1.34
   0   3  -2   21.79    1.35
   0   3   2   20.75    1.60
   0   3   2   24.93    1.48
   0   3  -2   19.94    1.39
   0   3   2   20.08    1.63
   0   3  -2   19.61    1.39
   0   3   2   17.61    1.57
   0  -3  -3  200.04    9.13
   0   3   3  212.92    9.46
   0   3   3  212.67    9.54
   0   3   3  210.69    9.44
   0   3   3  223.64    9.61
   0   3   3  212.03    9.70
   0  -3   3  214.97    9.69
   0   3   3  224.20    9.58
   0   3   3  227.40    9.44
   0   3   3  225.33    9.63
   0   3   3  223.43    9.52
   0   3  -3  210.01    9.42
   0   3   3  220.58    9.62
   0   3  -3  226.30    9.56
   0   3   3  213.78    9.50
   0  -3  -4 1095.71   47.68
   0   3   4 1097.54   47.93
   0   3   4 1079.50   47.92
   0   3   4 1097.63   48.12
   0   3   4 1075.45   48.06
   0   3   4 1103.78   48.27
   0  -3   4 1097.19   48.21
   0   3   4 1133.44   48.02
   0   3   4 1129.44   48.11
   0   3   4 1131.99   48.11
   0   3   4 1199.61   47.96
   0   3  -4 1052.94   47.84
   0   3  -4 1121.89   48.10
   0   3   4 1092.63   48.01
   0   3   4 1122.06   48.10
   0  -3   5    4.14    1.43
   0  -3  -5    3.23    0.85
   0   3   5    2.71    1.14
   0   3   5    3.05    0.81
   0   3   5    4.36    1.21
   0   3   5    4.42    0.94
   0   3   5    4.02    1.55
   0   3   5    3.75    1.34
   0   3   5    3.39    1.16
   0   3   5    3.58    1.22
   0   3  -5    3.91    0.65
   0   3  -5    4.19    1.31
   0   3   5    3.35    1.15
   0  -3  -5    4.59    0.81
   0   3   5    3.09    1.06
   0   3   5    4.06    1.02
   0  -3  -6  201.68    9.35
   0   3   6  198.77    9.45
   0   3   6  210.24    9.78
   0   3   6  200.72    9.46
   0   3   6  217.60    9.86
   0   3   6  211.12   10.15
   0   3   6  220.32    9.75
   0   3   6  213.09    9.54
   0   3   6  205.14    9.73
   0   3   6  205.17    9.70
   0   3   6  213.30    9.66
   0  -3  -6  220.81    9.49
   0   3  -6  217.55    9.86
   0  -3   7    8.80    2.42
   0   3   7    3.96    2.00
   0   3   7    6.39    1.20
   0   3   7    7.18    1.99
   0   3   7   10.07    2.76
   0   3   7    7.77    2.25
   0  -3   7    7.13    1.20
   0   3   7    4.03    1.96
   0   3   7    6.71    1.67
   0   3  -7    7.22    2.19
   0   3   7    7.36    1.55
   0  -3  -7    6.33    1.38
   0  -3   8  254.11   12.02
   0  -3  -8  234.90   11.16
   0   3   8  243.52   11.63
   0   3   8  248.31   11.67
   0  -3   8  233.68   12.01
   0   3   8  257.02   12.16
   0   3   8  247.43   11.70
   0   3   8  252.17   11.36
   0   3   8  237.06   11.62
   0   3   8  255.18   11.46
   0   3   8  259.63   11.40
   0   3  -8  247.31   11.74
   0   3   9  257.59   12.19
   0   3   9  247.04   12.15
   0  -3   9  261.81   12.65
   0   3   9  254.30   12.69
   0   3   9  256.62   11.88
   0   3   9  268.36   12.25
   0   3   9  260.24   11.85
   0   3   9  245.49   12.14
   0  -3   9  265.45   12.59
   0   3  10   48.67    3.45
   0  -3  10   44.33    3.86
   0   3  10   48.91    3.48
   0   3  10   49.65    3.05
   0   3 -10   48.15    3.47
   0  -3  11    0.68    2.03
   0   3  11    0.70    1.99
   0   3  11    3.66    1.73
   0   3  11    3.44    1.42
   0   3 -11    3.68    1.86
   0   3  11    2.13    1.60
   0   3  11    2.78    1.73
   0  -3  12  177.36    9.67
   0   3  12  183.05    9.21
   0   3  12  189.58    8.75
   0   3  12  177.56    9.14
   0   3 -12  174.59    9.16
   0   3  12  173.84    9.07
   0   3  12  165.80    9.04
   0  -3  13    9.15    2.79
   0   3  13    9.10    2.55
   0   3  13   11.51    2.39
   0   3 -13   10.02    2.37
   0   3  13   12.60    1.87
   0   3  13   10.73    2.22
   0   3  13    7.85    2.12
   0  -3  14  199.46   10.40
   0   3  14  190.52    9.13
   0   3  14  176.65    9.53
   0   3  14  175.12    9.56
   0   3 -14  187.13    9.67
   0   3  14  174.57    9.53
   0  -3  15  126.88    7.98
   0   3  15  119.60    7.06
   0   3  15  117.23    7.11
   0   3 -15  138.24    7.42
   0  -3  16  126.00    8.16
   0   3  16  129.60    7.44
   0   3 -16  143.11    7.72
   0   3  16  125.89    7.44
   0   3 -16  141.23    7.63
   0   3  17   18.77    2.60
   0   3  17   21.91    2.93
   0   3 -17   27.61    2.93
   0   3 -17   24.10    3.35
   0   3 -18  144.82    7.54
   0   3 -18  154.19    7.63
   0   3  19   22.78    2.55
   0   3 -19   23.95    2.45
   0   3 -19   26.58    2.71
   0   3 -20   32.25    2.47
   0   3 -20   33.14    2.40
   0   3  20   25.66    2.47
   0   3 -21    6.59    1.11
   0   3  21    9.38    1.42
   0   3 -21    7.22    1.08
   0   4   0  324.67   14.09
   0   4   0  334.56   14.12
   0  -4   0  319.40   14.14
   0  -4   0  313.99   14.06
   0   4   0  327.39   14.29
   0   4   0  337.18   14.30
   0   4   0  316.14   14.31
   0   4   0  307.45   13.90
   0   4   1  306.58   12.71
   0   4  -1  270.73   12.49
   0   4   1  287.45   12.70
   0  -4   1  276.90   12.74
   0  -4  -1  286.39   12.57
   0  -4  -1  280.03   12.49
   0   4  -1  289.48   12.78
   0   4   1  310.16   12.66
   0   4   1  287.26   12.64
   0   4   1  282.64   12.84
   0   4  -1  272.16   12.78
   0   4   1  291.55   12.87
   0   4   1  292.27   12.88
   0   4  -1  276.92   12.53
   0   4   2   48.56    2.75
   0   4   2   52.25    2.82
   0   4   2   49.88    2.75
   0  -4   2   48.38    2.90
   0  -4  -2   50.99    2.39
   0  -4  -2   50.39    2.48
   0   4   2   51.84    2.68
   0   4   2   51.95    2.92
   0   4   2   56.97    2.76
   0   4  -2   49.95    2.78
   0   4  -2   55.15    2.69
   0   4  -2   52.55    2.82
   0   4   2   52.42    3.05
   0   4   2   50.30    2.96
   0  -4   3   11.05    1.43
   0   4   3    9.73    1.20
   0   4   3   10.49    1.30
   0   4   3   11.00    1.17
   0   4   3    8.31    1.35
   0   4   3    9.12    1.63
   0  -4  -3    7.86    0.59
   0   4   3   11.14    1.37
   0   4   3    9.90    1.32
   0   4   3   12.76    1.55
   0   4  -3   10.34    1.07
   0   4   3    8.95    1.03
   0   4  -3    8.83    1.22
   0   4   3    8.94    1.37
   0   4  -3    9.37    1.18
   0   4   3   11.60    1.19
   0  -4  -4 1371.34   62.99
   0   4   4 1542.73   63.57
   0   4   4 1514.26   63.43
   0   4   4 1556.35   63.64
   0   4   4 1493.03   63.41
   0  -4  -4 1344.03   63.06
   0   4   4 1595.23   63.87
   0  -4   4 1542.64   63.78
   0   4   4 1565.95   63.65
   0   4   4 1654.00   63.51
   0   4   4 1587.02   63.62
   0   4   4 1640.77   63.41
   0   4  -4 1581.82   63.32
   0   4   4 1555.29   63.52
   0   4   4 1562.03   63.67
   0   4  -4 1549.10   63.54
   0   4  -4 1515.67   63.38
   0  -4  -5   61.30    2.89
   0   4   5   63.28    3.83
   0   4   5   64.33    3.46
   0   4   5   67.93    3.78
   0   4   5   67.30    3.47
   0   4   5   63.99    4.23
   0   4  -5   67.83    3.16
   0   4   5   69.13    3.79
   0   4   5   69.99    3.88
   0   4   5   66.98    3.81
   0   4  -5   65.21    3.27
   0   4   5   66.40    3.62
   0   4  -5   70.69    3.82
   0   4   6   68.20    4.03
   0   4   6   62.80    3.63
   0   4   6   71.13    4.13
   0   4   6   67.16    3.63
   0  -4   6   65.27    4.43
   0   4   6   66.58    4.55
   0   4   6   67.79    3.96
   0   4   6   66.73    4.07
   0   4   6   75.69    4.06
   0   4   6   72.68    3.69
   0   4   6   74.85    3.97
   0   4  -6   63.54    3.99
   0   4   6   64.68    3.89
   0   4   7  512.88   23.34
   0   4   7  513.21   23.40
   0   4   7  500.09   22.97
   0   4   7  498.74   22.97
   0   4   7  532.47   23.82
   0  -4   7  510.08   23.71
   0   4   7  521.55   23.25
   0   4   7  538.47   23.42
   0   4   7  555.27   23.07
   0   4   7  532.04   23.30
   0   4   7  539.79   23.26
   0   4  -7  502.09   23.33
   0  -4   8    1.37    2.30
   0  -4   8    2.75    2.14
   0   4   8    2.15    1.71
   0   4   8    3.46    1.80
   0   4   8    1.88    1.02
   0   4   8    1.36    1.82
   0   4   8    1.98    1.58
   0   4   8    1.21    1.36
   0   4   8    2.40    1.89
   0   4   8    1.40    1.38
   0   4  -8    1.29    1.75
   0   4   9  318.99   15.08
   0  -4   9  316.63   15.60
   0   4   9  309.32   15.61
   0   4   9  318.06   14.86
   0   4   9  343.06   15.19
   0   4   9  348.75   14.77
   0   4  -9  296.02   15.01
   0   4   9  322.61   14.82
   0  -4  10   12.99    2.52
   0  -4  10    9.86    2.48
   0   4  10   11.37    2.04
   0   4  10   14.59    2.11
   0   4  10    9.74    2.38
   0   4  10   10.78    2.18
   0   4  10   12.72    2.16
   0   4  10   12.20    1.66
   0   4 -10   11.66    2.03
   0   4  10   10.98    1.60
   0  -4  11    8.51    2.68
   0   4  11   11.42    2.03
   0   4  11   11.07    2.73
   0   4  11    9.93    1.62
   0   4  11    9.21    2.25
   0   4  11    9.65    2.18
   0   4 -11    6.93    2.06
   0  -4  12    7.45    2.99
   0   4  12    7.24    2.17
   0   4  12    7.02    2.25
   0   4  12    9.07    1.74
   0   4 -12    7.68    2.14
   0   4  12    6.86    2.09
   0   4  12    7.50    2.08
   0  -4  13    6.70    2.97
   0   4  13    8.17    2.30
   0   4  13    7.33    2.25
   0   4  13    8.87    2.35
   0   4  13    9.27    1.79
   0   4  13    6.65    2.43
   0   4 -13    5.07    2.32
   0  -4  14   89.43    6.71
   0   4  14   93.38    5.83
   0   4 -14  100.24    6.06
   0   4  14   88.04    5.78
   0   4  14  104.48    5.43
   0   4 -14   96.86    6.00
   0  -4  15   49.51    4.97
   0   4  15   45.80    3.88
   0   4 -15   44.43    4.20
   0   4  15   50.28    3.97
   0   4 -15   44.31    3.90
   0  -4  16   -1.77    3.05
   0   4 -16   -2.08    2.74
   0   4  16    2.43    2.39
   0   4 -16    3.51    2.03
   0   4  16    0.62    1.92
   0   4 -17   52.46    4.11
   0   4  17   45.16    3.72
   0   4 -18   20.68    2.71
   0   4  18   15.69    2.39
   0   4 -18   24.09    2.52
   0   4 -19   65.25    3.98
   0   4  19   63.55    3.93
   0   4 -19   72.34    4.03
   0   4  19   56.50    3.92
   0   4 -20   10.39    1.43
   0   4 -20   13.47    1.54
   0   4  20   10.62    1.70
   0   4 -21    3.83    0.88
   0   4  21    1.36    1.09
   0   4 -21    2.05    0.82
   0  -5   0    1.06    1.13
   0   5   0    0.52    0.41
   0   5   0   -0.15    0.85
   0   5   0    0.71    1.05
   0   5   0    0.32    1.47
   0   5   0    1.69    1.50
   0   5   0    0.34    1.47
   0   5   0    1.07    0.44
   0  -5  -1    0.85    0.97
   0  -5   1    1.46    1.31
   0   5   1    1.90    1.33
   0   5   1    3.55    1.15
   0   5   1    1.96    1.10
   0   5  -1    1.36    1.32
   0   5   1    0.35    1.49
   0   5   1    1.10    1.24
   0   5   1    1.38    1.58
   0   5  -1    2.29    1.42
   0   5  -1    1.19    0.67
   0   5  -1    1.69    1.42
   0   5   1    2.85    1.59
   0   5   2  712.14   30.72
   0   5   2  674.95   30.73
   0   5   2  703.64   30.72
   0  -5   2  692.77   30.88
   0  -5  -2  689.53   30.44
   0   5   2  712.82   30.64
   0   5  -2  714.66   30.76
   0   5   2  699.26   30.89
   0   5   2  768.25   30.69
   0   5  -2  676.75   30.54
   0   5   2  699.23   30.96
   0   5  -2  668.05   30.79
   0   5   2  706.69   31.02
   0   5   3  411.13   17.92
   0   5   3  385.76   17.84
   0   5   3  391.89   17.87
   0   5   3  392.54   17.97
   0  -5   3  398.49   18.14
   0   5   3  383.02   18.06
   0   5   3  408.68   17.80
   0   5   3  439.44   17.87
   0   5  -3  399.78   17.82
   0   5  -3  386.87   17.89
   0   5   3  390.73   17.89
   0   5  -3  412.82   17.80
   0   5   3  413.78   18.30
   0   5   3  387.03   18.12
   0   5   4   98.19    5.20
   0   5   4   93.13    4.99
   0   5   4  104.36    5.29
   0   5   4   99.89    5.04
   0   5   4   99.18    5.60
   0   5   4   99.82    5.14
   0   5   4  108.82    4.97
   0   5  -4   99.15    4.87
   0   5   4  104.53    5.36
   0   5   4   96.67    5.38
   0   5   4   98.30    5.11
   0   5  -4   94.47    4.98
   0   5  -4   98.73    5.08
   0   5   5  101.43    5.26
   0   5   5   95.84    5.01
   0   5   5   94.57    5.32
   0   5   5   95.96    5.00
   0  -5   5  106.70    5.59
   0   5   5   93.27    5.80
   0   5   5   99.79    5.39
   0   5   5   98.02    5.30
   0   5  -5   95.19    4.75
   0   5   5  105.11    5.14
   0   5   5  107.73    5.00
   0   5   5   96.02    5.32
   0   5  -5  102.81    5.20
   0   5   6 1307.87   58.25
   0   5   6 1261.06   58.00
   0   5   6 1307.41   58.33
   0   5   6 1264.64   58.00
   0   5   6 1360.02   58.76
   0  -5   6 1315.63   58.65
   0   5   6 1405.44   58.34
   0   5   6 1414.51   58.02
   0   5   6 1338.01   58.31
   0   5   6 1363.78   58.11
   0   5   6 1379.16   58.35
   0   5  -6 1378.61   58.25
   0   5   6 1265.87   58.20
   0  -5   7  917.93   40.31
   0   5   7  837.98   39.41
   0   5   7  905.20   39.77
   0   5   7  907.15   39.85
   0   5   7  839.67   39.41
   0  -5   7  930.65   40.29
   0   5   7  939.78   39.87
   0   5   7  971.08   39.49
   0   5   7  926.31   39.63
   0   5   7  912.36   39.78
   0   5   7  859.18   39.72
   0   5   7  901.34   39.76
   0   5  -7  918.61   39.76
   0   5   8   51.27    3.02
   0   5   8   52.09    3.55
   0   5   8   48.86    4.02
   0  -5   8   47.69    3.93
   0   5   8   54.67    3.10
   0   5   8   56.49    3.67
   0   5   8   51.88    3.42
   0   5  -8   47.42    3.41
   0  -5   9   86.36    5.41
   0   5   9   67.63    4.55
   0   5   9   70.08    3.97
   0   5   9   73.72    4.57
   0  -5   9   81.63    5.22
   0   5   9   77.66    5.25
   0   5   9   84.06    4.22
   0   5   9   69.53    4.35
   0   5   9   74.51    4.51
   0   5   9   74.40    4.69
   0   5   9   75.31    4.31
   0   5  -9   71.75    4.47
   0  -5  10  146.45    8.45
   0   5  10  137.30    7.75
   0   5  10  150.82    8.52
   0   5  10  153.73    7.30
   0   5  10  152.44    7.83
   0   5  10  149.68    7.57
   0   5  10  140.73    7.44
   0   5 -10  142.41    7.62
   0  -5  11   67.26    5.69
   0   5  11   73.55    5.01
   0   5  11   77.78    5.06
   0   5  11   78.11    5.86
   0   5  11   87.13    5.20
   0   5  11   82.15    4.96
   0   5  11   87.14    4.56
   0   5 -11   78.29    4.95
   0  -5  12   19.41    3.55
   0   5  12   20.73    2.87
   0   5  12   22.18    2.79
   0   5  12   19.67    2.94
   0   5  12   30.81    2.48
   0   5 -12   23.10    2.73
   0  -5  13  202.78   11.59
   0   5  13  210.75   10.83
   0   5  13  201.51   10.67
   0   5 -13  198.61   10.46
   0   5  13  193.08   10.49
   0   5  13  231.16   10.18
   0   5 -13  210.60   10.69
   0  -5  14  110.34    7.46
   0   5  14  106.55    6.36
   0   5  14   98.45    6.08
   0   5 -14  102.48    6.19
   0  -5  15   15.54    3.70
   0   5  15   14.07    2.58
   0   5 -15   10.92    2.96
   0   5  15   18.49    2.69
   0   5 -15   13.82    2.48
   0   5  16    0.15    2.06
   0   5 -16    3.45    2.64
   0   5  16   -0.79    2.00
   0  -5  16   -0.52    2.93
   0  -5  17   31.53    4.02
   0   5  17   30.97    3.11
   0   5 -17   39.82    3.31
   0   5  17   25.81    2.91
   0   5 -17   36.34    3.00
   0  -5  18   14.71    2.94
   0   5 -18   16.25    2.29
   0   5  18   13.85    2.09
   0   5  18   13.14    2.14
   0   5 -18   16.10    2.07
   0   5 -19    5.85    1.56
   0   5  19    4.63    1.48
   0   5 -19    2.60    1.27
   0   5 -19    6.92    1.48
   0   5  19    3.82    1.57
   0   5 -20    0.30    0.95
   0   5 -20    0.88    0.94
   0   5  20    2.15    1.26
   0   5 -21    3.56    0.70
   0   5 -21    3.81    0.73
   0   6   0   95.08    4.71
   0  -6   0   99.20    4.96
   0   6   0   96.01    5.13
   0   6   0  103.70    5.29
   0   6   0   95.41    5.27
   0   6   1  524.24   22.99
   0   6   1  536.54   22.91
   0   6   1  502.85   22.84
   0  -6   1  533.28   23.07
   0   6  -1  519.60   23.18
   0   6   1  514.02   23.23
   0   6   1  500.88   23.24
   0   6  -1  531.19   23.14
   0   6   1  501.26   23.13
   0   6  -1  506.77   23.04
   0   6   2  110.72    5.72
   0   6   2  118.78    5.81
   0   6   2  114.47    5.82
   0   6   2  105.67    5.97
   0   6   2  123.49    5.70
   0   6  -2  111.03    5.78
   0   6  -2  123.00    5.95
   0   6   2  123.86    6.15
   0   6  -2  112.47    5.89
   0   6   2  118.74    6.25
   0   6   3   46.61    3.08
   0   6   3   50.52    3.12
   0   6   3   50.26    3.06
   0   6   3   46.52    3.05
   0   6   3   50.03    3.65
   0  -6   3   52.31    3.42
   0   6  -3   49.30    2.96
   0   6   3   54.89    3.05
   0   6   3   48.96    3.43
   0   6   3   42.95    3.31
   0   6  -3   48.24    2.74
   0   6  -3   49.62    3.10
   0   6   3   50.37    3.08
   0  -6   4   14.56    2.14
   0   6   4   15.18    1.84
   0   6   4   13.06    1.66
   0   6   4   12.15    1.86
   0   6   4   12.32    1.67
   0   6   4   14.91    2.35
   0   6   4   16.30    1.84
   0   6   4   15.26    1.71
   0   6   4   12.77    1.97
   0   6  -4   12.36    1.46
   0   6  -4   13.00    1.61
   0   6   4   12.99    1.71
   0   6  -4   17.34    1.60
   0  -6   5    4.69    1.95
   0   6   5    2.76    1.62
   0   6   5    3.67    1.32
   0   6   5    2.42    1.47
   0   6   5    7.50    1.56
   0   6   5    6.38    1.88
   0   6   5    4.01    1.32
   0   6  -5    2.82    1.27
   0   6   5    4.08    1.50
   0  -6   6   22.28    2.69
   0   6   6   22.20    2.29
   0   6   6   19.50    2.21
   0   6   6   21.05    1.91
   0   6   6   24.08    2.90
   0   6   6   21.55    2.32
   0   6   6   29.20    2.01
   0   6   6   23.56    2.27
   0   6   6   26.40    2.37
   0   6  -6   22.60    2.06
   0  -6   7  146.84    8.02
   0   6   7  147.80    7.35
   0   6   7  137.82    7.35
   0   6   7  133.02    6.94
   0   6   7  133.88    6.94
   0  -6   7  139.76    7.83
   0   6   7  142.15    7.94
   0   6   7  140.72    7.10
   0   6   7  156.46    7.00
   0   6   7  141.23    7.33
   0   6  -7  151.19    7.20
   0   6   7  151.16    7.40
   0   6   7  134.33    7.28
   0  -6   8    2.58    2.16
   0  -6   8    1.24    1.96
   0   6   8    0.64    1.06
   0   6   8    2.27    1.62
   0   6   8    0.36    2.25
   0   6   8    2.86    1.70
   0   6   8    0.94    1.26
   0   6   8   -0.12    1.58
   0   6   8    1.30    1.49
   0   6  -8    0.54    1.30
   0   6   8    1.07    1.49
   0  -6   9  402.13   19.24
   0   6   9  384.50   18.40
   0   6   9  390.20   18.51
   0   6   9  400.10   19.20
   0  -6   9  398.71   19.20
   0   6   9  427.73   18.05
   0   6   9  388.18   18.18
   0   6   9  393.94   18.35
   0   6  -9  381.41   18.27
   0  -6  10  602.45   29.18
   0   6  10  610.67   28.34
   0   6  10  599.84   28.40
   0   6  10  627.70   29.17
   0   6  10  591.23   28.03
   0   6  10  681.83   27.92
   0   6  10  615.07   28.15
   0   6 -10  641.30   28.25
   0  -6  11   16.21    3.51
   0   6  11   14.30    2.37
   0   6  11   13.69    2.53
   0   6  11   11.41    3.27
   0   6  11   12.30    2.39
   0   6  11   11.74    2.04
   0   6  11   13.20    1.82
   0   6 -11   12.37    2.23
   0  -6  12  153.97    9.22
   0   6 -12  131.71    7.58
   0   6  12  139.45    7.85
   0   6  12  135.41    7.93
   0   6  12  147.85    8.92
   0   6  12  158.56    7.38
   0   6  12  147.12    7.73
   0   6 -12  137.24    7.69
   0  -6  13    0.81    3.10
   0   6  13   -2.71    2.35
   0   6  13    0.66    2.24
   0   6 -13    1.60    1.79
   0  -6  14   -0.56    2.96
   0   6  14    0.96    2.23
   0   6 -14    0.63    2.45
   0   6  14   -1.57    2.06
   0   6  14    3.07    1.52
   0   6 -14    1.15    1.80
   0  -6  15   -2.20    3.21
   0   6  15    0.62    2.01
   0   6 -15   -1.21    2.46
   0   6  15    0.76    1.90
   0   6 -15    1.25    1.85
   0   6  16  505.58   25.03
   0   6 -16  575.94   24.99
   0   6 -16  559.53   24.84
   0  -6  17    0.93    2.58
   0   6 -17   -0.47    1.88
   0   6  17   -0.52    1.71
   0   6 -17   -2.10    1.64
   0  -6  18   59.39    4.73
   0   6 -18   61.16    3.70
   0   6  18   62.26    3.89
   0   6 -18   58.23    3.58
   0   6 -18   70.92    3.81
   0   6  18   60.74    3.79
   0   6 -19   30.70    2.15
   0   6 -19   35.57    2.24
   0   6  19   29.96    2.33
   0   6 -20    4.69    0.85
   0   6  20    5.14    1.13
   0   7   0   -0.18    1.38
   0   7   0    0.47    1.25
   0   7   1   17.35    1.84
   0   7  -1   17.13    2.05
   0   7  -1   16.22    1.88
   0   7   1   16.80    2.04
   0  -7   1   17.59    2.12
   0  -7   2  202.64   10.03
   0   7   2  196.59    9.44
   0   7   2  214.62    9.63
   0   7   2  205.65    9.52
   0   7  -2  196.71    9.58
   0   7   2  189.04    9.71
   0   7  -2  213.98    9.76
   0   7  -2  196.63    9.68
   0   7   2  192.77    9.85
   0   7   2  211.98    9.65
   0  -7   3   18.37    2.35
   0  -7   3   15.68    2.13
   0   7   3   11.96    1.61
   0   7   3   13.53    1.67
   0   7   3   14.37    1.78
   0   7   3   13.02    1.71
   0   7   3   12.91    2.32
   0   7   3   14.22    1.98
   0   7   3   15.42    1.67
   0   7  -3   11.69    1.57
   0   7  -3   12.88    1.75
   0   7  -3   17.65    1.79
   0   7   3   13.02    1.81
   0   7   3   14.35    1.97
   0   7   4  105.08    5.35
   0   7   4  102.30    5.33
   0   7   4   99.41    5.29
   0   7   4  102.99    5.38
   0  -7   4  103.42    5.80
   0   7   4   97.66    5.94
   0   7   4  104.43    5.59
   0   7  -4   88.81    5.03
   0   7   4  106.37    5.69
   0   7   4  107.01    5.44
   0   7  -4  103.88    5.30
   0  -7   5  160.24    8.59
   0   7   5  148.07    7.74
   0   7   5  159.90    7.87
   0   7   5  150.35    7.71
   0   7   5  153.38    8.47
   0  -7   5  160.50    8.43
   0   7   5  158.96    8.05
   0   7   5  169.78    7.76
   0   7   5  166.23    8.17
   0   7   5  164.44    8.03
   0  -7   6   54.51    4.31
   0   7   6   52.67    3.54
   0   7   6   44.87    3.20
   0   7   6   50.00    3.42
   0   7   6   52.55    3.25
   0  -7   6   53.14    4.02
   0   7   6   56.38    4.28
   0   7   6   61.41    3.36
   0   7   6   53.07    3.27
   0   7   6   45.56    3.56
   0   7   6   53.33    3.54
   0  -7   7  161.03    8.95
   0   7   7  152.78    7.86
   0   7   7  153.29    7.86
   0   7   7  163.11    8.30
   0  -7   7  165.40    8.91
   0   7   7  164.83    9.02
   0   7   7  154.92    8.24
   0   7   7  166.34    7.97
   0   7   7  183.03    7.98
   0   7   7  149.55    8.17
   0   7  -7  159.23    7.91
   0   7   7  163.76    8.35
   0  -7   8    0.99    2.19
   0  -7   8    0.84    2.42
   0   7   8    1.37    1.66
   0   7   8    1.37    1.22
   0   7   8    1.10    1.65
   0   7   8    1.42    2.37
   0   7   8    1.65    1.79
   0   7   8    1.78    1.36
   0   7   8    0.13    1.64
   0   7   8    1.49    1.78
   0   7  -8    0.31    1.34
   0   7   8    2.30    1.73
   0  -7   9    1.37    2.85
   0   7  -9   -1.76    2.02
   0   7   9    0.41    1.83
   0   7   9    1.77    1.87
   0   7   9    1.32    2.61
   0   7   9    0.19    1.42
   0   7   9    1.67    1.77
   0   7   9    2.78    1.80
   0   7  -9    0.91    1.51
   0   7   9    1.52    1.70
   0  -7  10    1.48    3.06
   0   7 -10    2.52    2.11
   0   7  10    3.62    2.12
   0   7  10    2.36    1.92
   0   7  10    0.94    3.06
   0   7  10    5.82    2.10
   0   7  10    1.20    1.67
   0   7  10    2.47    1.56
   0   7 -10    1.83    1.62
   0  -7  11   38.25    4.59
   0   7 -11   34.22    3.14
   0   7  11   34.79    3.32
   0   7  11   29.25    4.17
   0   7  11   37.32    2.77
   0   7  11   32.11    3.13
   0   7  11   28.30    2.86
   0   7 -11   37.16    2.97
   0  -7  12   87.23    6.56
   0   7  12   72.87    5.08
   0   7  12   80.77    6.01
   0   7  12   69.28    4.69
   0   7 -12   74.80    4.66
   0  -7  13   55.42    5.48
   0   7  13   51.16    4.11
   0   7 -13   46.24    3.75
   0   7  13   59.75    3.50
   0   7  13   46.70    3.65
   0   7 -13   46.04    3.59
   0   7  14  225.78   11.51
   0   7 -14  227.67   11.18
   0   7  14  249.86   11.04
   0   7  14  214.94   11.16
   0  -7  14  223.36   12.85
   0   7  15   35.28    3.22
   0   7 -15   29.33    2.66
   0   7 -15   33.94    2.98
   0  -7  16   17.76    3.51
   0   7 -16   12.17    2.09
   0   7  16   11.42    2.04
   0   7 -16   13.81    1.83
   0  -7  17   -2.99    2.72
   0   7 -17    0.51    1.41
   0   7  17    0.68    1.60
   0   7  17    3.02    1.67
   0   7 -17    1.28    1.22
   0   7 -17   -0.38    1.11
   0  -7  18   16.41    2.67
   0   7  18   14.73    1.74
   0   7 -18   13.61    1.48
   0   7 -18   13.95    1.40
   0  -7  19   24.06    2.55
   0   7 -19   26.23    1.67
   0   7  19   26.23    1.90
   0   7 -19   29.86    1.76
   0   8   0    1.20    1.46
   0   8   0   -0.38    1.60
   0   8   0   -0.12    1.44
   0   8   0    1.43    1.45
   0   8  -1 1037.13   44.91
   0   8   1 1041.20   44.91
   0   8  -1  974.49   44.88
   0   8  -1 1000.46   45.09
   0   8   1 1032.95   45.31
   0   8   1 1016.12   45.19
   0   8  -1 1042.86   45.18
   0   8  -2   97.76    5.25
   0   8   2   98.62    5.24
   0   8   2   98.91    5.76
   0   8  -2   92.99    5.16
   0   8   2   98.78    5.28
   0   8   2   97.92    5.56
   0   8  -2   92.35    5.31
   0   8  -2   96.73    5.39
   0  -8   3    2.67    2.00
   0   8   3    4.44    1.52
   0   8   3    3.77    1.39
   0   8  -3    3.67    1.48
   0   8   3    2.29    1.99
   0   8  -3    2.22    1.17
   0   8   3    3.15    1.73
   0   8  -3    3.65    1.40
   0   8   3    3.10    1.56
   0  -8   4   85.95    5.42
   0   8   4   80.80    4.58
   0   8   4   81.44    5.33
   0   8   4   76.63    4.75
   0   8   4   82.23    4.73
   0   8   4   81.03    4.95
   0  -8   5   95.63    5.89
   0   8   5   89.32    4.98
   0   8   5   86.59    4.92
   0   8   5   87.39    4.94
   0   8   5   83.21    4.95
   0   8   5   81.98    5.77
   0  -8   5   89.05    5.63
   0   8   5   84.14    5.14
   0   8   5   89.25    4.83
   0   8   5   95.64    5.29
   0   8   5   94.23    5.38
   0  -8   6  125.69    7.42
   0   8   6  119.10    6.49
   0   8   6  117.50    6.41
   0   8   6  120.26    6.31
   0   8   6  114.28    6.28
   0   8   6  133.22    7.45
   0  -8   6  126.48    7.21
   0   8   6  122.30    6.65
   0   8   6  115.94    6.22
   0   8   6  116.77    6.58
   0   8   6  125.58    6.74
   0  -8   7  170.77    9.41
   0   8   7  162.11    8.45
   0   8   7  172.60    8.43
   0   8   7  154.63    8.11
   0   8   7  156.53    8.10
   0   8   7  168.03    9.36
   0   8   7  160.47    8.47
   0   8   7  171.50    8.19
   0   8   7  163.44    8.60
   0   8   7  161.66    8.58
   0  -8   8    8.68    3.13
   0   8   8    7.01    2.14
   0   8   8    5.12    1.61
   0   8   8    7.57    3.14
   0   8   8    7.66    1.91
   0   8   8    7.75    2.09
   0   8   8    5.43    2.11
   0   8   8    7.02    2.07
   0  -8   9    1.00    3.12
   0   8   9    4.64    1.96
   0   8   9   -0.24    2.91
   0   8   9    5.01    2.03
   0   8   9    3.50    1.81
   0   8  -9    3.93    1.53
   0   8   9    3.65    1.95
   0  -8  10  146.71    8.86
   0   8  10  135.37    7.56
   0   8  10  134.62    8.58
   0   8  10  144.03    7.28
   0   8  10  133.38    7.41
   0   8 -10  135.11    7.05
   0  -8  11  244.03   12.92
   0   8  11  230.87   11.56
   0   8  11  231.80   12.60
   0   8  11  221.57   11.24
   0   8  11  232.24   11.19
   0   8 -11  226.22   11.02
   0  -8  12  186.67   10.75
   0   8  12  179.44    9.39
   0   8  12  196.22   10.48
   0   8  12  179.95    9.05
   0   8  12  173.25    8.97
   0   8 -12  173.45    8.82
   0   8  13   35.99    3.36
   0   8  13   36.07    2.97
   0  -8  13   36.19    4.57
   0  -8  14   36.43    4.62
   0   8 -14   40.68    2.98
   0   8  14   40.28    3.36
   0   8 -14   37.75    2.64
   0   8  14   42.02    3.14
   0   8 -14   38.34    2.77
   0  -8  15   40.08    4.53
   0   8 -15   35.92    2.72
   0   8  15   41.90    3.05
   0   8 -15   37.95    2.64
   0  -8  16   18.05    3.25
   0   8  16   17.86    2.12
   0   8  16   14.60    1.92
   0   8 -16   14.70    1.57
   0   8 -16   13.85    1.69
   0   8 -17   14.31    1.38
   0   8  17   16.75    1.79
   0  -8  18    2.22    1.86
   0   8 -18    1.51    0.73
   0   9   0   -1.06    1.67
   0   9   0   -1.61    1.84
   0   9   0   -1.14    1.48
   0   9   0    0.13    1.66
   0   9  -1    0.64    1.60
   0   9   1    0.11    1.65
   0   9   1    0.66    1.52
   0   9   1   -1.09    2.01
   0   9  -1    2.08    1.79
   0   9  -1    0.11    1.41
   0   9   1    1.89    1.64
   0   9   1    0.45    1.40
   0   9  -1    0.77    1.63
   0   9   1    1.95    1.77
   0   9   2  646.70   28.09
   0   9  -2  651.38   28.09
   0   9   2  647.48   28.11
   0   9   2  637.41   28.67
   0   9   2  599.40   28.15
   0   9  -2  561.68   27.85
   0   9   2  648.55   28.44
   0   9  -2  623.49   28.15
   0   9   2  633.73   28.15
   0   9  -2  625.08   28.27
   0   9   3   12.18    1.98
   0   9  -3   14.42    2.22
   0   9   3   12.18    1.89
   0   9   3   10.97    2.70
   0   9   3   11.88    2.14
   0   9   3   14.08    2.33
   0   9   3   12.88    2.19
   0   9   4  460.22   20.89
   0   9   4  470.67   20.88
   0   9  -4  453.58   20.84
   0   9   4  458.39   21.68
   0   9   4  431.51   20.99
   0   9   4  470.76   21.06
   0   9   4  448.84   21.25
   0  -9   5   31.12    3.67
   0   9   5   24.35    2.53
   0   9   5   21.12    2.41
   0   9   5   29.80    3.58
   0   9   5   24.47    2.69
   0   9   5   30.66    3.08
   0   9   5   25.73    2.72
   0   9   6   97.81    5.58
   0   9   6   90.20    5.47
   0   9   6   95.84    5.55
   0   9   6   98.85    6.61
   0   9   6   99.04    5.88
   0   9   6   97.81    5.91
   0   9   6  111.63    6.11
   0  -9   7    1.44    2.99
   0   9   7    1.14    1.53
   0   9   7    0.89    1.73
   0   9   7    1.47    1.53
   0   9   7    1.12    2.84
   0   9   7    0.99    1.87
   0   9   7    1.42    1.86
   0   9   7    1.57    2.07
   0  -9   8  300.54   15.17
   0   9   8  285.38   13.82
   0   9   8  296.39   15.01
   0   9   8  296.92   13.62
   0   9   8  271.37   13.89
   0   9   8  287.65   14.08
   0   9   8  287.24   14.13
   0   9   9   50.93    3.91
   0   9   9   57.69    5.14
   0   9   9   57.78    3.76
   0   9   9   47.10    3.83
   0  -9   9   66.77    5.44
   0   9  10   87.77    5.39
   0   9  10   87.84    6.37
   0   9  10   84.70    5.23
   0   9  10   88.60    5.10
   0  -9  10   95.49    6.75
   0   9  11   97.11    5.66
   0   9  11   91.84    6.71
   0   9  11   95.99    5.36
   0   9  11   90.52    5.41
   0  -9  11   98.95    7.11
   0   9  12   22.99    2.35
   0   9 -12   21.22    1.93
   0   9 -13   -1.66    1.25
   0   9  13    0.13    1.79
   0  -9  13   -0.77    3.07
   0   9  13    3.51    1.74
   0   9  14    1.55    1.59
   0   9  14    0.91    1.55
   0  -9  14   -3.34    2.95
   0  -9  15  263.22   13.58
   0  -9  16    0.72    2.27
   0  -9  17    0.99    1.79
   0  10   0  245.42   11.36
   0  10   0  252.11   11.40
   0  10   0  242.10   11.80
   0  10   0  205.57   11.16
   0  10   0  243.59   11.55
   0  10   0  215.66   11.23
   0  10  -1   23.38    2.53
   0  10  -1   24.83    2.63
   0  10   1   21.26    2.50
   0  10   1   18.38    2.39
   0  10   1   25.16    3.13
   0  10  -1   21.72    2.71
   0  10   1   25.06    2.50
   0  10  -1   23.03    2.35
   0  10  -1   18.09    2.30
   0  10  -1   22.18    2.55
   0  10   1   21.46    2.37
   0  10   1   26.74    2.80
   0  10   2  187.53    9.57
   0  10   2  209.74    9.69
   0  10  -2  204.93    9.66
   0  10   2  194.09   10.25
   0  10   2  185.03    9.65
   0  10  -2  180.88    9.34
   0  10  -2  191.79    9.62
   0  10   2  191.72    9.68
   0  10   2  192.99    9.95
   0  10  -3    8.47    2.08
   0  10   3    8.64    1.99
   0  10   3    8.92    1.94
   0  10   3    5.02    2.42
   0  10   3    7.83    1.99
   0  10   3    7.43    2.27
   0  10   3   10.83    2.02
   0  10   4   31.57    2.78
   0  10  -4   28.14    2.78
   0  10   4   28.70    2.76
   0  10   4   27.33    3.56
   0  10   4   28.82    2.85
   0  10   4   32.87    3.06
   0  10   4   33.61    3.13
   0  10   5   -0.12    1.64
   0  10  -5    2.37    1.85
   0  10   5   -0.73    1.62
   0  10   5    1.27    2.63
   0  10   5   -0.84    1.87
   0  10   5    0.81    1.94
   0  10   5   -0.76    1.84
   0 -10   6  408.28   17.95
   0  10   6  343.84   16.41
   0  10   6  342.70   16.41
   0  10  -6  374.91   16.52
   0  10   6  356.52   17.48
   0  10   6  324.09   16.60
   0  10   6  368.15   16.95
   0  10   6  334.73   16.75
   0  10   7    7.05    1.67
   0  10  -7    8.05    1.89
   0  10   7    6.89    1.71
   0  10   7   12.27    3.19
   0  10   7    7.07    1.96
   0 -10   7   14.04    3.20
   0  10  -8  435.35   20.01
   0  10   8  462.48   21.39
   0  10   8  404.22   20.18
   0 -10   8  478.56   21.62
   0  10   9   58.03    4.05
   0 -10   9   63.92    5.36
   0  10  10    0.76    1.54
   0  10 -10    1.65    1.47
   0  10  10   -1.14    2.65
   0  10 -11   13.21    1.85
   0  10  11   19.79    3.16
   0 -10  11   13.03    3.38
   0  10  12  164.95    8.62
   0  10 -12  178.18    8.50
   0 -10  13   22.63    3.44
   0  10 -13   22.04    1.84
   0 -10  14    5.17    2.56
   0 -10  15    5.04    2.26
   0 -10  16    2.17    1.78
   0  11   0    0.36    1.63
   0  11   0   -1.35    1.74
   0  11   0   -0.46    1.40
   0  11   0   -1.84    1.66
   0  11   1   10.58    2.01
   0  11  -1    8.99    1.88
   0  11  -1    9.48    2.02
   0  11   1    7.13    1.92
   0  11   1    2.68    2.25
   0  11  -1    5.02    1.45
   0  11   1    8.34    1.73
   0  11  -1    8.33    1.86
   0  11   1    5.32    1.85
   0  11  -2  167.93    8.54
   0  11   2  173.76    8.49
   0  11  -2  164.51    8.47
   0  11   2  171.19    8.52
   0  11   2  161.48    9.09
   0  11   2  153.51    8.40
   0  11   2  171.32    8.78
   0  11  -3   26.23    2.67
   0  11  -3   31.33    2.85
   0  11   3   29.17    2.76
   0  11   3   31.75    2.76
   0  11   3   30.81    3.48
   0  11   3   28.92    2.73
   0  11   3   34.50    3.11
   0  11  -4   26.83    2.53
   0  11   4   22.78    2.40
   0  11   4   20.27    3.08
   0  11   4   19.38    2.44
   0  11   4   19.66    2.60
   0  11   4   18.73    2.53
   0  11   5   79.80    4.69
   0  11   5   84.29    5.74
   0  11   5   74.36    4.98
   0  11   5   77.38    4.86
   0  11   6    0.56    1.45
   0  11   6    0.34    1.38
   0  11   6    0.66    1.70
   0  11   6    3.49    1.91
   0  11   7  232.13   11.92
   0  11  -7  255.17   11.84
   0  11   7  256.17   12.92
   0  11   8   48.57    3.50
   0  11  -8   50.74    3.39
   0  11   8   50.51    4.41
   0  11  -9    2.61    1.46
   0  11   9    3.02    2.47
   0 -11   9   -1.34    2.63
   0  11 -10   28.98    2.33
   0  11  10   33.75    3.54
   0  11  10   25.27    2.38
   0 -11  10   31.65    3.79
   0  11  11   29.33    2.35
   0 -11  11   34.09    3.76
   0  11 -11   29.96    2.26
   0  11  12   20.21    1.80
   0 -11  12   22.57    3.12
   0  11 -12   18.24    1.68
   0  11 -12   22.57    1.74
   0  11 -13   64.24    3.47
   0  11 -13   68.08    3.49
   0 -11  14    2.08    1.82
   0  12   0    5.74    1.74
   0  12   0    3.56    1.61
   0  12   0    3.98    1.58
   0  12   0    3.15    1.34
   0  12   1   23.99    2.32
   0  12   1   23.19    2.32
   0  12  -1   23.17    2.36
   0  12  -1   18.20    2.16
   0  12   1   19.59    2.10
   0  12  -1   19.33    2.19
   0  12   1   14.92    2.16
   0  12   2    5.90    1.72
   0  12   2    6.31    1.66
   0  12  -2    8.44    1.85
   0  12  -2    6.65    1.73
   0  12   2    3.69    2.04
   0  12   2    7.20    1.61
   0  12  -2    7.95    1.66
   0  12   2    8.00    1.78
   0  12  -3   28.75    2.56
   0  12   3   29.73    2.50
   0  12   3   25.57    2.47
   0  12  -3   27.46    2.53
   0  12   3   26.82    3.07
   0  12   3   24.04    2.39
   0  12   3   26.17    2.67
   0  12  -3   24.24    2.37
   0  12  -4   37.16    2.80
   0  12   4   32.02    2.64
   0  12  -4   38.72    2.92
   0  12   4   33.62    2.70
   0  12   4   32.68    3.46
   0  12   4   30.92    2.68
   0  12   4   40.68    3.10
   0  12  -4   31.43    2.61
   0  12  -5    0.84    1.53
   0  12  -5    0.43    1.51
   0  12   5    0.70    1.35
   0  12   5    2.67    2.21
   0  12   5   -0.57    1.44
   0  12  -5    0.81    1.27
   0  12   5    3.72    1.80
   0  12   6   20.92    1.99
   0  12  -6   25.37    2.29
   0  12   6   21.72    2.89
   0  12  -6   19.35    2.03
   0  12  -7    2.77    1.44
   0  12  -7    2.91    1.44
   0  12   7    1.21    2.10
   0  12   7    2.86    1.45
   0  12  -7    2.63    1.24
   0  12  -8   51.39    3.11
   0  12  -8   47.94    3.05
   0  12   8   52.51    3.95
   0  12   8   48.99    3.19
   0  12  -8   40.75    2.87
   0  12   9   33.00    2.51
   0  12  -9   33.48    2.44
   0  12  -9   36.51    2.48
   0  12  10    5.40    1.19
   0  12 -10    5.99    1.22
   0  12 -10    3.93    1.17
   0 -12  11   37.34    3.10
   0  12 -11   35.38    2.23
   0  12 -11   36.31    2.24
   0  12 -12   10.43    1.04
   0  13   0    0.10    1.32
   0  13   0    2.32    1.40
   0  13   0    0.56    1.28
   0  13   1   13.25    1.86
   0  13  -1   13.78    1.83
   0  13   1   17.57    1.91
   0  13  -1   14.60    1.82
   0  13  -1   15.49    1.88
   0  13   1   17.88    1.89
   0  13  -2  153.17    8.09
   0  13   2  153.79    8.22
   0  13  -2  177.09    8.20
   0  13   2  169.93    8.14
   0  13   2  174.54    8.15
   0  13  -2  170.31    8.20
   0  13  -3    4.68    1.33
   0  13   3    3.19    1.47
   0  13  -3    4.21    1.40
   0  13  -3    3.38    1.42
   0  13   3    3.73    1.26
   0  13   3    3.33    1.28
   0  13  -4   20.45    1.90
   0  13   4   21.43    1.87
   0  13   4   19.76    1.87
   0  13  -4   18.93    1.95
   0  13  -4   21.85    1.97
   0  13  -5    8.81    1.54
   0  13  -5    9.82    1.53
   0  13  -5    7.53    1.31
   0  13   5    6.06    1.36
   0  13  -6   14.11    1.60
   0  13  -6    9.18    1.49
   0  13  -6   11.82    1.37
   0  13  -7    0.98    1.06
   0  13  -7    0.14    1.09
   0  13  -8   14.49    1.45
   0  13  -8   13.18    1.40
   0  13  -9    8.46    1.08
   0  13  -9    7.61    1.10
   0  13 -10    0.97    0.76
   0  14   0   56.74    3.18
   0  14   0   56.37    3.18
   0  14   0   57.38    3.26
   0  14   1   29.87    2.01
   0  14   1   28.32    1.97
   0  14  -1   30.40    2.02
   0  14  -1   26.17    1.98
   0  14   1   23.58    1.98
   0  14  -1   27.29    2.01
   0  14   2   11.55    1.26
   0  14  -2   11.08    1.37
   0  14  -2   11.13    1.37
   0  14   2   12.56    1.29
   0  14  -3   14.14    1.44
   0  14  -3   14.40    1.49
   0  14  -4    6.65    1.13
   0  14  -4    6.11    1.12
   0  14  -5   19.61    1.55
   0  14  -5   17.87    1.50
   0  14  -6  113.99    5.46
   0  14  -7    8.05    0.99
  -1   0  21    1.45    1.35
   1   0 -21   -0.15    0.74
  -1   0  20   -0.34    1.73
   1   0 -20   -0.97    1.02
   1   0 -19    1.56    1.95
  -1   0  19   -2.67    2.22
   1   0 -18   37.00    2.97
   1   0 -18   42.98    3.63
   1   0 -17   -0.70    2.68
   1   0 -17    1.09    1.60
  -1   0  17   -1.17    2.60
   1   0 -16    9.69    2.11
   1   0 -15    0.72    1.87
   1   0 -15   -1.70    2.83
   1   0 -14    7.42    2.03
  -1   0  13    0.13    1.70
   1   0 -13    1.19    1.70
  -1   0  12    6.44    1.80
  -1   0  12    5.41    1.76
   1   0 -12    5.38    1.91
  -1   0  12    4.07    1.37
  -1   0  11    0.62    1.49
  -1   0  11   -0.87    1.50
  -1   0  11    0.09    1.23
  -1   0  10  268.63   12.86
  -1   0  10  275.43   12.83
   1   0 -10  278.94   12.91
  -1   0  10  275.69   12.73
  -1   0   9    1.25    1.76
  -1   0   9    1.20    1.63
   1   0  -9    1.40    1.93
  -1   0   9    1.25    1.41
  -1   0   8    8.74    1.96
  -1   0   8    6.74    1.82
  -1   0   8    8.70    1.89
   1   0  -8   11.63    2.00
  -1   0   8    7.33    1.65
  -1   0   7    1.26    1.24
  -1   0   7    1.80    1.33
  -1   0   7    0.33    1.11
  -1   0   7    0.53    1.23
   1   0  -7    0.20    1.31
  -1   0   6  815.86   36.63
  -1   0   6  867.99   36.80
  -1   0   6  835.49   36.69
   1   0  -6  849.05   36.74
  -1   0   5   -0.11    0.76
  -1   0   5    0.81    0.96
   1   0  -5    0.53    0.87
  -1   0   4  564.74   24.70
   1   0  -4  567.20   24.75
  -1   0   4  566.70   24.76
   1   0  -3    1.11    0.77
  -1   0   3    0.53    0.76
  -1   0   2 2543.75  110.34
  -1   0   2 2572.10  110.33
   1   0  -1    0.70    0.22
  -1   0   1    0.65    0.23
  -1   0   1    0.65    0.19
   1   0  -1    0.79    0.18
   1   0   0   76.00    3.25
   1   0   0   74.91    3.26
  -1   0   0   73.13    3.25
  -1   0  -1    0.61    0.16
   1   0   1    0.67    0.26
  -1   0  -1    0.43    0.25
   1   0   2 3136.89  135.22
   1   0   3    0.23    0.64
   1   0   3    0.45    0.70
   1   0   3    0.18    0.67
   1   0   3   -0.22    0.87
   1   0   4 1996.77   83.55
   1   0   4 1863.40   83.57
   1   0   4 1937.89   83.53
   1   0   4 1928.93   83.62
   1   0   5    0.48    0.71
   1   0   5    0.13    0.92
   1   0   5    0.87    0.72
   1   0   6 2618.39  111.50
   1   0   6 2605.33  111.64
   1   0   6 2521.92  111.48
   1   0   7   -0.66    1.36
   1   0   7   -0.46    1.08
  -1   0  -7   -0.36    1.44
   1   0   7    0.50    1.06
   1   0   8  103.76    5.16
   1   0   8   93.34    4.81
  -1   0  -8   98.50    5.24
   1   0   8   83.68    4.72
   1   0   8   93.07    4.74
   1   0   9    3.43    1.96
  -1   0  -9   -0.58    1.94
   1   0   9   -0.40    1.29
   1   0   9   -0.14    1.43
   1   0  10  197.78    9.86
   1   0  10  194.46    9.56
  -1   0 -10  204.52    9.98
   1   0  10  208.55    9.59
   1   0  10  203.59    9.54
   1   0  11    2.30    1.42
   1   0  11   -0.36    1.70
   1   0  11   -0.09    1.38
   1   0  12    3.68    1.47
  -1   0 -12    7.13    2.03
   1   0  12    2.37    1.37
  -1   0 -13    0.45    1.96
  -1   0 -13    0.12    2.49
  -1   0 -14   49.16    3.97
  -1   0 -14   53.77    4.19
  -1   0 -15   -0.82    2.23
  -1   0 -15    2.90    2.76
  -1   0 -16    3.82    2.15
   1   0  16    3.94    2.48
  -1   0 -17    0.39    2.45
  -1   0 -17    1.43    1.96
   1   0  17   -3.75    2.63
  -1   0 -18   83.33    5.16
  -1   0 -18   85.66    5.13
  -1   0 -19    2.77    1.82
   1   0  19    1.36    1.90
  -1   0 -19    1.42    1.40
   1   0  20    0.19    1.47
  -1   0 -21   -1.35    0.93
  -1  -1  21    6.25    1.43
  -1   1  21    7.75    1.59
   1   1 -21    4.03    0.98
   1   1 -20   15.36    2.05
  -1  -1  20   12.27    2.14
  -1   1  20   14.86    2.11
   1   1 -20   12.60    1.58
   1   1 -20   15.14    1.65
   1   1 -19   12.57    2.38
   1   1 -19    8.25    1.75
  -1  -1  19    6.72    2.33
  -1   1  19   10.64    2.38
   1   1 -18    1.70    1.58
   1   1 -18   -0.95    2.55
   1   1 -17   -2.25    2.88
  -1   1  17    1.82    2.46
   1   1 -17    0.87    1.81
  -1   1  16   60.17    4.91
   1   1 -16   74.05    4.73
   1  -1 -15  126.39    6.70
  -1   1  15  111.97    6.57
   1   1 -15  122.54    6.70
  -1   1  14  157.90    8.02
   1  -1 -14  143.95    7.66
   1   1 -14  146.73    7.87
  -1   1  14  138.79    7.64
  -1   1  14  145.55    7.83
  -1   1  13   13.38    2.19
   1  -1 -13   13.49    2.06
   1   1 -13   16.19    2.43
  -1   1  13   10.92    1.82
  -1   1  13   10.67    1.85
  -1   1  12  106.55    5.82
   1   1 -12  100.58    5.81
   1  -1 -12  104.14    5.70
  -1   1  12  101.41    5.79
  -1  -1  11  133.13    7.15
  -1   1  11  126.77    6.92
  -1  -1  11  135.38    6.78
   1   1 -11  137.44    7.02
  -1   1  11  120.87    6.81
  -1   1  11  140.14    6.90
  -1  -1  10   61.48    4.12
  -1   1  10   66.24    4.00
  -1  -1  10   67.01    3.86
   1  -1 -10   67.68    3.93
   1   1 -10   63.41    4.11
  -1  -1  10   61.70    3.57
  -1   1  10   60.82    3.87
  -1  -1   9   12.16    2.33
  -1   1   9   16.06    1.79
  -1  -1   9   11.35    2.17
  -1   1   9   15.08    2.24
   1  -1  -9   14.29    2.11
   1   1  -9   14.73    2.28
  -1   1   9   15.97    2.00
  -1  -1   9   13.41    1.65
  -1   1   8  536.22   24.26
  -1  -1   8  542.36   24.59
  -1   1   8  539.77   24.43
  -1  -1   8  556.44   24.22
  -1  -1   8  567.15   24.37
   1  -1  -8  542.58   24.40
   1   1  -8  560.25   24.55
  -1   1   7   92.74    4.64
  -1   1   7   93.35    4.83
  -1  -1   7   90.48    4.60
  -1  -1   7   94.10    5.10
  -1   1   7   99.02    4.91
  -1  -1   7   94.46    4.77
  -1   1   7   94.26    4.46
   1   1  -7   91.67    4.97
   1  -1  -7   96.79    4.84
  -1   1   7   98.72    4.44
  -1   1   6  507.25   22.68
  -1   1   6  514.88   22.87
  -1  -1   6  525.03   22.69
  -1   1   6  499.66   23.03
  -1  -1   6  516.82   23.00
  -1   1   6  501.51   22.87
  -1   1   6  522.94   22.61
   1   1  -6  530.14   22.95
   1  -1  -6  535.04   22.83
  -1   1   5  498.73   21.96
  -1  -1   5  503.08   21.97
  -1   1   5  496.98   22.16
  -1   1   5  517.23   22.08
  -1  -1   5  499.57   22.24
  -1   1   5  497.12   22.30
  -1   1   5  494.95   22.17
   1  -1  -5  512.84   22.09
   1   1  -5  512.69   22.20
  -1   1   5  499.53   21.96
  -1   1   4 6119.65  264.85
  -1   1   4 6153.29  265.01
  -1  -1   4 6116.76  264.84
  -1  -1   4 6082.32  265.06
  -1   1   4 6257.26  264.91
  -1   1   4 6088.64  265.12
  -1   1   4 6186.28  265.02
   1   1  -4 5982.74  265.02
  -1   1   4 6225.20  264.89
   1  -1  -4 6169.25  264.92
  -1   1   3 1959.30   80.67
  -1  -1   3 1830.06   80.68
  -1   1   3 1926.09   80.52
  -1  -1   3 1836.37   80.68
  -1   1   3 1846.66   80.73
  -1   1   3 1876.85   80.65
  -1   1   3 1846.86   80.56
   1   1  -3 1801.81   80.64
  -1   1   3 1836.54   80.57
  -1   1   2  304.52   12.48
  -1   1   2  286.37   12.61
  -1  -1   2  285.23   12.58
  -1  -1   2  282.37   12.58
   1  -1  -2  287.05   12.40
  -1   1   2  295.92   12.39
  -1   1   2  265.10   12.42
  -1   1   2  292.52   12.55
  -1   1   2  278.83   12.52
  -1   1   2  279.61   12.47
   1   1  -2  281.22   12.54
  -1   1   1 1285.80   51.90
  -1  -1   1 1259.74   51.94
   1  -1  -1 1088.97   51.85
  -1   1   1 1276.56   51.93
  -1   1   1 1227.72   51.85
   1  -1  -1 1187.76   51.80
  -1  -1   1 1206.05   51.91
  -1  -1   0 1633.02   69.79
   1  -1   0 1601.47   69.78
   1   1   0 1620.61   69.77
   1   1   0 1595.39   69.76
  -1   1   0 1648.33   69.83
  -1   1   0 1610.98   69.81
   1   1   0 1551.47   69.79
  -1   1   0 1657.80   69.80
  -1   1   0 1657.27   69.77
  -1  -1  -1  501.91   21.72
   1   1   1  502.29   21.73
  -1  -1  -1  503.14   21.73
   1  -1   1  506.88   21.85
   1   1   1  492.30   21.78
   1   1   1  514.85   21.79
   1  -1   2  514.90   22.03
  -1  -1  -2  479.42   21.84
   1   1   2  531.84   21.97
   1   1   2  505.54   21.83
   1  -1   2  508.68   22.02
   1  -1   2  496.87   21.78
   1   1   2  503.16   21.93
   1   1   2  518.28   21.96
   1   1   2  500.55   21.92
   1   1   2  514.86   21.99
   1   1   2  528.66   21.94
   1  -1   3  624.56   27.55
   1   1   3  659.75   27.29
   1   1   3  603.05   27.47
   1  -1   3  623.09   27.56
   1   1   3  598.26   27.51
   1   1   3  635.99   27.47
   1  -1   3  622.30   27.30
   1   1   3  639.85   27.41
   1  -1   4   72.70    3.91
   1   1   4   79.64    3.70
   1   1   4   76.24    3.76
   1   1   4   77.72    3.78
   1  -1   4   73.78    3.92
   1   1   4   75.26    3.90
   1   1   4   75.34    3.78
   1  -1   4   75.49    3.57
   1   1   4   83.70    3.66
   1   1   5 1004.95   44.14
   1  -1   5 1038.89   44.34
   1  -1   5 1012.57   44.03
   1   1   5 1022.74   44.19
   1   1   5 1035.29   44.22
   1  -1   5 1014.31   44.37
   1   1   5  990.62   44.31
   1  -1   5 1009.15   44.04
   1   1   5 1045.40   44.21
  -1   1  -5  993.19   44.31
   1  -1   6 1374.50   60.28
   1   1   6 1388.99   60.08
   1   1   6 1371.69   60.13
   1   1   6 1371.31   60.10
   1  -1   6 1399.38   59.95
   1  -1   6 1381.14   60.32
   1   1   6 1371.36   60.27
   1   1   6 1402.30   60.13
   1  -1   6 1396.14   59.97
  -1   1  -6 1357.44   60.26
   1  -1   7 1020.27   44.77
   1   1   7 1053.99   44.57
   1  -1   7 1034.20   44.38
   1   1   7  997.93   44.56
   1   1   7 1002.99   44.55
   1   1   7 1012.58   44.75
   1  -1   7 1024.78   44.41
   1   1   7 1025.55   44.41
   1   1   7  996.31   44.57
  -1   1  -7 1020.22   44.75
  -1  -1  -7 1026.53   44.68
   1   1   8  139.97    6.91
   1  -1   8  140.87    7.22
   1   1   8  137.67    6.89
   1   1   8  133.33    6.86
   1   1   8  135.49    7.10
   1  -1   8  148.41    6.70
   1   1   8  135.46    6.59
  -1   1  -8  144.27    7.17
  -1  -1  -8  147.49    7.11
   1   1   9   30.70    2.51
   1  -1   9   29.29    2.91
   1   1   9   28.13    2.43
   1  -1   9   26.39    2.14
  -1   1  -9   29.36    2.75
  -1  -1  -9   29.63    2.73
   1  -1   9   22.54    2.10
   1   1   9   27.73    2.34
   1   1   9   28.44    2.39
   1   1  10  124.28    6.47
   1  -1  10  125.81    6.86
   1   1  10  137.22    6.60
  -1  -1 -10  139.33    6.77
   1  -1  10  117.60    6.23
   1   1  10  128.09    6.47
   1   1  10  123.16    6.46
   1  -1  11   32.08    3.06
   1   1  11   31.86    2.60
   1   1  11   35.73    2.70
   1   1  11   32.95    2.69
  -1   1 -11   31.00    2.92
   1   1  12   27.65    2.56
   1   1  12   32.44    2.68
  -1   1 -12   30.32    2.98
  -1  -1 -12   34.14    2.91
  -1  -1 -12   31.24    2.86
   1  -1  13   27.25    3.24
   1   1  13   27.03    2.70
  -1   1 -13   32.08    3.05
  -1  -1 -13   30.08    2.91
  -1  -1 -13   29.30    3.06
  -1   1 -13   35.20    3.38
   1   1  14   67.50    4.43
   1   1  14   66.33    4.73
  -1   1 -14   75.36    5.03
  -1  -1 -14   69.75    4.68
  -1  -1 -14   69.89    4.70
  -1   1 -14   76.02    5.05
   1   1  15   38.01    3.24
   1   1  15   30.96    3.65
  -1   1 -15   42.98    3.88
  -1  -1 -15   36.96    3.40
  -1   1 -15   49.31    4.21
  -1  -1 -15   43.69    3.67
   1   1  16   36.84    3.55
  -1   1 -16   28.42    3.30
  -1  -1 -16   32.49    3.15
  -1   1 -16   36.68    3.88
   1   1  17   13.60    2.60
  -1   1 -17   12.22    2.48
  -1   1 -17   18.26    3.09
  -1   1 -18   21.83    2.70
  -1   1 -18   28.47    3.17
  -1   1 -19   70.69    4.06
  -1   1 -19   64.38    4.00
  -1   1 -20   -0.16    1.72
   1   1  20    0.58    1.47
  -1   1 -20    0.10    1.33
   1   1  21   -1.05    1.20
  -1   1 -21   -2.24    1.10
   1   2 -21   60.45    3.04
   1   2 -21   59.79    3.09
   1   2 -20   40.96    2.84
  -1   2  20   33.70    2.84
   1   2 -20   38.91    2.53
   1   2 -20   34.85    2.49
   1   2 -19   84.42    4.73
   1   2 -19   85.37    4.47
   1   2 -18   10.94    2.77
   1   2 -18   11.57    2.11
  -1   2  17   25.89    2.88
   1   2 -17   27.49    3.54
   1   2 -17   29.38    2.88
  -1   2  16    0.31    1.93
   1   2 -16   -2.29    3.10
  -1   2  16    1.98    1.97
  -1   2  16    1.45    2.54
   1   2 -16    0.16    2.05
  -1   2  15  904.42   42.87
  -1   2  15  961.54   43.00
   1   2 -15 1010.65   43.03
  -1   2  15  961.74   42.92
  -1  -2  14    3.75    2.50
  -1   2  14    1.19    1.82
  -1   2  14    1.66    1.89
  -1   2  14    2.21    2.37
  -1   2  14    3.15    2.16
   1   2 -14    0.15    2.00
  -1  -2  13  249.07   12.13
  -1   2  13  223.69   11.61
  -1   2  13  222.24   11.52
   1  -2 -13  232.92   11.23
  -1   2  13  234.19   11.15
  -1   2  13  239.77   11.74
   1   2 -13  253.17   11.82
  -1  -2  12  102.37    6.12
  -1   2  12   98.06    5.70
   1   2 -12   99.33    5.78
  -1   2  12  102.17    5.33
  -1   2  12   96.93    5.79
  -1   2  11  149.53    7.70
  -1   2  11  148.00    7.69
  -1   2  11  143.51    7.25
   1   2 -11  156.65    7.79
  -1  -2  10   91.51    5.30
  -1   2  10   89.34    4.90
  -1   2  10   79.70    4.83
  -1  -2  10   87.10    5.33
  -1   2  10   73.73    4.33
  -1   2  10   80.73    4.88
   1  -2 -10   84.96    4.57
  -1  -2   9  767.06   33.69
  -1   2   9  739.42   33.45
  -1  -2   9  752.73   33.75
  -1  -2   9  761.82   33.18
  -1   2   9  727.46   33.08
  -1   2   9  757.21   33.47
   1  -2  -9  771.68   33.23
   1   2  -9  756.67   33.46
  -1   2   8  164.37    8.26
  -1   2   8  167.03    8.62
  -1  -2   8  176.69    8.59
  -1   2   8  163.08    7.77
  -1  -2   8  164.07    7.91
  -1   2   8  169.46    8.25
   1  -2  -8  164.44    7.94
   1   2  -8  163.01    8.29
  -1   2   8  174.25    7.79
  -1   2   7   37.29    2.75
  -1  -2   7   34.12    2.01
  -1   2   7   37.76    3.13
  -1   2   7   36.84    2.31
  -1   2   7   35.45    2.29
   1   2  -7   35.04    2.82
   1  -2  -7   40.14    2.40
  -1   2   7   38.21    2.26
  -1  -2   6    1.45    1.41
  -1  -2   6    1.12    0.57
  -1   2   6    2.74    0.79
  -1   2   6    1.59    1.20
  -1   2   6    1.50    1.51
  -1   2   6    0.44    1.18
  -1   2   6    1.39    0.93
  -1   2   6    0.64    0.87
   1  -2  -6    0.60    0.86
   1   2  -6    1.85    1.28
  -1   2   6    0.31    0.84
  -1   2   5   23.97    1.55
  -1   2   5   27.16    1.87
  -1   2   5   24.44    2.06
  -1  -2   5   23.44    1.97
  -1   2   5   26.69    1.60
  -1   2   5   29.72    1.72
  -1   2   5   27.13    1.87
  -1   2   5   26.79    1.70
  -1   2   5   23.88    1.69
   1   2  -5   25.88    1.90
   1  -2  -5   26.21    1.57
  -1   2   4  311.68   13.90
  -1   2   4  305.74   13.90
  -1   2   4  317.62   14.09
  -1  -2   4  316.69   14.16
  -1   2   4  305.34   14.20
  -1   2   4  311.04   14.06
  -1   2   4  307.06   13.87
  -1   2   4  335.79   14.02
   1   2  -4  312.92   14.07
  -1   2   4  319.83   14.02
  -1   2   4  319.32   13.97
   1  -2  -4  322.26   13.83
  -1   2   3  292.96   12.84
  -1   2   3  293.56   12.83
  -1   2   3  280.96   12.95
   1  -2  -3  282.01   12.65
  -1  -2   3  292.71   13.02
  -1  -2   3  301.26   13.02
   1  -2  -3  288.44   12.61
  -1   2   3  290.41   13.06
  -1   2   3  304.50   12.92
  -1   2   3  314.20   12.80
  -1   2   3  292.41   12.95
  -1   2   3  290.04   12.85
  -1   2   3  281.72   12.92
   1   2  -3  291.17   12.93
  -1   2   2   17.56    1.43
  -1   2   2   18.72    1.32
  -1  -2   2   20.24    1.53
  -1   2   2   18.13    1.57
  -1  -2   2   18.72    1.48
  -1   2   2   19.53    1.41
  -1   2   2   20.33    1.42
  -1   2   2   19.26    1.19
   1   2  -2   18.80    1.13
  -1   2   2   15.88    1.41
   1   2  -2   19.48    1.36
  -1  -2   1  311.83   14.37
  -1   2   1  339.27   14.37
   1  -2  -1  330.32   14.20
  -1  -2   1  337.37   14.41
  -1   2   1  333.17   14.33
  -1   2   1  345.49   14.38
  -1   2   1  339.00   14.34
  -1   2   1  313.88   14.47
  -1   2   1  319.26   14.44
   1   2  -1  305.72   14.35
   1   2  -1  325.64   14.34
   1  -2   0    5.91    0.69
  -1  -2   0    6.40    0.75
  -1   2   0    6.37    0.63
  -1   2   0    5.51    0.82
  -1   2   0    5.94    0.57
  -1  -2   0    6.54    0.74
   1   2   0    6.82    0.73
   1   2   0    6.76    0.79
  -1   2   0    5.72    0.64
  -1   2   0    6.48    0.69
   1   2   0    6.15    0.82
  -1   2   0    6.44    0.99
   1   2   1 2527.38  111.08
  -1  -2  -1 2551.36  111.09
  -1  -2  -1 2645.43  111.11
   1   2   1 2500.34  111.09
   1   2   1 2715.08  111.28
   1  -2   1 2589.47  111.29
   1   2   1 2510.26  111.21
   1  -2   1 2614.52  111.14
   1   2   1 2768.76  111.25
   1   2   1 2596.78  111.31
  -1   2  -1 2635.15  111.32
  -1   2  -1 2605.05  111.25
  -1  -2  -2  177.58    7.64
  -1  -2  -2  173.95    7.66
   1   2   2  181.06    7.90
   1   2   2  189.29    7.93
   1   2   2  182.48    7.79
   1  -2   2  172.05    7.98
   1   2   2  185.13    7.93
   1  -2   2  166.55    7.63
   1   2   2  183.13    7.83
   1   2   2  183.52    7.88
   1   2   2  172.82    7.98
   1   2   2  167.12    7.91
  -1   2  -2  176.02    7.92
   1   2   2  178.77    7.84
  -1  -2  -3   39.18    1.91
   1   2   3   34.91    2.17
   1   2   3   37.51    1.96
   1   2   3   39.22    2.19
   1  -2   3   41.60    2.37
   1   2   3   39.83    2.23
   1   2   3   39.08    2.09
   1   2   3   35.99    2.20
   1   2   3   37.27    2.09
  -1   2  -3   38.71    2.22
   1   2   3   40.46    2.37
   1   2   3   37.81    2.14
  -1  -2  -4 2778.58  121.35
   1   2   4 2882.65  121.58
   1   2   4 2616.30  121.36
   1   2   4 2898.17  121.62
   1  -2   4 2863.29  121.73
   1   2   4 2827.50  121.72
   1   2   4 2957.12  121.62
   1  -2   4 2818.42  121.29
   1   2   4 2772.57  121.48
   1   2   4 2798.40  121.54
  -1   2  -4 2914.17  121.67
   1   2   4 2893.90  121.54
   1   2   4 2845.38  121.55
   1  -2   5  887.59   39.51
   1   2   5  810.27   39.06
   1   2   5  990.92   39.12
   1   2   5  921.53   39.37
   1   2   5  927.41   39.40
   1   2   5  905.29   39.55
   1  -2   5  901.49   39.54
   1   2   5  892.87   39.30
   1  -2   5  861.12   39.04
   1   2   5  973.92   39.40
  -1   2  -5  914.17   39.46
   1   2   5  948.47   39.28
   1  -2   6  244.81   11.51
   1   2   6  223.91   10.99
   1   2   6  259.36   10.97
   1   2   6  245.23   11.31
   1   2   6  254.93   11.32
   1  -2   6  236.19   11.53
   1   2   6  252.80   11.54
   1   2   6  260.13   11.35
   1  -2   6  237.34   10.96
   1   2   6  249.59   11.23
  -1   2  -6  249.92   11.45
   1   2   6  274.16   11.20
   1   2   7   42.04    2.51
   1  -2   7   40.76    3.30
   1   2   7   43.25    2.88
   1   2   7   45.16    2.90
   1   2   7   41.20    3.27
   1   2   7   44.60    2.69
   1  -2   7   41.97    2.36
  -1   2  -7   41.84    3.08
   1   2   8   50.71    3.08
   1  -2   8   51.29    3.90
   1   2   8   56.94    3.54
   1   2   8   54.40    3.43
   1   2   8   59.71    4.04
   1   2   8   52.04    3.21
   1  -2   8   55.97    2.97
   1   2   8   56.20    3.48
  -1  -2  -8   54.22    3.42
  -1   2  -8   49.36    3.80
   1  -2   9  313.33   14.64
  -1  -2  -9  305.47   14.02
   1   2   9  314.13   14.28
   1   2   9  308.57   14.25
   1   2   9  302.92   14.64
   1   2   9  304.72   14.30
   1   2   9  302.29   14.00
  -1  -2  -9  315.89   14.28
  -1   2  -9  317.98   14.52
   1  -2  10  127.22    6.84
   1   2  10  116.89    6.26
   1   2  10  119.99    6.29
  -1  -2 -10  116.48    6.09
   1   2  10  122.07    6.31
  -1  -2 -10  121.79    6.33
   1   2  11    0.32    1.47
  -1  -2 -11    1.59    1.80
   1   2  11   -1.31    1.71
   1   2  11   -0.56    1.51
   1   2  11   -0.35    1.34
  -1   2 -11    2.01    1.83
   1  -2  12    1.88    2.18
   1   2  12    0.61    1.49
   1   2  12    0.94    1.62
  -1  -2 -12    2.96    1.85
   1   2  12   -0.86    1.94
   1   2  12    0.61    1.60
   1   2  12    1.39    1.48
  -1   2 -12    3.98    1.96
  -1  -2 -12    2.80    1.66
   1  -2  13   72.94    5.24
   1   2  13   66.65    4.40
  -1  -2 -13   76.29    4.38
   1   2  13   64.79    4.66
   1   2  13   71.53    4.53
   1   2  13   68.93    4.26
  -1   2 -13   72.38    4.85
   1  -2  14  169.39    9.84
  -1   2 -14  191.93    9.52
   1   2  14  175.47    8.96
   1   2  14  185.18    9.27
   1   2  14  171.62    9.36
  -1   2 -14  185.95    9.63
   1   2  14  174.87    9.16
  -1   2 -15  408.27   17.89
   1   2  15  352.20   17.67
   1   2  15  367.89   17.32
  -1   2 -15  387.01   18.02
   1   2  15  359.89   17.53
  -1   2 -16    6.71    3.08
   1   2  16    4.46    2.33
   1   2  16    4.00    1.88
  -1   2 -16    5.25    2.37
   1   2  16    3.26    1.97
  -1   2 -17   20.68    3.29
  -1   2 -17   20.27    2.79
   1   2  17   16.34    2.78
  -1   2 -18   60.39    4.33
  -1   2 -18   66.20    4.52
  -1   2 -19   20.16    2.62
  -1   2 -19   25.59    2.49
   1   2  19   17.39    2.41
  -1   2 -20   20.26    2.09
  -1   2 -20   16.43    1.90
   1   2  21   16.04    1.72
  -1   2 -21   20.85    1.63
  -1   2 -21   21.14    1.70
  -1   3  21   20.88    1.95
   1   3 -21   25.94    1.75
   1   3 -21   24.67    1.74
   1   3 -20   25.22    2.24
   1   3 -20   22.51    2.01
   1   3 -20   27.21    2.07
   1   3 -19   18.69    2.47
  -1   3  19   15.18    2.32
   1   3 -19   20.51    2.05
  -1   3  18   -1.37    1.78
   1   3 -18   -1.63    2.47
  -1   3  18    3.14    2.11
   1   3 -18   -0.39    1.72
  -1   3  17    6.11    2.13
   1   3 -17    1.41    2.84
  -1   3  17    6.07    2.43
   1   3 -17    5.35    2.03
  -1   3  16  117.69    7.13
   1   3 -16  128.44    7.28
  -1   3  16  119.03    7.16
   1   3 -16  134.12    7.15
  -1  -3  15   -3.92    2.86
  -1   3  15    1.23    2.57
   1   3 -15    3.52    2.16
  -1   3  15    3.26    2.30
  -1  -3  14  134.05    8.16
  -1   3  14  134.48    7.58
  -1   3  14  136.91    7.68
   1   3 -14  139.29    7.54
  -1   3  14  134.23    7.45
  -1   3  14  130.67    7.56
  -1  -3  13  146.27    8.79
  -1   3  13  150.16    8.28
  -1   3  13  161.76    7.77
  -1   3  13  157.63    8.41
   1   3 -13  160.93    8.32
  -1   3  13  152.91    8.32
  -1   3  13  148.35    8.30
  -1  -3  12  157.02    8.87
  -1   3  12  154.23    8.42
  -1   3  12  157.73    8.37
  -1   3  12  160.21    8.49
  -1   3  12  156.72    8.39
  -1   3  12  166.12    7.90
   1   3 -12  164.68    8.39
  -1  -3  11  306.28   14.87
  -1   3  11  298.94   14.43
  -1   3  11  294.29   14.38
  -1  -3  11  290.76   14.88
  -1   3  11  314.62   13.95
  -1   3  11  319.83   14.57
  -1   3  11  282.75   14.28
   1   3 -11  313.60   14.43
  -1   3  10  470.93   21.75
  -1  -3  10  467.06   22.22
  -1   3  10  473.20   21.79
  -1   3  10  492.85   21.33
   1   3 -10  469.20   21.71
  -1  -3   9  138.75    7.69
  -1   3   9  133.51    7.29
  -1   3   9  143.66    7.34
  -1  -3   9  146.95    7.81
  -1   3   9  142.63    6.92
  -1   3   9  149.19    6.89
  -1   3   9  140.42    7.36
  -1   3   9  141.03    6.90
  -1   3   8 1081.92   46.87
  -1   3   8 1044.24   46.90
  -1   3   8 1088.46   47.30
  -1  -3   8 1066.64   47.19
  -1   3   8 1066.45   46.61
  -1   3   8 1046.75   46.48
  -1   3   8 1067.83   46.89
   1   3  -8 1058.18   46.85
  -1   3   8 1085.26   46.62
  -1   3   7  171.68    8.39
  -1   3   7  159.47    7.93
  -1   3   7  162.96    8.37
  -1  -3   7  176.79    8.66
  -1   3   7  168.79    8.85
  -1   3   7  172.36    8.38
  -1   3   7  173.41    8.14
   1   3  -7  173.61    8.41
  -1   3   7  179.51    8.15
   1  -3  -7  174.37    7.88
  -1   3   6    5.51    1.24
  -1   3   6    7.55    1.23
  -1   3   6    7.00    1.70
  -1   3   6    5.17    2.12
  -1   3   6    8.21    1.74
  -1   3   6    8.38    1.48
  -1   3   6    4.72    1.80
  -1   3   6    5.39    1.41
   1  -3  -6    7.67    1.01
  -1   3   6    7.81    1.29
   1   3  -6    6.71    1.71
  -1   3   6    6.43    1.46
  -1   3   5  643.97   29.61
  -1   3   5  656.13   29.45
  -1   3   5  638.20   29.43
  -1   3   5  670.83   29.68
  -1  -3   5  674.24   29.82
  -1   3   5  663.41   29.88
  -1   3   5  689.51   29.67
  -1   3   5  753.54   29.46
  -1   3   5  677.64   29.55
  -1   3   5  705.17   29.62
  -1   3   5  689.78   29.63
   1  -3  -5  655.92   29.23
   1   3  -5  670.84   29.62
  -1   3   5  665.34   29.54
  -1   3   4 1264.07   53.63
  -1   3   4 1255.23   53.81
  -1   3   4 1258.70   53.75
  -1   3   4 1240.44   53.63
  -1  -3   4 1268.21   53.92
  -1   3   4 1245.97   53.95
   1  -3  -4 1187.03   53.32
  -1   3   4 1333.96   53.59
  -1   3   4 1232.60   53.68
  -1   3   4 1258.44   53.76
  -1   3   4 1295.73   53.78
  -1   3   4 1278.78   53.80
   1   3  -4 1177.65   53.44
  -1   3   4 1236.68   53.66
   1   3  -4 1256.87   53.74
  -1   3   3  923.35   41.38
  -1   3   3  943.71   41.33
  -1   3   3  947.89   41.32
  -1   3   3  968.35   41.45
  -1  -3   3  906.78   41.46
  -1   3   3  953.55   41.56
  -1  -3   3  937.94   41.51
  -1   3   3  978.91   41.45
  -1   3   3  970.16   41.33
  -1   3   3  961.37   41.41
  -1   3   3  987.28   41.25
   1   3  -3  939.54   41.36
   1   3  -3  932.56   41.22
  -1   3   3  941.30   41.32
  -1   3   3  965.25   41.48
  -1   3   2  226.14   10.19
  -1   3   2  219.24   10.12
  -1   3   2  220.73   10.13
  -1   3   2  222.42   10.10
  -1   3   2  224.54   10.29
  -1  -3   2  231.33   10.26
  -1  -3   2  224.58   10.20
  -1   3   2  227.36   10.08
  -1   3   2  220.30   10.15
  -1   3   2  225.52   10.03
  -1   3   2  235.94   10.23
  -1   3   2  230.95   10.28
   1   3  -2  234.68   10.10
   1   3  -2  225.84   10.07
   1  -3  -1 9658.34  413.42
  -1   3   1 9396.94  413.49
  -1   3   1 9833.14  413.47
  -1   3   1 9471.89  413.51
  -1  -3   1 9887.10  413.58
  -1  -3   1 9645.34  413.52
   1  -3  -1 9377.62  413.32
  -1   3   1 9687.08  413.44
  -1   3   1 9832.82  413.49
  -1   3   1 9999.00  413.60
  -1   3   1 9758.74  413.42
   1   3  -1 9368.00  413.52
   1   3  -1 9373.20  413.52
  -1   3   1 9428.70  413.63
  -1   3   1 9525.65  413.59
   1   3  -1 9505.87  413.41
  -1  -3   0  734.72   31.70
  -1   3   0  721.35   31.58
  -1   3   0  730.02   31.56
   1   3   0  807.39   31.79
  -1   3   0  723.13   31.74
   1   3   0  737.68   31.71
   1  -3   0  737.52   31.73
  -1  -3   0  744.14   31.75
   1   3   0  742.56   31.88
  -1   3   0  777.36   31.89
   1   3   0  684.29   31.71
  -1   3   0  712.42   31.69
  -1   3   0  728.68   31.94
  -1   3   0  760.62   31.85
   1   3   0  708.30   31.61
   1   3   0  725.90   31.86
   1   3   1 2065.35   93.32
   1   3   1 2054.82   93.35
  -1  -3  -1 2257.29   93.44
   1   3   1 2237.62   93.60
   1   3   1 2374.78   93.63
  -1  -3  -1 2335.90   93.50
   1  -3   1 2201.59   93.63
   1   3   1 2392.55   93.59
   1   3   1 2166.30   93.70
   1   3   1 2112.50   93.53
  -1   3  -1 2346.92   93.67
   1   3   1 2200.98   93.70
  -1   3  -1 2233.58   93.71
   1   3   1 2274.64   93.74
  -1   3  -1 2205.22   93.54
  -1  -3  -2  484.64   20.42
  -1  -3  -2  465.30   20.38
   1   3   2  451.92   20.69
   1   3   2  467.70   20.61
   1   3   2  470.80   20.72
   1  -3   2  458.72   20.75
   1   3   2  500.86   20.67
   1   3   2  445.87   20.76
  -1   3  -2  485.55   20.66
   1   3   2  470.28   20.60
  -1   3  -2  473.47   20.68
   1   3   2  463.42   20.75
   1   3   2  487.43   20.66
  -1   3  -2  455.92   20.71
   1   3   2  473.18   20.83
  -1  -3  -3 1492.90   59.07
  -1  -3  -3 1384.82   59.04
   1   3   3 1364.62   59.39
   1   3   3 1345.79   59.26
   1   3   3 1316.40   59.27
   1   3   3 1390.97   59.44
   1  -3   3 1353.06   59.52
   1   3   3 1391.69   59.48
   1   3   3 1393.20   59.35
   1  -3   3 1264.18   59.06
  -1   3  -3 1386.40   59.25
   1   3   3 1430.27   59.31
   1   3   3 1392.73   59.43
  -1   3  -3 1294.15   59.33
  -1   3  -3 1337.76   59.41
   1   3   3 1303.56   59.42
   1   3   3 1349.37   59.54
   1   3   3 1359.29   59.35
  -1  -3  -4 1348.92   58.03
   1   3   4 1303.37   58.41
   1   3   4 1306.50   58.23
   1   3   4 1339.55   58.24
   1   3   4 1324.38   58.45
   1  -3   4 1315.69   58.56
   1   3   4 1391.45   58.63
   1   3   4 1374.68   58.47
   1   3   4 1337.99   58.36
   1   3   4 1389.18   58.46
   1   3   4 1395.38   58.31
  -1   3  -4 1360.55   58.48
   1   3   4 1367.87   58.43
   1   3   4 1317.62   58.38
  -1   3  -4 1322.67   58.27
   1  -3   5  127.75    6.31
  -1  -3  -5  127.39    5.59
   1   3   5  119.92    5.73
   1   3   5  128.65    6.07
   1   3   5  116.69    5.72
   1   3   5  125.51    6.03
   1   3   5  133.03    6.34
   1  -3   5  122.58    6.25
   1  -3   5  116.65    5.51
   1   3   5  130.53    6.07
   1   3   5  128.58    6.03
   1   3   5  125.58    6.00
   1   3   5  130.49    5.85
   1   3   5  128.66    5.97
   1   3   5  129.35    5.99
  -1   3  -5  122.59    5.71
  -1   3  -5  126.16    6.09
   1  -3   6    0.09    1.92
  -1  -3  -6    1.86    1.21
   1   3   6    1.66    0.87
   1   3   6    2.99    1.64
   1   3   6    0.40    0.91
   1   3   6   -0.55    1.56
   1   3   6    0.47    1.98
   1   3   6    1.28    1.37
   1   3   6    0.47    1.60
   1  -3   6    1.32    0.64
  -1   3  -6    0.45    1.71
   1   3   6    1.74    1.18
  -1   3  -6    1.45    0.79
   1   3   6    1.52    1.43
   1  -3   7   70.89    4.62
  -1  -3  -7   70.53    3.77
   1   3   7   77.58    3.68
   1   3   7   71.31    4.25
   1   3   7   73.04    4.22
   1  -3   7   69.26    4.58
   1   3   7   74.98    4.78
   1   3   7   72.85    4.15
   1   3   7   71.22    3.92
   1   3   7   71.32    4.28
   1   3   7   71.54    4.27
  -1  -3  -7   73.94    3.96
   1   3   7   75.72    3.99
  -1   3  -7   71.63    4.33
   1  -3   8    4.24    2.42
   1  -3   8    1.32    2.30
  -1  -3  -8    2.68    1.63
   1   3   8   -0.09    1.77
   1   3   8    1.09    1.78
   1   3   8    1.62    2.46
   1   3   8    0.98    1.54
   1   3   8    1.66    2.13
   1   3   8    0.61    1.78
   1   3   8    2.37    1.52
  -1   3  -8    1.17    1.92
  -1  -3  -8    1.12    1.47
   1   3   9   69.64    4.30
   1   3   9   72.50    4.31
   1   3   9   72.20    4.80
   1   3   9   73.46    4.09
   1   3   9   72.92    4.36
   1   3   9   69.64    4.07
   1   3   9   76.36    4.37
   1  -3   9   68.66    4.77
   1   3  10   58.22    3.50
   1   3  10   56.57    3.58
   1   3  10   60.60    3.95
  -1   3 -10   59.57    4.03
   1   3  10   61.54    3.86
   1  -3  11  402.93   19.20
   1   3  11  400.66   18.66
   1   3  11  417.01   18.40
   1   3  11  424.27   18.73
  -1   3 -11  386.57   18.79
   1   3  11  398.14   18.64
   1   3  11  393.71   18.61
   1  -3  12  221.43   11.32
   1   3  12  207.65   10.54
   1   3  12  203.82   10.58
   1   3  12  222.13   10.30
   1   3  12  211.85   10.58
   1   3  12  211.69   10.63
  -1   3 -12  214.51   10.84
   1  -3  13   65.00    5.12
   1   3  13   62.51    4.29
  -1   3 -13   62.49    4.69
   1   3  13   64.13    4.56
   1   3  13   67.32    4.53
   1   3  13   64.73    4.01
  -1   3 -13   66.53    4.68
   1  -3  14    1.37    2.71
   1   3  14    0.15    1.99
  -1   3 -14    0.28    2.91
   1   3  14    2.31    2.42
   1   3  14    0.23    1.61
  -1   3 -14   -0.17    2.35
   1  -3  15    2.63    2.95
   1   3  15    3.13    2.09
   1   3  15    2.39    2.38
  -1   3 -15    6.12    2.53
   1  -3  16   43.63    4.62
  -1   3 -16   58.98    4.48
   1   3  16   46.14    4.02
   1   3  16   62.23    3.72
  -1   3 -16   45.80    4.00
   1   3  16   38.62    3.62
   1   3  17   21.44    2.80
  -1   3 -17   25.97    3.41
   1   3  17   21.84    2.63
  -1   3 -18  162.24    7.84
  -1   3 -18  157.63    7.93
  -1   3 -19   56.64    3.66
  -1   3 -19   55.33    3.62
  -1   3 -20   21.95    2.15
  -1   3 -20   25.26    2.12
   1   3  20   18.77    2.11
  -1   3 -21    6.32    1.17
  -1   3 -21    6.13    1.07
   1   3  21    3.95    1.24
   1   4 -21    3.89    0.87
  -1   4  21    1.48    1.10
   1   4 -21    2.89    0.81
  -1   4  20   45.82    3.18
   1   4 -20   62.25    3.27
  -1   4  20   51.24    3.38
   1   4 -20   63.57    3.27
   1   4 -19   69.48    4.03
   1   4 -19   72.74    3.99
  -1   4  19   63.57    4.10
   1   4 -18   18.41    2.69
  -1   4  18   16.87    2.49
   1   4 -18   20.34    2.30
  -1   4  17   33.71    3.23
   1   4 -17   33.71    3.54
  -1  -4  16   -2.23    2.87
  -1   4  16    3.05    2.27
   1   4 -16    2.10    2.82
  -1   4  16    5.70    2.45
   1   4 -16    5.89    1.97
  -1  -4  15  101.63    7.06
  -1   4  15   99.30    6.09
   1   4 -15  100.87    6.17
  -1   4  15   95.11    5.99
   1   4 -15  104.25    6.11
  -1  -4  14    1.46    2.82
  -1   4  14    2.21    2.23
  -1   4  14   -0.44    2.32
   1   4 -14    2.33    2.17
  -1   4  14    2.11    2.29
  -1   4  14    0.85    1.94
  -1  -4  13    7.61    2.91
  -1   4  13    3.64    2.53
  -1   4  13    4.33    1.47
  -1   4  13    1.63    2.22
   1   4 -13    5.93    2.31
  -1   4  13    3.76    2.06
  -1   4  13    4.67    2.17
  -1  -4  12   10.46    2.75
  -1   4  12   10.76    2.36
  -1   4  12   12.90    1.75
  -1   4  12   10.51    2.36
   1   4 -12   12.92    2.37
  -1   4  12   11.52    2.36
  -1   4  12   11.14    2.37
  -1  -4  11   20.59    3.20
  -1  -4  11   24.18    3.28
  -1   4  11   22.47    2.63
  -1   4  11   27.41    2.17
  -1   4  11   22.30    2.62
  -1   4  11   25.97    2.75
   1   4 -11   20.40    2.55
  -1  -4  10  388.67   18.10
  -1   4  10  350.53   17.48
  -1   4  10  374.38   17.49
  -1  -4  10  377.70   18.10
  -1   4  10  379.49   18.13
  -1   4  10  408.46   17.05
  -1   4  10  358.25   17.33
  -1   4  10  387.39   17.63
  -1   4  10  369.44   17.09
   1   4 -10  358.62   17.37
  -1  -4   9   -0.16    2.35
  -1   4   9    1.66    1.79
  -1   4   9   -0.65    2.36
  -1   4   9    1.51    1.17
  -1   4   9    1.80    1.37
  -1   4   9    1.16    1.89
   1   4  -9   -0.32    1.57
  -1   4   9    2.62    1.29
  -1  -4   8    1.95    2.21
  -1   4   8    0.86    1.85
  -1   4   8   -0.07    1.10
  -1   4   8    0.10    1.77
  -1   4   8    2.64    1.39
  -1   4   8    0.21    1.83
  -1   4   8    0.34    1.78
  -1   4   8    1.36    1.26
  -1   4   8    0.85    1.29
  -1   4   7   66.14    3.79
  -1   4   7   73.76    4.33
  -1   4   7   64.63    4.27
  -1   4   7   66.64    4.83
  -1  -4   7   74.02    4.65
  -1   4   7   75.95    3.82
  -1   4   7   75.89    4.12
  -1   4   7   64.77    4.19
  -1   4   7   74.71    4.32
  -1   4   7   69.48    4.05
   1   4  -7   68.05    4.20
  -1   4   6  432.45   19.98
  -1   4   6  447.29   20.05
  -1   4   6  430.42   19.72
  -1   4   6  420.62   19.71
  -1  -4   6  428.90   20.27
  -1   4   6  452.58   20.37
  -1   4   6  465.65   20.04
  -1   4   6  455.91   19.94
  -1   4   6  440.57   19.84
  -1   4   6  467.16   19.69
  -1   4   6  466.48   19.98
   1   4  -6  454.39   19.94
  -1   4   6  414.05   19.84
  -1   4   5   34.66    2.38
  -1   4   5   36.56    2.37
  -1   4   5   38.48    2.74
  -1   4   5   35.80    2.75
  -1   4   5   36.15    3.14
  -1   4   5   37.78    2.67
  -1   4   5   33.60    2.67
   1   4  -5   35.33    1.92
  -1   4   5   36.93    2.71
   1   4  -5   33.97    1.96
  -1   4   5   35.95    2.44
   1   4  -5   34.25    2.61
  -1   4   4  115.80    5.62
  -1   4   4  119.31    5.82
  -1   4   4  112.61    5.71
  -1   4   4  112.67    5.59
  -1   4   4  117.70    6.08
  -1  -4   4  112.67    5.91
  -1   4   4  123.64    5.82
  -1   4   4  123.58    5.68
   1   4  -4  116.84    5.40
  -1   4   4  118.67    5.79
  -1   4   4  123.81    5.52
  -1   4   4  112.58    5.81
   1   4  -4  105.03    5.40
   1   4  -4  121.08    5.68
  -1   4   4  112.28    5.60
  -1   4   3   56.64    3.07
  -1   4   3   57.17    3.08
  -1   4   3   57.38    3.09
  -1   4   3   58.13    3.21
  -1  -4   3   60.17    3.36
  -1  -4   3   53.40    3.25
  -1   4   3   58.98    3.44
   1   4  -3   58.16    2.96
  -1   4   3   58.50    3.27
  -1   4   3   60.82    3.09
  -1   4   3   62.60    3.21
  -1   4   3   58.84    2.94
   1   4  -3   58.02    3.05
   1   4  -3   50.78    2.92
  -1   4   3   54.52    3.28
  -1   4   3   55.70    3.02
   1  -4  -2   25.98    1.47
  -1   4   2   28.01    1.80
  -1   4   2   25.85    1.76
  -1   4   2   26.13    1.76
  -1  -4   2   29.66    1.96
   1  -4  -2   24.47    1.29
  -1  -4   2   24.98    1.87
  -1   4   2   28.59    1.95
  -1   4   2   29.41    1.74
  -1   4   2   28.10    1.67
  -1   4   2   25.79    1.79
   1   4  -2   25.85    1.73
  -1   4   2   26.45    2.04
   1   4  -2   28.96    1.63
   1   4  -2   25.93    1.72
  -1   4   2   28.68    2.05
   1  -4  -1 2235.00   97.02
  -1   4   1 2256.04   97.03
  -1   4   1 2250.60   97.08
  -1   4   1 2200.18   97.08
  -1  -4   1 2250.76   97.10
   1  -4  -1 2221.11   96.90
  -1  -4   1 2267.59   97.16
  -1   4   1 2384.12   96.99
   1   4  -1 2283.17   97.15
  -1   4   1 2259.19   97.20
  -1   4   1 2172.62   97.26
  -1   4   1 2261.83   97.24
   1   4  -1 2217.81   97.14
   1   4  -1 2182.74   96.90
  -1   4   0  496.12   21.56
   1   4   0  546.02   21.90
  -1   4   0  505.74   21.83
   1   4   0  506.93   21.80
  -1   4   0  508.95   21.80
  -1  -4   0  519.63   21.94
   1  -4   0  512.50   21.85
   1   4   0  471.16   21.56
  -1  -4   0  521.52   21.86
  -1   4   0  526.20   22.03
   1   4   0  507.14   22.01
   1   4   0  510.14   21.64
  -1   4   0  516.12   22.10
   1   4   0  504.63   22.01
  -1   4   0  520.96   22.02
  -1   4   0  473.16   21.62
   1  -4   1    5.46    0.97
  -1   4  -1    4.01    0.79
  -1  -4  -1    5.32    0.74
  -1   4  -1    4.43    0.64
   1   4   1    4.27    0.84
   1   4   1    5.30    0.94
   1   4   1    5.13    1.10
  -1  -4  -1    4.14    0.75
  -1   4  -1    4.14    0.90
   1   4   1    5.26    1.14
   1   4   1    4.77    0.86
  -1   4  -1    5.23    0.99
   1   4   1    5.66    0.94
   1   4   1    3.87    1.05
  -1   4  -1    4.66    0.68
  -1   4  -1    3.35    1.04
   1  -4   2    0.98    1.05
  -1  -4  -2    0.38    0.57
   1   4   2   -0.04    0.84
   1   4   2    0.78    0.87
   1   4   2    0.78    0.88
   1   4   2    0.55    1.14
  -1  -4  -2    1.01    0.57
   1   4   2    1.15    0.91
  -1   4  -2   -0.04    0.86
   1   4   2    0.75    1.09
   1   4   2   -0.21    0.79
  -1   4  -2    0.42    0.78
   1   4   2    0.74    0.97
  -1   4  -2    0.26    0.91
  -1  -4  -3   28.33    1.32
  -1  -4  -3   24.55    1.30
   1   4   3   23.88    1.84
   1   4   3   23.70    1.69
   1   4   3   23.39    1.84
   1  -4   3   26.18    2.08
   1   4   3   24.99    2.01
  -1   4  -3   28.66    1.71
   1   4   3   26.51    1.89
   1   4   3   26.10    1.70
  -1   4  -3   24.41    1.79
   1   4   3   22.55    1.90
  -1   4  -3   24.38    1.81
   1   4   3   22.81    2.16
   1   4   3   23.77    1.77
   1  -4   4    0.92    1.57
  -1  -4  -4    0.56    0.45
  -1  -4  -4    0.65    0.42
  -1  -4  -4    0.79    0.43
   1   4   4    0.69    0.97
   1   4   4    1.20    1.31
   1   4   4    0.97    1.04
   1   4   4    0.25    1.37
   1   4   4    0.48    1.67
   1   4   4    0.20    1.42
  -1   4  -4    0.92    0.82
   1   4   4    0.39    1.30
  -1   4  -4    1.10    0.99
  -1   4  -4    0.89    1.33
   1   4   4    0.89    1.30
   1   4   4    1.09    1.13
   1  -4   5   50.74    3.59
  -1  -4  -5   53.63    2.38
  -1  -4  -5   50.83    2.36
   1   4   5   47.74    2.82
   1   4   5   49.92    3.20
   1   4   5   47.36    3.14
   1   4   5   50.14    2.84
   1   4   5   56.94    3.73
   1   4   5   51.45    3.26
   1   4   5   52.16    2.93
   1   4   5   49.04    3.19
   1   4   5   47.56    3.27
  -1   4  -5   48.71    3.25
  -1   4  -5   45.16    2.78
   1   4   5   52.04    3.11
   1   4   5   50.29    3.18
   1  -4   6  135.74    7.41
  -1  -4  -6  140.30    6.31
   1   4   6  138.19    7.05
   1   4   6  138.13    7.07
   1   4   6  134.66    6.62
   1   4   6  140.86    6.65
   1   4   6  145.87    7.51
   1  -4   6  146.87    7.38
   1   4   6  155.07    6.84
   1   4   6  146.95    7.07
   1   4   6  141.74    7.08
   1   4   6  139.89    7.01
   1   4   6  136.67    6.96
  -1   4  -6  140.50    7.12
   1   4   6  142.80    6.95
   1  -4   7    6.31    2.21
   1  -4   7    2.17    2.39
   1   4   7    3.00    1.96
   1   4   7    2.74    1.74
   1   4   7    1.81    1.12
   1   4   7    2.33    1.06
   1   4   7    0.62    2.36
   1   4   7    3.10    1.78
   1   4   7    5.94    2.05
   1   4   7    3.55    1.84
   1   4   7    2.70    1.56
  -1   4  -7    2.00    1.96
   1   4   7    2.78    1.52
   1  -4   8  278.14   14.05
   1   4   8  283.08   13.65
   1   4   8  287.77   13.65
   1   4   8  278.34   13.13
   1   4   8  291.13   14.13
   1  -4   8  287.00   14.10
   1   4   8  303.57   13.49
   1   4   8  318.42   13.43
   1   4   8  296.73   13.56
   1   4   8  299.45   13.68
   1   4   8  291.62   13.56
   1   4   9   20.93    2.36
   1   4   9   26.96    2.48
   1   4   9   20.68    2.15
   1   4   9   23.22    2.08
  -1   4  -9   23.82    2.45
   1  -4  10  282.11   13.92
   1   4  10  257.90   13.31
   1   4  10  280.57   13.35
   1   4  10  289.50   14.04
   1   4  10  272.75   13.11
   1   4  10  277.23   13.23
   1   4  10  302.03   13.09
   1   4  10  290.11   13.41
  -1   4 -10  276.20   13.44
   1  -4  11   12.96    2.78
   1   4  11   12.17    2.12
   1   4  11   13.88    2.77
   1   4  11   12.60    2.28
   1   4  11   12.17    2.33
  -1   4 -11   11.38    2.10
   1   4  11   12.30    1.80
   1  -4  12   37.81    3.99
   1   4  12   33.38    3.21
   1   4  12   37.03    3.25
   1   4  12   42.63    2.97
   1   4  12   36.78    3.37
  -1   4 -12   31.97    3.29
   1  -4  13    1.86    2.55
   1   4  13    1.46    2.01
  -1   4 -13   -0.92    2.73
   1   4  13    3.04    1.75
   1   4  13    1.79    2.29
  -1   4 -13    3.55    2.17
   1  -4  14    4.47    3.32
   1   4  14    7.15    2.36
  -1   4 -14   10.87    3.09
   1   4  14   13.77    2.71
   1   4  14   12.32    1.96
  -1   4 -14    9.76    2.44
   1  -4  15  143.07    8.90
   1   4  15  132.60    7.82
  -1   4 -15  145.70    7.98
   1   4  15  131.15    7.82
   1   4  15  164.04    7.58
  -1   4 -15  142.59    8.08
   1  -4  16    1.02    3.00
  -1   4 -16    3.70    2.75
   1   4  16   -0.11    1.54
   1   4  16    2.52    2.06
  -1   4 -16    2.17    2.28
   1   4  16   -1.67    1.83
  -1   4 -17   29.57    3.33
  -1   4 -17   29.47    3.03
   1   4  17   29.32    2.87
  -1   4 -18    1.31    2.16
   1   4  18    0.69    1.92
  -1   4 -18    2.81    1.85
  -1   4 -19    3.30    1.71
   1   4  19    4.21    1.43
  -1   4 -19    3.39    1.60
   1   4  19    0.97    1.64
  -1   4 -20    4.76    1.26
   1   4  20    2.35    1.38
  -1   4 -21    4.44    0.91
  -1   4 -21    3.58    0.86
   1   4  21    5.98    1.14
   1   5 -21   37.79    2.09
   1   5 -21   39.30    2.10
  -1   5  20    0.59    1.07
   1   5 -20    0.23    0.89
  -1   5  20    2.55    1.33
   1   5 -20    0.66    0.90
   1   5 -19   77.27    4.15
  -1   5  19   71.93    4.26
   1   5 -19   71.69    4.04
  -1   5  19   68.97    4.20
   1   5 -19   78.33    4.15
  -1  -5  18    2.40    2.26
  -1   5  18    1.51    1.71
   1   5 -18   -1.48    1.93
  -1   5  18    0.21    1.70
   1   5 -18    0.74    1.44
  -1   5  17   16.81    2.50
   1   5 -17   21.67    2.75
  -1   5  17   15.96    2.47
   1   5 -17   21.70    2.39
  -1   5  16   -0.47    1.95
   1   5 -16   -2.07    2.68
  -1   5  16    1.47    2.07
  -1  -5  16   -0.26    2.74
  -1  -5  15   60.03    5.31
  -1   5  15   58.88    4.27
   1   5 -15   47.31    4.26
  -1   5  15   49.93    3.96
   1   5 -15   56.39    4.03
  -1  -5  14   20.98    3.72
  -1   5  14   22.18    3.06
   1   5 -14   19.18    2.56
  -1   5  14   22.02    2.90
  -1   5  14   20.09    3.03
  -1  -5  13   35.89    4.33
  -1   5  13   37.33    3.53
  -1   5  13   33.02    3.38
   1   5 -13   36.02    3.19
  -1   5  13   32.99    3.35
  -1   5  13   32.01    3.40
  -1  -5  12    2.14    2.76
  -1   5  12    1.85    2.02
  -1   5  12    0.16    2.11
  -1   5  12    2.23    1.44
  -1   5  12    2.24    2.19
  -1   5  12   -1.18    2.21
   1   5 -12    2.53    1.94
  -1  -5  11    7.22    2.92
  -1  -5  11    5.09    2.58
  -1   5  11    5.33    2.16
  -1   5  11    8.90    2.23
  -1   5  11    6.97    2.76
  -1   5  11    4.62    2.12
  -1   5  11    6.08    2.19
  -1   5  11    5.59    1.46
   1   5 -11    9.37    1.98
  -1  -5  10   86.49    6.13
  -1   5  10   88.12    5.55
  -1   5  10   87.27    5.44
  -1   5  10   96.02    6.28
  -1  -5  10   92.23    6.18
  -1   5  10   90.87    5.35
  -1   5  10   98.94    5.59
  -1   5  10   91.81    5.13
  -1   5  10  100.96    4.99
   1   5 -10   91.13    5.29
  -1   5  10   94.87    5.16
  -1  -5   9   35.40    3.57
  -1   5   9   38.01    2.56
  -1   5   9   41.39    3.19
  -1   5   9   35.00    3.10
  -1  -5   9   37.20    3.76
  -1   5   9   37.00    3.77
  -1   5   9   40.86    3.20
  -1   5   9   44.61    2.65
  -1   5   9   39.11    2.95
  -1   5   9   37.11    2.83
  -1   5   9   38.93    2.85
   1   5  -9   36.38    2.95
  -1   5   8  186.72    9.10
  -1   5   8  164.89    8.61
  -1  -5   8  183.64    9.65
  -1   5   8  178.11    9.59
  -1   5   8  190.52    8.96
  -1   5   8  183.55    9.13
  -1   5   8  205.92    8.68
   1   5  -8  184.63    8.96
  -1   5   8  163.95    8.89
  -1  -5   7   -3.09    2.19
  -1   5   7    0.75    1.65
  -1   5   7    1.64    1.25
  -1   5   7    0.68    1.70
  -1   5   7    1.37    1.19
  -1   5   7    2.52    1.81
  -1   5   7    2.87    1.70
  -1   5   7    1.85    1.25
  -1   5   7    1.49    1.59
  -1   5   7    0.19    1.37
  -1   5   7    0.79    1.53
  -1  -5   6    0.25    2.13
  -1   5   6    0.82    1.33
  -1   5   6    1.04    1.77
  -1   5   6    1.74    1.88
  -1   5   6    1.71    1.31
  -1   5   6    2.45    2.32
  -1   5   6    1.86    1.18
  -1   5   6    1.34    1.64
  -1   5   6    0.61    1.64
  -1   5   6    0.98    1.80
  -1   5   6   -0.17    1.38
   1   5  -6    1.50    1.50
  -1   5   6    1.42    1.64
  -1   5   5  464.87   21.22
  -1   5   5  436.08   21.04
  -1   5   5  460.78   21.33
  -1   5   5  446.11   21.05
  -1  -5   5  460.11   21.53
  -1   5   5  486.30   21.67
  -1   5   5  489.87   21.08
  -1   5   5  491.02   21.28
  -1   5   5  486.50   21.33
  -1   5   5  498.20   20.99
  -1   5   5  471.12   21.37
   1   5  -5  494.63   21.16
  -1   5   4   93.49    5.02
  -1   5   4   95.98    5.17
  -1   5   4   97.49    5.03
  -1   5   4   99.94    5.26
  -1  -5   4  103.11    5.56
  -1   5   4  101.13    5.69
   1   5  -4   94.38    4.82
  -1   5   4  106.02    4.96
  -1   5   4   98.39    5.29
  -1   5   4   97.76    5.21
  -1   5   4  102.41    5.06
  -1   5   4  104.06    5.43
  -1   5   4   98.19    5.10
   1   5  -4   95.47    4.88
   1   5  -4  103.12    5.06
  -1   5   3  624.49   27.27
  -1   5   3  619.70   27.18
  -1   5   3  610.10   27.16
  -1   5   3  606.60   27.15
  -1   5   3  629.47   27.55
  -1   5   3  654.38   27.08
   1   5  -3  607.94   27.08
  -1   5   3  632.54   27.07
  -1   5   3  604.78   27.31
  -1   5   3  599.65   27.43
   1   5  -3  582.10   27.09
  -1   5   3  603.13   27.17
   1   5  -3  628.52   27.05
   1  -5  -2  267.97   12.32
  -1   5   2  284.78   12.63
  -1   5   2  270.54   12.57
  -1   5   2  285.28   12.55
  -1  -5   2  281.18   12.79
  -1  -5   2  265.73   12.65
  -1   5   2  282.31   12.75
  -1   5   2  300.37   12.49
   1   5  -2  277.89   12.58
   1   5  -2  269.22   12.59
  -1   5   2  271.19   12.85
   1   5  -2  275.24   12.35
  -1   5   2  285.21   12.88
   1  -5  -1  518.91   22.06
  -1   5   1  494.79   22.08
  -1   5   1  512.47   22.04
  -1   5   1  508.40   22.14
  -1  -5   1  506.90   22.22
  -1  -5   1  499.39   22.13
   1  -5  -1  490.49   21.89
  -1   5   1  505.22   22.26
   1   5  -1  495.49   22.19
  -1   5   1  505.91   21.97
  -1   5   1  509.32   22.34
  -1   5   1  477.95   22.35
   1   5  -1  493.90   22.20
   1   5  -1  492.08   21.81
   1  -5   0 1046.99   41.19
  -1   5   0  869.59   40.56
  -1   5   0 1029.69   40.96
  -1   5   0  993.15   40.96
  -1  -5   0 1021.35   41.03
   1  -5   0 1034.50   41.04
  -1  -5   0 1024.63   41.13
  -1   5   0 1007.46   41.21
   1   5   0  997.06   41.22
  -1   5   0 1010.37   41.35
  -1   5   0 1041.66   41.27
   1   5   0 1008.15   41.25
   1   5   0 1087.10   41.32
  -1   5  -1  953.20   42.96
  -1   5  -1  957.90   43.08
   1   5   1  988.01   43.26
   1   5   1 1059.29   43.34
   1  -5   1 1029.99   43.39
  -1  -5  -1 1024.28   43.27
  -1  -5  -1 1021.21   43.17
  -1   5  -1 1022.44   43.44
   1   5   1  997.76   43.51
  -1   5  -1 1051.58   43.43
   1   5   1  983.51   43.49
   1   5   1 1046.42   43.58
  -1   5  -1  994.53   43.53
  -1   5  -1  957.87   43.04
   1  -5   2    6.94    1.66
  -1  -5  -2    6.77    1.19
  -1   5  -2    4.82    1.35
   1   5   2    3.99    1.31
   1   5   2    9.56    1.48
   1   5   2    3.21    1.48
  -1   5  -2    4.58    1.39
   1   5   2    3.62    1.83
  -1  -5  -2    6.37    0.99
   1   5   2    4.24    1.28
   1   5   2    4.11    1.41
   1   5   2    4.11    1.77
  -1   5  -2    5.21    1.47
  -1   5  -2    5.27    1.68
   1   5   2    6.78    1.78
  -1   5  -2    4.80    1.09
   1   5   3   38.52    2.50
   1   5   3   38.00    2.67
   1   5   3   35.57    2.64
   1  -5   3   36.71    2.87
  -1  -5  -3   38.03    2.02
  -1   5  -3   40.04    2.50
   1   5   3   38.94    2.69
   1   5   3   39.66    2.48
   1   5   3   33.63    2.94
   1   5   3   39.09    2.60
   1   5   3   41.46    3.16
  -1   5  -3   38.02    2.64
  -1   5  -3   38.26    2.46
   1   5   3   36.85    2.84
   1  -5   4    0.71    2.21
   1   5   4    1.06    1.66
   1   5   4   -0.78    1.51
   1   5   4   -0.27    1.37
   1   5   4    2.03    1.31
   1   5   4    0.88    2.10
   1   5   4   -0.56    1.92
  -1   5  -4    0.10    1.11
   1   5   4    0.87    1.26
   1   5   4    0.83    1.56
   1   5   4    2.37    1.42
  -1   5  -4    2.34    1.40
  -1   5  -4    1.50    1.49
   1   5   4    1.58    1.72
   1  -5   5  368.33   16.48
   1   5   5  349.78   16.06
   1   5   5  333.48   15.74
   1   5   5  363.21   16.00
   1   5   5  335.03   15.75
   1  -5   5  362.62   16.36
   1   5   5  359.04   16.43
   1   5   5  368.02   15.90
   1   5   5  354.39   16.13
   1   5   5  379.79   15.81
   1   5   5  359.11   16.09
  -1   5  -5  344.84   15.95
  -1   5  -5  328.61   15.75
   1  -5   6    7.59    2.39
   1  -5   6    9.75    2.21
   1   5   6    8.58    1.87
   1   5   6    9.27    1.39
   1   5   6   10.12    1.39
   1   5   6    7.21    1.88
   1   5   6    7.49    2.39
   1   5   6   10.63    1.84
   1   5   6   10.54    1.55
   1   5   6   10.47    1.95
   1   5   6   10.88    1.82
  -1   5  -6    6.75    1.75
   1   5   6    8.51    1.65
   1  -5   7  342.45   15.74
   1   5   7  332.95   14.82
   1   5   7  311.68   14.78
   1   5   7  330.50   15.19
   1   5   7  304.27   15.19
   1  -5   7  310.56   15.58
   1   5   7  358.52   14.95
   1   5   7  329.59   15.22
   1   5   7  336.63   15.05
  -1   5  -7  330.89   15.21
   1   5   7  327.34   15.17
   1  -5   8    0.77    2.15
   1   5   8    2.07    1.62
   1   5   8    1.89    0.99
   1   5   8    1.92    2.18
   1   5   8    2.39    1.62
   1   5   8    2.82    1.34
  -1   5  -8    2.39    1.73
   1  -5   9   13.66    2.71
   1   5   9   14.69    2.17
   1   5   9   13.54    2.11
   1   5   9   14.00    2.65
   1   5   9   12.36    2.05
   1   5   9   15.22    1.97
   1   5   9   19.28    1.89
  -1   5  -9   13.99    2.11
   1  -5  10   76.30    5.51
   1   5  10   73.42    4.72
   1   5  10   66.51    4.72
   1   5  10   80.16    5.58
   1   5  10   86.61    4.43
   1   5  10   72.26    4.48
   1   5  10   80.54    4.69
  -1   5 -10   76.98    4.74
   1  -5  11    1.95    2.63
   1   5  11    0.29    1.93
   1   5  11   -0.55    1.86
   1   5  11   -0.64    2.48
   1   5  11   -0.78    1.48
   1   5  11    0.36    1.91
  -1   5 -11    0.14    1.80
   1  -5  12   12.54    3.37
  -1   5 -12   10.89    2.68
   1   5  12    8.01    2.39
   1   5  12   12.26    3.27
   1   5  12   12.03    2.47
   1   5  12    9.82    1.89
  -1   5 -12    9.02    2.36
   1  -5  13   81.90    6.37
   1   5  13   78.54    5.35
  -1   5 -13   83.95    5.41
   1   5  13   99.44    5.09
   1   5  13   86.21    5.31
  -1   5 -13   76.78    5.41
   1  -5  14   29.62    4.28
   1   5  14   24.11    3.17
   1   5  14   26.49    3.16
  -1   5 -14   30.60    3.14
   1  -5  15  322.84   17.16
   1   5  15  318.07   16.01
  -1   5 -15  340.17   15.93
   1   5  15  314.12   15.79
   1   5  15  364.93   15.61
  -1   5 -15  329.26   16.05
   1   5  16    3.46    1.96
  -1   5 -16    5.15    2.61
   1   5  16    2.84    2.06
   1   5  16    4.36    1.55
   1  -5  16   -1.85    2.93
   1  -5  17   10.38    3.07
   1   5  17   11.05    2.11
  -1   5 -17   10.00    2.40
   1   5  17   11.07    2.18
  -1   5 -17   12.36    2.15
   1  -5  18    2.05    2.40
   1   5  18    2.25    1.51
  -1   5 -18    0.28    1.78
   1   5  18    0.20    1.65
  -1   5 -18   -0.12    1.59
  -1   5 -19   24.28    2.11
   1   5  19   20.75    2.11
  -1   5 -19   22.77    2.11
   1   5  19   21.55    2.13
  -1   5 -20   -0.49    0.94
  -1   5 -20    0.38    0.98
   1   5  20    1.37    1.20
  -1   5 -21   64.00    3.18
   1   6 -20   10.96    1.07
  -1   6  20   11.79    1.37
   1   6 -20   12.31    1.11
  -1   6  19   26.54    2.29
   1   6 -19   28.15    2.01
  -1   6  19   28.29    2.24
   1   6 -19   33.05    2.10
  -1  -6  18   24.87    3.23
   1   6 -18   28.24    2.42
  -1   6  18   23.78    2.45
   1   6 -18   26.69    2.11
  -1   6  18   23.12    2.38
   1   6 -18   28.39    2.19
  -1  -6  17   12.53    3.14
   1   6 -17   16.20    2.31
  -1   6  17   12.72    2.19
   1   6 -17   14.93    1.98
  -1   6  16   95.83    5.73
   1   6 -16   94.79    5.61
   1   6 -16   94.32    5.42
  -1  -6  15    1.90    2.98
  -1   6  15    1.57    2.10
   1   6 -15    1.24    2.42
  -1   6  15    4.32    2.19
   1   6 -15    3.70    1.81
  -1  -6  14  105.70    7.03
  -1   6  14   80.90    5.76
   1   6 -14  102.51    5.83
  -1   6  14   91.10    5.62
   1   6 -14   96.16    5.61
  -1  -6  13  105.03    7.44
  -1   6  13   99.75    6.01
   1   6 -13  107.66    6.02
  -1   6  13   96.95    6.30
  -1   6  13  108.65    6.47
  -1  -6  12   12.73    3.59
  -1   6  12    5.19    2.28
  -1   6  12    5.80    2.23
  -1   6  12    8.50    2.36
  -1   6  12    8.30    1.69
   1   6 -12    7.95    2.05
  -1  -6  11  109.09    7.46
  -1   6  11  102.88    6.31
  -1   6  11  109.77    6.50
  -1   6  11  114.20    7.44
  -1   6  11  103.12    6.12
  -1   6  11  124.43    5.85
  -1   6  11  103.06    5.96
   1   6 -11  108.42    6.09
  -1  -6  10    3.55    2.77
  -1  -6  10    1.35    2.77
  -1   6  10    4.22    2.01
  -1   6  10    1.38    1.88
  -1   6  10    2.84    2.84
  -1   6  10    2.61    1.38
  -1   6  10    3.26    1.96
  -1   6  10    4.51    1.68
  -1   6  10   -0.38    1.50
   1   6 -10    2.21    1.74
  -1  -6   9    1.65    2.45
  -1  -6   9    1.62    2.55
  -1   6   9    3.39    1.89
  -1   6   9    2.89    1.23
  -1   6   9    2.85    1.81
  -1   6   9    4.64    2.63
  -1   6   9    3.56    1.83
  -1   6   9    3.95    1.98
  -1   6   9    0.81    1.19
   1   6  -9    1.81    1.59
  -1   6   9    2.84    1.51
  -1  -6   8    3.83    2.20
  -1  -6   8    2.63    2.37
  -1   6   8    2.20    1.57
  -1   6   8    4.08    1.25
  -1   6   8    5.32    2.38
  -1   6   8    3.39    1.48
  -1   6   8    5.20    1.80
  -1   6   8    5.87    1.29
  -1   6   8    3.71    1.76
  -1   6   8    3.07    1.57
  -1   6   8    5.32    1.72
   1   6  -8    4.96    1.49
  -1  -6   7    1.31    2.10
  -1   6   7   -0.83    1.67
  -1   6   7    1.26    1.18
  -1   6   7   -0.25    1.23
  -1   6   7    1.59    1.60
  -1   6   7   -0.99    2.08
  -1   6   7   -0.11    1.40
  -1   6   7    1.14    1.12
  -1   6   7    1.23    1.64
  -1   6   7    0.67    1.44
   1   6  -7    0.83    1.29
  -1   6   7    1.40    1.44
  -1   6   7   -0.12    1.52
  -1   6   6  134.65    7.20
  -1   6   6  138.21    7.04
  -1   6   6  140.47    7.33
  -1   6   6  134.04    7.01
  -1   6   6  143.75    7.84
  -1  -6   6  144.57    7.82
  -1   6   6  151.29    7.32
  -1   6   6  137.76    7.26
  -1   6   6  164.80    7.01
  -1   6   6  139.16    7.21
  -1   6   6  144.17    7.37
  -1  -6   5   14.44    2.23
  -1   6   5   11.42    1.70
  -1   6   5   13.39    1.87
  -1   6   5   14.83    1.93
  -1   6   5   14.97    1.69
  -1   6   5   16.49    2.14
  -1   6   5   15.15    1.81
  -1   6   5   11.84    1.80
   1   6  -5   14.08    1.59
  -1   6   4  108.43    5.58
  -1   6   4  111.87    5.56
  -1   6   4  113.43    5.70
  -1   6   4  109.74    6.12
  -1  -6   4  109.42    6.01
   1   6  -4  102.96    5.29
  -1   6   4  106.98    5.75
  -1   6   4  116.11    5.47
   1   6  -4   95.47    5.32
  -1   6   4  108.64    5.61
   1   6  -4  111.73    5.32
  -1   6   3  115.68    5.79
  -1   6   3  109.04    5.68
  -1   6   3  113.45    5.73
  -1   6   3  120.47    5.80
  -1   6   3  123.08    6.34
  -1  -6   3  109.77    6.01
  -1   6   3  117.37    5.60
  -1   6   3  118.43    5.95
   1   6  -3  109.69    5.62
  -1   6   3  118.04    6.12
  -1   6   3  110.66    5.77
   1   6  -3  108.97    5.39
   1   6  -3  111.21    5.68
  -1   6   2  568.78   26.06
  -1   6   2  586.03   26.08
  -1   6   2  606.76   26.02
  -1   6   2  598.99   26.45
   1   6  -2  572.23   26.07
  -1   6   2  638.68   25.96
  -1   6   2  589.90   26.24
  -1   6   2  609.51   26.43
   1   6  -2  574.66   26.12
   1   6  -2  567.89   25.70
  -1   6   1   59.99    3.26
  -1   6   1   57.10    3.24
  -1   6   1   58.14    3.43
  -1  -6   1   60.47    3.57
   1   6  -1   51.87    3.48
  -1   6   1   57.19    3.69
  -1   6   1   57.52    3.76
   1   6  -1   60.42    3.62
  -1   6   1   63.85    3.84
   1   6  -1   57.26    3.58
   1  -6   0   72.77    4.09
  -1   6   0   67.85    3.71
  -1   6   0   69.74    3.67
  -1   6   0   71.65    4.03
  -1  -6   0   80.30    4.03
   1   6   0   72.33    4.17
  -1   6   0   69.77    4.14
  -1   6   0   67.78    4.24
   1   6   0   76.62    4.30
   1   6   0   75.42    4.22
  -1   6   0   75.07    4.20
   1  -6   1    1.53    1.34
   1  -6   1    2.31    1.72
   1   6   1    1.68    1.39
   1   6   1    3.54    1.56
   1   6   1    0.99    1.87
  -1   6  -1    1.44    1.57
   1   6   1    1.21    1.82
  -1   6  -1    1.94    1.51
   1   6   1    0.59    1.64
  -1   6  -1    0.60    1.64
   1  -6   2  258.00   11.82
   1   6   2  242.21   11.40
   1   6   2  265.82   11.45
   1   6   2  237.08   11.35
   1  -6   2  250.03   11.62
   1   6   2  263.85   11.39
   1   6   2  230.75   11.59
  -1   6  -2  246.83   11.45
   1   6   2  247.34   11.79
  -1   6  -2  242.06   11.58
   1   6   2  241.50   11.64
  -1   6  -2  247.92   11.48
   1  -6   3  636.97   28.60
   1   6   3  616.87   28.11
   1   6   3  612.28   28.17
   1   6   3  651.66   28.21
   1  -6   3  624.59   28.44
  -1   6  -3  627.36   28.11
   1   6   3  713.33   28.15
   1   6   3  618.29   28.37
   1   6   3  650.81   28.09
   1   6   3  646.25   28.60
  -1   6  -3  617.77   28.26
  -1   6  -3  654.30   28.16
   1   6   3  633.19   28.40
   1   6   3  607.68   28.19
   1  -6   4   69.01    4.53
   1   6   4   63.12    3.80
   1   6   4   68.45    4.00
   1   6   4   72.75    4.04
   1   6   4   67.60    3.84
   1  -6   4   76.38    4.40
   1   6   4   63.90    4.13
   1   6   4   73.46    3.83
   1   6   4   73.74    3.96
  -1   6  -4   66.86    3.70
   1   6   4   71.29    3.97
  -1   6  -4   73.14    3.84
  -1   6  -4   70.80    3.94
  -1   6  -4   67.97    3.75
   1  -6   5  201.99    9.90
  -1   6  -5  184.23    8.98
   1   6   5  183.35    9.07
   1   6   5  174.75    9.06
   1   6   5  196.39    9.36
   1   6   5  199.93    9.32
   1  -6   5  201.58    9.78
   1   6   5  211.76    9.14
   1   6   5  207.49    9.21
   1   6   5  189.22    9.45
  -1   6  -5  196.38    9.20
   1   6   5  197.91    9.35
   1   6   6   50.11    3.17
   1   6   6   56.52    3.59
   1   6   6   58.78    4.19
   1  -6   6   54.35    4.05
   1   6   6   66.60    3.36
   1   6   6   49.46    3.66
  -1   6  -6   59.06    3.45
   1   6   6   53.45    3.57
   1   6   6   55.06    3.64
   1  -6   7    3.12    2.03
   1  -6   7    1.82    2.04
   1   6   7    2.69    1.59
   1   6   7    3.52    1.09
   1   6   7    2.16    1.60
   1   6   7    3.94    2.23
   1   6   7    3.68    1.47
   1   6   7    4.26    1.30
   1   6   7    4.08    1.62
   1   6   7    3.30    1.59
   1   6   7    3.09    1.46
  -1   6  -7    1.60    1.44
   1  -6   8    6.59    2.28
   1   6   8    4.06    1.69
   1   6   8    8.32    2.48
   1   6   8    5.10    1.45
   1   6   8    6.56    1.75
   1   6   8    5.26    1.77
  -1   6  -8    6.64    1.68
   1   6   8    6.62    1.61
   1  -6   9  133.84    7.86
  -1   6  -9  119.20    6.58
   1   6   9  123.02    6.92
   1   6   9  124.02    6.92
   1   6   9  130.95    7.67
   1   6   9  143.62    6.59
   1   6   9  131.46    6.77
  -1   6  -9  121.10    6.79
   1  -6  10   68.23    5.39
  -1   6 -10   62.63    4.15
   1   6  10   64.59    4.34
   1   6  10   65.56    4.44
   1   6  10   65.59    5.24
   1   6  10   63.57    4.22
   1   6  10   55.62    4.06
   1   6  10   70.39    3.91
  -1   6 -10   58.44    4.21
   1  -6  11    2.16    3.05
  -1   6 -11    0.67    2.29
   1   6  11   -0.87    1.94
   1   6  11   -0.46    2.83
   1   6  11   -1.00    1.53
   1   6  11    0.26    1.54
   1   6  11    1.20    2.17
  -1   6 -11    1.55    1.81
   1  -6  12   57.56    5.43
  -1   6 -12   54.51    4.09
   1   6  12   56.35    4.31
   1   6  12   51.12    4.85
   1   6  12   54.05    4.09
   1   6  12   63.90    3.75
  -1   6 -12   48.62    3.99
   1   6  13   50.81    4.09
   1   6  13   44.02    3.81
  -1   6 -13   50.34    3.86
   1  -6  14  152.20    9.38
   1   6  14  132.96    7.95
  -1   6 -14  147.04    7.77
   1   6  14  137.19    7.70
   1   6  14  160.06    7.52
  -1   6 -14  142.17    7.86
   1   6  15    4.45    2.17
  -1   6 -15    2.50    2.40
   1   6  15    2.25    1.51
   1   6  15    2.38    1.95
   1  -6  15   -1.39    3.24
   1   6  16   20.89    2.71
  -1   6 -16   28.30    2.73
  -1   6 -16   26.00    2.85
   1  -6  17   37.09    4.08
  -1   6 -17   34.31    2.79
   1   6  17   30.19    2.80
  -1   6 -17   32.04    2.79
   1  -6  18    6.93    2.47
  -1   6 -18    4.38    1.58
   1   6  18    5.60    1.60
   1   6  18    4.83    1.63
  -1   6 -18    2.98    1.43
   1   6  19   35.85    2.60
  -1   6 -19   42.51    2.56
  -1   6 -19   40.01    2.47
   1   6  20   33.44    2.17
  -1   6 -20   38.79    2.12
  -1   6 -20   34.98    2.05
  -1  -7  19    0.84    1.67
   1   7 -19   -0.12    0.64
  -1   7  19    1.37    1.08
   1   7 -19    1.77    0.76
  -1  -7  18   57.31    4.43
  -1   7  18   59.27    3.62
   1   7 -18   55.83    3.13
  -1   7  18   56.92    3.43
   1   7 -18   62.61    3.29
  -1  -7  17   54.30    4.56
   1   7 -17   52.20    3.16
  -1   7  17   50.30    3.44
   1   7 -17   42.46    2.83
  -1   7  17   46.54    3.18
   1   7 -17   50.90    3.03
  -1  -7  16   18.46    3.62
   1   7 -16   23.05    2.46
   1   7 -16   18.48    1.89
  -1   7  16   20.33    2.28
   1   7 -16   21.15    2.04
  -1   7  15   12.11    2.40
   1   7 -15   11.35    2.35
   1   7 -15   12.28    1.84
  -1   7  14   84.21    5.41
   1   7 -14   83.20    5.20
  -1   7  14   85.88    5.14
  -1  -7  14   93.88    6.85
  -1  -7  13   91.69    6.62
  -1   7  13   76.99    5.09
   1   7 -13   78.11    4.89
  -1   7  13   75.61    4.79
   1   7 -13   73.62    4.69
  -1  -7  12   83.06    6.62
  -1   7  12   90.96    5.67
  -1   7  12   84.08    5.50
  -1   7  12   82.04    5.19
   1   7 -12   91.42    5.18
  -1  -7  11  383.28   19.07
   1   7 -11  353.27   17.40
  -1   7  11  363.19   17.89
  -1   7  11  388.75   18.07
  -1   7  11  395.64   19.03
  -1   7  11  366.32   17.53
  -1   7  11  361.77   17.58
  -1   7  11  437.29   17.47
   1   7 -11  364.05   17.52
  -1  -7  10   36.67    4.57
  -1   7  10   34.36    3.47
  -1   7  10   36.62    3.50
  -1   7  10   40.37    4.59
  -1   7  10   44.93    3.30
  -1   7  10   41.70    3.31
  -1   7  10   48.45    3.02
   1   7 -10   38.14    3.14
  -1   7  10   46.47    3.47
  -1  -7   9   -0.22    2.41
  -1  -7   9    0.46    2.64
  -1   7   9    0.91    1.28
  -1   7   9    1.21    1.85
  -1   7   9    0.41    1.89
  -1   7   9   -0.22    2.82
  -1   7   9    0.18    1.36
  -1   7   9    2.99    1.77
  -1   7   9   -0.13    1.66
  -1   7   9    2.39    1.71
   1   7  -9   -0.11    1.56
  -1  -7   8   23.83    3.41
  -1  -7   8   29.79    3.64
  -1   7   8   31.44    2.82
  -1   7   8   25.23    2.70
  -1   7   8   27.14    2.31
  -1   7   8   25.98    2.31
  -1   7   8   29.40    3.66
  -1   7   8   28.49    2.70
  -1   7   8   25.58    2.52
  -1   7   8   30.39    2.34
  -1   7   8   33.55    2.80
  -1   7   8   25.16    2.70
   1   7  -8   24.05    2.36
  -1  -7   7  446.48   20.94
  -1   7   7  404.89   19.77
  -1   7   7  433.92   20.17
  -1  -7   7  452.64   20.81
  -1   7   7  442.91   20.82
  -1   7   7  413.82   20.02
  -1   7   7  428.80   19.74
  -1   7   7  482.49   19.80
   1   7  -7  433.14   19.74
  -1   7   7  427.39   20.09
  -1   7   7  456.68   20.27
  -1  -7   6   63.96    4.78
  -1   7   6   70.77    4.17
  -1   7   6   60.61    3.82
  -1   7   6   63.92    3.95
  -1   7   6   63.65    3.83
  -1   7   6   64.95    4.74
  -1  -7   6   66.31    4.65
  -1   7   6   65.85    3.78
  -1   7   6   62.64    4.09
   1   7  -6   62.14    3.60
  -1   7   6   64.48    4.23
  -1   7   5  193.54    9.12
  -1   7   5  181.40    9.03
  -1   7   5  178.76    9.04
  -1  -7   5  186.58    9.70
  -1   7   5  198.66    9.81
  -1   7   5  189.68    9.27
  -1   7   5  199.96    8.96
  -1   7   5  176.16    9.12
  -1   7   5  190.83    9.50
  -1   7   4   54.38    3.29
  -1   7   4   52.76    3.30
  -1   7   4   53.43    3.28
  -1   7   4   53.85    3.44
  -1  -7   4   54.15    3.87
  -1   7   4   55.80    3.96
   1   7  -4   48.94    3.00
  -1   7   4   53.56    3.48
  -1   7   4   53.34    3.69
  -1   7   4   52.46    3.39
  -1   7   3   68.61    3.91
  -1   7   3   65.79    3.93
  -1   7   3   72.04    3.89
  -1   7   3   64.57    3.83
  -1  -7   3   68.10    4.27
  -1   7   3   70.28    4.52
   1   7  -3   67.80    3.86
  -1   7   3   67.67    4.25
  -1   7   3   68.23    4.01
  -1   7   3   66.49    4.07
   1   7  -3   64.20    3.75
  -1   7   3   72.30    3.76
  -1   7   2  620.96   28.25
  -1   7   2  654.79   28.26
  -1   7   2  676.30   28.42
  -1   7   2  664.52   28.42
  -1   7   2  655.91   28.74
   1   7  -2  628.38   28.41
   1   7  -2  624.45   28.34
  -1   7   2  589.57   28.45
  -1   7   1    7.09    1.61
   1   7  -1    5.63    1.46
  -1   7   1    6.77    1.25
  -1   7   1    6.02    1.47
   1   7   0    2.69    1.39
  -1   7   0    3.20    1.55
  -1   7   0    0.87    1.40
  -1   7   0    0.92    1.50
   1   7   1    2.94    1.42
  -1   7  -1    2.44    1.41
  -1   7  -1    2.00    1.46
   1   7   1    2.44    1.50
  -1   7  -1    2.21    1.33
   1  -7   1    0.31    1.56
   1  -7   2  649.95   27.97
   1   7   2  601.04   27.49
   1   7   2  631.78   27.51
   1   7   2  592.96   27.69
  -1   7  -2  613.95   27.54
  -1   7  -2  641.94   27.68
   1   7   2  621.88   27.57
   1   7   2  609.69   27.77
   1  -7   3    8.54    2.06
   1   7   3    7.25    1.54
   1   7   3   10.03    1.53
   1   7   3    9.93    1.58
   1   7   3   10.10    2.11
  -1   7  -3    9.22    1.42
   1   7   3    9.50    1.87
   1   7   3    7.79    1.59
  -1   7  -3    6.62    1.53
   1   7   3   10.52    1.81
   1  -7   4    3.19    1.75
   1   7   4    5.85    1.41
   1   7   4    5.02    1.39
   1   7   4    4.68    1.41
   1   7   4    5.53    1.32
   1   7   4    2.84    1.94
  -1   7  -4    4.56    1.13
   1   7   4    6.36    1.83
   1   7   4    9.07    1.69
  -1   7  -4    3.92    1.35
   1   7   4    5.61    1.53
   1  -7   5    6.45    2.04
   1  -7   5    6.57    2.23
   1   7   5    8.94    1.59
   1   7   5    8.99    1.42
   1   7   5    5.94    1.38
   1   7   5    7.97    2.29
   1   7   5    8.21    1.80
   1   7   5    7.53    1.54
   1   7   5    8.50    1.51
   1   7   5    8.26    1.69
   1   7   5    7.23    1.74
   1  -7   6  206.38   10.47
   1   7   6  189.75    9.73
   1   7   6  187.20    9.45
   1   7   6  191.00    9.46
   1   7   6  218.78   10.61
   1  -7   6  199.20   10.31
   1   7   6  219.65    9.62
   1   7   6  213.53    9.54
   1   7   6  189.00    9.83
   1   7   6  195.63    9.80
   1  -7   7  113.25    6.80
   1   7   7  107.46    6.04
   1   7   7  102.86    5.92
   1   7   7  106.45    5.60
   1   7   7  111.00    5.65
   1   7   7  105.74    6.68
   1   7   7  110.19    5.77
   1   7   7  122.92    5.80
   1   7   7  104.88    6.04
  -1   7  -7  104.86    5.72
   1   7   7  107.76    6.05
   1   7   7  113.16    6.12
   1  -7   8  104.00    6.72
   1   7   8   95.28    5.76
   1   7   8  100.02    5.75
   1   7   8   97.24    6.50
   1   7   8  105.08    5.53
   1   7   8   93.85    5.75
   1   7   8  117.92    5.53
   1   7   8  110.07    5.85
  -1   7  -8   92.83    5.44
   1   7   8   92.61    5.79
   1  -7   9   22.48    3.67
  -1   7  -9   17.08    2.38
   1   7   9   20.23    2.68
   1   7   9   18.38    3.54
   1   7   9   20.61    2.57
   1   7   9   24.98    2.17
   1   7   9   21.97    2.54
  -1   7  -9   21.02    2.36
   1  -7  10  251.42   13.12
  -1   7 -10  235.51   11.52
   1   7  10  244.65   12.01
   1   7  10  232.56   12.89
   1   7  10  229.94   11.83
   1   7  10  267.93   11.62
   1   7  10  237.36   11.69
  -1   7 -10  236.67   11.76
   1  -7  11  180.83   10.73
  -1   7 -11  172.81    9.12
   1   7  11  196.50    9.68
   1   7  11  180.49   10.55
   1   7  11  175.06    9.35
   1   7  11  188.04    9.30
   1   7  11  207.93    9.24
  -1   7 -11  176.15    9.31
   1  -7  12   -1.92    3.07
   1   7  12   -0.16    2.26
   1   7  12    4.24    3.08
   1   7  12    1.20    1.68
   1   7  12    2.34    2.11
  -1   7 -12    1.91    1.80
   1  -7  13    2.82    3.27
   1   7  13    9.88    2.40
  -1   7 -13    3.18    2.20
   1   7  13    3.48    2.20
   1   7  13    6.75    1.72
  -1   7 -13    5.55    1.93
   1   7  14    6.72    2.34
  -1   7 -14   11.18    2.41
   1   7  14   11.14    1.87
   1   7  14    7.23    2.14
   1  -7  14    6.78    3.78
   1   7  15    1.00    1.87
   1   7  15    2.58    1.40
  -1   7 -15    2.28    1.61
  -1   7 -15    2.25    1.96
   1  -7  16    0.99    2.95
  -1   7 -16    1.71    1.71
   1   7  16    1.63    1.68
  -1   7 -16    2.94    1.49
  -1   7 -17   38.59    2.69
   1  -7  17   43.67    4.21
   1   7  17   42.21    3.09
   1   7  17   40.96    2.89
  -1   7 -17   40.58    2.75
   1  -7  18   18.89    2.78
   1   7  18   16.68    1.82
  -1   7 -18   19.95    1.66
  -1   7 -18   15.49    1.49
   1   7  19    0.89    1.05
  -1   7 -19    1.06    0.76
  -1   7 -19    0.04    0.70
  -1  -8  18   18.68    2.54
   1   8 -18   19.41    1.37
  -1  -8  17   -1.27    2.25
  -1   8  17    1.96    1.44
  -1   8  17    0.92    1.28
   1   8 -17    0.68    0.85
  -1  -8  16   -1.74    2.57
   1   8 -16   -0.86    1.39
  -1   8  16    3.00    1.61
  -1   8  16   -0.51    1.46
   1   8 -16    0.50    0.96
  -1  -8  15    9.35    3.18
   1   8 -15    8.23    1.80
   1   8 -15    6.48    1.26
  -1   8  15    9.86    1.92
   1   8 -15    8.71    1.44
  -1  -8  14    0.27    3.10
   1   8 -14   -2.26    1.93
  -1   8  14    1.54    1.80
   1   8 -14   -0.64    1.13
  -1   8  14    3.30    1.82
   1   8 -14    1.12    1.26
  -1   8  13   10.67    2.29
   1   8 -13    5.59    1.36
  -1   8  13   10.03    2.09
  -1  -8  13    8.85    3.34
  -1   8  12   10.48    2.42
  -1   8  12    6.92    1.72
  -1   8  12    8.27    2.15
   1   8 -12   10.13    1.70
  -1  -8  11   26.05    4.21
  -1   8  11   29.31    3.13
  -1   8  11   29.31    3.98
  -1   8  11   26.88    2.69
  -1   8  11   30.44    2.77
   1   8 -11   25.28    2.39
  -1  -8  10   18.28    3.71
  -1   8  10   14.54    2.46
  -1   8  10   16.36    2.59
  -1   8  10   15.19    3.35
  -1   8  10   12.66    2.16
  -1   8  10   14.29    2.26
   1   8 -10   14.34    1.87
  -1  -8   9   99.89    7.20
  -1   8   9  108.70    6.18
  -1   8   9  103.39    6.04
  -1   8   9  100.33    7.00
  -1   8   9  105.81    5.70
  -1   8   9   95.65    5.90
  -1   8   9  110.75    6.21
   1   8  -9  101.19    5.50
  -1  -8   8  149.32    8.54
  -1   8   8  131.15    7.03
  -1   8   8  129.19    7.04
  -1   8   8  135.96    7.48
  -1   8   8  139.00    7.35
  -1  -8   8  130.15    8.24
  -1   8   8  154.47    8.57
  -1   8   8  135.74    7.35
  -1   8   8  137.49    7.09
  -1   8   8  137.37    7.50
  -1   8   8  142.41    7.56
  -1  -8   7  372.72   18.03
  -1   8   7  338.41   16.72
  -1   8   7  371.63   16.97
  -1   8   7  341.50   16.73
  -1   8   7  356.44   17.05
  -1   8   7  382.70   17.96
  -1  -8   7  383.43   17.89
  -1   8   7  387.11   16.71
  -1   8   7  354.67   17.05
  -1   8   7  360.39   17.14
  -1   8   7  372.87   17.27
  -1  -8   6    2.26    2.57
  -1  -8   6    2.64    2.22
  -1   8   6    3.68    1.62
  -1   8   6    1.35    1.52
  -1   8   6    1.96    1.53
  -1   8   6    1.90    1.74
  -1   8   6    3.87    2.40
  -1   8   6    2.82    1.74
  -1   8   6    4.19    1.67
  -1   8   6    1.73    1.95
  -1   8   6    4.59    1.95
  -1  -8   5   62.23    4.54
  -1   8   5   50.69    3.48
  -1   8   5   60.15    3.67
  -1   8   5   49.15    3.46
  -1   8   5   53.71    4.29
  -1  -8   5   58.10    4.29
  -1   8   5   51.17    3.66
  -1   8   5   52.27    3.33
  -1   8   5   62.80    4.04
  -1   8   5   47.12    3.55
  -1  -8   4  145.91    8.06
  -1   8   4  140.75    7.19
  -1   8   4  137.80    7.26
  -1   8   4  144.76    7.35
  -1   8   4  150.32    8.03
  -1   8   4  138.05    7.43
   1   8  -4  152.88    7.40
  -1   8   4  141.43    7.43
  -1   8   4  148.42    7.74
  -1  -8   3  631.82   27.62
  -1   8   3  601.90   26.76
  -1   8   3  597.38   26.88
  -1   8   3  641.09   27.57
   1   8  -3  554.05   26.68
  -1   8   3  609.09   27.03
   1   8  -3  627.54   27.05
   1   8  -3  570.05   26.82
  -1   8   3  633.91   27.36
  -1   8   2   26.83    2.39
  -1   8   2   28.97    2.98
   1   8  -2   26.48    2.30
  -1   8   2   31.79    2.82
   1   8  -2   28.97    2.54
   1   8  -2   28.45    2.44
  -1   8   2   29.04    2.47
   1   8  -1   43.42    3.02
  -1   8   1   49.74    3.16
  -1   8   1   45.40    3.43
   1   8  -1   40.93    3.00
   1   8  -1   40.61    3.23
  -1   8   1   51.14    3.55
   1   8  -1   41.22    3.10
   1   8   0   96.71    5.17
  -1   8   0  100.56    5.24
  -1   8   0   98.71    5.48
  -1   8   0   95.16    5.46
   1   8   0   95.67    5.38
   1   8   0   98.49    5.51
   1   8   0   93.19    5.27
  -1   8   0   89.42    5.18
  -1   8  -1  577.84   26.05
   1   8   1  588.05   26.04
  -1   8  -1  555.39   26.05
   1   8   1  591.22   26.47
   1   8   1  583.30   26.10
   1   8   1  594.23   26.33
  -1   8  -1  581.57   26.32
  -1   8  -1  590.70   26.29
  -1   8  -2   10.16    1.77
   1   8   2   10.92    1.67
   1   8   2   11.01    2.14
  -1   8  -2    7.94    1.49
  -1   8  -2    9.91    1.81
   1   8   2    7.72    1.75
   1   8   2   10.03    1.69
   1   8   3  299.17   13.73
  -1   8  -3  309.63   13.77
   1   8   3  294.23   14.36
  -1   8  -3  282.77   13.56
   1   8   3  304.78   14.08
   1   8   3  294.10   13.83
  -1   8  -3  284.38   13.81
   1  -8   4   77.02    5.04
   1   8   4   67.32    4.13
   1   8   4   70.85    4.96
   1   8   4   66.09    4.46
   1   8   4   80.66    4.65
   1   8   4   76.66    4.43
   1  -8   5   -0.93    2.32
   1   8   5    0.10    1.37
   1   8   5    1.65    1.40
   1   8   5    0.64    1.49
   1   8   5   -0.18    2.34
   1   8   5    3.36    1.80
   1   8   5    1.99    1.75
   1   8   5    1.22    1.72
   1  -8   6   19.80    3.10
   1   8   6   16.94    1.96
   1   8   6   14.73    1.87
   1   8   6   16.18    2.12
   1   8   6   13.98    3.06
   1   8   6   15.31    2.33
   1   8   6   18.93    2.14
   1   8   6   14.31    2.30
   1   8   6   18.50    2.36
   1  -8   7    3.26    2.73
   1   8   7    2.22    1.74
   1   8   7    1.67    1.36
   1   8   7    0.63    2.71
   1   8   7    1.80    1.93
   1   8   7    0.50    1.67
   1   8   7    1.14    1.82
   1   8   7   -0.14    1.71
   1  -8   8    4.90    2.94
   1   8   8    2.78    2.07
   1   8   8    7.11    2.99
   1   8   8    6.96    1.91
   1   8   8    5.13    2.13
   1   8   8    5.79    1.92
   1   8   9   17.99    2.49
   1   8   9   15.31    3.43
   1   8   9   18.27    2.47
   1   8   9   13.04    2.23
   1   8   9   18.92    2.17
   1  -8   9   19.12    3.60
   1  -8  10    6.02    3.41
   1   8  10    3.83    2.04
   1   8  10    5.41    3.22
   1   8  10    5.32    2.16
   1   8  10    2.15    1.84
  -1   8 -10    1.66    1.60
   1  -8  11  108.47    7.41
   1   8  11  100.54    5.91
   1   8  11  101.19    6.96
   1   8  11  106.96    5.50
   1   8  11  103.63    5.71
   1   8  11   87.48    5.55
  -1   8 -11   85.39    5.33
   1  -8  12  353.34   17.61
   1   8  12  358.63   16.21
   1   8  12  349.52   17.26
   1   8  12  347.96   15.86
   1   8  12  321.33   15.85
  -1   8 -12  321.85   15.68
   1   8  13   14.47    2.54
   1   8  13   14.90    2.21
   1  -8  13   18.14    3.80
   1  -8  14   90.28    6.72
   1   8  14   88.26    5.21
   1   8  14   88.61    4.94
  -1   8 -14   77.02    4.67
  -1   8 -14   85.31    4.68
  -1   8 -15   46.46    3.08
   1  -8  15   48.97    4.98
   1   8  15   48.11    3.35
  -1   8 -15   53.81    3.19
   1  -8  16    8.37    3.01
   1   8  16   10.55    1.76
  -1   8 -16    6.48    1.27
  -1   8 -16    5.03    1.43
   1  -8  17   10.04    2.58
  -1   8 -17    6.51    1.11
   1   8  17    7.56    1.45
   1  -8  18    0.96    1.82
  -1   8 -18    2.93    0.73
  -1  -9  17    1.70    1.96
  -1  -9  16    1.43    2.35
  -1   9  15    5.10    1.47
  -1  -9  15    2.74    2.63
  -1   9  15    4.54    1.57
  -1  -9  14    4.48    2.96
  -1   9  14    4.03    1.57
   1   9 -14    2.69    1.01
   1   9 -14    3.32    1.22
  -1   9  14    3.52    1.74
  -1  -9  13   19.83    3.71
  -1   9  13   23.77    2.49
   1   9 -13   18.99    1.74
  -1   9  13   21.30    2.29
  -1   9  12    2.46    1.94
  -1   9  12    1.28    1.37
   1   9 -12    1.51    1.06
  -1   9  11  146.54    8.25
  -1   9  11  179.11    9.55
  -1   9  11  150.55    8.08
  -1   9  11  161.31    8.00
  -1  -9  11  167.30    9.75
  -1   9  10   14.58    2.44
  -1   9  10   18.77    3.47
  -1   9  10   15.70    2.21
  -1   9  10   13.09    2.23
  -1  -9  10   16.33    3.58
  -1  -9   9   12.84    3.51
  -1   9   9    9.86    2.30
  -1   9   9   10.10    3.12
  -1   9   9   11.94    2.11
  -1   9   9   13.91    2.23
  -1   9   9   13.51    2.35
  -1  -9   8  212.65   10.91
  -1   9   8  177.25    9.13
  -1   9   8  189.76    9.43
  -1   9   8  189.47   10.57
  -1   9   8  183.74    9.47
  -1   9   8  178.33    9.07
  -1   9   8  174.81    9.65
  -1   9   8  195.46    9.75
  -1  -9   7  210.71   11.11
  -1   9   7  188.02    9.72
  -1   9   7  204.25    9.85
  -1   9   7  187.48    9.70
  -1   9   7  205.77   10.96
  -1   9   7  195.50    9.96
  -1   9   7  189.63   10.10
  -1   9   7  208.77   10.26
  -1  -9   6  201.35   10.54
  -1   9   6  184.51    9.22
  -1   9   6  176.11    9.22
  -1   9   6  182.19    9.27
  -1   9   6  192.97   10.30
  -1   9   6  176.66    9.46
  -1   9   6  191.68    9.66
  -1   9   6  193.96    9.79
  -1  -9   5    0.64    2.59
  -1   9   5    2.03    1.72
  -1   9   5    2.83    1.68
  -1   9   5    2.82    1.72
  -1   9   5    4.18    2.62
  -1   9   5    1.48    1.81
  -1   9   5    0.48    2.04
  -1   9   5    3.51    1.91
  -1  -9   4   75.75    5.41
  -1   9   4   73.32    4.56
  -1   9   4   77.90    4.63
  -1   9   4   79.16    5.39
  -1   9   4   74.33    4.72
  -1   9   4   73.60    4.69
  -1   9   4   78.65    5.09
   1   9  -3  151.18    7.53
  -1   9   3  136.68    7.45
  -1   9   3  145.62    7.50
  -1   9   3  142.41    8.14
  -1   9   3  138.74    7.57
  -1   9   3  148.89    7.64
   1   9  -3  152.98    7.73
  -1   9   3  149.40    7.93
   1   9  -2    9.20    1.92
  -1   9   2    9.93    1.98
  -1   9   2   14.03    1.94
  -1   9   2    8.92    2.37
   1   9  -2    7.58    1.96
  -1   9   2    8.92    1.92
   1   9  -2    7.82    1.61
  -1   9   2   10.16    2.33
   1   9  -2    9.93    1.80
  -1   9   2   12.44    2.08
  -1   9   1  502.69   22.21
  -1   9   1  501.66   22.19
   1   9  -1  522.99   22.19
  -1   9   1  504.60   22.64
  -1   9   1  462.62   22.17
   1   9  -1  450.14   22.04
  -1   9   1  476.04   22.51
  -1   9   1  493.08   22.22
   1   9  -1  507.60   22.54
   1   9  -1  466.44   22.22
  -1   9   0    3.35    1.88
   1   9   0    3.36    1.75
  -1   9   0    5.55    1.78
  -1   9   0    3.36    1.80
   1   9   0    7.44    2.08
  -1   9   0    5.16    1.59
   1   9   0    5.37    1.63
  -1   9   0    3.80    1.88
   1   9   0    5.18    1.73
   1   9   0    5.06    1.66
  -1   9  -1  114.27    5.75
   1   9   1  101.31    5.61
  -1   9  -1  109.55    5.97
   1   9   1  102.98    6.19
   1   9   1   96.23    5.65
  -1   9  -1   98.53    5.52
   1   9   1   99.06    5.83
  -1   9  -1  100.19    5.83
   1   9   1   99.74    5.63
   1   9   2  159.74    8.12
  -1   9  -2  177.79    8.26
   1   9   2  172.28    8.19
   1   9   2  164.65    8.80
   1   9   2  157.11    8.29
  -1   9  -2  147.44    7.97
   1   9   2  159.10    8.40
  -1   9  -2  163.38    8.31
   1   9   2  156.05    8.20
  -1   9  -3   21.72    2.39
   1   9   3   24.21    2.31
   1   9   3   19.86    2.28
   1   9   3   21.01    2.99
   1   9   3   17.66    2.37
   1   9   3   20.61    2.40
   1   9   3   23.06    2.57
  -1   9  -3   22.51    2.31
  -1   9  -4    6.25    1.86
   1   9   4    6.73    1.73
   1   9   4    4.12    1.65
   1   9   4    7.75    2.58
   1   9   4    5.10    1.81
   1   9   4    8.38    2.01
   1   9   4    7.63    2.03
   1  -9   5   -0.63    2.52
   1   9   5    0.33    1.52
  -1   9  -5    3.21    1.71
   1   9   5    1.56    1.53
   1   9   5    1.21    2.46
   1   9   5    0.83    1.75
   1   9   5    4.06    2.00
   1   9   5   -0.14    1.81
   1  -9   6    6.49    2.99
   1   9   6    5.77    1.70
   1   9   6    7.09    1.71
  -1   9  -6    7.15    1.87
   1   9   6    7.68    2.91
   1   9   6    4.58    1.99
   1   9   6    4.33    2.10
   1   9   6    6.77    2.18
   1  -9   7    7.85    3.18
  -1   9  -7    5.83    1.83
   1   9   7    2.58    1.80
   1   9   7    6.95    2.97
   1   9   7    2.90    2.03
   1   9   7    4.38    2.10
   1   9   7    5.32    2.13
   1   9   8  574.14   26.06
   1   9   8  584.38   27.11
   1   9   8  553.27   26.14
   1  -9   8  587.40   27.29
   1   9   9    0.56    1.91
   1   9   9    0.24    2.87
   1   9   9    2.77    1.92
   1   9   9    1.16    1.89
   1  -9   9   -1.56    2.91
  -1   9 -10   94.49    5.28
   1   9  10   95.57    5.70
   1   9  10   96.00    6.73
   1   9  10   97.86    5.44
   1   9  10   89.82    5.57
   1  -9  10   94.00    6.98
   1   9  11  161.93    8.65
   1   9  11  169.43    9.74
   1   9  11  168.64    8.42
   1   9  11  161.03    8.52
   1  -9  11  179.90   10.21
   1   9  12   16.43    2.17
  -1   9 -12   19.62    2.03
   1   9  12   21.25    2.61
   1   9  12   22.87    3.60
   1  -9  13   25.16    4.08
   1   9  13   28.40    2.57
   1  -9  14   19.08    3.52
   1  -9  15    8.07    2.98
   1  -9  16   25.25    3.24
   1  -9  17    4.60    1.96
  -1 -10  16   41.93    3.34
  -1 -10  15   11.98    2.54
  -1 -10  14   15.04    2.95
   1  10 -14   11.40    1.29
  -1 -10  13    0.64    2.61
   1  10 -13    1.12    1.13
   1  10 -12    0.52    1.32
  -1 -10  12   -2.55    2.93
  -1  10  12    0.50    1.20
   1  10 -11   77.79    4.56
  -1 -10  11   91.04    6.38
  -1  10  10   28.32    2.75
   1  10 -10   37.31    2.78
  -1  10  10   39.98    4.15
  -1  10   9    0.53    1.63
  -1 -10   9   -1.27    2.78
  -1 -10   8   47.99    4.91
  -1  10   8   44.73    3.34
   1  10  -8   49.65    3.50
  -1  10   8   56.83    4.85
  -1  10   8   51.83    3.78
  -1  10   8   47.91    3.78
  -1 -10   7   20.26    3.66
   1  10  -7   19.55    2.31
  -1  10   7   20.25    2.32
  -1  10   7   21.82    2.30
  -1  10   7   26.36    3.57
  -1  10   7   22.40    2.64
  -1  10   7   24.02    2.81
  -1 -10   6   37.43    4.17
  -1  10   6   33.41    2.91
  -1  10   6   34.05    2.98
   1  10  -6   38.92    3.05
  -1  10   6   36.90    4.03
  -1  10   6   34.01    3.13
  -1  10   6   34.64    3.38
  -1  10   6   31.87    3.24
   1  10  -5   19.27    2.39
  -1  10   5   16.25    2.37
  -1  10   5   22.42    2.47
  -1  10   5   18.88    3.23
  -1  10   5   14.41    2.38
  -1  10   5   21.66    2.85
  -1  10   5   23.59    2.73
  -1  10   4  155.93    8.17
   1  10  -4  165.18    8.19
  -1  10   4  165.71    8.26
  -1  10   4  169.75    9.03
  -1  10   4  141.93    8.19
  -1  10   4  157.69    8.55
  -1  10   4  156.03    8.38
  -1  10   3   -1.00    1.81
  -1  10   3    1.35    1.69
   1  10  -3    1.29    1.81
  -1  10   3   -0.19    2.36
  -1  10   3    1.96    1.78
  -1  10   3    0.65    1.89
  -1  10   3    3.17    1.88
  -1  10   2  599.29   26.04
  -1  10   2  604.77   26.08
   1  10  -2  608.64   26.01
  -1  10   2  582.32   26.60
   1  10  -2  516.79   25.70
  -1  10   2  531.66   25.96
  -1  10   2  583.12   26.40
   1  10  -2  585.89   25.98
   1  10  -2  583.57   26.29
  -1  10   2  571.44   26.06
  -1  10   1  135.88    7.08
   1  10  -1  135.22    7.03
  -1  10   1  134.27    7.08
  -1  10   1  136.39    7.54
   1  10  -1  133.48    7.37
   1  10  -1  123.15    6.83
  -1  10   1  125.84    6.97
   1  10  -1  136.29    7.10
  -1  10   1  136.58    7.34
   1  10  -1  127.64    6.93
  -1  10   1  131.37    7.09
  -1  10   0    1.10    1.85
  -1  10   0   -0.60    1.87
   1  10   0    0.12    1.74
   1  10   0    2.09    1.81
   1  10   0    0.17    2.18
  -1  10   0   -0.12    1.51
   1  10   0    0.36    1.50
   1  10   0    1.82    1.63
  -1  10   0    0.15    1.83
  -1  10   0    1.34    1.70
   1  10   0    0.55    1.69
  -1  10  -1    0.12    1.70
  -1  10  -1   -1.90    1.87
   1  10   1    1.90    1.71
   1  10   1   -1.05    1.77
   1  10   1    1.05    2.13
  -1  10  -1   -0.79    1.49
   1  10   1   -0.63    1.65
   1  10   1    1.75    1.61
   1  10   1    2.87    1.84
  -1  10  -1   -0.14    1.74
   1  10   2   20.22    2.39
  -1  10  -2   23.04    2.50
   1  10   2   22.10    2.43
   1  10   2   22.04    3.19
   1  10   2   22.79    2.56
  -1  10  -2   16.83    2.10
   1  10   2   21.43    2.64
  -1  10  -2   20.84    2.33
   1  10   2   20.16    2.54
   1  10   3   65.31    4.23
   1  10   3   68.42    4.25
  -1  10  -3   70.52    4.38
   1  10   3   70.51    5.21
   1  10   3   68.86    4.43
   1  10   3   68.99    4.62
   1  10   3   61.25    4.34
   1  10   4  141.36    7.55
   1  10   4  148.39    7.58
  -1  10  -4  145.79    7.59
   1  10   4  142.00    8.42
   1  10   4  139.76    7.77
   1  10   4  158.51    8.03
   1  10   4  148.64    7.89
  -1  10  -5   68.44    4.23
   1  10   5   60.96    4.06
   1  10   5   63.60    4.10
   1  10   5   65.22    5.20
   1  10   5   60.48    4.40
   1  10   5   64.76    4.46
   1  10   5   70.18    4.54
  -1  10  -6   92.83    5.11
   1  10   6   84.67    4.92
   1  10   6   86.59    4.95
   1  10   6   99.27    6.25
   1  10   6   77.33    5.24
   1  10   6   78.34    5.31
  -1  10  -7   13.80    2.09
   1  10   7   20.31    3.31
   1 -10   7   17.92    3.57
   1  10   7   15.83    2.25
   1  10   8    2.80    2.65
   1  10   8    0.85    1.76
   1 -10   8    4.29    2.98
   1  10   9    2.88    1.73
   1 -10   9    2.56    2.98
   1  10  10    0.26    1.52
  -1  10 -10    1.91    1.38
   1  10  10    1.83    2.69
  -1  10 -11   36.08    2.70
   1  10  11   39.27    4.13
   1 -10  11   36.91    4.40
  -1  10 -12    6.14    1.39
   1 -10  12    4.44    3.02
   1  10  12    3.62    1.38
   1 -10  13   15.92    3.21
   1 -10  14    9.53    2.73
   1 -10  15   28.70    3.19
   1 -10  16   77.73    4.79
  -1 -11  14    0.79    1.75
   1  11 -14    1.42    0.66
   1  11 -13   89.44    4.47
   1  11 -13   86.65    4.44
  -1 -11  12   -0.72    2.40
   1  11 -12    0.81    1.01
   1  11 -11  149.80    7.22
  -1 -11  11  161.83    8.59
  -1  11  11  138.90    7.27
   1  11 -10   99.78    5.28
  -1  11  10   94.64    5.35
  -1 -11  10  107.89    6.71
   1  11  -9  120.85    6.37
  -1  11   9  124.38    7.43
  -1 -11   9  125.60    7.69
   1  11  -8   29.32    2.47
  -1  11   8   22.66    3.26
  -1  11   8   21.83    2.38
  -1 -11   8   20.90    3.35
  -1  11   7   16.23    2.01
   1  11  -7   14.78    2.01
  -1  11   7   19.85    3.12
  -1  11   7   12.81    2.44
  -1  11   7    9.09    1.94
  -1  11   6  198.08    9.60
  -1  11   6  189.30    9.57
  -1  11   6  199.61   10.01
  -1  11   6  189.65    9.69
  -1  11   5   61.85    4.00
  -1  11   5   56.77    4.09
  -1  11   5   65.71    4.44
  -1  11   5   66.00    4.40
   1  11  -4  143.33    7.22
  -1  11   4  142.03    7.30
  -1  11   4  139.59    7.97
  -1  11   4  134.76    7.28
  -1  11   4  133.05    7.47
  -1  11   4  145.69    7.61
   1  11  -4  124.10    7.01
  -1  11   3   14.54    2.26
   1  11  -3   13.43    2.20
  -1  11   3   18.80    2.31
  -1  11   3   16.14    2.88
  -1  11   3   14.77    2.13
  -1  11   3   16.14    2.53
  -1  11   2   70.41    4.29
   1  11  -2   73.57    4.32
   1  11  -2   63.66    4.19
  -1  11   2   66.62    4.28
  -1  11   2   69.42    4.86
  -1  11   2   61.50    4.43
  -1  11   2   55.10    4.03
   1  11  -1  189.52    8.85
   1  11  -1  180.30    8.74
  -1  11   1  178.92    8.76
  -1  11   1  168.20    8.73
   1  11  -1  163.41    8.50
  -1  11   1  159.58    8.63
  -1  11   1  166.40    8.97
  -1  11   0  111.74    6.15
   1  11   0  116.67    6.18
  -1  11   0  118.97    6.25
   1  11   0  106.51    6.08
   1  11   0  109.24    6.59
  -1  11   0  107.62    6.03
   1  11   0  103.47    5.95
  -1  11   0  119.32    6.40
  -1  11  -1   19.46    2.26
   1  11   1   16.27    2.21
   1  11   1   20.70    2.32
  -1  11  -1   16.31    2.28
   1  11   1   15.47    2.74
  -1  11  -1   13.82    1.89
   1  11   1   14.26    2.06
  -1  11  -1   13.47    2.12
   1  11   2    6.58    1.77
   1  11   2    7.95    1.90
  -1  11  -2   11.14    2.10
  -1  11  -2    5.74    1.95
   1  11   2   10.84    1.94
   1  11   2    9.14    2.64
   1  11   3  110.49    6.56
   1  11   3  117.93    6.45
   1  11   3  120.94    6.51
  -1  11  -3  125.55    6.63
  -1  11  -3  127.48    6.63
   1  11   3  128.72    7.45
  -1  11  -4  278.10   12.67
  -1  11  -4  268.29   12.59
   1  11   4  258.10   12.50
   1  11   4  260.90   13.41
   1  11   4  253.90   12.68
   1  11   4  252.37   12.81
  -1  11  -5   47.56    3.36
   1  11   5   45.55    3.22
   1  11   5   42.50    4.26
   1  11   5   43.59    3.39
   1  11   5   41.58    3.49
   1  11   6   20.48    2.49
   1  11   6   23.41    2.78
   1  11   7   34.11    3.00
  -1  11  -7   36.48    2.86
   1  11   7   37.80    3.85
   1  11   8   23.15    2.54
  -1  11  -8   29.68    2.48
   1  11   8   32.78    3.72
  -1  11  -9   77.41    4.40
   1  11   9   77.64    5.49
   1 -11   9   75.42    5.74
  -1  11 -10   -0.44    1.20
  -1  11 -10    1.46    1.28
   1  11  10    1.35    2.27
   1 -11  10   -3.20    2.70
   1  11  10    0.11    1.31
  -1  11 -11   88.25    4.62
  -1  11 -11   87.99    4.62
   1 -11  11   88.76    6.02
   1  11  11   85.54    4.79
  -1  11 -12   21.28    1.67
  -1  11 -12   17.43    1.63
   1 -11  12   21.16    3.08
   1  11  12   19.13    1.76
   1 -11  13   91.96    5.69
   1 -11  14    4.82    1.85
   1  12 -12   12.10    1.12
  -1 -12  11   30.18    2.94
   1  12 -11   34.43    2.17
   1  12 -11   33.80    2.14
  -1 -12  10   10.06    2.32
   1  12 -10   10.44    1.42
   1  12 -10   11.40    1.43
  -1  12   9  152.19    8.07
   1  12  -9  178.53    8.10
   1  12  -9  169.63    8.05
  -1  12   8    2.25    1.33
   1  12  -8    2.09    1.31
   1  12  -8    2.57    1.34
  -1  12   8    0.64    2.00
  -1  12   7   49.35    3.41
   1  12  -7   57.51    3.48
  -1  12   7   49.49    3.27
   1  12  -7   60.75    3.50
  -1  12   7   55.28    4.19
   1  12  -6    0.80    1.50
  -1  12   6    3.22    1.32
  -1  12   6    2.23    2.10
  -1  12   6    3.55    1.68
   1  12  -6    3.68    1.33
  -1  12   5   97.85    5.21
   1  12  -5   94.09    5.25
   1  12  -5   93.24    5.25
  -1  12   5  103.11    6.02
  -1  12   5   86.09    5.21
   1  12  -5   94.11    5.11
  -1  12   5   97.44    5.57
   1  12  -4   17.13    2.05
  -1  12   4   14.81    1.93
   1  12  -4   15.33    2.08
  -1  12   4   13.66    1.97
  -1  12   4   16.77    2.59
  -1  12   4   15.14    1.99
   1  12  -4   17.88    1.99
  -1  12   4   15.21    2.25
   1  12  -3   23.35    2.31
   1  12  -3   24.38    2.37
  -1  12   3   20.47    2.28
  -1  12   3   24.44    2.33
  -1  12   3   24.36    2.86
   1  12  -3   18.11    2.10
  -1  12   3   19.68    2.43
  -1  12   3   18.11    2.19
  -1  12   2    8.18    1.78
   1  12  -2    5.39    1.68
   1  12  -2    6.27    1.76
  -1  12   2    5.95    1.72
  -1  12   2    7.24    1.81
  -1  12   2    4.04    1.77
   1  12  -2    4.15    1.58
  -1  12   2    4.74    1.58
   1  12  -1   68.72    4.14
  -1  12   1   72.45    4.25
  -1  12   1   68.18    4.16
   1  12  -1   64.06    4.07
  -1  12   1   61.65    3.96
  -1  12   1   66.52    4.27
  -1  12   1   64.67    4.21
   1  12  -1   62.70    4.08
  -1  12   0  106.39    6.00
   1  12   0  114.43    6.02
   1  12   0  113.13    6.00
  -1  12   0  116.48    6.07
   1  12   0  113.13    6.45
   1  12   0  104.87    5.80
  -1  12   0  111.21    6.06
   1  12   0  101.22    5.97
  -1  12   0  117.11    6.14
   1  12   1   24.96    2.30
   1  12   1   20.23    2.18
  -1  12  -1   16.53    2.17
  -1  12  -1   19.39    2.24
   1  12   1   18.46    2.68
   1  12   1   19.37    2.07
   1  12   1   16.15    2.16
  -1  12  -1   20.31    2.25
  -1  12  -2   -1.46    1.61
   1  12   2   -2.40    1.59
  -1  12  -2    0.23    1.50
   1  12   2    0.11    1.52
   1  12   2   -2.24    2.09
   1  12   2   -0.11    1.33
  -1  12  -2    0.46    1.48
   1  12   2    0.89    1.52
   1  12   3   63.71    3.91
  -1  12  -3   67.49    4.09
  -1  12  -3   69.58    4.12
   1  12   3   64.23    3.92
   1  12   3   70.49    4.77
   1  12   3   61.57    3.95
   1  12   3   59.19    4.09
  -1  12  -3   58.18    3.91
  -1  12  -4   10.69    1.82
   1  12   4    9.60    1.69
  -1  12  -4    7.62    1.83
   1  12   4    3.96    2.31
   1  12   4   10.77    1.74
   1  12   4    8.36    1.84
  -1  12  -4    7.20    1.60
  -1  12  -5   66.80    3.86
   1  12   5   56.99    3.58
   1  12   5   61.77    4.58
   1  12   5   57.86    3.91
  -1  12  -5   53.14    3.61
  -1  12  -6   16.25    1.97
   1  12   6   16.52    2.75
  -1  12  -6   13.41    1.76
   1  12   7   35.77    2.78
  -1  12  -7   36.39    2.71
  -1  12  -7   37.04    2.68
   1  12   7   37.27    3.58
   1  12   8    5.18    1.48
  -1  12  -8    3.31    1.34
  -1  12  -8    3.89    1.35
   1  12   8    2.85    2.12
   1  12   9  136.05    7.21
  -1  12  -9  149.07    7.13
  -1  12  -9  150.76    7.13
   1  12   9  147.82    7.96
   1  12  10    5.64    1.27
  -1  12 -10    5.00    1.06
  -1  12 -10    6.33    1.17
  -1  12 -10    5.18    1.19
   1  12  11    2.52    0.98
   1 -12  11    3.46    1.85
  -1  12 -11    1.92    0.91
  -1  12 -11    2.21    0.92
  -1  12 -12    6.85    0.85
   1  13 -10   17.58    1.33
   1  13  -9    4.60    1.00
   1  13  -9    4.13    0.96
   1  13  -8   11.80    1.37
   1  13  -8    9.90    1.33
   1  13  -7    6.56    1.25
   1  13  -7    4.76    1.23
   1  13  -6   18.31    1.78
   1  13  -6   18.84    1.82
  -1  13   5    2.29    1.14
   1  13  -5    5.28    1.36
   1  13  -5    6.25    1.42
   1  13  -4   25.67    2.17
  -1  13   4   30.04    2.48
   1  13  -4   30.72    2.37
  -1  13   4   27.28    2.21
  -1  13   4   31.01    2.26
   1  13  -4   31.80    2.37
   1  13  -3   19.81    1.87
  -1  13   3   22.26    2.17
  -1  13   3   16.88    1.87
   1  13  -3   17.87    1.91
  -1  13   3   17.33    1.85
   1  13  -3   18.58    1.92
   1  13  -2   15.20    1.80
  -1  13   2   16.13    2.00
   1  13  -2   17.16    1.88
  -1  13   2   12.96    1.78
  -1  13   2   16.44    1.83
   1  13  -2   18.35    1.92
  -1  13   1   75.37    4.60
   1  13  -1   74.20    4.47
   1  13  -1   86.62    4.54
  -1  13   1   85.41    4.56
  -1  13   1   83.13    4.55
   1  13  -1   80.02    4.48
   1  13   0  138.07    7.43
  -1  13   0  146.73    7.52
  -1  13   0  147.73    7.47
  -1  13   0  150.96    7.48
   1  13   0  151.57    7.41
   1  13   0  160.75    7.47
   1  13   1    6.61    1.53
  -1  13  -1    5.14    1.49
  -1  13  -1    4.39    1.47
  -1  13  -1    6.93    1.52
   1  13   1    4.25    1.40
   1  13   1    3.91    1.41
  -1  13  -2    4.80    1.49
   1  13   2    4.45    1.29
   1  13   2    3.96    1.27
  -1  13  -2    6.10    1.53
   1  13   2    6.13    1.57
  -1  13  -2    4.50    1.40
   1  13   2    5.74    1.28
  -1  13  -3    0.54    1.32
  -1  13  -3   -0.55    1.32
   1  13   3   -0.24    1.08
   1  13   3   -0.97    1.20
  -1  13  -3   -0.09    1.17
   1  13   3    1.66    1.39
   1  13   3    1.38    1.17
   1  13   4   10.33    1.42
   1  13   4    9.58    1.41
  -1  13  -4   12.27    1.64
  -1  13  -4    9.90    1.61
   1  13   4    9.69    1.51
  -1  13  -4   10.07    1.51
  -1  13  -5   12.26    1.59
  -1  13  -5    8.60    1.48
   1  13   5   10.84    2.04
   1  13   5    8.92    1.47
  -1  13  -5    7.18    1.35
  -1  13  -6  105.37    4.96
  -1  13  -6   99.61    4.90
   1  13   6   89.07    5.37
   1  13   6   90.12    4.89
  -1  13  -6   84.46    4.76
  -1  13  -7   25.85    2.00
  -1  13  -7   28.45    2.04
   1  13   7   29.69    2.67
  -1  13  -7   24.00    1.87
   1  13   7   25.48    2.03
  -1  13  -8    1.59    1.03
  -1  13  -8    1.69    0.98
  -1  13  -9    8.81    1.14
  -1  13 -10   13.15    1.10
   1  14  -8   10.06    0.89
   1  14  -7   13.66    1.14
   1  14  -6    7.80    1.04
   1  14  -5   11.49    1.22
   1  14  -5    9.95    1.19
   1  14  -4   83.74    4.27
   1  14  -4   83.31    4.24
  -1  14   3    0.06    0.85
   1  14  -3    0.93    0.99
   1  14  -3    1.04    0.98
   1  14  -2   62.05    3.26
  -1  14   2   52.52    3.16
   1  14  -2   60.63    3.25
  -1  14   2   58.32    3.20
   1  14  -1    1.71    1.04
   1  14  -1    1.71    1.02
  -1  14   1    0.19    1.01
  -1  14   1    0.26    0.99
  -1  14   1    1.94    1.06
   1  14   0    2.60    1.05
  -1  14   0    2.17    1.06
  -1  14   0    1.71    1.05
   1  14   0    2.16    0.95
  -1  14   0    2.44    1.11
   1  14   1    4.14    0.99
  -1  14  -1    3.46    1.11
   1  14   1    3.72    0.96
  -1  14  -1    3.37    1.12
  -1  14  -1    3.63    1.14
   1  14   2   88.73    4.45
  -1  14  -2   90.32    4.60
  -1  14  -2   94.10    4.62
   1  14   2   89.79    4.46
  -1  14  -2   86.43    4.58
  -1  14  -3    1.46    1.04
  -1  14  -3    1.14    1.03
  -1  14  -4   43.87    2.73
  -1  14  -4   51.38    2.77
  -1  14  -5   23.83    1.76
  -1  14  -5   27.07    1.79
  -1  14  -6    0.97    0.85
  -1  14  -7   11.30    1.04
  -2   0  21    0.61    1.41
   2   0 -21    0.09    0.69
  -2   0  20  217.30   11.47
   2   0 -20  251.00   11.02
  -2   0  19   -0.15    2.17
   2   0 -19   -1.68    1.27
   2   0 -19    1.52    1.96
   2   0 -18   -0.39    2.55
   2   0 -17   -1.71    2.74
   2   0 -17    1.35    1.53
   2   0 -16  149.95    7.86
   2   0 -15    3.65    1.90
  -2   0  14    1.78    1.86
   2   0 -14    4.09    1.81
  -2   0  14    3.89    1.90
  -2   0  13    0.96    1.82
   2   0 -13    1.13    1.59
  -2   0  12   87.21    5.11
   2   0 -12   89.55    5.09
  -2   0  12   87.87    4.93
  -2   0  11    0.11    1.56
  -2   0  11   -1.28    1.37
  -2   0  10   12.63    1.98
  -2   0  10    9.84    1.90
   2   0 -10   10.72    1.89
  -2   0  10    9.34    1.71
  -2   0   9    0.99    1.71
  -2   0   9    1.55    1.79
  -2   0   9    0.16    1.51
  -2   0   9    1.29    1.76
   2   0  -9   -1.17    1.80
  -2   0   8  100.82    5.36
  -2   0   8  107.23    5.65
   2   0  -8  107.16    5.48
  -2   0   7   -0.07    1.39
  -2   0   7    1.12    1.11
  -2   0   7   -0.45    1.27
   2   0  -7    1.89    1.33
  -2   0   6 1122.12   48.51
   2   0  -6 1103.43   48.51
  -2   0   6 1117.42   48.57
   2   0  -5   -0.53    0.82
   2   0  -5    0.92    0.84
  -2   0   5    0.45    0.89
   2   0  -4  286.51   12.92
  -2   0   4  294.94   12.96
  -2   0   4  294.28   12.98
  -2   0   3    1.02    0.90
  -2   0   3   -0.03    0.80
   2   0  -3   -0.26    0.72
  -2   0   2 3172.38  133.03
  -2   0   2 3109.43  133.03
  -2   0   2 3049.92  133.02
   2   0  -2 3022.90  132.99
  -2   0   1    0.49    0.30
  -2   0  -1    1.36    0.41
   2   0   1    0.69    0.47
   2   0   1    0.67    0.32
   2   0   2  148.16    6.66
  -2   0  -2  146.33    6.55
  -2   0  -3   -0.18    1.14
   2   0   3    0.10    1.05
   2   0   3    0.99    0.70
   2   0   4  631.67   28.99
   2   0   4  702.03   29.00
   2   0   4  667.35   29.15
   2   0   5    1.18    0.71
   2   0   5   -0.19    0.76
   2   0   5    0.30    0.70
   2   0   5    0.76    1.01
   2   0   6   42.15    2.32
   2   0   6   43.14    2.62
   2   0   6   40.02    2.32
   2   0   6   39.65    2.27
   2   0   7    0.44    1.10
   2   0   7    0.14    1.44
   2   0   7    0.81    1.09
   2   0   8   13.69    2.22
   2   0   8   12.64    1.74
  -2   0  -8   16.18    2.44
   2   0   8   14.17    1.75
   2   0   9    0.19    1.93
  -2   0  -9    0.73    1.96
   2   0   9    0.19    1.35
   2   0  10   66.65    4.17
   2   0  10   57.82    3.56
   2   0  10   61.73    3.62
  -2   0 -10   67.36    4.22
   2   0  11    0.13    1.77
  -2   0 -11    0.19    2.18
   2   0  11    0.68    1.29
  -2   0 -11   -1.86    1.84
   2   0  11    0.66    1.25
  -2   0 -12   16.98    2.40
  -2   0 -12   17.48    2.66
  -2   0 -13   -0.16    2.00
  -2   0 -13   -0.83    2.40
  -2   0 -14    5.61    2.33
  -2   0 -14    6.88    2.74
  -2   0 -15    0.67    2.63
  -2   0 -15   -1.58    2.32
   2   0  15   -1.17    2.34
  -2   0 -16   13.78    2.89
  -2   0 -16    9.35    2.56
   2   0  16   11.11    2.60
  -2   0 -17    3.00    2.51
   2   0  17   -1.51    1.91
  -2   0 -17    0.51    1.99
   2   0  17   -1.59    2.18
  -2   0 -18   12.27    2.39
  -2   0 -18    6.92    2.08
  -2   0 -19   -1.38    1.92
  -2   0 -19    1.66    1.60
  -2   0 -20    5.73    1.62
  -2   0 -20    4.79    1.45
  -2   0 -21   -0.04    0.84
  -2   0 -21   -1.15    0.96
  -2   1  21   16.33    1.96
  -2  -1  21   16.74    1.93
   2   1 -21   19.82    1.49
   2   1 -20    8.82    1.90
  -2  -1  20    5.28    2.00
  -2   1  20    9.10    2.08
   2   1 -20    9.52    1.32
   2   1 -20    8.31    1.34
  -2  -1  19   68.46    4.87
  -2   1  19   65.88    4.80
   2   1 -19   75.05    4.25
   2   1 -19   72.01    4.25
   2   1 -18   64.88    4.28
   2   1 -18   79.97    5.01
   2   1 -17    0.15    2.92
  -2   1  17    1.17    2.56
   2   1 -17    4.31    1.74
   2   1 -16   19.29    2.50
  -2   1  16   16.99    2.60
  -2   1  15   23.02    2.98
   2   1 -15   20.93    2.60
  -2   1  15   23.93    2.98
  -2   1  14  183.62    9.48
   2   1 -14  183.67    9.33
   2  -1 -14  182.70    9.04
  -2   1  14  166.80    9.29
  -2   1  14  184.23    9.24
  -2   1  13  781.06   34.25
   2  -1 -13  748.13   33.85
   2   1 -13  774.73   34.11
  -2   1  13  745.32   34.03
  -2   1  13  752.20   34.16
  -2   1  12  393.30   18.12
  -2  -1  12  378.99   17.91
   2   1 -12  392.44   18.01
   2  -1 -12  411.42   17.89
  -2   1  12  382.05   18.02
  -2   1  12  369.70   17.91
  -2  -1  11    9.40    1.99
  -2   1  11    8.41    1.88
  -2  -1  11    8.16    1.81
  -2   1  11    9.99    1.92
   2   1 -11    7.74    1.77
  -2  -1  10 1373.73   60.79
  -2   1  10 1391.79   60.68
  -2  -1  10 1352.99   60.35
  -2  -1  10 1387.33   60.94
  -2  -1  10 1387.71   60.59
  -2   1  10 1410.83   60.72
   2   1 -10 1361.20   60.62
   2  -1 -10 1417.89   60.51
  -2   1   9    1.88    1.40
  -2  -1   9    1.55    1.96
  -2   1   9    0.92    1.73
  -2  -1   9    2.88    1.72
   2  -1  -9    0.45    1.62
   2   1  -9    2.57    1.84
  -2  -1   9    1.78    1.33
  -2   1   9    1.61    1.68
  -2   1   8   13.86    1.70
  -2  -1   8   10.06    1.92
  -2   1   8   13.25    2.15
   2   1  -8   12.58    2.13
   2  -1  -8   10.67    1.82
  -2  -1   8   14.51    1.64
  -2   1   8   10.64    2.00
  -2   1   7    1.33    1.04
  -2   1   7    2.50    1.28
  -2  -1   7    0.32    1.58
  -2   1   7    2.04    1.44
  -2  -1   7    2.05    1.07
  -2   1   7    2.00    1.55
  -2   1   7    0.88    0.70
  -2   1   7    1.40    0.70
   2  -1  -7    1.21    1.19
   2   1  -7    1.26    1.46
  -2   1   6   32.25    2.22
  -2  -1   6   33.94    1.97
  -2   1   6   34.51    2.08
  -2  -1   6   34.89    2.34
  -2   1   6   33.03    2.24
   2  -1  -6   33.74    2.03
   2   1  -6   33.20    2.19
  -2   1   6   33.23    1.84
   2   1  -5   40.70    2.33
  -2   1   5   36.30    2.24
  -2  -1   5   38.28    2.39
  -2   1   5   37.72    2.10
  -2  -1   5   39.93    2.39
  -2   1   5   40.98    2.32
   2   1  -5   38.33    2.22
  -2   1   5   35.54    1.99
   2  -1  -5   35.66    2.05
  -2   1   4 2341.47  105.43
   2   1  -4 2591.22  105.61
  -2   1   4 2401.44  105.46
  -2   1   4 2546.08  105.48
   2  -1  -4 2396.53  105.42
   2   1  -4 2390.52  105.54
  -2  -1   4 2485.27  105.64
  -2  -1   4 2477.60  105.64
  -2   1   4 2385.43  105.69
  -2   1   4 2470.21  105.44
   2   1  -3   77.65    3.74
  -2  -1   3   74.41    3.82
  -2   1   3   79.52    3.91
  -2  -1   3   79.27    3.80
  -2   1   3   78.70    3.58
  -2   1   3   79.10    3.54
  -2   1   3   76.46    3.49
   2   1  -3   72.08    3.67
   2  -1  -3   76.06    3.53
  -2   1   3   75.39    3.64
  -2   1   3   75.08    3.58
  -2  -1   2  109.25    5.07
  -2   1   2  112.62    4.96
  -2  -1   2  115.62    5.08
  -2   1   2  110.75    4.89
  -2   1   2  104.11    5.12
  -2   1   2  107.13    4.85
  -2   1   2  109.86    4.91
   2   1  -2  110.65    5.00
  -2  -1   1  160.15    6.97
  -2   1   1  157.13    6.85
  -2  -1   1  160.27    6.97
  -2   1   1  147.77    6.85
  -2   1   1  168.87    6.96
  -2   1   1  159.02    7.03
   2   1  -1  154.02    6.90
  -2  -1   1  167.04    7.00
   2  -1  -1  142.00    6.86
  -2  -1   1  178.42    6.89
   2   1  -1  157.09    6.93
  -2   1   0  152.67    6.81
  -2   1   0  154.27    6.86
   2   1   0  150.27    6.82
   2   1   0  158.30    6.80
  -2  -1   0  151.76    6.83
  -2  -1   0  153.60    6.82
  -2  -1   0  183.09    6.87
  -2   1   0  152.94    6.80
  -2  -1  -1  227.62    9.97
   2  -1   1  220.12   10.15
  -2  -1  -1  241.20    9.99
  -2  -1  -1  231.34    9.98
  -2   1  -1  215.31   10.02
   2   1   1  234.60   10.03
   2   1   1  227.81   10.02
  -2  -1  -2  988.30   42.02
   2  -1   2  975.09   42.23
   2   1   2 1013.16   42.10
  -2   1  -2  987.38   42.09
   2   1   2  992.80   41.95
   2   1   2  973.61   42.07
  -2   1  -2  921.55   41.93
   2   1   2 1026.54   42.09
   2   1   2  973.39   42.13
   2  -1   3  648.48   29.76
   2   1   3  614.20   29.63
  -2  -1  -3  650.03   29.54
   2   1   3  734.09   29.42
   2   1   3  676.08   29.66
   2   1   3  647.25   29.60
   2   1   3  688.58   29.65
   2   1   3  663.36   29.67
  -2  -1  -4 2647.79  117.14
   2   1   4 2758.88  117.24
   2   1   4 2764.21  117.28
   2   1   4 2674.00  117.31
   2  -1   4 2671.39  117.07
   2   1   4 2828.27  117.26
   2   1   4 2752.76  117.27
   2  -1   4 2679.85  117.39
  -2  -1  -5  110.95    5.40
   2   1   5  115.98    5.49
   2   1   5  117.71    5.47
   2   1   5  115.65    5.60
   2  -1   5  117.91    5.28
   2   1   5  114.22    5.49
   2  -1   5  120.26    5.71
   2   1   5  116.66    5.52
  -2  -1  -6  702.03   32.07
   2  -1   6  724.66   31.98
   2   1   6  709.41   32.14
   2   1   6  743.73   32.21
   2   1   6  714.22   32.30
   2   1   6  786.90   32.22
   2  -1   6  765.73   32.01
   2  -1   6  742.29   32.41
   2   1   6  732.13   32.22
   2  -1   7    3.24    1.89
   2   1   7    3.48    1.54
   2   1   7    3.72    1.34
   2   1   7    2.44    1.26
   2  -1   7    3.01    0.97
   2   1   7    4.24    1.57
   2  -1   7    3.52    1.06
   2   1   7    3.89    1.35
  -2   1  -7    3.79    1.77
   2   1   8  275.31   11.91
   2  -1   8  263.85   12.17
   2   1   8  260.60   11.73
   2   1   8  251.84   11.73
   2  -1   8  233.80   11.46
   2   1   8  265.95   11.98
   2  -1   8  252.54   11.51
  -2   1  -8  255.92   12.06
   2   1   9   46.63    3.29
   2  -1   9   48.94    3.64
   2   1   9   48.36    3.10
   2  -1   9   48.82    2.85
   2   1   9   46.51    3.11
  -2  -1  -9   48.89    3.39
   2  -1   9   51.82    2.90
   2   1   9   45.98    3.07
  -2   1  -9   50.24    3.62
  -2  -1  -9   45.93    3.44
   2   1  10  270.70   12.76
   2  -1  10  276.71   13.13
   2   1  10  257.80   12.56
  -2  -1 -10  283.93   12.65
   2   1  10  275.75   12.66
  -2  -1 -10  267.15   12.93
   2  -1  11    0.14    1.89
   2   1  11    1.56    1.41
  -2  -1 -11    2.30    2.03
   2   1  11    1.73    1.43
  -2   1 -11    0.54    1.79
   2  -1  12   70.30    4.81
   2   1  12   67.72    4.10
   2   1  12   69.86    4.21
  -2   1 -12   60.50    4.58
  -2  -1 -12   69.20    4.54
  -2   1 -12   72.56    4.65
  -2  -1 -12   76.76    4.41
   2  -1  13   40.93    3.84
  -2   1 -13   44.88    3.81
  -2  -1 -13   45.46    3.52
  -2   1 -13   41.36    3.76
  -2  -1 -13   40.85    3.43
   2   1  13   40.29    3.47
  -2  -1 -14   29.03    3.11
  -2   1 -14   32.99    3.55
  -2  -1 -14   27.88    3.07
  -2   1 -14   27.98    3.25
   2   1  14   21.68    2.99
  -2  -1 -15  126.64    6.66
  -2   1 -15  135.12    7.12
  -2   1 -15  113.73    7.02
  -2  -1 -15  125.42    6.98
   2   1  15  109.59    6.80
   2   1  15  105.65    6.47
  -2  -1 -16   24.21    2.90
  -2   1 -16   30.97    3.59
   2   1  16   23.56    2.63
  -2  -1 -16   23.40    2.89
  -2   1 -16   21.40    3.10
   2  -1  16   18.98    2.89
   2   1  16   21.99    3.03
   2   1  17    9.76    2.12
  -2   1 -17   10.23    2.38
   2   1  17    7.83    2.30
  -2   1 -18    0.16    1.89
  -2   1 -18    2.67    2.33
  -2   1 -19    0.30    1.96
  -2   1 -19    1.62    1.64
   2   1  19    0.67    1.76
  -2   1 -20   11.36    1.88
  -2   1 -20   10.15    1.88
  -2   1 -20    9.42    1.68
  -2   1 -21   56.52    3.11
  -2   1 -21   52.93    3.10
  -2   2  21   -0.32    1.43
  -2  -2  21    1.52    1.26
   2   2 -21    1.68    0.79
   2   2 -21    0.28    0.80
   2   2 -20   36.40    2.78
  -2  -2  20   27.52    2.73
  -2   2  20   27.77    2.78
   2   2 -20   35.86    2.32
   2   2 -20   33.23    2.38
   2   2 -19   -1.60    2.26
  -2  -2  19   -1.94    2.05
  -2   2  19   -0.26    1.99
   2   2 -19    0.40    1.30
   2   2 -19   -1.76    1.44
   2   2 -18    2.28    2.66
   2   2 -18    6.63    1.78
  -2   2  17  178.77    9.65
   2   2 -17  201.93    9.91
  -2   2  17  190.01    9.77
  -2   2  17  168.61    9.76
   2   2 -17  196.76    9.58
  -2   2  16   52.60    4.47
  -2   2  16   48.67    4.17
   2   2 -16   60.31    4.12
  -2   2  16   53.48    4.16
  -2   2  15  153.63    8.41
  -2   2  15  140.10    8.35
   2   2 -15  159.53    8.27
  -2   2  15  153.02    8.20
  -2   2  15  151.95    8.32
  -2  -2  14   17.98    2.94
  -2   2  14   14.44    2.64
   2   2 -14   22.42    2.72
  -2   2  14   18.60    2.70
  -2   2  14   14.85    2.44
  -2  -2  13   74.81    5.28
  -2   2  13   80.97    5.01
   2   2 -13   82.15    4.90
  -2   2  13   67.21    4.82
  -2   2  13   74.42    4.84
  -2  -2  12    4.18    2.07
  -2   2  12    3.53    1.79
  -2   2  12    6.52    1.99
   2   2 -12    6.26    1.96
  -2   2  11  245.69   12.28
  -2  -2  11  261.48   12.81
  -2   2  11  256.51   12.37
  -2   2  11  255.64   11.79
   2   2 -11  257.73   12.25
  -2  -2  10   56.61    4.18
  -2   2  10   60.59    3.90
  -2  -2  10   64.26    4.28
  -2   2  10   59.28    3.89
  -2   2  10   56.39    3.30
  -2  -2  10   55.33    3.54
   2  -2 -10   57.32    3.39
  -2   2   9  192.82    9.12
  -2  -2   9  181.07    9.36
  -2   2   9  184.88    9.05
  -2   2   9  180.85    8.55
   2   2  -9  181.74    8.99
   2  -2  -9  183.05    8.66
  -2   2   8  455.20   20.35
  -2  -2   8  435.91   19.81
  -2  -2   8  465.94   20.57
  -2   2   8  448.05   19.85
  -2   2   8  446.28   20.31
  -2   2   8  451.29   19.89
  -2   2   8  454.03   19.90
   2  -2  -8  459.12   19.99
   2   2  -8  440.38   20.25
  -2  -2   7  156.92    7.29
  -2   2   7  162.42    7.83
  -2   2   7  169.37    8.21
  -2   2   7  151.22    7.35
  -2   2   7  157.29    7.39
   2   2  -7  157.71    7.72
   2  -2  -7  163.06    7.42
  -2   2   7  167.39    7.46
  -2   2   6   79.70    4.11
  -2  -2   6   79.81    3.95
  -2   2   6   85.00    4.47
  -2  -2   6   87.61    4.60
  -2   2   6   80.65    4.70
  -2   2   6   88.04    4.14
  -2   2   6   87.63    4.44
  -2   2   6   83.21    4.05
   2   2  -6   81.09    4.35
   2  -2  -6   84.38    4.06
  -2   2   6   92.18    4.23
  -2   2   5 1265.49   58.64
  -2  -2   5 1365.27   58.51
  -2   2   5 1341.34   58.88
  -2  -2   5 1359.29   58.97
  -2   2   5 1330.38   59.03
  -2  -2   5 1329.79   58.95
  -2   2   5 1362.30   58.57
  -2   2   5 1430.76   58.70
  -2   2   5 1348.23   58.85
   2  -2  -5 1348.15   58.54
  -2   2   5 1365.35   58.72
  -2   2   5 1387.48   58.76
   2   2  -5 1336.95   58.79
   2   2  -4 3209.25  134.20
  -2   2   4 3079.06  134.03
  -2   2   4 3005.70  134.19
  -2   2   4 3117.18  134.03
  -2  -2   4 3052.09  134.24
  -2  -2   4 3153.04  134.27
  -2   2   4 3024.03  134.30
  -2   2   4 3274.19  134.07
  -2   2   4 2934.22  134.14
  -2   2   4 3321.91  133.95
  -2   2   4 3097.67  134.04
   2  -2  -4 3018.87  133.86
  -2   2   4 3109.27  134.14
   2   2  -4 3014.69  134.11
   2   2  -3  447.28   19.89
  -2   2   3  444.67   19.78
  -2   2   3  460.73   19.79
  -2   2   3  423.10   19.98
  -2  -2   3  461.59   19.96
  -2  -2   3  463.10   19.98
  -2   2   3  456.46   19.82
  -2   2   3  451.40   19.87
  -2   2   3  461.21   19.67
  -2   2   3  458.02   19.90
   2   2  -3  443.34   19.82
  -2   2   3  443.15   19.75
   2   2  -2  144.38    6.78
  -2  -2   2  149.32    6.83
   2  -2  -2  145.50    6.46
  -2   2   2  148.11    6.72
  -2   2   2  143.53    6.71
  -2   2   2  140.46    6.88
  -2  -2   2  156.79    6.87
  -2   2   2  150.92    6.76
  -2   2   2  156.67    6.62
  -2   2   2  150.22    6.79
   2   2  -2  149.45    6.72
   2   2  -2  153.41    6.59
  -2   2   2  145.38    6.87
  -2   2   1  490.72   21.74
  -2  -2   1  516.03   21.96
  -2  -2   1  507.93   21.96
  -2   2   1  493.35   21.72
  -2   2   1  519.28   21.95
  -2   2   1  496.95   21.77
  -2   2   1  510.04   22.02
  -2  -2   1  527.61   21.99
  -2   2   1  513.25   21.93
  -2   2   1  521.85   21.88
  -2   2   1  523.66   22.09
   2   2  -1  514.58   21.89
   2   2  -1  517.98   21.91
   2  -2   0  756.41   32.82
  -2   2   0  775.40   32.65
  -2  -2   0  749.18   32.73
  -2  -2   0  733.24   32.72
  -2   2   0  767.79   32.64
  -2   2   0  779.63   32.79
  -2   2   0  751.20   32.79
   2   2   0  745.52   32.64
  -2   2   0  780.95   32.72
   2   2   0  699.66   32.70
   2   2   0  779.13   32.81
   2  -2   1 1768.01   77.96
  -2  -2  -1 1862.95   77.74
  -2  -2  -1 1913.36   77.75
  -2   2  -1 1721.14   77.78
  -2  -2  -1 1862.87   77.72
   2   2   1 1762.67   77.72
   2   2   1 1943.84   77.87
   2   2   1 1760.37   77.82
  -2   2  -1 1709.50   77.70
   2   2   1 1781.52   77.91
   2   2   1 1782.11   77.82
   2  -2   2 2122.11   93.25
  -2  -2  -2 2140.12   92.92
  -2   2  -2 2079.24   93.05
  -2  -2  -2 2167.08   92.95
  -2  -2  -2 2128.98   92.94
   2   2   2 2247.19   93.16
   2   2   2 2216.18   93.14
   2   2   2 2160.99   93.00
   2   2   2 2125.85   93.07
   2   2   2 2269.48   93.11
   2   2   2 2178.24   93.09
   2   2   2 2194.96   93.20
   2   2   2 2068.86   93.15
  -2  -2  -3 1058.39   45.71
   2  -2   3 1045.69   46.09
   2   2   3 1093.74   45.94
   2   2   3 1017.12   45.74
   2   2   3 1054.42   45.95
   2  -2   3 1052.66   46.07
   2   2   3 1037.70   45.86
   2   2   3 1103.94   45.91
   2   2   3 1049.01   45.91
   2   2   3 1114.40   45.95
   2   2   3 1053.97   46.02
   2  -2   4   60.93    3.38
   2   2   4   63.75    2.92
  -2  -2  -4   59.33    2.95
   2   2   4   64.33    3.21
   2   2   4   59.98    2.87
   2   2   4   62.99    3.19
   2   2   4   56.17    3.27
   2   2   4   66.69    3.21
   2   2   4   64.25    3.16
   2   2   4   60.22    3.11
   2   2   4   61.49    3.13
   2   2   5   43.80    2.23
   2  -2   5   40.81    2.79
  -2  -2  -5   45.28    2.32
   2   2   5   45.15    2.54
   2   2   5   41.53    2.48
   2   2   5   42.61    2.70
   2  -2   5   42.30    2.04
   2   2   5   43.58    2.51
   2   2   5   40.94    2.45
  -2   2  -5   43.75    2.67
   2   2   6  208.28   10.48
   2  -2   6  238.41   11.04
  -2  -2  -6  240.41   10.52
   2   2   6  248.28   10.77
   2   2   6  237.72   10.72
   2   2   6  238.14   10.99
   2   2   6  248.41   10.76
   2  -2   6  233.84   10.33
   2   2   6  233.85   10.69
  -2   2  -6  233.01   10.92
   2   2   7  117.26    6.04
   2  -2   7  127.77    6.68
  -2  -2  -7  129.73    6.11
   2   2   7  130.39    6.29
   2   2   7  128.81    6.26
   2   2   7  115.66    6.51
   2  -2   7  129.46    5.82
   2   2   7  122.35    6.32
  -2   2  -7  135.06    6.65
   2  -2   8  539.25   23.50
   2   2   8  466.08   22.83
   2   2   8  522.08   23.07
   2   2   8  522.93   23.10
   2   2   8  521.08   23.44
   2  -2   8  518.13   22.65
   2   2   8  523.40   23.10
   2   2   8  512.04   22.96
   2   2   8  550.00   23.11
  -2   2  -8  534.26   23.35
   2  -2   9   17.57    2.79
  -2  -2  -9   17.29    2.17
   2   2   9   17.30    2.02
   2   2   9   18.95    2.16
   2   2   9   15.14    2.42
   2   2   9   15.36    1.80
   2   2   9   18.05    2.18
   2   2   9   16.36    2.36
  -2   2  -9   16.68    2.40
  -2  -2  -9   19.48    2.30
   2  -2  10  722.95   32.82
  -2  -2 -10  736.23   32.13
   2   2  10  709.92   32.32
   2   2  10  732.91   32.40
   2   2  10  716.73   32.75
   2   2  10  747.69   32.42
   2   2  10  734.62   32.42
  -2  -2 -10  721.32   32.49
   2   2  11   18.21    2.13
  -2  -2 -11   18.56    2.18
   2   2  11   18.78    2.36
   2   2  11   20.81    2.21
  -2   2 -11   20.16    2.51
   2  -2  12   14.12    2.60
   2   2  12   10.85    1.91
  -2   2 -12   14.53    2.76
  -2  -2 -12   13.36    2.13
   2   2  12   12.85    1.97
   2   2  12   10.83    2.14
  -2   2 -12   10.96    2.27
   2   2  12   12.87    1.87
  -2  -2 -12   12.14    2.10
   2  -2  13   96.27    6.36
   2   2  13   94.36    5.57
  -2   2 -13   99.60    6.05
  -2  -2 -13  102.13    5.45
   2   2  13   97.58    5.52
   2   2  13   91.98    5.76
  -2  -2 -13   94.04    5.71
  -2   2 -13  108.49    6.18
   2  -2  14  116.31    7.59
   2   2  14  120.07    6.77
  -2   2 -14  141.54    7.40
   2   2  14  117.21    7.03
   2   2  14  130.38    6.83
  -2   2 -14  132.58    7.51
   2  -2  15    3.97    2.69
   2   2  15    0.13    1.86
   2   2  15    0.15    2.33
  -2   2 -15    0.37    2.45
   2   2  15    3.41    1.93
   2   2  16  176.90    9.19
   2   2  16  169.30    9.43
  -2   2 -16  189.81    9.90
  -2   2 -16  201.60    9.78
   2   2  17  184.16    9.21
   2   2  17  160.96    9.32
  -2   2 -17  185.27    9.80
   2   2  18   18.23    2.45
  -2   2 -18   14.77    2.54
  -2   2 -18   19.82    2.81
  -2   2 -19   46.02    3.29
  -2   2 -19   46.25    3.31
  -2   2 -20    0.24    1.63
   2   2  20    1.74    1.46
  -2   2 -20   -1.33    1.47
  -2   2 -21   47.22    2.83
  -2   3  21    0.65    1.28
   2   3 -21    0.95    0.78
   2   3 -21    1.05    0.83
   2   3 -20   73.86    4.18
   2   3 -20   72.32    3.98
   2   3 -20   80.86    4.03
   2   3 -19   52.70    3.52
  -2   3  19   37.01    3.16
   2   3 -19   46.17    3.06
  -2  -3  19   35.35    3.39
  -2   3  19   43.89    3.46
   2   3 -19   51.46    3.13
  -2   3  18    2.83    1.80
   2   3 -18    3.40    2.46
  -2   3  18    3.45    2.22
   2   3 -18    1.80    1.61
  -2   3  17   23.78    3.07
  -2   3  17   26.13    2.90
   2   3 -17   23.03    3.29
  -2   3  16   71.43    5.02
  -2   3  16   69.86    4.90
   2   3 -16   77.90    4.84
  -2   3  16   66.57    4.90
  -2  -3  15    0.23    2.56
  -2   3  15    0.62    2.40
   2   3 -15    1.95    2.00
  -2   3  15    2.02    2.13
  -2   3  15    3.20    2.06
  -2  -3  14  320.56   15.74
  -2   3  14  305.84   15.15
  -2   3  14  308.22   15.00
   2   3 -14  319.05   14.98
  -2   3  14  306.27   15.05
  -2   3  14  302.11   15.11
  -2  -3  13   90.10    6.04
  -2   3  13   82.01    5.29
  -2   3  13   86.27    5.45
  -2   3  13   79.53    5.36
  -2   3  13   82.45    5.42
   2   3 -13   89.69    5.24
  -2  -3  12  123.57    7.41
  -2   3  12  126.50    6.98
  -2   3  12  130.11    6.94
  -2  -3  12  117.50    7.46
  -2   3  12  123.11    6.93
  -2   3  12  113.40    6.72
   2   3 -12  129.07    6.80
  -2  -3  11    8.19    2.47
  -2  -3  11    5.36    2.25
  -2   3  11    9.12    2.07
   2   3 -11    7.04    1.77
  -2   3  11   10.08    1.51
  -2   3  11    8.76    1.94
  -2   3  11    6.66    1.99
  -2  -3  10    1.63    2.06
  -2   3  10   -0.94    1.71
  -2   3  10    0.48    1.75
  -2   3  10    1.08    1.14
   2   3 -10    1.98    1.68
  -2   3   9   69.73    4.68
  -2   3   9   81.48    4.74
  -2  -3   9   79.77    5.14
  -2   3   9   77.13    4.16
  -2   3   9   82.97    4.17
  -2   3   9   77.18    4.74
  -2   3   9   81.23    4.23
  -2   3   8  152.66    7.83
  -2   3   8  152.08    8.23
  -2  -3   8  154.97    8.17
  -2   3   8  150.96    7.40
  -2   3   8  165.26    7.36
  -2   3   8  157.71    7.87
   2   3  -8  144.51    7.73
  -2   3   8  157.85    7.49
  -2   3   7  195.24    9.97
  -2   3   7  223.16   10.44
  -2   3   7  224.82   10.77
  -2  -3   7  213.56   10.64
  -2   3   7  223.85   10.07
  -2   3   7  228.54   10.42
  -2   3   7  214.20   10.15
  -2   3   7  230.10   10.19
   2   3  -7  216.04   10.31
  -2   3   6  207.50   10.25
  -2   3   6  193.64    9.88
  -2   3   6  209.97   10.53
  -2   3   6  232.04   10.05
  -2   3   6  236.40    9.85
  -2   3   6  224.17   10.12
   2   3  -6  215.79   10.10
  -2   3   6  210.89   10.03
  -2   3   5  164.37    7.78
  -2   3   5  153.32    7.50
  -2   3   5  159.69    7.52
  -2   3   5  169.26    8.04
  -2  -3   5  158.18    7.83
  -2  -3   5  164.50    7.90
  -2   3   5  162.14    7.72
  -2   3   5  167.21    7.61
  -2   3   5  170.83    7.40
  -2   3   5  154.51    7.55
   2   3  -5  164.52    7.63
  -2   3   5  158.13    7.66
   2  -3  -4  505.36   22.80
  -2   3   4  555.56   23.37
  -2   3   4  536.06   23.17
  -2   3   4  524.22   23.16
  -2  -3   4  543.91   23.41
  -2   3   4  545.99   23.49
  -2  -3   4  552.49   23.46
  -2   3   4  537.31   23.29
  -2   3   4  559.11   23.26
  -2   3   4  534.57   23.17
  -2   3   4  570.30   23.05
   2   3  -4  535.28   23.22
   2   3  -4  504.24   22.89
  -2   3   4  551.77   23.35
  -2   3   4  513.97   23.15
   2   3  -3   94.44    4.38
   2  -3  -3   83.93    3.82
  -2   3   3   86.01    4.21
  -2   3   3   91.13    4.39
  -2   3   3   91.93    4.25
  -2  -3   3   92.00    4.50
  -2  -3   3   92.57    4.46
  -2   3   3   91.62    4.53
  -2   3   3   92.36    4.11
  -2   3   3   91.25    4.32
  -2   3   3   88.90    4.22
  -2   3   3   93.27    4.33
   2   3  -3   89.31    4.24
  -2   3   3   87.28    4.20
  -2   3   3   91.45    4.43
   2   3  -3   86.57    4.05
  -2  -3   2  430.76   18.01
   2   3  -2  417.76   17.88
   2  -3  -2  382.92   17.50
  -2  -3   2  398.10   17.85
  -2   3   2  411.76   17.90
  -2   3   2  406.18   17.82
  -2   3   2  413.82   17.81
  -2   3   2  409.14   17.98
  -2  -3   2  414.28   17.93
  -2   3   2  412.07   17.74
  -2   3   2  405.10   17.89
  -2   3   2  450.72   17.74
   2   3  -2  403.00   17.76
  -2   3   2  388.88   17.82
   2   3  -2  401.11   17.72
  -2   3   2  419.66   18.01
   2   3  -2  408.96   17.76
   2   3  -1  160.92    7.23
   2  -3  -1  155.80    7.12
  -2  -3   1  161.20    7.23
  -2   3   1  161.65    7.21
  -2  -3   1  159.92    7.25
   2   3  -1  144.32    7.00
  -2   3   1  169.60    7.34
  -2   3   1  160.44    7.18
  -2   3   1  170.01    7.30
  -2   3   1  160.74    7.09
  -2   3   1  167.25    7.45
   2   3  -1  154.23    7.06
   2   3  -1  161.16    7.19
   2  -3   0  884.72   38.35
  -2   3   0  903.84   38.09
  -2  -3   0  908.83   38.26
  -2  -3   0  916.05   38.26
  -2   3   0  894.18   38.32
  -2  -3   0  923.16   38.30
   2   3   0  847.37   38.08
  -2   3   0  915.65   38.41
  -2   3   0  931.83   38.23
  -2   3   0  810.74   38.15
   2   3   0  826.15   38.21
  -2   3   0  913.50   38.51
  -2   3   0  907.76   38.35
   2   3   0  880.14   38.36
   2  -3   1  457.74   19.80
  -2   3  -1  450.35   19.52
  -2  -3  -1  430.46   19.51
  -2  -3  -1  439.25   19.52
   2   3   1  457.11   19.71
   2   3   1  443.18   19.43
   2  -3   1  441.25   19.71
   2   3   1  507.42   19.69
  -2   3  -1  470.97   19.73
   2   3   1  423.12   19.58
  -2   3  -1  460.05   19.83
  -2   3  -1  459.79   19.64
   2   3   1  452.79   19.75
  -2   3  -1  444.56   19.61
   2  -3   2   15.92    1.54
  -2  -3  -2   16.21    0.92
  -2  -3  -2   16.61    0.93
  -2   3  -2   15.95    1.26
  -2  -3  -2   19.77    0.98
   2   3   2   13.95    1.27
   2   3   2   15.21    1.23
   2  -3   2   14.69    1.38
   2   3   2   15.30    0.94
   2   3   2   16.17    1.18
  -2   3  -2   16.39    1.17
   2   3   2   16.50    1.31
   2   3   2   16.24    1.43
  -2   3  -2   15.67    1.28
   2   3   2   14.39    1.28
   2   3   2   14.72    1.21
   2  -3   3  266.47   12.49
  -2  -3  -3  275.39   11.96
  -2  -3  -3  273.79   11.98
   2   3   3  257.87   12.11
   2   3   3  278.37   12.30
   2   3   3  285.02   12.34
   2  -3   3  267.00   12.44
  -2   3  -3  270.44   12.15
   2   3   3  292.55   12.23
   2   3   3  289.03   12.26
   2   3   3  281.29   12.26
  -2   3  -3  264.05   12.32
   2   3   3  277.31   12.44
   2   3   3  272.02   12.31
   2  -3   4   37.02    2.58
  -2  -3  -4   37.86    1.81
  -2  -3  -4   38.86    1.87
  -2  -3  -4   38.62    1.84
   2   3   4   37.46    2.30
   2   3   4   34.44    2.27
   2   3   4   36.44    1.97
   2   3   4   32.97    1.96
   2  -3   4   37.98    2.51
   2   3   4   37.29    2.24
   2   3   4   39.25    2.16
   2   3   4   37.41    2.23
  -2   3  -4   34.75    2.36
   2   3   4   35.75    2.52
   2   3   4   37.09    2.25
   2  -3   5    4.09    1.66
   2  -3   5    5.06    1.49
  -2  -3  -5    5.20    0.88
   2   3   5    4.02    1.31
   2   3   5    3.79    0.76
   2   3   5    4.47    0.79
   2   3   5    3.42    1.29
   2   3   5    4.37    1.61
   2   3   5    5.33    1.40
   2   3   5    5.48    1.48
  -2   3  -5    3.65    1.44
   2   3   5    3.54    1.05
   2   3   5    3.56    1.09
   2   3   5    3.78    1.23
   2  -3   6   46.00    3.68
  -2  -3  -6   53.58    2.83
   2   3   6   56.91    2.76
   2   3   6   51.60    3.32
   2   3   6   53.21    3.30
   2   3   6   54.60    2.75
   2   3   6   55.33    3.75
   2   3   6   52.32    3.27
   2   3   6   52.55    3.31
   2   3   6   53.40    3.13
  -2   3  -6   51.74    3.54
   2  -3   7   64.85    4.57
  -2  -3  -7   67.91    3.61
   2   3   7   71.83    4.09
   2   3   7   69.16    3.45
   2   3   7   69.38    4.11
   2   3   7   70.64    4.64
   2   3   7   74.09    3.89
   2   3   7   69.39    4.00
   2   3   7   70.20    4.10
   2   3   7   69.49    4.14
  -2   3  -7   70.18    4.37
   2  -3   8    1.57    2.14
  -2  -3  -8    3.03    1.52
   2   3   8    1.74    1.73
   2   3   8    2.21    1.71
   2   3   8    2.09    2.31
   2   3   8    2.15    1.56
   2   3   8    2.31    1.86
   2   3   8    0.70    1.86
   2   3   8    1.56    1.40
  -2   3  -8    1.54    2.02
   2  -3   9   21.13    2.81
   2   3   9   18.85    2.17
   2   3   9   17.41    2.06
   2   3   9   20.44    2.67
  -2  -3  -9   17.22    2.01
   2   3   9   19.60    2.06
   2   3   9   18.31    1.98
   2   3   9   17.19    2.26
   2   3   9   20.18    2.39
   2   3  10   33.28    2.80
   2   3  10   37.65    2.71
   2   3  10   34.13    2.58
   2   3  10   36.39    2.93
  -2   3 -10   34.04    3.01
   2  -3  11    4.37    2.28
   2   3  11    6.42    1.71
   2   3  11    4.27    2.10
   2   3  11    4.86    1.79
   2   3  11    7.29    1.94
  -2   3 -11    5.91    2.00
   2   3  11    5.43    1.64
   2  -3  12   71.52    5.24
   2   3  12   68.65    4.38
  -2   3 -12   77.27    4.79
   2   3  12   71.20    4.51
   2   3  12   70.23    4.22
  -2   3 -12   59.60    4.69
   2  -3  13   35.07    4.12
   2   3  13   38.07    3.22
  -2   3 -13   46.16    3.97
   2   3  13   42.86    3.63
   2   3  13   44.16    3.16
  -2   3 -13   38.07    3.77
   2  -3  14   -1.86    2.97
   2   3  14    0.98    1.84
  -2   3 -14    3.05    2.97
   2   3  14    1.26    2.35
  -2   3 -14   -1.42    2.46
   2   3  14    0.71    1.65
   2  -3  15   32.03    4.15
   2   3  15   39.32    3.54
  -2   3 -15   41.04    3.83
   2  -3  16    8.50    3.07
  -2   3 -16   11.16    3.15
   2   3  16    8.26    2.39
  -2   3 -16    8.17    2.60
   2   3  16   11.07    2.00
   2   3  16    7.39    2.02
  -2   3 -17   13.91    2.95
   2   3  17   10.52    1.98
   2   3  17   13.54    2.41
  -2   3 -18   32.49    3.21
   2   3  18   27.92    2.96
  -2   3 -19   19.34    2.33
  -2   3 -19   17.95    2.18
   2   3  19   15.64    2.17
  -2   3 -20   10.00    1.78
  -2   3 -20   10.80    1.66
   2   3  20    9.15    1.59
  -2   3 -21   19.35    1.63
  -2   3 -21   23.32    1.67
   2   4 -21    3.10    0.77
  -2   4  21    3.11    1.22
   2   4 -21    2.65    0.76
  -2   4  20   11.92    1.62
   2   4 -20   14.75    1.48
  -2   4  20   13.65    1.89
   2   4 -20   17.50    1.53
   2   4 -19   49.20    3.34
  -2   4  19   39.61    3.21
  -2   4  19   44.55    3.38
   2   4 -19   50.31    3.12
   2   4 -19   51.92    3.13
   2   4 -18    0.11    2.23
  -2   4  18    4.82    2.05
   2   4 -18   -0.11    1.53
  -2   4  17   69.00    4.88
   2   4 -17   75.43    5.10
   2   4 -17   84.27    4.81
  -2  -4  16  152.17    9.23
  -2   4  16  153.56    8.48
   2   4 -16  160.88    8.44
  -2   4  16  153.66    8.35
   2   4 -16  157.88    8.25
  -2  -4  15   47.60    4.72
  -2   4  15   44.25    3.93
  -2   4  15   41.77    4.00
   2   4 -15   52.22    3.79
  -2   4  15   45.53    3.95
  -2   4  15   48.87    4.00
  -2  -4  14  272.98   14.03
  -2   4  14  250.38   13.01
  -2   4  14  259.26   13.27
   2   4 -14  277.67   13.06
  -2   4  14  265.52   13.20
  -2   4  14  266.44   13.29
  -2  -4  13   82.16    6.26
  -2   4  13   86.75    5.54
  -2   4  13  100.36    5.86
   2   4 -13   97.65    5.65
  -2   4  13   88.43    5.66
  -2   4  13   86.72    5.64
  -2  -4  12    9.60    3.09
  -2  -4  12    8.58    2.71
  -2   4  12    6.67    2.11
  -2   4  12   11.00    2.36
  -2   4  12   10.14    2.39
  -2   4  12   10.17    2.36
   2   4 -12    7.14    2.06
  -2  -4  11  123.61    7.13
  -2   4  11  108.11    6.58
  -2   4  11  109.82    6.51
  -2  -4  11  113.97    7.19
  -2   4  11  120.96    6.64
  -2   4  11  123.14    5.92
  -2   4  11  109.82    6.35
   2   4 -11  114.97    6.39
  -2  -4  10   81.65    5.41
  -2   4  10   83.63    5.02
  -2   4  10   88.25    5.04
  -2   4  10   83.27    5.52
  -2  -4  10   80.42    5.50
  -2   4  10   81.91    4.32
  -2   4  10   81.19    4.98
  -2   4  10   73.14    4.80
   2   4 -10   77.41    4.77
  -2  -4   9    1.62    2.05
  -2   4   9    3.33    1.93
  -2   4   9   -0.82    2.16
  -2   4   9    0.95    1.86
  -2   4   9    0.26    1.09
  -2   4   9    1.57    1.28
  -2   4   9   -0.36    1.17
   2   4  -9   -0.10    1.47
  -2   4   8  350.58   16.08
  -2   4   8  346.49   16.14
  -2   4   8  315.44   15.65
  -2  -4   8  340.35   16.44
  -2   4   8  371.05   15.61
  -2   4   8  362.07   16.13
  -2   4   8  349.26   15.80
  -2   4   8  340.02   15.90
  -2   4   8  347.48   15.86
  -2  -4   7   19.07    2.72
  -2   4   7   21.69    1.94
  -2   4   7   21.64    2.40
  -2   4   7   20.33    2.39
  -2   4   7   17.20    3.05
  -2   4   7   18.97    2.44
  -2   4   7   20.19    1.73
  -2   4   7   19.89    2.16
  -2   4   7   23.41    2.44
   2   4  -7   18.64    2.30
  -2   4   7   21.48    2.13
  -2   4   6   39.40    3.16
  -2   4   6   42.20    3.09
  -2   4   6   39.41    2.69
  -2   4   6   40.13    2.71
  -2  -4   6   35.61    3.42
  -2   4   6   37.76    3.58
  -2   4   6   41.53    2.91
  -2   4   6   40.46    2.97
  -2   4   6   44.26    3.12
  -2   4   6   38.89    2.74
   2   4  -6   39.99    2.95
  -2   4   6   40.25    3.02
  -2  -4   5    1.06    1.94
  -2   4   5    1.47    1.73
  -2   4   5    1.42    1.85
  -2   4   5    2.62    1.57
  -2   4   5    2.26    1.49
  -2   4   5    0.79    2.17
  -2   4   5    1.31    1.65
  -2   4   5    1.40    1.55
  -2   4   5    1.79    1.71
  -2   4   5    0.42    1.29
   2   4  -5    0.74    1.55
  -2   4   4 1725.64   74.12
  -2   4   4 1689.13   74.21
  -2   4   4 1680.46   74.02
  -2   4   4 1681.99   74.03
  -2   4   4 1721.51   74.39
  -2  -4   4 1678.23   74.28
  -2   4   4 1735.87   74.14
   2   4  -4 1669.07   73.83
  -2   4   4 1873.17   73.92
  -2   4   4 1757.77   74.15
  -2   4   4 1718.42   73.99
   2   4  -4 1599.48   73.79
  -2   4   4 1667.06   74.02
   2   4  -4 1748.21   74.04
  -2   4   4 1738.00   74.26
  -2   4   3  508.16   23.00
  -2   4   3  523.37   23.02
  -2   4   3  502.56   23.03
  -2   4   3  536.64   23.16
  -2  -4   3  516.35   23.21
  -2  -4   3  538.04   23.28
  -2   4   3  526.12   23.30
  -2   4   3  519.58   23.06
   2   4  -3  509.01   22.92
  -2   4   3  531.27   22.96
  -2   4   3  525.53   23.13
  -2   4   3  558.72   22.92
  -2   4   3  535.30   23.28
   2   4  -3  520.39   22.95
   2   4  -3  500.20   22.88
   2  -4  -2  115.81    5.40
  -2   4   2  119.32    5.67
  -2   4   2  125.78    5.75
  -2   4   2  117.56    5.66
  -2   4   2  111.98    5.61
  -2  -4   2  121.51    5.86
  -2  -4   2  120.28    5.80
  -2   4   2  120.52    5.90
   2   4  -2  119.29    5.63
  -2   4   2  118.60    5.67
  -2   4   2  117.69    5.76
  -2   4   2  126.31    5.55
  -2   4   2  120.78    5.93
   2   4  -2  118.97    5.51
   2   4  -2  114.72    5.58
   2  -4  -1   81.65    4.01
  -2  -4   1   89.09    4.16
  -2   4   1   80.22    4.02
  -2   4   1   81.27    4.13
  -2   4   1   82.85    4.12
  -2  -4   1   90.44    4.23
   2   4  -1   81.88    3.80
  -2   4   1   84.14    4.24
  -2   4   1   85.57    3.95
   2   4  -1   82.63    4.16
  -2   4   1   81.65    4.05
   2   4  -1   84.07    3.88
  -2   4   1   86.61    4.39
  -2   4   1   82.20    4.24
   2   4  -1   84.12    4.12
  -2   4   0  185.97    7.96
   2  -4   0  189.54    8.37
  -2   4   0  182.38    7.92
  -2  -4   0  191.96    8.25
  -2   4   0  180.63    8.24
  -2   4   0  183.32    8.16
  -2   4   0  188.90    8.35
  -2  -4   0  196.87    8.33
   2   4   0  175.45    7.96
  -2   4   0  170.76    8.10
  -2   4   0  197.78    8.44
   2   4   0  176.75    8.40
  -2   4   0  188.93    8.57
  -2   4   0  173.01    8.01
  -2   4   0  183.72    8.38
   2   4   0  188.51    8.40
   2  -4   1  139.04    6.59
  -2  -4  -1  141.03    6.28
  -2   4  -1  135.29    6.18
  -2  -4  -1  141.24    6.28
  -2   4  -1  132.37    6.26
   2   4   1  145.87    6.47
   2  -4   1  134.90    6.46
   2   4   1  137.02    6.08
  -2  -4  -1  142.97    6.34
   2   4   1  135.59    6.32
  -2   4  -1  139.52    6.49
   2   4   1  139.27    6.60
   2   4   1  154.47    6.44
   2   4   1  133.32    6.53
  -2   4  -1  144.46    6.68
  -2   4  -1  132.01    6.27
  -2   4  -1  135.25    6.44
   2  -4   2   77.41    3.95
  -2   4  -2   72.93    3.49
  -2  -4  -2   70.91    3.36
  -2  -4  -2   70.65    3.36
   2   4   2   72.81    3.65
  -2   4  -2   67.18    3.31
   2   4   2   73.52    3.67
  -2  -4  -2   73.80    3.43
   2  -4   2   68.24    3.75
   2   4   2   73.23    3.55
   2   4   2   71.60    3.82
  -2   4  -2   69.61    3.61
   2   4   2   80.78    3.66
  -2   4  -2   72.50    3.58
  -2   4  -2   72.26    3.82
   2   4   2   69.94    3.73
  -2   4  -2   70.62    3.53
   2   4   2   74.15    3.90
   2   4   2   69.52    3.60
   2  -4   3  545.58   24.43
  -2   4  -3  519.96   24.00
  -2  -4  -3  572.98   23.84
  -2  -4  -3  567.81   23.83
   2   4   3  552.79   24.20
   2   4   3  524.78   24.03
   2   4   3  547.78   24.22
   2  -4   3  537.50   24.35
   2   4   3  552.87   24.08
   2   4   3  585.70   24.14
  -2   4  -3  551.13   24.09
   2   4   3  516.23   24.29
   2   4   3  531.64   24.24
  -2   4  -3  520.54   24.22
  -2   4  -3  559.29   24.21
   2   4   3  535.15   24.16
   2   4   3  528.57   24.38
   2  -4   4  705.90   32.82
  -2  -4  -4  777.49   32.08
  -2  -4  -4  800.90   32.13
  -2  -4  -4  768.46   32.12
   2   4   4  730.01   32.56
   2   4   4  682.06   32.34
   2   4   4  685.55   32.34
   2   4   4  721.13   32.59
   2  -4   4  708.55   32.75
   2   4   4  705.94   32.66
   2   4   4  766.93   32.51
   2   4   4  701.11   32.80
  -2   4  -4  719.28   32.60
   2   4   4  693.48   32.58
  -2   4  -4  682.06   32.49
   2   4   4  697.36   32.51
   2  -4   5  282.19   13.25
  -2  -4  -5  287.37   12.27
  -2  -4  -5  278.43   12.30
   2   4   5  289.70   12.93
   2   4   5  293.77   12.89
   2   4   5  262.42   12.53
   2   4   5  263.10   12.54
   2   4   5  282.53   13.21
   2   4   5  273.32   12.93
   2   4   5  308.56   12.74
   2   4   5  292.93   12.81
  -2   4  -5  286.61   12.96
   2   4   5  279.89   12.87
   2   4   5  289.54   12.89
  -2   4  -5  262.58   12.67
   2  -4   6  272.56   13.15
  -2  -4  -6  280.21   12.10
  -2  -4  -6  273.59   12.10
   2   4   6  269.85   12.33
   2   4   6  274.11   12.34
   2   4   6  270.85   12.78
   2   4   6  270.88   12.74
   2  -4   6  272.18   13.06
   2   4   6  281.73   13.15
   2   4   6  284.01   12.66
   2   4   6  269.46   12.80
   2   4   6  286.27   12.56
  -2   4  -6  264.39   12.42
   2   4   6  285.43   12.69
  -2   4  -6  277.74   12.85
   2  -4   7  310.74   14.46
   2   4   7  303.47   13.96
   2   4   7  296.59   13.50
   2   4   7  296.78   13.99
   2   4   7  298.50   14.40
   2   4   7  298.78   13.92
   2   4   7  324.99   13.83
   2   4   7  303.71   13.99
  -2   4  -7  294.71   14.11
   2   4   7  302.30   13.90
   2   4   8   57.29    3.29
   2   4   8   47.21    3.38
   2   4   8   53.36    3.48
   2  -4   8   53.54    4.04
   2   4   8   53.30    3.53
   2   4   8   48.13    3.42
   2   4   9   46.50    3.18
   2   4   9   41.86    3.03
   2   4   9   41.75    2.86
  -2   4  -9   41.74    3.24
   2  -4  10  139.54    7.86
   2   4  10  144.02    7.36
   2   4  10  141.98    7.38
   2   4  10  146.03    7.93
   2   4  10  137.51    7.14
   2   4  10  146.07    7.05
   2   4  10  138.28    7.21
  -2   4 -10  130.32    7.41
   2  -4  11   17.98    3.08
  -2   4 -11   17.26    2.70
   2   4  11   18.53    2.28
   2   4  11   13.46    2.82
   2   4  11   19.94    2.53
  -2   4 -11   16.84    2.46
   2   4  11   16.34    1.99
   2  -4  12   22.28    3.61
  -2   4 -12   26.53    3.19
   2   4  12   26.88    2.74
   2   4  12   24.56    3.33
   2   4  12   26.08    2.48
   2   4  12   27.26    2.85
  -2   4 -12   22.67    2.97
   2  -4  13    5.90    3.16
   2   4  13    6.52    2.19
  -2   4 -13    9.38    2.85
   2   4  13    9.18    2.43
   2   4  13    8.92    1.88
  -2   4 -13    8.95    2.47
   2  -4  14    7.31    3.28
   2   4  14    9.72    2.36
   2   4  14   14.13    2.65
   2   4  14   13.57    2.12
  -2   4 -14   12.09    2.74
   2  -4  15  149.93    9.40
   2   4  15  140.38    8.19
  -2   4 -15  171.59    8.50
   2   4  15  142.70    8.17
   2   4  15  167.06    8.03
  -2   4 -15  154.39    8.56
   2  -4  16    0.26    2.86
   2   4  16    1.02    1.98
  -2   4 -16    1.88    2.60
   2   4  16    1.60    1.67
   2   4  16    1.35    2.06
  -2   4 -16    1.91    2.22
   2   4  17    7.75    2.01
  -2   4 -17   12.41    2.65
   2   4  17    8.77    1.75
  -2   4 -17   10.66    2.29
   2  -4  18   83.65    5.75
  -2   4 -18   94.56    4.91
   2   4  18   67.06    4.66
  -2   4 -18   94.56    5.16
   2   4  18   71.94    4.64
  -2   4 -19    8.67    1.81
  -2   4 -19    7.67    1.66
   2   4  19    5.40    1.68
  -2   4 -20    5.24    1.29
   2   4  20    4.57    1.31
  -2   4 -21   10.32    1.13
  -2   4 -21   11.85    1.19
   2   5 -21    0.90    0.60
  -2   5  20   32.47    2.41
   2   5 -20   38.47    2.27
  -2   5  20   35.43    2.53
   2   5 -20   41.78    2.33
   2   5 -19   17.91    1.98
  -2   5  19   13.14    1.93
   2   5 -19   18.67    1.75
  -2   5  19   18.96    2.09
   2   5 -19   19.12    1.77
  -2  -5  18   10.94    2.68
   2   5 -18   13.09    2.20
  -2   5  18    9.32    2.05
   2   5 -18   11.96    1.69
  -2   5  18    8.20    2.02
   2   5 -18   11.39    1.74
  -2  -5  17    1.83    2.61
  -2   5  17    6.72    2.14
   2   5 -17    4.17    2.31
  -2   5  17    8.02    2.19
   2   5 -17    6.29    1.68
  -2   5  16    1.27    2.11
   2   5 -16   -0.77    2.51
  -2   5  16    2.67    2.12
  -2  -5  16   -1.51    2.93
  -2  -5  15  109.22    7.44
  -2   5  15  103.30    6.20
   2   5 -15  111.39    6.27
  -2   5  15  111.86    6.59
  -2  -5  14   59.65    5.36
  -2   5  14   55.93    4.34
   2   5 -14   66.05    4.32
  -2   5  14   59.96    4.52
  -2   5  14   58.34    4.48
  -2  -5  13  283.64   14.43
  -2   5  13  277.77   13.52
  -2   5  13  285.43   13.65
  -2   5  13  260.03   13.23
  -2   5  13  268.25   13.56
   2   5 -13  268.84   13.20
  -2  -5  12   81.18    6.05
  -2   5  12   75.26    5.15
  -2   5  12   73.13    4.97
  -2  -5  12   74.66    5.98
  -2   5  12   71.06    4.87
  -2   5  12   79.78    5.11
   2   5 -12   74.07    4.70
  -2  -5  11    3.60    2.60
  -2  -5  11    0.66    2.45
  -2   5  11    3.15    2.07
  -2   5  11    5.30    2.09
  -2   5  11    2.77    1.33
  -2   5  11    5.02    2.23
  -2   5  11    4.93    2.17
   2   5 -11    2.53    1.87
  -2  -5  10   77.47    5.77
  -2   5  10   79.88    5.24
  -2   5  10   87.48    5.20
  -2   5  10   94.28    6.01
  -2  -5  10   80.49    5.87
  -2   5  10   80.72    4.71
  -2   5  10   85.61    5.32
  -2   5  10   82.54    4.99
  -2   5  10   94.02    4.61
   2   5 -10   85.14    4.96
  -2   5  10   85.61    4.83
  -2   5   9  188.62    9.80
  -2   5   9  168.92    9.16
  -2   5   9  194.64    9.71
  -2   5   9  212.43   10.42
  -2  -5   9  202.68   10.45
  -2   5   9  192.79    9.39
  -2   5   9  199.76    9.78
  -2   5   9  186.87    9.45
  -2   5   9  214.09    9.18
  -2   5   9  192.71    9.48
   2   5  -9  196.40    9.53
  -2  -5   8    1.95    2.15
  -2   5   8    3.47    1.75
  -2   5   8    2.31    1.24
  -2   5   8    1.82    2.20
  -2   5   8    0.19    1.36
  -2   5   8    1.22    1.08
  -2   5   8    3.05    1.74
  -2   5   8    1.87    1.46
   2   5  -8    1.85    1.50
  -2   5   7  121.78    6.70
  -2   5   7  135.48    7.02
  -2   5   7  133.84    7.18
  -2  -5   7  140.60    7.55
  -2   5   7  129.60    6.80
  -2   5   7  148.66    7.19
  -2   5   7  148.18    6.61
  -2   5   7  137.61    6.95
  -2   5   7  138.71    6.91
  -2   5   6   44.12    3.15
  -2   5   6   38.52    2.82
  -2   5   6   48.26    3.26
  -2   5   6   40.87    2.90
  -2  -5   6   42.41    3.67
  -2   5   6   40.82    3.77
  -2   5   6   49.00    3.11
  -2   5   6   43.94    2.97
  -2   5   6   48.61    2.71
  -2   5   6   45.74    3.24
  -2   5   6   41.65    2.88
   2   5  -6   45.55    2.98
  -2   5   6   43.47    3.23
  -2   5   5  109.51    6.08
  -2   5   5  123.16    6.40
  -2   5   5  116.62    6.11
  -2   5   5  116.87    6.28
  -2   5   5  124.31    6.74
  -2  -5   5  124.66    6.67
  -2   5   5  134.84    5.99
  -2   5   5  126.13    6.34
  -2   5   5  126.69    6.35
  -2   5   5  126.02    6.12
   2   5  -5  119.57    6.10
  -2   5   5  134.38    6.54
  -2   5   4  343.37   15.82
  -2   5   4  341.35   15.63
  -2   5   4  347.35   15.65
  -2   5   4  331.09   15.68
  -2  -5   4  337.84   16.02
  -2   5   4  360.31   16.17
   2   5  -4  326.30   15.40
  -2   5   4  351.02   15.72
  -2   5   4  370.32   15.51
  -2   5   4  346.10   15.80
  -2   5   4  365.49   15.57
   2   5  -4  359.01   15.55
   2   5  -4  332.75   15.41
  -2   5   4  352.60   15.97
  -2   5   3   72.83    3.96
  -2   5   3   70.19    3.87
  -2   5   3   69.02    4.03
  -2   5   3   66.83    3.94
  -2  -5   3   65.90    4.12
  -2   5   3   71.32    4.45
   2   5  -3   74.06    3.80
  -2   5   3   71.07    4.09
  -2   5   3   72.23    3.77
   2   5  -3   70.88    3.65
  -2   5   3   66.58    4.26
   2   5  -3   71.79    3.73
  -2  -5   2   11.47    1.94
  -2   5   2   11.71    1.75
  -2   5   2   11.47    1.75
  -2   5   2   13.17    1.80
  -2   5   2   11.58    1.54
  -2  -5   2   12.68    1.91
   2   5  -2   11.22    1.01
  -2   5   2   12.05    2.09
  -2   5   2   10.77    1.53
  -2   5   2   14.31    1.57
   2   5  -2   12.32    1.60
  -2   5   2   14.12    2.00
   2   5  -2    9.87    1.59
   2   5  -2   12.44    1.19
  -2   5   2   12.24    2.14
   2  -5  -1  109.64    5.11
  -2   5   1  103.18    5.24
  -2   5   1  101.35    5.15
  -2   5   1  106.06    5.04
  -2   5   1  108.34    5.45
  -2  -5   1  109.62    5.29
  -2  -5   1  106.93    5.37
   2   5  -1  101.08    4.67
  -2   5   1  103.13    5.35
   2   5  -1  100.28    5.25
  -2   5   1  101.22    4.95
   2   5  -1  105.60    4.79
  -2   5   1  105.93    5.60
   2   5  -1  102.88    5.21
   2  -5   0   75.59    3.94
  -2   5   0   75.71    3.92
  -2   5   0   70.66    3.56
  -2   5   0   66.36    3.64
  -2  -5   0   74.43    3.93
  -2  -5   0   78.02    3.84
  -2   5   0   71.83    3.94
   2   5   0   70.64    3.95
  -2   5   0   70.78    3.96
  -2   5   0   68.83    4.15
   2   5   0   67.41    3.90
   2  -5   1    4.79    1.41
   2  -5   1    4.88    1.74
  -2   5  -1    5.99    0.94
  -2  -5  -1    6.94    1.29
   2   5   1    5.66    1.49
  -2   5  -1    4.34    0.86
  -2   5  -1    5.42    0.99
  -2   5  -1    3.10    1.47
   2   5   1    7.39    1.85
  -2  -5  -1    7.76    1.30
   2   5   1    6.46    1.72
  -2   5  -1    4.83    1.47
   2   5   1    6.03    1.29
  -2   5  -1    4.26    1.74
   2   5   1    6.09    1.60
   2  -5   2  245.22   11.07
  -2   5  -2  227.01   10.40
   2   5   2  241.34   10.74
   2   5   2  232.53   10.65
   2  -5   2  235.32   10.87
  -2  -5  -2  239.94   10.50
   2   5   2  222.47   10.87
   2   5   2  225.75   10.57
  -2   5  -2  234.93   10.75
   2   5   2  257.06   10.73
  -2   5  -2  228.86   10.52
   2   5   2  237.14   11.02
   2   5   2  225.69   10.84
   2   5   2  226.74   10.69
  -2   5  -2  238.25   10.67
  -2   5  -2  229.40   10.91
   2  -5   3  980.22   42.90
  -2   5  -3  960.14   42.30
  -2  -5  -3  950.69   42.16
   2   5   3  972.77   42.57
   2   5   3  915.73   42.41
   2   5   3  989.03   42.57
  -2  -5  -3 1000.47   42.27
   2  -5   3  966.27   42.75
   2   5   3 1102.62   42.54
  -2   5  -3  980.60   42.49
   2   5   3  995.22   42.75
   2   5   3  960.12   42.42
   2   5   3  980.34   42.86
  -2   5  -3  950.32   42.46
  -2   5  -3  955.30   42.67
  -2   5  -3  995.85   42.43
   2   5   3  947.44   42.66
   2   5   3  953.36   42.53
   2  -5   4   16.74    2.65
  -2   5  -4   15.13    2.03
   2   5   4   20.88    2.10
   2   5   4   21.11    1.76
   2   5   4   18.94    1.77
   2   5   4   20.16    2.10
   2   5   4   14.80    2.46
  -2   5  -4   20.27    1.72
   2   5   4   22.49    2.08
   2   5   4   20.52    2.38
   2   5   4   17.39    1.77
   2   5   4   19.04    2.04
   2   5   4   17.96    2.16
  -2   5  -4   19.63    1.67
  -2   5  -4   18.04    2.00
  -2   5  -4   19.53    2.00
   2  -5   5   89.26    5.28
   2   5   5   90.27    4.76
   2   5   5   83.91    4.39
   2   5   5   83.45    4.37
   2   5   5   89.77    4.75
   2  -5   5   84.02    5.10
   2   5   5   81.36    5.17
   2   5   5   91.90    4.70
   2   5   5   87.71    4.52
   2   5   5   89.30    4.92
   2   5   5   89.45    4.80
  -2   5  -5   85.19    4.54
  -2   5  -5   87.76    4.74
   2  -5   6  238.13   11.41
  -2   5  -6  221.09   10.63
   2   5   6  237.92   10.92
   2   5   6  223.86   10.86
   2   5   6  216.78   10.46
   2   5   6  222.68   10.47
   2   5   6  238.72   11.41
   2   5   6  229.25   10.94
   2   5   6  252.68   10.70
   2   5   6  235.60   10.74
  -2   5  -6  244.37   10.95
   2   5   6  222.77   10.84
   2   5   6  226.49   10.86
   2  -5   7  248.96   12.03
  -2   5  -7  230.87   11.19
   2   5   7  242.68   11.43
   2   5   7  241.84   10.98
   2   5   7  241.86   10.98
   2   5   7  237.27   11.45
   2   5   7  237.24   11.50
   2   5   7  266.50   11.24
   2   5   7  237.09   11.25
   2   5   7  229.91   11.41
  -2   5  -7  237.55   11.46
   2  -5   8  123.41    7.15
  -2   5  -8  122.15    6.39
   2   5   8  126.93    6.59
   2   5   8  124.14    6.55
   2   5   8  125.92    7.14
   2   5   8  119.60    6.51
   2   5   8  134.33    6.34
   2   5   8  122.64    6.38
  -2   5  -8  124.33    6.66
   2  -5   9   89.12    5.96
  -2   5  -9   91.46    5.15
   2   5   9   90.98    5.29
   2   5   9   89.88    5.26
   2   5   9   92.68    5.89
   2   5   9   91.21    5.07
   2   5   9  104.78    5.00
   2   5   9   88.67    5.19
  -2   5  -9   86.45    5.28
   2  -5  10    1.38    2.29
  -2   5 -10    0.60    2.14
   2   5  10    3.34    1.89
   2   5  10    1.37    2.31
   2   5  10    0.72    1.59
   2   5  10    2.48    1.93
   2   5  10    2.42    1.46
  -2   5 -10    0.96    1.85
   2  -5  11   38.61    4.18
  -2   5 -11   37.36    3.30
   2   5  11   28.98    3.13
   2   5  11   36.72    3.98
   2   5  11   46.57    3.01
   2   5  11   33.24    3.19
  -2   5 -11   39.48    3.33
   2  -5  12   55.33    4.97
  -2   5 -12   56.54    4.25
   2   5  12   64.25    4.24
   2   5  12   53.94    4.95
   2   5  12   60.10    4.16
   2   5  12   59.87    3.79
  -2   5 -12   50.94    4.15
   2  -5  13   13.59    3.36
   2   5  13   17.63    2.75
  -2   5 -13   17.74    3.02
   2   5  13   19.69    2.34
   2   5  13   17.84    2.68
  -2   5 -13   18.77    2.84
   2  -5  14    4.58    3.34
   2   5  14    2.91    2.15
  -2   5 -14    2.08    2.67
   2   5  14    4.29    2.42
  -2   5 -14    3.03    2.29
   2  -5  15   66.81    5.91
   2   5  15   62.43    4.47
  -2   5 -15   63.23    4.59
   2   5  15   64.29    4.09
   2   5  15   58.53    4.35
  -2   5 -15   69.90    4.64
   2   5  16  103.37    6.17
  -2   5 -16  108.79    6.18
   2   5  16   96.38    6.00
   2   5  16  118.64    5.88
   2  -5  16  110.78    7.55
   2  -5  17   57.89    5.10
   2   5  17   52.59    4.03
  -2   5 -17   58.70    4.06
   2   5  17   54.14    3.96
  -2   5 -17   61.15    4.26
   2  -5  18    1.83    2.47
  -2   5 -18    0.62    1.71
   2   5  18   -1.18    1.63
  -2   5 -18   -0.60    1.57
   2   5  18    2.28    1.48
  -2   5 -19   12.33    1.72
  -2   5 -19    7.09    1.60
   2   5  19    8.38    1.63
  -2   5 -20   -0.61    0.99
  -2   5 -20    0.07    0.96
   2   5  20    1.15    1.12
   2   6 -20    0.66    0.65
  -2   6  20    0.33    1.03
   2   6 -20    0.70    0.67
  -2   6  19    8.02    1.53
   2   6 -19    7.22    1.14
  -2   6  19    8.74    1.52
   2   6 -19    8.72    1.19
  -2  -6  18   15.53    2.66
   2   6 -18   11.87    1.90
  -2   6  18   13.08    2.01
   2   6 -18   13.37    1.53
  -2   6  18   12.23    1.93
   2   6 -18   12.71    1.58
  -2  -6  17    5.33    2.71
   2   6 -17    2.58    1.95
   2   6 -17    2.96    1.40
  -2   6  17    3.03    1.77
   2   6 -17    3.56    1.52
  -2   6  16  359.49   17.25
   2   6 -16  355.11   16.94
  -2  -6  16  350.74   18.25
   2   6 -16  385.24   16.94
  -2   6  15    7.29    2.32
   2   6 -15    6.68    2.53
  -2   6  15    5.31    2.11
  -2  -6  15    6.41    3.18
  -2  -6  14    5.73    3.18
  -2   6  14    0.98    2.23
  -2   6  14   -0.36    1.97
   2   6 -14   -1.39    2.55
  -2   6  14    1.96    2.09
   2   6 -14    0.13    1.73
  -2  -6  13  169.81    9.79
  -2   6  13  149.89    8.28
   2   6 -13  154.47    8.23
  -2   6  13  160.29    8.77
  -2   6  13  162.92    8.65
  -2  -6  12   76.63    6.29
  -2   6  12   78.66    5.17
  -2   6  12   70.18    5.21
  -2   6  12   80.68    5.24
  -2   6  12   71.52    4.80
   2   6 -12   76.14    4.71
  -2  -6  11    1.72    3.18
  -2  -6  11    2.21    2.78
  -2   6  11   -0.50    2.04
  -2   6  11    3.36    2.14
  -2   6  11   -0.47    2.98
  -2   6  11    1.44    2.20
  -2   6  11    0.09    1.31
  -2   6  11    2.91    2.12
   2   6 -11    3.98    1.65
  -2   6  11   -0.89    1.39
  -2  -6  10  103.00    6.84
  -2   6  10  100.53    6.00
  -2   6  10   99.53    6.13
  -2   6  10  109.28    7.03
  -2  -6  10   99.69    6.87
  -2   6  10  102.15    5.78
  -2   6  10  110.01    5.42
  -2   6  10  104.16    6.07
  -2   6  10  100.73    5.64
   2   6 -10   98.85    5.65
  -2   6  10  102.30    5.79
  -2  -6   9    2.90    2.49
  -2  -6   9   -0.84    2.67
  -2   6   9    2.38    1.87
  -2   6   9    2.06    1.82
  -2   6   9    0.61    2.75
  -2   6   9    4.19    1.83
  -2   6   9    1.24    1.86
  -2   6   9    1.51    1.22
  -2   6   9    0.38    1.51
   2   6  -9    1.40    1.41
  -2   6   8   45.91    3.58
  -2   6   8   43.48    3.10
  -2  -6   8   57.61    4.33
  -2   6   8   55.97    4.42
  -2   6   8   47.75    3.32
  -2   6   8   52.11    3.66
  -2   6   8   47.81    3.32
  -2   6   8   53.14    3.07
  -2   6   8   49.12    3.52
   2   6  -8   51.27    3.31
  -2   6   8   48.69    3.49
  -2   6   7   40.11    3.16
  -2   6   7   42.08    3.07
  -2   6   7   37.46    2.70
  -2   6   7   34.90    2.69
  -2  -6   7   37.90    3.60
  -2   6   7   42.64    3.74
  -2   6   7   39.59    2.87
  -2   6   7   42.27    2.98
  -2   6   7   47.69    2.66
  -2   6   7   41.13    3.18
  -2   6   7   35.80    2.95
   2   6  -7   38.82    2.72
  -2   6   7   44.05    3.19
  -2   6   6  168.77    8.47
  -2   6   6  168.10    8.62
  -2   6   6  170.28    8.49
  -2  -6   6  179.32    9.22
  -2   6   6  178.20    9.23
  -2   6   6  199.03    8.41
  -2   6   6  180.66    8.74
  -2   6   6  173.11    8.66
  -2   6   6  167.76    8.57
  -2   6   6  171.26    8.85
  -2   6   5  314.74   14.75
  -2   6   5  312.72   14.52
  -2   6   5  312.26   14.59
  -2  -6   5  315.58   15.09
  -2   6   5  328.09   14.40
  -2   6   5  331.17   14.66
  -2   6   5  308.75   14.65
   2   6  -5  327.31   14.39
  -2   6   5  296.65   14.54
  -2   6   4  111.47    6.07
  -2   6   4  118.51    5.94
  -2   6   4  108.51    5.90
  -2   6   4  120.62    6.52
  -2  -6   4  120.46    6.45
   2   6  -4  103.72    5.62
  -2   6   4  121.41    6.11
  -2   6   4  123.44    5.78
  -2   6   4  127.72    6.00
   2   6  -4  115.15    5.62
  -2   6   4  123.44    6.00
  -2   6   3  138.52    6.93
  -2   6   3  129.34    6.84
  -2   6   3  135.39    6.75
  -2  -6   3  144.58    7.24
  -2   6   3  137.77    7.29
   2   6  -3  140.17    6.73
  -2   6   3  144.84    6.66
  -2   6   3  136.01    6.98
  -2   6   3  142.64    7.24
   2   6  -3  136.49    6.46
   2   6  -3  141.99    6.74
  -2   6   2  378.24   16.78
  -2   6   2  368.30   16.89
  -2   6   2  367.71   16.89
  -2   6   2  385.65   16.94
  -2  -6   2  371.02   17.16
  -2   6   2  387.62   17.26
   2   6  -2  358.88   16.86
  -2   6   2  385.59   16.67
  -2   6   2  369.36   17.04
   2   6  -2  376.76   16.90
   2   6  -2  372.35   16.49
  -2   6   2  371.96   17.23
  -2   6   1 1016.05   45.82
  -2   6   1 1082.91   45.94
  -2   6   1 1086.97   45.76
  -2   6   1 1076.39   46.18
  -2  -6   1 1065.57   45.98
   2   6  -1 1003.74   45.96
  -2   6   1 1066.89   46.04
  -2   6   1 1034.12   46.23
   2   6  -1 1010.85   45.95
   2  -6   0  906.42   39.63
  -2   6   0  897.47   39.58
  -2   6   0  894.37   39.39
  -2   6   0  868.65   39.30
  -2  -6   0  941.05   39.67
  -2  -6   0  911.27   39.54
   2   6   0  879.65   39.67
  -2   6   0  901.36   39.66
   2   6   0  969.36   39.85
   2   6   0  869.02   39.66
  -2   6   0  942.18   39.77
  -2   6   0  896.61   39.89
   2  -6   1  193.38    9.22
  -2   6  -1  199.10    9.02
  -2  -6  -1  195.50    8.98
  -2   6  -1  190.83    9.05
   2   6   1  178.06    9.12
  -2   6  -1  192.95    9.08
   2   6   1  195.43    9.28
  -2   6  -1  183.38    9.23
   2   6   1  182.40    9.11
   2  -6   2   -0.40    1.82
   2   6   2    2.58    1.43
   2   6   2    0.95    1.44
   2   6   2    1.10    1.88
  -2   6  -2    0.28    1.38
   2   6   2    1.30    1.73
  -2   6  -2    1.04    1.38
   2   6   2    0.68    1.53
  -2   6  -2    0.99    1.64
   2  -6   3  367.67   16.64
   2   6   3  329.74   16.36
   2   6   3  384.25   16.18
   2   6   3  361.76   16.07
  -2   6  -3  354.37   16.11
   2   6   3  363.65   16.37
  -2   6  -3  357.31   16.11
  -2   6  -3  350.80   16.31
   2   6   3  333.91   16.14
   2   6   3  351.76   16.59
   2   6   3  383.56   16.24
   2   6   3  351.68   16.08
   2  -6   4   52.65    3.80
   2   6   4   50.72    3.04
   2   6   4   51.07    3.30
   2   6   4   47.24    3.01
  -2   6  -4   50.91    2.99
   2   6   4   53.54    3.08
   2   6   4   49.42    3.47
   2   6   4   56.55    3.21
  -2   6  -4   53.23    3.07
  -2   6  -4   50.97    3.24
   2   6   4   50.75    3.21
   2  -6   5   90.67    5.45
  -2   6  -5   84.66    4.58
   2   6   5   90.25    4.87
   2   6   5   82.48    4.57
   2   6   5   91.01    4.90
   2   6   5   82.41    4.55
   2   6   5   98.42    4.81
   2   6   5   97.74    4.70
   2   6   5   87.64    5.02
   2   6   5   89.44    4.87
  -2   6  -5   93.11    4.78
  -2   6  -6  114.34    5.92
   2   6   6  112.81    5.82
   2   6   6  116.50    5.85
   2   6   6  124.57    6.22
   2   6   6  121.62    6.83
   2   6   6  124.08    6.37
   2   6   6  127.71    5.97
   2   6   6  115.51    6.26
   2   6   6  120.89    6.25
  -2   6  -6  118.44    6.13
   2  -6   7   55.46    4.12
  -2   6  -7   53.59    3.26
   2   6   7   46.08    3.38
   2   6   7   49.06    3.38
   2   6   7   51.42    4.06
   2   6   7   49.86    3.21
   2   6   7   50.20    3.51
   2   6   7   51.79    3.14
   2   6   7   46.31    3.40
   2   6   7   48.08    3.31
  -2   6  -7   53.45    3.40
   2  -6   8   34.32    3.63
  -2   6  -8   34.85    2.73
   2   6   8   34.34    3.44
   2   6   8   35.54    2.77
   2   6   8   34.47    2.55
  -2   6  -8   35.71    2.88
   2  -6   9  290.95   14.06
  -2   6  -9  263.70   12.84
   2   6   9  282.16   13.18
   2   6   9  275.26   13.97
   2   6   9  265.68   12.94
   2   6   9  263.18   13.14
   2   6   9  304.99   12.92
  -2   6  -9  261.27   13.09
   2  -6  10  392.42   18.86
  -2   6 -10  364.61   17.49
   2   6  10  370.81   17.84
   2   6  10  386.57   18.72
   2   6  10  372.05   17.78
   2   6  10  366.26   17.59
   2   6  10  429.78   17.60
  -2   6 -10  373.18   17.80
   2  -6  11  136.07    8.74
  -2   6 -11  135.93    7.45
   2   6  11  145.50    7.76
   2   6  11  147.85    8.62
   2   6  11  130.33    7.47
   2   6  11  162.12    7.42
   2   6  11  136.77    7.50
  -2   6 -11  146.88    7.76
   2  -6  12   11.16    3.61
  -2   6 -12    4.97    2.46
   2   6  12    7.10    2.36
   2   6  12    5.69    2.89
   2   6  12    7.11    1.77
   2   6  12    4.47    2.29
  -2   6 -12    5.18    2.10
   2  -6  13   48.17    5.18
   2   6  13   40.18    3.70
   2   6  13   41.06    3.52
  -2   6 -13   39.40    3.49
   2  -6  14  156.26    9.49
   2   6  14  144.55    8.02
  -2   6 -14  144.73    7.82
   2   6  14  130.70    7.72
   2   6  14  166.07    7.68
  -2   6 -14  146.52    8.03
   2   6  15    0.75    1.97
  -2   6 -15    0.56    2.20
   2   6  15    3.25    1.58
   2   6  15    0.62    1.97
   2  -6  15    2.79    3.36
   2  -6  16  283.17   14.44
   2   6  16  257.02   12.99
  -2   6 -16  270.72   12.75
   2   6  16  240.80   12.73
   2   6  16  304.47   12.73
  -2   6 -16  262.44   13.00
   2  -6  17   23.79    3.50
   2   6  17   17.99    2.33
   2   6  17   24.54    2.03
   2   6  17   16.13    2.22
  -2   6 -17   18.82    2.34
  -2   6 -17   23.01    2.33
   2  -6  18    0.76    2.20
  -2   6 -18   -2.70    1.49
   2   6  18    1.72    1.52
  -2   6 -18   -0.38    1.35
   2  -6  19   21.56    2.73
  -2   6 -19   24.87    1.88
  -2   6 -19   26.50    1.95
   2   6  19   23.34    1.98
  -2   6 -20   24.64    1.69
  -2   6 -20   26.77    1.66
   2   7 -19    0.49    0.63
  -2   7  19    1.13    1.07
   2   7 -19    0.50    0.69
  -2  -7  18    8.10    2.28
  -2   7  18    7.13    1.58
   2   7 -18    5.30    0.98
  -2   7  18    9.20    1.55
   2   7 -18    6.95    1.10
  -2  -7  17    1.65    2.44
   2   7 -17    0.23    1.53
  -2   7  17    0.80    1.58
   2   7 -17    0.82    1.03
  -2   7  17    1.65    1.54
   2   7 -17    2.07    1.14
  -2  -7  16    0.24    2.75
   2   7 -16    0.09    1.88
   2   7 -16    1.47    1.21
  -2   7  16    3.02    1.75
   2   7 -16    3.09    1.33
  -2   7  15    0.15    1.99
   2   7 -15   -0.27    1.32
   2   7 -15   -2.98    2.16
   2   7 -15   -1.45    1.47
  -2   7  14  249.38   12.01
   2   7 -14  233.91   11.62
  -2   7  14  231.54   11.58
  -2  -7  14  259.55   13.39
  -2  -7  13   12.29    3.49
  -2   7  13   13.97    2.63
  -2   7  13   12.15    2.47
   2   7 -13    9.33    2.45
  -2   7  13   11.51    2.26
   2   7 -13    7.15    1.89
  -2  -7  12  332.54   17.15
  -2   7  12  326.84   15.92
  -2   7  12  339.96   16.13
  -2   7  12  326.38   15.52
   2   7 -12  329.01   15.47
  -2  -7  11   21.19    3.92
  -2   7  11   23.82    2.96
  -2   7  11   26.32    3.03
  -2   7  11   26.26    4.04
  -2   7  11   20.04    2.60
  -2   7  11   21.38    2.36
   2   7 -11   20.93    2.35
  -2  -7  10   12.51    3.14
  -2  -7  10    8.76    3.40
  -2   7  10    9.88    2.43
  -2   7  10   10.83    1.76
  -2   7  10   12.01    2.42
  -2   7  10   11.51    3.34
  -2   7  10   11.75    2.07
  -2   7  10   10.75    2.15
  -2   7  10   12.43    2.13
   2   7 -10   12.45    1.94
  -2  -7   9    3.41    2.78
  -2  -7   9    1.87    2.77
  -2   7   9   -0.11    1.34
  -2   7   9    1.40    1.92
  -2   7   9    0.97    1.86
  -2   7   9    2.43    2.72
  -2   7   9   -0.10    1.80
  -2   7   9   -0.13    1.54
  -2   7   9    1.44    1.82
   2   7  -9    0.62    1.48
  -2  -7   8    1.05    2.41
  -2  -7   8    3.91    2.54
  -2   7   8    4.63    1.46
  -2   7   8    2.80    1.76
  -2   7   8    6.09    2.02
  -2   7   8    0.62    2.66
  -2   7   8    2.35    1.64
  -2   7   8    3.08    1.73
  -2   7   8    2.12    1.80
  -2   7   8    3.23    1.86
   2   7  -8    4.47    1.44
  -2   7   7   29.44    2.89
  -2   7   7   31.69    2.59
  -2   7   7   30.69    3.56
  -2  -7   7   35.11    3.44
  -2   7   7   35.73    2.59
  -2   7   7   29.35    2.70
   2   7  -7   30.41    2.37
  -2   7   7   29.57    2.79
  -2   7   7   31.48    2.87
  -2   7   6  294.23   13.88
  -2   7   6  272.81   13.56
  -2   7   6  282.05   13.58
  -2   7   6  285.66   13.67
  -2  -7   6  304.92   14.44
  -2   7   6  294.17   14.39
  -2   7   6  299.02   13.44
  -2   7   6  290.95   13.77
  -2   7   6  294.65   13.99
   2   7  -6  301.29   13.35
  -2  -7   5    4.46    1.99
  -2   7   5    3.35    1.48
  -2   7   5    4.26    1.44
  -2   7   5    3.67    1.54
  -2   7   5    3.50    2.05
  -2   7   5    3.28    1.35
  -2   7   5    1.86    1.46
  -2   7   5    3.31    1.46
  -2   7   5    3.70    1.78
  -2  -7   4   12.01    2.17
  -2   7   4   11.35    1.73
  -2   7   4   12.03    1.80
  -2   7   4    9.39    1.61
  -2   7   4   11.41    1.70
  -2   7   4   10.48    2.36
  -2   7   4   13.16    1.91
  -2   7   4    8.37    1.99
  -2   7   4   13.01    1.75
  -2   7   3   74.72    4.31
  -2   7   3   79.00    4.20
  -2   7   3   75.41    4.29
  -2   7   3   75.84    4.33
  -2  -7   3   84.06    4.79
  -2   7   3   73.90    4.86
   2   7  -3   73.60    4.13
  -2   7   3   78.52    4.09
  -2   7   3   74.64    4.49
  -2   7   3   72.93    4.72
   2   7  -3   82.53    4.26
  -2   7   3   78.54    4.40
  -2  -7   2    4.46    1.66
  -2   7   2    4.89    1.54
  -2   7   2    3.83    1.26
  -2   7   2    5.73    1.61
  -2   7   2    3.26    1.18
   2   7  -2    4.92    1.29
  -2   7   2    6.04    1.76
   2   7  -2    2.92    1.35
  -2   7   2    2.67    1.68
  -2   7   1  241.83   10.86
  -2   7   1  242.13   10.90
  -2   7   1  242.74   11.19
  -2   7   1  233.15   10.94
   2   7  -1  214.91   10.80
  -2   7   1  206.86   11.09
  -2   7   0    0.18    1.34
   2   7   0    0.74    1.31
  -2   7   0   -0.32    1.32
  -2   7   0   -1.03    1.56
  -2   7  -1   77.33    4.39
   2   7   1   72.13    4.53
  -2   7  -1   85.27    4.61
   2   7   1   80.63    4.41
  -2   7  -1   86.09    4.45
   2   7   1   80.15    4.38
   2  -7   2  210.16    9.91
   2   7   2  191.06    9.64
  -2   7  -2  198.51    9.47
   2   7   2  190.85    9.64
   2   7   2  201.67    9.91
   2   7   2  201.75    9.50
   2   7   2  197.69    9.41
  -2   7  -2  202.27    9.48
   2  -7   3  277.44   12.72
   2   7   3  274.97   12.19
   2   7   3  250.92   12.04
  -2   7  -3  244.16   12.03
   2   7   3  257.47   12.41
   2   7   3  267.49   12.38
   2   7   3  268.31   12.21
   2   7   3  258.78   12.67
   2   7   4   57.17    3.42
   2   7   4   52.24    3.35
   2   7   4   61.96    3.65
   2   7   4   62.60    4.22
  -2   7  -4   56.11    3.32
   2   7   4   59.68    3.85
   2   7   4   64.51    3.47
   2   7   4   65.90    3.61
   2   7   4   56.92    3.60
   2   7   4   51.53    3.70
   2  -7   5    1.13    1.95
   2   7   5    0.98    1.42
   2   7   5   -0.16    1.08
   2   7   5    0.16    1.08
   2   7   5    0.16    2.01
   2   7   5   -0.36    1.56
   2   7   5    1.32    1.41
   2   7   5   -0.16    1.30
   2   7   5    0.69    1.44
   2   7   5   -0.22    1.40
   2  -7   6   39.11    3.73
   2   7   6   36.30    2.59
   2   7   6   38.90    2.61
   2   7   6   48.03    3.92
   2   7   6   37.80    2.85
   2   7   6   45.93    2.80
   2   7   6   38.04    3.00
   2   7   6   41.11    3.09
   2  -7   7    2.89    2.23
   2   7   7    5.65    1.71
   2   7   7    2.62    2.33
   2   7   7    3.36    1.44
   2   7   7    3.67    1.70
   2   7   7    4.65    1.73
   2   7   7    2.03    1.58
   2   7   7    2.69    1.74
   2  -7   8  113.79    7.10
   2   7   8  110.17    6.27
   2   7   8  109.58    7.11
   2   7   8  103.19    6.23
   2   7   8  128.39    6.02
   2   7   8  118.93    6.10
  -2   7  -8  105.68    6.03
   2  -7   9   19.31    3.59
  -2   7  -9   19.49    2.42
   2   7   9   23.20    2.64
   2   7   9   19.42    3.55
   2   7   9   23.94    2.32
   2   7   9   18.72    2.41
   2   7   9   17.76    2.42
  -2   7  -9   23.28    2.45
   2  -7  10   38.69    4.50
  -2   7 -10   38.68    3.12
   2   7  10   36.36    3.43
   2   7  10   34.58    4.28
   2   7  10   39.37    3.30
   2   7  10   41.86    3.00
   2   7  10   38.70    3.30
  -2   7 -10   39.44    3.23
   2  -7  11    1.83    3.01
  -2   7 -11    4.30    2.14
   2   7  11    1.95    2.25
   2   7  11    2.42    2.78
   2   7  11    2.26    1.72
   2   7  11    4.30    2.25
  -2   7 -11    1.90    1.88
   2  -7  12  140.20    8.98
  -2   7 -12  137.39    7.30
   2   7  12  137.74    7.78
   2   7  12  141.92    8.68
   2   7  12  160.05    7.34
   2   7  12  136.16    7.47
   2   7  12  135.47    7.44
  -2   7 -12  128.17    7.43
   2  -7  13   12.16    4.04
   2   7  13   15.77    2.66
  -2   7 -13   16.61    2.52
   2   7  13   19.81    2.20
   2   7  13   15.48    2.48
  -2   7 -13   15.78    2.28
   2   7  14  256.36   13.05
  -2   7 -14  249.49   12.56
   2   7  14  248.54   12.73
   2  -7  14  261.93   14.42
   2   7  15    0.85    1.76
   2   7  15   -0.10    1.36
  -2   7 -15    0.85    1.54
  -2   7 -15    0.73    1.80
   2  -7  16   72.36    5.92
  -2   7 -16   71.69    4.26
   2   7  16   84.08    4.27
   2   7  16   71.71    4.44
  -2   7 -16   72.88    4.39
   2  -7  17    1.48    2.64
  -2   7 -17   -0.27    1.42
   2   7  17    1.30    1.52
  -2   7 -17    0.97    1.24
   2  -7  18   21.98    2.93
   2   7  18   20.15    1.84
  -2   7 -18   19.01    1.64
  -2   7 -18   15.62    1.52
   2  -7  19    8.07    1.94
  -2   7 -19   10.54    1.09
  -2   7 -19   11.41    1.04
  -2   8  18    7.61    1.21
  -2  -8  18    4.23    1.97
  -2  -8  17    2.14    2.31
  -2   8  17    4.14    1.46
  -2   8  17   -0.42    1.28
   2   8 -17    1.15    0.84
  -2  -8  16   18.76    3.35
   2   8 -16   22.51    2.08
  -2   8  16   22.91    2.36
  -2   8  16   23.97    2.19
   2   8 -16   23.36    1.79
  -2  -8  15   -3.14    3.05
   2   8 -15   -0.99    1.71
   2   8 -15   -0.27    0.98
  -2   8  15   -0.57    1.64
   2   8 -15    1.20    1.08
  -2  -8  14   -1.57    2.87
   2   8 -14   -1.76    1.95
  -2   8  14    1.25    1.85
   2   8 -14   -1.51    1.12
  -2   8  14    0.52    1.72
   2   8 -14   -0.71    1.17
   2   8 -13   12.59    2.25
  -2   8  13   19.18    2.52
   2   8 -13   14.16    1.67
  -2   8  13   16.30    2.29
  -2  -8  13   16.46    3.69
  -2   8  12   70.73    4.54
  -2   8  12   63.71    4.18
  -2   8  12   59.40    4.02
   2   8 -12   62.34    3.86
  -2  -8  11  351.66   17.50
  -2   8  11  351.71   16.10
  -2   8  11  340.20   16.22
  -2   8  11  354.03   17.24
  -2   8  11  322.58   15.73
  -2   8  11  319.43   15.60
   2   8 -11  335.55   15.49
  -2  -8  10   92.95    6.64
  -2   8  10   80.41    4.81
  -2   8  10   91.04    5.40
  -2   8  10   76.51    5.33
  -2   8  10   89.71    6.39
  -2   8  10   84.08    5.13
  -2   8  10   80.19    4.93
   2   8 -10   87.63    4.72
  -2   8  10   81.16    5.23
  -2  -8   9   32.96    4.27
  -2  -8   9   34.90    4.19
  -2   8   9   33.23    3.17
  -2   8   9   30.91    2.69
  -2   8   9   33.26    3.22
  -2   8   9   33.29    4.20
  -2   8   9   31.22    2.94
  -2   8   9   31.28    2.77
  -2   8   9   33.05    3.17
   2   8  -9   29.89    2.41
  -2  -8   8    4.78    2.72
  -2  -8   8    4.31    2.65
  -2   8   8    2.63    1.83
  -2   8   8    1.66    1.94
  -2   8   8    5.78    1.70
  -2   8   8    1.56    2.90
  -2   8   8    3.53    1.77
  -2   8   8    6.41    1.90
  -2   8   8    3.45    1.96
  -2   8   8    2.56    2.05
   2   8  -8    2.61    1.24
  -2  -8   7    1.90    2.39
  -2  -8   7   -0.22    2.83
  -2   8   7   -0.46    1.47
  -2   8   7    3.29    1.73
  -2   8   7    3.69    1.74
  -2   8   7    4.90    1.71
  -2   8   7    0.84    2.62
  -2   8   7    0.56    1.59
  -2   8   7    2.10    1.81
  -2   8   7    2.63    2.05
  -2   8   7    2.56    1.85
  -2  -8   6   45.67    4.29
  -2   8   6   43.72    3.28
  -2   8   6   41.42    3.21
  -2   8   6   44.74    3.45
  -2   8   6   45.04    3.30
  -2  -8   6   47.64    4.14
  -2   8   6   44.39    4.08
  -2   8   6   47.30    3.06
  -2   8   6   44.70    3.42
  -2   8   6   50.78    3.59
  -2   8   6   49.55    3.71
  -2   8   5  144.80    7.55
  -2   8   5  143.98    7.62
  -2   8   5  143.13    7.53
  -2  -8   5  155.62    8.30
  -2   8   5  146.11    8.30
  -2   8   5  155.81    7.33
  -2   8   5  139.19    7.65
  -2   8   5  149.24    7.75
  -2   8   5  148.59    7.98
   2   8  -5  153.44    7.62
  -2  -8   4    1.13    1.95
  -2   8   4    0.85    1.41
  -2   8   4    0.09    1.30
  -2   8   4    0.10    1.42
  -2   8   4    0.34    2.08
   2   8  -4    0.56    1.38
  -2   8   4    0.12    1.61
  -2   8   4   -0.69    1.57
  -2   8   4    1.61    1.86
  -2   8   3   11.61    1.83
  -2   8   3   13.92    2.46
   2   8  -3   14.26    1.96
  -2   8   3   13.28    1.97
   2   8  -3    7.97    1.45
  -2   8   3   13.80    2.33
  -2   8   3   14.47    1.88
  -2   8   2   95.81    5.41
  -2   8   2  109.25    5.99
   2   8  -2   96.61    5.30
   2   8  -2  104.26    5.65
  -2   8   2  105.37    5.89
   2   8  -2   96.92    5.37
  -2   8   1  303.42   14.25
  -2   8   1  328.26   14.72
   2   8  -1  289.36   14.22
   2   8  -1  310.32   14.31
   2   8  -1  312.31   14.56
  -2   8   1  304.85   14.67
  -2   8   0   39.97    2.78
   2   8   0   38.86    2.74
  -2   8   0   32.54    2.87
   2   8   0   33.63    2.76
   2   8   0   33.47    2.95
  -2   8   0   41.49    3.24
   2   8   0   31.24    2.72
  -2   8  -1  499.04   23.04
   2   8   1  529.45   23.05
  -2   8  -1  494.65   23.06
   2   8   1  513.32   23.25
   2   8   1  512.87   23.47
   2   8   1  520.28   23.08
  -2   8  -1  517.54   23.41
   2   8   2    3.10    1.38
  -2   8  -2    3.80    1.57
   2   8   2    3.48    1.89
  -2   8  -2    2.99    1.29
  -2   8  -2    2.48    1.57
   2   8   2    4.74    1.37
   2   8   2    2.62    1.52
  -2   8  -3   77.25    4.25
   2   8   3   73.26    4.15
   2   8   3   66.74    4.73
  -2   8  -3   64.29    3.94
   2   8   3   71.12    4.36
   2   8   3   77.09    4.52
  -2   8  -3   66.23    4.26
   2   8   3   72.25    4.23
   2  -8   4   80.59    5.29
  -2   8  -4   83.98    4.64
   2   8   4   76.17    4.45
   2   8   4   74.62    5.28
   2   8   4   76.22    4.80
   2   8   4   86.40    4.79
   2   8   4   81.83    4.92
   2  -8   5   28.30    3.36
   2   8   5   25.80    2.28
   2   8   5   31.86    2.56
   2   8   5   33.24    3.52
   2   8   5   26.73    2.77
   2   8   5   32.47    2.83
   2   8   5   25.56    2.66
   2  -8   6  115.49    6.98
   2   8   6  114.00    5.81
   2   8   6  108.57    6.04
   2   8   6  116.21    7.02
   2   8   6  103.31    6.20
   2   8   6  114.61    5.97
   2   8   6  103.72    6.24
   2   8   6  113.25    6.32
   2  -8   7   34.82    3.91
   2   8   7   29.89    2.91
   2   8   7   33.27    3.82
   2   8   7   31.73    3.01
   2   8   7   37.17    2.70
   2   8   7   34.84    2.91
   2   8   7   31.30    3.17
   2   8   8   21.18    2.59
   2   8   8   24.04    3.72
   2   8   8   19.13    2.59
   2   8   8   25.31    2.66
   2   8   8   25.83    2.38
   2  -8   8   23.09    3.73
   2   8   9   36.92    3.27
   2   8   9   40.50    4.32
   2   8   9   32.71    3.25
   2   8   9   37.78    3.13
   2   8   9   40.03    2.93
   2  -8   9   33.28    4.44
   2   8  10  129.36    7.09
   2   8  10  124.92    8.11
   2   8  10  121.92    7.00
   2   8  10  131.37    6.88
   2  -8  10  128.07    8.30
   2   8  11   32.60    3.09
   2   8  11   27.83    4.08
   2   8  11   27.74    2.55
   2   8  11   27.40    2.80
   2   8  11   26.70    2.80
  -2   8 -11   24.89    2.47
   2  -8  12    4.47    3.47
   2   8  12    4.99    2.27
   2   8  12    4.92    3.05
   2   8  12    3.83    2.05
   2   8  12    3.26    1.60
   2   8  12    1.75    1.63
  -2   8 -12    2.10    1.58
   2   8  13   27.54    2.41
   2   8  13   24.00    2.65
  -2   8 -13   20.93    2.31
   2   8  13   24.00    2.85
  -2   8 -14  145.77    7.13
   2  -8  14  158.94    9.35
   2   8  14  142.92    7.50
  -2   8 -14  135.43    7.30
   2   8  14  157.77    7.90
  -2   8 -15   47.89    3.14
  -2   8 -15   51.60    3.25
   2   8  15   55.81    3.54
  -2   8 -16   58.63    3.34
   2  -8  16   64.25    5.06
  -2   8 -16   58.82    3.41
   2   8  16   62.24    3.67
   2  -8  17    6.44    2.36
  -2   8 -17    2.57    0.92
   2  -8  18   -3.22    2.06
  -2   8 -18   -0.37    0.62
  -2  -9  17   -0.70    1.82
  -2  -9  16    6.88    2.48
  -2   9  15  154.91    7.61
  -2  -9  15  175.50    9.19
  -2   9  15  153.18    7.85
  -2  -9  14   39.24    4.27
  -2   9  14   39.65    2.73
   2   9 -14   33.57    2.25
  -2   9  14   37.02    2.94
  -2  -9  13    4.76    2.85
  -2   9  13    3.72    1.65
   2   9 -13    3.06    1.06
  -2   9  12    1.35    1.39
   2   9 -12   -0.23    1.01
  -2   9  12    0.13    1.75
  -2   9  11    4.15    1.93
  -2   9  11    1.74    1.54
  -2   9  11    2.92    1.70
  -2  -9  11    2.41    2.98
  -2   9  10   61.93    4.24
  -2   9  10   72.43    5.55
  -2   9  10   57.77    3.88
  -2   9  10   56.38    4.00
  -2  -9  10   65.13    5.63
  -2  -9   9   12.35    3.32
  -2   9   9   17.77    2.41
  -2   9   9   11.15    1.91
  -2   9   9   14.99    3.23
  -2   9   9   13.96    2.07
  -2   9   9   11.73    2.18
  -2   9   9   11.96    2.33
  -2  -9   8   33.51    4.34
  -2   9   8   33.14    3.14
  -2   9   8   30.86    2.76
  -2   9   8   32.39    2.91
  -2   9   8   33.34    4.05
  -2   9   8   31.14    2.71
  -2   9   8   25.79    2.91
  -2   9   8   33.21    3.24
  -2   9   8   33.92    3.19
  -2  -9   7   26.03    3.78
  -2  -9   7   20.11    3.34
  -2   9   7   19.91    2.46
  -2   9   7   18.58    2.33
  -2   9   7   17.92    2.35
  -2   9   7   21.18    2.44
  -2   9   7   22.24    3.57
  -2   9   7   18.14    2.42
  -2   9   7   20.96    2.78
  -2   9   7   19.78    2.83
  -2  -9   6   67.32    5.31
  -2   9   6   60.81    4.16
  -2   9   6   70.22    4.24
  -2   9   6   62.41    4.13
  -2   9   6   59.24    4.02
  -2   9   6   61.27    5.08
  -2   9   6   61.28    4.29
  -2   9   6   71.70    4.59
  -2   9   6   64.27    4.54
  -2  -9   5    1.97    2.66
  -2   9   5   -0.25    1.68
  -2   9   5    0.86    1.74
  -2   9   5   -1.40    2.65
  -2   9   5    1.32    1.63
  -2   9   5    1.68    1.85
  -2   9   5    0.33    2.06
  -2  -9   4  120.89    7.30
  -2   9   4  111.80    6.36
  -2   9   4  107.31    6.33
  -2   9   4  122.23    7.16
  -2   9   4  115.09    6.48
  -2   9   4  122.71    6.58
  -2   9   4  124.64    6.89
   2   9  -4  122.95    6.49
  -2   9   3  144.92    7.56
  -2   9   3  148.68    7.60
  -2   9   3  134.49    8.07
  -2   9   3  133.43    7.58
  -2   9   3  152.71    7.74
   2   9  -3  153.03    7.78
  -2   9   3  154.83    8.09
  -2   9   2  143.64    7.31
  -2   9   2  138.07    7.26
   2   9  -2  140.36    7.18
  -2   9   2  140.43    7.79
   2   9  -2  128.27    7.02
  -2   9   2  127.58    7.22
   2   9  -2  149.13    7.21
   2   9  -2  147.23    7.55
  -2   9   2  139.49    7.69
  -2   9   2  138.40    7.29
   2   9  -1    2.11    1.68
  -2   9   1    0.56    1.67
  -2   9   1    2.05    1.70
   2   9  -1    1.74    1.92
  -2   9   1    2.01    2.03
  -2   9   1    1.98    1.97
   2   9  -1    1.77    1.52
  -2   9   1    0.70    1.54
   2   9  -1    1.55    1.44
  -2   9   0   21.19    2.43
  -2   9   0   24.29    2.43
   2   9   0   22.55    2.35
  -2   9   0   22.48    2.36
   2   9   0   23.75    2.34
   2   9   0   18.76    2.16
   2   9   0   24.11    2.78
   2   9   0   22.22    2.34
  -2   9   0   17.48    2.54
  -2   9  -1    5.27    1.79
  -2   9  -1    7.30    1.89
   2   9   1    6.46    1.75
   2   9   1    3.66    1.99
  -2   9  -1    4.98    1.59
   2   9   1    4.65    1.81
   2   9   1    4.81    1.70
   2   9   1    3.88    1.74
  -2   9  -1    4.86    1.92
   2   9   2  463.67   21.50
  -2   9  -2  487.97   21.60
   2   9   2  480.27   21.54
   2   9   2  495.10   22.25
  -2   9  -2  442.25   21.41
   2   9   2  473.22   21.73
   2   9   2  478.16   21.66
   2   9   2  489.19   21.85
  -2   9  -2  471.21   21.82
  -2   9  -3   60.09    3.78
   2   9   3   56.86    3.64
   2   9   3   59.21    3.68
   2   9   3   53.77    4.30
  -2   9  -3   52.30    3.41
   2   9   3   51.27    3.83
   2   9   3   59.71    4.00
   2   9   3   55.46    3.81
  -2   9  -3   52.25    3.77
  -2   9  -4    0.77    1.74
   2   9   4   -0.11    1.48
   2   9   4    2.73    1.54
   2   9   4   -0.19    2.30
   2   9   4    3.15    1.95
   2   9   4    2.93    1.66
   2   9   4    1.58    1.92
   2  -9   5  151.96    8.59
   2   9   5  143.28    7.48
   2   9   5  145.08    7.49
  -2   9  -5  156.32    7.66
   2   9   5  153.57    8.60
   2   9   5  136.95    7.83
   2   9   5  155.35    8.00
   2   9   5  144.94    7.90
   2  -9   6   29.10    3.97
  -2   9  -6   33.38    2.77
   2   9   6   35.57    4.13
   2   9   6   32.85    3.14
   2   9   6   31.87    3.04
   2  -9   7    8.80    3.17
  -2   9  -7   10.09    1.91
   2   9   7    9.25    3.20
   2   9   7    9.93    2.33
   2   9   7    8.12    2.35
  -2   9  -8   13.98    1.98
   2   9   8   11.98    3.12
   2   9   8    7.54    2.26
   2  -9   8    8.26    3.53
  -2   9  -9   18.93    2.26
   2   9   9   20.14    3.50
   2   9   9   21.90    2.65
   2  -9   9   25.54    3.97
  -2   9 -10    9.53    1.79
   2   9  10   10.08    3.21
   2  -9  10    8.29    3.54
   2   9  10    8.36    1.98
  -2   9 -11   15.68    1.94
   2  -9  11   16.19    3.74
   2   9  11   13.87    2.14
   2   9  12   74.26    5.62
   2   9  12   72.50    4.48
   2  -9  13   30.37    4.29
   2  -9  14    2.83    3.02
   2  -9  15   56.85    4.83
   2  -9  16   -0.17    2.24
   2  -9  17   12.84    2.36
  -2 -10  16    2.54    1.77
  -2 -10  15   13.56    2.56
  -2 -10  14   12.00    2.79
   2  10 -14    8.81    1.23
  -2 -10  13    0.21    2.58
   2  10 -13    1.68    1.18
  -2  10  12   95.69    5.49
   2  10 -12  105.22    5.33
  -2 -10  12  110.60    6.96
  -2  10  12   95.05    5.30
  -2 -10  11    1.44    2.69
   2  10 -11    0.10    1.39
  -2  10  10    0.85    1.58
  -2  10  10    2.44    1.46
  -2  10   9  164.09    8.67
  -2  10   9  180.52    8.83
  -2  10   9  174.42    8.89
  -2 -10   9  193.08   10.40
  -2 -10   8   59.81    5.24
  -2  10   8   48.80    3.58
  -2  10   8   54.41    3.73
  -2  10   8   59.72    4.81
  -2  10   8   50.54    3.76
  -2  10   8   56.76    4.06
  -2  10   8   59.03    4.24
  -2 -10   7   31.53    3.93
  -2  10   7   25.31    2.63
  -2  10   7   26.23    2.57
  -2  10   7   31.07    3.78
  -2  10   7   25.99    2.81
  -2  10   7   31.33    3.07
  -2 -10   6  148.90    8.77
  -2  10   6  132.93    7.42
  -2  10   6  144.68    7.51
  -2  10   6  148.14    8.48
  -2  10   6  128.40    7.53
  -2  10   6  149.05    7.85
  -2  10   6  152.70    7.96
  -2  10   5    5.03    1.93
  -2  10   5    2.31    1.73
   2  10  -5    3.45    1.80
  -2  10   5    1.45    2.52
  -2  10   5    3.09    1.82
  -2  10   5    3.19    2.07
  -2  10   5    2.36    2.17
  -2  10   4  141.49    7.50
  -2  10   4  136.76    7.47
   2  10  -4  146.57    7.46
  -2  10   4  143.41    8.20
  -2  10   4  138.05    7.56
  -2  10   4  145.37    7.72
  -2  10   4  142.36    7.93
   2  10  -3    0.47    1.74
  -2  10   3    0.51    1.68
  -2  10   3    1.00    1.72
   2  10  -3    0.15    1.87
  -2  10   3    1.69    2.22
  -2  10   3   -0.39    1.71
  -2  10   3    0.55    1.70
  -2  10   3    1.00    2.01
  -2  10   2   75.19    4.66
  -2  10   2   74.77    4.63
   2  10  -2   75.98    4.58
  -2  10   2   76.52    5.19
  -2  10   2   63.14    4.45
  -2  10   2   75.18    5.01
   2  10  -2   73.72    4.45
   2  10  -2   78.15    4.96
  -2  10   2   69.53    4.61
   2  10  -1   18.07    2.23
  -2  10   1   18.66    2.36
  -2  10   1   17.59    2.36
   2  10  -1   16.33    2.58
   2  10  -1   12.23    1.94
  -2  10   1   16.66    2.19
  -2  10   1   18.03    2.35
   2  10  -1   18.96    2.20
   2  10  -1   15.18    2.07
  -2  10   1   20.82    2.76
  -2  10   0  427.18   19.12
  -2  10   0  423.66   19.12
   2  10   0  437.29   19.05
   2  10   0  439.98   19.68
   2  10   0  394.99   18.98
  -2  10   0  382.51   18.95
   2  10   0  432.68   19.21
  -2  10   0  401.32   19.07
  -2  10   0  401.32   19.39
   2  10   0  400.83   19.02
   2  10   1   34.99    2.87
  -2  10  -1   30.91    2.92
   2  10   1   34.76    2.87
  -2  10  -1   35.20    2.98
   2  10   1   30.53    3.42
   2  10   1   26.64    2.83
  -2  10  -1   29.15    2.66
   2  10   1   35.55    2.82
   2  10   1   28.61    2.83
  -2  10  -1   34.11    3.11
   2  10   2  181.55    9.09
  -2  10  -2  187.70    9.18
  -2  10  -2  188.87    9.21
   2  10   2  181.44    9.09
   2  10   2  191.24    9.93
  -2  10  -2  162.93    8.89
   2  10   2  177.15    9.25
   2  10   2  184.95    9.24
   2  10   2  187.02    9.42
  -2  10  -2  190.08    9.40
  -2  10  -3   45.16    3.36
   2  10   3   39.92    3.04
   2  10   3   40.05    3.08
  -2  10  -3   38.58    3.17
   2  10   3   41.34    3.98
   2  10   3   43.50    3.34
   2  10   3   44.16    3.46
   2  10   3   37.59    3.33
  -2  10  -4   15.34    2.28
   2  10   4   13.97    2.02
   2  10   4   14.13    2.06
   2  10   4    6.98    2.78
   2  10   4   11.81    2.28
   2  10   4   15.75    2.43
  -2  10  -5   11.10    2.02
   2  10   5   12.18    1.92
   2  10   5    9.73    1.89
   2  10   5   13.71    2.89
   2  10   5    9.89    2.21
   2  10   5   10.41    2.16
  -2  10  -6  334.96   15.59
   2  10   6  357.84   16.86
   2  10   6  321.67   15.86
   2  10   6  328.87   15.94
  -2  10  -7   32.86    2.81
   2  10   7   33.19    3.85
   2 -10   7   35.23    4.28
   2  10   7   32.43    3.16
   2  10   8   70.09    5.45
   2 -10   8   73.26    5.77
   2  10   8   60.97    4.34
  -2  10  -9   46.17    3.23
   2  10   9   45.99    3.53
   2 -10   9   44.62    4.74
   2  10  10    2.22    1.63
  -2  10 -10    0.10    1.36
   2  10  10    2.28    2.57
  -2  10 -11   12.09    1.69
   2  10  11   14.95    3.06
   2 -10  12   40.51    4.32
   2  10  12   35.80    2.72
   2 -10  13    2.12    2.64
   2  10  13    3.63    1.19
   2 -10  14   -1.31    2.38
   2 -10  15   59.60    4.36
   2 -10  16    5.65    1.92
  -2 -11  14   27.57    2.69
   2  11 -14   23.53    1.55
  -2 -11  13  300.07   13.66
   2  11 -13  269.32   12.47
  -2 -11  12   14.12    2.78
   2  11 -12   13.01    1.49
  -2 -11  11    5.64    2.53
   2  11 -11    7.41    1.49
   2  11 -10    1.63    1.36
  -2 -11  10   -1.46    2.49
  -2  11  10   -1.02    1.25
   2  11  -9    0.10    1.43
  -2 -11   9    0.66    2.52
   2  11  -8   34.53    2.84
  -2  11   8   44.08    4.10
  -2  11   8   39.75    3.06
  -2 -11   8   36.84    4.08
   2  11  -7   42.08    3.14
  -2  11   7   42.34    3.10
  -2  11   7   41.45    3.95
  -2  11   7   42.93    3.45
  -2  11   7   42.56    3.43
  -2  11   7   36.27    3.11
  -2  11   6   53.92    3.63
  -2  11   6   49.98    3.53
  -2  11   6   59.08    4.00
  -2  11   5  262.84   12.45
  -2  11   5  257.32   12.49
  -2  11   5  249.34   12.65
  -2  11   5  265.48   12.78
   2  11  -5  255.08   12.19
  -2  11   4   72.93    4.48
  -2  11   4   63.89    5.00
  -2  11   4   64.53    4.37
  -2  11   4   79.06    4.82
  -2  11   4   76.51    4.86
   2  11  -4   72.35    4.30
   2  11  -3   20.98    2.31
  -2  11   3   19.61    2.36
  -2  11   3   15.94    2.22
  -2  11   3   15.21    2.71
  -2  11   3   22.03    2.69
  -2  11   3   15.73    2.10
   2  11  -2  209.25   10.24
  -2  11   2  204.57   10.33
  -2  11   2  221.48   10.38
  -2  11   2  198.09   10.25
  -2  11   2  209.93   10.67
   2  11  -1   11.93    2.04
  -2  11   1    9.22    1.94
  -2  11   1   10.94    2.09
   2  11  -1   13.45    2.07
   2  11  -1    9.99    2.41
  -2  11   1    9.39    1.81
   2  11  -1   10.33    1.73
  -2  11   1   11.26    2.29
   2  11   0    0.82    1.66
  -2  11   0    4.17    1.87
   2  11   0    4.74    1.79
  -2  11   0    1.12    1.66
   2  11   0    3.02    2.22
  -2  11   0    0.81    1.47
   2  11   0    0.58    1.42
  -2  11   0    0.15    1.68
   2  11   1   -0.35    1.57
   2  11   1    0.23    1.57
  -2  11  -1    0.13    1.80
  -2  11  -1   -1.10    1.71
   2  11   1    1.11    2.26
   2  11   1    0.12    1.49
  -2  11  -1   -0.14    1.71
  -2  11  -2  110.93    6.03
   2  11   2  103.08    5.84
  -2  11  -2  108.21    5.96
   2  11   2  111.98    5.88
   2  11   2  103.94    6.64
   2  11   2  100.24    5.91
  -2  11  -2  109.15    6.02
   2  11   3   21.16    2.36
  -2  11  -3   18.52    2.34
   2  11   3   19.82    2.21
  -2  11  -3   20.05    2.47
   2  11   3   17.87    2.17
   2  11   3   17.74    3.11
   2  11   4    8.99    1.81
  -2  11  -4   13.42    2.21
   2  11   4    8.41    2.68
   2  11   4    7.79    1.97
   2  11   4    7.62    1.91
   2  11   5   31.17    2.57
  -2  11  -5   33.81    2.86
   2  11   5   30.76    2.99
   2  11   5   28.61    2.81
   2  11   6   11.17    2.11
  -2  11  -6   14.05    2.09
  -2  11  -6   16.27    2.08
   2  11   7   32.72    3.00
  -2  11  -7   34.95    2.78
  -2  11  -7   38.65    2.85
   2  11   7   35.76    3.87
   2  11   8   24.35    2.59
  -2  11  -8   27.75    2.40
  -2  11  -8   28.81    2.44
   2  11   8   27.73    3.54
  -2  11  -9   -0.55    1.32
   2  11   9    3.45    2.66
   2 -11   9    1.54    2.63
  -2  11 -10   41.94    2.82
  -2  11 -10   43.32    2.85
   2  11  10   46.10    4.13
   2  11  10   42.58    3.08
   2 -11  10   45.00    4.28
  -2  11 -11    0.50    1.03
  -2  11 -11    0.73    1.04
   2  11  11    2.10    2.19
   2 -11  11   -0.39    2.47
   2  11  11   -1.13    1.30
   2 -11  12   32.23    3.47
   2  11  12   31.63    2.28
   2 -11  13   52.16    3.99
   2 -11  14    3.05    1.85
   2  12 -12   21.60    1.55
   2  12 -11  107.82    5.19
   2  12 -11  107.35    5.20
  -2 -12  11   95.69    5.83
   2  12 -10    9.51    1.38
   2  12 -10    8.53    1.35
  -2 -12  10    8.34    2.15
   2  12  -9  104.05    5.36
   2  12  -9  104.16    5.38
   2  12  -8    7.25    1.51
  -2  12   7    8.13    1.62
   2  12  -7   12.00    1.74
  -2  12   7   10.17    1.60
  -2  12   7   11.04    2.27
  -2  12   6   33.66    2.62
   2  12  -6   37.43    2.74
  -2  12   6   27.04    3.15
  -2  12   6   36.22    3.00
   2  12  -5   40.59    3.00
  -2  12   5   42.41    3.03
  -2  12   5   43.59    3.62
  -2  12   5   39.07    3.23
   2  12  -4   16.92    2.06
  -2  12   4   11.18    1.85
   2  12  -4   16.03    1.96
  -2  12   4   10.07    1.94
   2  12  -4   11.43    1.70
  -2  12   4   13.45    2.13
  -2  12   4   16.80    2.23
  -2  12   4   12.85    1.88
  -2  12   3  114.96    6.04
  -2  12   3  117.24    6.06
   2  12  -3  109.83    5.96
   2  12  -3  118.19    5.98
   2  12  -3  102.60    5.80
  -2  12   3  113.41    6.17
  -2  12   3  114.74    6.26
  -2  12   3   97.39    5.87
   2  12  -2    0.22    1.47
   2  12  -2   -0.22    1.49
  -2  12   2    1.17    1.57
  -2  12   2    0.12    1.51
   2  12  -2    0.33    1.33
  -2  12   2    1.93    1.72
  -2  12   2    1.40    1.72
   2  12  -1   29.08    2.48
  -2  12   1   27.23    2.55
   2  12  -1   29.96    2.55
  -2  12   1   27.96    2.61
   2  12  -1   24.54    2.88
  -2  12   1   34.64    2.84
   2  12  -1   25.03    2.46
  -2  12   1   27.51    2.64
   2  12   0   15.18    2.05
  -2  12   0   18.77    2.22
  -2  12   0   17.50    2.19
   2  12   0   14.84    2.02
   2  12   0   20.25    2.71
   2  12   0   13.33    1.80
  -2  12   0   15.41    2.09
   2  12   0   16.04    2.10
  -2  12   0   19.96    2.26
   2  12   1   15.21    1.97
  -2  12  -1   17.05    2.13
  -2  12  -1   18.55    2.15
   2  12   1   17.51    2.02
   2  12   1   16.31    2.61
   2  12   1   12.59    1.86
  -2  12  -1   17.39    2.09
   2  12   1   12.53    2.01
  -2  12  -1   16.59    2.08
  -2  12  -2   60.86    3.63
   2  12   2   53.59    3.40
  -2  12  -2   50.54    3.57
   2  12   2   50.13    3.36
   2  12   2   55.44    4.15
   2  12   2   49.09    3.39
   2  12   2   49.41    3.56
  -2  12  -2   43.20    3.32
  -2  12  -3    8.31    1.74
   2  12   3    7.95    1.67
   2  12   3    6.80    1.58
  -2  12  -3   10.43    1.84
   2  12   3   13.96    2.61
   2  12   3   10.67    1.84
  -2  12  -3    8.37    1.78
   2  12   3    8.54    1.83
  -2  12  -4    0.22    1.49
   2  12   4    1.82    1.30
  -2  12  -4   -0.11    1.54
   2  12   4    1.45    2.30
   2  12   4   -0.69    1.38
   2  12   4   -2.56    1.70
  -2  12  -4    1.51    1.42
  -2  12  -5   27.89    2.47
   2  12   5   24.57    3.14
  -2  12  -5   28.97    2.46
  -2  12  -6    1.16    1.41
   2  12   6    2.88    2.20
   2  12   7   -0.64    1.38
  -2  12  -7    1.52    1.35
  -2  12  -7    0.37    1.29
   2  12   7    0.70    2.16
   2  12   8    0.70    1.32
  -2  12  -8   -0.08    1.25
  -2  12  -8    1.76    1.26
   2  12   8   -1.51    2.11
   2  12   9   28.79    2.29
  -2  12  -9   28.27    2.13
  -2  12  -9   28.59    2.13
   2  12   9   31.49    3.16
  -2  12 -10    3.50    1.03
  -2  12 -10    5.87    1.09
   2  12  10    4.18    1.21
  -2  12 -11  108.71    5.27
   2  12  11  112.94    5.48
   2  13 -10    9.50    1.02
   2  13  -9    0.80    0.87
   2  13  -9    0.44    0.91
   2  13  -8   57.53    3.14
   2  13  -8   53.13    3.08
   2  13  -7    6.02    1.29
   2  13  -7    7.20    1.29
  -2  13   6    8.08    1.26
   2  13  -6    7.96    1.42
   2  13  -6    6.67    1.38
  -2  13   5   20.09    1.81
   2  13  -5   21.23    1.90
   2  13  -5   17.36    1.81
  -2  13   4   27.20    2.40
  -2  13   4   24.14    2.14
  -2  13   4   22.14    2.08
   2  13  -4   26.69    2.16
   2  13  -4   30.40    2.24
  -2  13   3    5.37    1.55
  -2  13   3    3.76    1.33
  -2  13   3    5.78    1.42
   2  13  -3    4.88    1.41
   2  13  -3    4.18    1.40
   2  13  -2  166.75    8.40
  -2  13   2  166.51    8.62
  -2  13   2  187.29    8.59
  -2  13   2  171.13    8.50
   2  13  -2  179.22    8.50
   2  13  -2  178.36    8.47
  -2  13   1   20.74    2.11
   2  13  -1   17.83    1.95
   2  13  -1   21.64    1.99
  -2  13   1   21.40    2.09
   2  13  -1   21.70    1.98
  -2  13   1   17.97    2.07
   2  13   0   13.09    1.73
  -2  13   0   12.77    1.89
  -2  13   0   17.05    1.94
   2  13   0   14.04    1.76
   2  13   0   17.36    1.75
  -2  13   0   16.14    1.90
  -2  13  -1    5.25    1.48
   2  13   1    3.48    1.28
   2  13   1    6.25    1.39
  -2  13  -1    8.17    1.65
   2  13   1    4.45    1.48
  -2  13  -1    7.72    1.55
   2  13   1    5.45    1.18
   2  13   2   32.99    2.40
  -2  13  -2   36.17    2.62
   2  13   2   33.97    2.43
  -2  13  -2   36.60    2.62
   2  13   2   32.53    2.38
   2  13   2   33.20    2.62
  -2  13  -2   33.89    2.56
  -2  13  -3   20.63    2.04
   2  13   3   22.21    1.85
  -2  13  -3   24.53    2.11
   2  13   3   18.72    1.82
   2  13   3   19.76    2.44
   2  13   3   18.02    1.88
  -2  13  -3   19.92    1.96
  -2  13  -4   65.78    3.77
  -2  13  -4   66.16    3.75
   2  13   4   67.16    4.30
   2  13   4   57.65    3.61
  -2  13  -4   63.71    3.72
  -2  13  -5   46.60    2.86
  -2  13  -5   48.03    2.87
   2  13   5   41.88    3.36
   2  13   5   38.63    2.74
  -2  13  -5   40.32    2.75
  -2  13  -6    8.58    1.39
  -2  13  -6    6.22    1.30
   2  13   6    5.24    1.76
   2  13   6    7.08    1.31
  -2  13  -6    6.04    1.24
  -2  13  -7   -0.14    1.02
  -2  13  -7    0.40    0.98
   2  13   7    2.83    1.73
   2  13   7    1.50    1.05
  -2  13  -7    0.07    0.95
   2  13   8    5.23    1.14
  -2  13  -8    4.74    1.06
  -2  13  -8    6.35    1.11
   2  13   8    5.40    1.66
  -2  13  -9   26.76    1.76
   2  14  -7    1.05    0.72
   2  14  -6  119.81    5.70
   2  14  -5    0.53    0.87
   2  14  -5    0.73    0.84
   2  14  -4    8.64    1.19
  -2  14   4    9.43    1.13
   2  14  -4   10.12    1.23
  -2  14   3    3.66    0.98
   2  14  -3    3.55    1.01
   2  14  -3    1.23    0.95
  -2  14   2  143.45    7.20
   2  14  -2  158.01    7.13
  -2  14   2  144.27    7.08
   2  14  -2  151.78    7.09
  -2  14   1   18.76    1.83
   2  14  -1   22.36    1.72
   2  14  -1   22.71    1.74
  -2  14   1   24.79    1.82
  -2  14   1   24.83    1.83
  -2  14   0   91.00    4.92
   2  14   0   98.56    4.80
  -2  14   0   98.62    4.91
   2  14   0   96.37    4.78
  -2  14   0   96.66    4.89
  -2  14  -1    1.01    1.08
   2  14   1    1.97    0.86
  -2  14  -1    3.12    1.08
   2  14   1    2.84    0.90
  -2  14  -1    2.12    1.07
  -2  14  -2    0.34    0.97
  -2  14  -2   -0.52    1.00
  -2  14  -2    0.19    1.01
  -2  14  -3   23.72    1.83
  -2  14  -3   24.30    1.85
  -2  14  -4   22.24    1.68
  -2  14  -4   19.99    1.64
  -2  14  -5    2.02    0.92
  -2  14  -6  121.39    5.74
  -2  14  -7    0.23    0.64
  -3   0  21    1.09    1.54
  -3   0  20   14.96    2.44
   3   0 -20   21.55    1.65
  -3   0  19    0.15    2.29
   3   0 -19   -0.08    1.09
   3   0 -19   -2.44    2.10
   3   0 -18    5.74    1.50
   3   0 -18    6.94    2.56
   3   0 -17   -2.73    2.70
   3   0 -16   13.30    2.04
  -3   0  15    0.33    2.10
   3   0 -15    0.50    1.60
  -3   0  15   -2.22    2.08
  -3   0  14   71.29    4.75
   3   0 -14   69.40    4.38
  -3   0  14   68.34    4.64
  -3   0  13   -0.15    1.83
   3   0 -13   -0.36    1.53
  -3   0  12   97.14    5.59
   3   0 -12   92.94    5.29
  -3   0  11    0.95    1.64
  -3   0  11   -0.42    1.37
  -3   0  10    3.60    1.82
  -3   0  10    1.73    1.57
  -3   0  10    1.78    1.65
   3   0 -10    2.50    1.50
  -3   0  10    2.57    1.51
  -3   0   9    2.85    1.85
  -3   0   9    1.52    1.60
  -3   0   9   -0.74    1.65
   3   0  -9    0.08    1.67
  -3   0   8  664.58   29.53
  -3   0   8  660.37   29.63
  -3   0   8  662.41   29.60
   3   0  -8  679.34   29.48
  -3   0   7   -0.06    1.37
   3   0  -7    1.03    1.28
  -3   0   7    1.19    1.45
  -3   0   6  508.31   22.78
   3   0  -6  497.80   22.66
   3   0  -6  541.39   22.76
  -3   0   5    0.40    0.95
   3   0  -5    0.12    0.78
  -3   0   5    0.29    0.85
   3   0  -5    0.40    0.82
  -3   0   4 2390.01  101.55
  -3   0   4 2438.65  101.55
   3   0  -4 2358.66  101.50
   3   0  -4 2243.27  101.44
  -3   0   3    0.53    0.94
  -3   0   3    0.79    1.11
   3   0  -3    0.64    0.69
   3   0  -2    6.90    0.69
  -3   0   2    5.39    0.81
  -3   0   2    6.30    1.01
  -3   0   2    7.82    0.97
   3   0  -2    6.24    0.64
  -3   0   1    0.15    0.64
  -3   0   1    0.01    0.54
  -3   0   1    0.65    0.57
   3   0  -1   -0.04    0.33
  -3   0   0    2.97    0.51
  -3   0   0    2.35    0.41
   3   0   0    1.60    0.53
   3   0   0    1.88    0.36
  -3   0  -1    0.71    0.72
  -3   0  -1    0.36    0.69
   3   0   1   -0.03    0.90
   3   0   1    0.53    0.54
  -3   0  -2    1.82    0.95
   3   0   2    1.63    1.19
   3   0   2    0.89    0.75
  -3   0  -3    0.58    1.15
   3   0   3    0.15    0.72
   3   0   3   -0.52    1.15
   3   0   4    0.22    0.64
  -3   0  -4    1.24    1.14
   3   0   4    0.75    1.02
   3   0   5    1.37    0.70
   3   0   5    1.19    0.74
  -3   0  -5    0.61    1.19
   3   0   5    1.00    1.19
  -3   0  -6    0.68    1.42
   3   0   6    2.05    0.84
   3   0   6    0.49    0.83
   3   0   6    1.79    1.38
   3   0   6    1.00    0.84
   3   0   7    0.60    1.12
   3   0   7    1.29    1.16
   3   0   7   -1.28    1.72
   3   0   8  836.57   37.15
  -3   0  -8  859.59   37.30
   3   0   8  861.83   37.20
   3   0   8  839.05   37.61
   3   0   9   -0.06    1.21
  -3   0  -9   -0.95    2.23
   3   0   9    2.12    2.09
  -3   0  -9    1.33    2.07
   3   0  10   43.93    2.98
   3   0  10   49.52    3.06
   3   0  10   51.04    3.72
   3   0  11    0.62    1.12
   3   0  11    1.08    1.83
  -3   0 -11    2.55    1.98
  -3   0 -11    1.78    2.18
  -3   0 -12   53.06    4.16
  -3   0 -12   58.72    3.98
   3   0  13   -0.12    1.90
  -3   0 -13   -1.53    2.15
  -3   0 -13    2.44    2.39
   3   0  14   25.94    3.05
  -3   0 -14   36.35    3.50
  -3   0 -14   35.72    3.36
   3   0  15   -0.83    2.21
  -3   0 -15    2.46    2.14
  -3   0 -15   -0.13    2.50
   3   0  16   33.17    3.39
  -3   0 -16   38.27    3.88
  -3   0 -16   44.55    3.64
  -3   0 -17    0.72    2.22
   3   0  17   -0.56    2.01
  -3   0 -17    3.73    2.26
  -3   0 -18   42.05    3.39
  -3   0 -18   45.47    3.72
   3   0  18   42.99    3.42
  -3   0 -19   -0.90    1.80
  -3   0 -19    1.48    1.73
  -3   0 -19   -0.13    1.55
  -3   0 -20   70.46    4.01
  -3   0 -20   75.69    4.23
  -3   0 -21   -0.13    0.81
  -3   0 -21   -1.34    0.97
  -3   1  21   27.95    2.48
  -3  -1  21   24.95    2.38
   3   1 -20    1.08    1.67
  -3  -1  20   -0.36    1.90
  -3   1  20   -0.24    1.91
   3   1 -20    0.13    0.87
   3   1 -20   -0.34    0.98
   3   1 -19   -1.29    2.27
  -3   1  19   -1.73    2.14
  -3  -1  19   -3.57    2.43
   3   1 -19   -1.03    1.16
   3   1 -19   -0.88    1.21
   3   1 -18   -0.27    2.69
   3   1 -18    1.39    1.35
   3   1 -17  173.51    8.74
  -3   1  17  151.46    8.70
   3   1 -17  160.85    8.18
  -3   1  17  152.86    8.49
   3  -1 -16    5.44    2.69
  -3   1  16    5.31    2.22
   3   1 -16    9.94    1.93
  -3   1  16    5.54    2.37
  -3   1  15  253.47   12.62
   3   1 -15  247.78   12.26
  -3   1  15  254.18   12.68
  -3   1  14  100.69    6.17
  -3   1  14   99.16    5.93
   3   1 -14  105.23    5.92
  -3   1  14  107.43    6.27
  -3   1  13   89.74    5.28
  -3   1  13   83.81    5.35
   3   1 -13   90.76    5.31
   3  -1 -13   91.67    4.99
  -3   1  13   89.68    5.48
  -3  -1  13   84.70    5.25
  -3   1  12   17.40    2.24
  -3   1  12   17.09    2.44
  -3  -1  12   16.84    2.16
   3  -1 -12   16.38    1.86
   3   1 -12   18.02    2.17
  -3  -1  11   20.00    2.56
  -3   1  11   25.47    2.54
  -3  -1  11   26.35    2.89
  -3   1  11   24.58    2.57
  -3  -1  11   27.03    2.48
   3   1 -11   26.50    2.39
  -3  -1  10    4.79    1.80
  -3  -1  10    2.76    1.67
  -3   1  10    5.95    2.02
   3  -1 -10    4.19    1.38
  -3  -1  10    3.10    1.37
  -3   1  10    4.40    1.74
  -3  -1   9    1.01    1.86
  -3   1   9    1.48    1.57
  -3  -1   9    1.02    1.33
  -3   1   9    3.15    1.90
  -3  -1   9    1.08    1.64
  -3   1   9    2.23    1.88
   3   1  -9    0.93    1.79
   3  -1  -9    1.48    1.44
  -3  -1   8  422.48   18.32
  -3   1   8  409.52   18.57
  -3  -1   8  411.26   18.69
  -3   1   8  411.36   18.39
  -3   1   8  388.34   18.53
   3  -1  -8  407.09   18.26
   3   1  -8  405.52   18.42
  -3   1   7  389.41   17.58
  -3  -1   7  411.71   17.40
  -3   1   7  381.94   17.39
  -3  -1   7  393.58   17.69
  -3   1   7  389.56   17.05
   3   1  -7  385.17   17.46
   3  -1  -7  405.75   17.33
  -3   1   7  371.12   17.13
   3  -1  -6   62.98    3.09
   3   1  -6   62.63    3.29
  -3   1   6   56.33    3.33
  -3   1   6   56.60    2.79
   3  -1  -6   55.51    2.97
   3   1  -6   57.25    3.17
  -3   1   6   57.80    2.92
  -3   1   6   56.12    3.06
  -3  -1   6   56.40    3.39
  -3  -1   6   56.30    3.36
   3   1  -5   22.25    1.64
   3  -1  -5   26.95    1.50
  -3  -1   5   23.85    1.76
  -3   1   5   23.01    1.49
  -3  -1   5   22.75    1.81
  -3   1   5   19.42    1.25
   3  -1  -5   19.83    1.40
   3   1  -5   24.79    1.59
  -3   1   5   21.84    1.45
  -3  -1   4    8.89    1.16
   3   1  -4   10.15    1.11
  -3   1   4    9.18    0.87
  -3   1   4    9.75    0.90
  -3   1   4   10.79    1.01
  -3  -1   4    7.92    1.26
  -3   1   4    6.61    0.68
   3   1  -4    9.14    0.99
   3  -1  -4    9.33    0.80
  -3   1   4    8.93    0.83
  -3   1   4   11.19    1.01
   3   1  -3 1127.81   48.69
  -3   1   3 1109.22   48.59
  -3  -1   3 1099.59   48.72
  -3   1   3 1137.86   48.60
  -3  -1   3 1128.33   48.74
  -3   1   3 1152.27   48.58
  -3   1   3 1154.90   48.44
  -3   1   3 1109.17   48.54
   3  -1  -3 1075.00   48.49
   3   1  -3 1112.39   48.63
  -3   1   2    2.00    0.73
  -3   1   2    1.86    0.76
  -3  -1   2    1.19    1.11
  -3  -1   2    0.66    1.03
  -3   1   2    1.58    0.79
   3  -1  -2    1.69    0.42
  -3  -1   2    2.44    0.94
  -3   1   2    1.40    0.58
  -3  -1   2    1.80    0.45
   3  -1  -2    2.40    0.39
   3   1  -2    2.08    0.69
   3  -1  -2    1.44    0.36
   3  -1  -1  466.66   19.46
  -3   1   1  521.73   19.41
  -3   1   1  462.64   19.38
  -3   1   1  452.43   19.39
  -3  -1   1  430.05   19.47
  -3  -1   1  439.56   19.48
  -3   1   1  478.67   19.49
   3  -1  -1  441.87   19.36
   3   1  -1  428.77   19.40
   3  -1  -1  444.22   19.37
   3   1  -1  396.28   19.34
   3   1  -1  457.14   19.43
  -3   1   0   76.39    3.50
   3  -1   0   69.98    3.74
  -3   1   0   77.30    3.47
  -3   1   0   79.35    3.49
  -3  -1   0   87.59    3.54
  -3  -1   0   93.32    3.55
  -3  -1   0   80.46    3.53
  -3   1   0   76.96    3.55
   3  -1   0   75.04    3.51
   3   1   0   71.51    3.46
   3   1   0   70.90    3.48
   3   1   0   76.52    3.44
  -3  -1  -1    0.97    0.53
  -3   1  -1    2.90    0.86
  -3  -1  -1    0.61    0.67
  -3   1  -1    0.85    0.56
   3   1   1    3.14    0.50
   3  -1   1    1.85    0.73
   3   1   1    0.89    0.65
   3  -1   1    1.06    1.07
   3   1   1    0.36    0.63
  -3   1  -2   45.98    2.42
  -3  -1  -2   45.18    2.31
  -3   1  -2   45.04    2.16
   3   1   2   47.44    2.33
   3   1   2   42.94    2.28
   3   1   2   49.46    2.37
   3  -1   2   42.57    2.61
  -3  -1  -2   47.04    2.28
   3   1   3   31.75    2.02
  -3  -1  -3   37.18    1.92
   3  -1   3   37.26    2.25
  -3   1  -3   34.44    2.09
   3   1   3   31.04    1.89
   3   1   3   31.54    1.90
   3   1   3   36.49    2.00
  -3   1  -4 1537.32   67.64
  -3  -1  -4 1552.44   67.55
   3   1   4 1647.70   67.65
   3   1   4 1519.68   67.69
   3   1   4 1581.04   67.61
   3  -1   4 1594.01   67.88
   3   1   4 1502.44   67.74
  -3   1  -5  383.04   16.43
  -3  -1  -5  379.35   16.33
   3   1   5  368.52   16.38
   3   1   5  343.60   16.46
   3   1   5  359.55   16.36
   3   1   5  383.27   16.54
   3  -1   5  379.14   16.68
  -3   1  -6  116.79    5.63
  -3  -1  -6  118.75    5.49
   3   1   6  113.25    5.48
   3   1   6  112.64    5.63
   3   1   6  115.95    5.51
   3   1   6  111.61    5.50
   3  -1   6  113.45    5.86
   3   1   6  112.78    5.67
  -3  -1  -7  155.49    7.17
   3   1   7  148.47    7.07
   3  -1   7  141.32    6.83
   3   1   7  151.86    7.33
   3  -1   7  150.88    6.87
   3   1   7  158.03    7.15
   3  -1   7  150.74    7.62
   3   1   7  142.48    7.31
   3   1   8  750.46   32.21
   3  -1   8  739.18   32.42
  -3  -1  -8  757.68   31.96
  -3   1  -8  733.52   32.06
   3  -1   8  717.92   31.74
   3   1   8  712.32   31.95
   3   1   8  690.78   32.13
   3  -1   8  718.92   31.76
  -3   1  -8  737.08   32.38
   3  -1   9   10.55    2.56
   3   1   9   19.09    2.24
   3   1   9   10.90    1.74
  -3   1  -9   12.38    2.53
  -3  -1  -9   12.21    2.28
   3  -1   9   11.61    1.45
   3   1   9   15.04    1.87
  -3   1  -9   11.12    2.30
   3  -1  10  159.06    8.17
   3   1  10  147.75    7.78
   3   1  10  156.14    7.54
  -3   1 -10  161.03    7.86
  -3  -1 -10  154.61    7.63
   3   1  10  146.17    7.51
   3   1  10  152.75    7.71
  -3  -1 -10  161.01    8.06
   3   1  11    1.32    1.17
  -3   1 -11    0.70    2.24
  -3  -1 -11    0.78    1.92
  -3   1 -11    0.88    1.88
  -3  -1 -11    0.96    1.77
   3  -1  12    5.84    2.26
   3   1  12    9.75    1.63
   3   1  12    5.48    2.02
  -3   1 -12   11.82    2.52
  -3  -1 -12   10.45    2.27
  -3  -1 -12    9.83    2.18
  -3   1 -12    8.33    2.54
   3  -1  13   64.16    4.99
  -3   1 -13   78.68    4.99
  -3  -1 -13   84.53    4.73
  -3  -1 -13   66.08    4.79
  -3   1 -13   73.23    5.01
   3   1  13   69.62    4.63
  -3  -1 -14   65.75    4.26
  -3   1 -14   64.70    4.60
  -3  -1 -14   67.46    4.63
  -3   1 -14   58.86    4.74
   3   1  14   51.84    4.26
  -3   1 -15    8.20    2.96
  -3  -1 -15    7.78    2.35
  -3  -1 -15    5.23    2.24
  -3   1 -15    6.17    2.64
   3   1  15    6.05    2.08
   3   1  15    5.72    2.46
  -3  -1 -16    3.93    2.13
  -3   1 -16    5.05    2.80
  -3   1 -16    2.49    2.32
  -3  -1 -16    0.90    2.08
   3   1  16    2.74    1.86
   3   1  16    5.90    2.24
  -3  -1 -17   27.54    2.79
  -3   1 -17   29.03    3.28
   3   1  17   27.68    3.02
   3   1  17   23.69    2.83
  -3   1 -18    7.26    2.27
  -3  -1 -18    2.85    1.82
   3  -1  18    6.41    2.08
   3   1  18    5.30    1.83
  -3   1 -18    6.44    2.22
  -3   1 -19    2.24    1.94
  -3   1 -19    3.90    1.78
  -3   1 -20   14.39    1.89
  -3   1 -20   14.97    1.97
  -3   1 -20   16.53    1.92
  -3   1 -21    0.07    0.99
  -3   2  21   11.37    1.71
  -3  -2  21    7.96    1.58
   3   2 -21    9.53    1.02
   3   2 -21   11.21    1.13
   3   2 -20   15.05    2.09
  -3  -2  20   12.30    2.17
  -3   2  20   15.77    2.27
   3   2 -20   18.44    1.56
   3   2 -20   15.86    1.61
   3   2 -19   37.01    3.17
   3   2 -19   35.00    2.57
  -3   2  19   35.49    3.26
   3   2 -19   35.04    2.50
  -3   2  18    2.17    1.71
   3   2 -18   -3.21    2.66
   3   2 -18   -0.79    1.40
  -3   2  17   77.21    5.21
   3   2 -17   84.31    5.46
  -3   2  17   82.48    5.31
  -3   2  17   70.03    5.35
   3   2 -17   84.52    4.88
  -3   2  16   37.45    3.63
  -3   2  16   40.10    3.81
   3   2 -16   40.12    3.23
  -3   2  16   35.73    3.64
  -3   2  15  271.68   13.36
  -3   2  15  247.78   13.06
   3   2 -15  284.01   13.00
  -3   2  15  255.51   13.02
  -3   2  15  263.10   13.23
  -3   2  14   52.77    4.36
   3   2 -14   63.70    4.24
  -3   2  14   55.77    4.37
  -3   2  14   58.46    4.22
  -3  -2  13  106.27    6.40
  -3   2  13   96.42    6.02
  -3   2  13   96.99    5.95
  -3   2  13   98.18    6.09
   3   2 -13  108.52    5.93
  -3  -2  12  248.17   12.37
  -3   2  12  249.26   12.16
  -3  -2  12  234.35   12.42
  -3   2  12  251.11   12.19
   3   2 -12  244.65   11.88
  -3   2  11   76.49    4.96
  -3  -2  11   86.73    5.39
  -3  -2  11   77.91    4.71
  -3   2  11   83.54    5.00
   3   2 -11   85.86    4.82
  -3   2  10    7.83    1.95
  -3   2  10    9.52    2.07
  -3  -2  10    9.61    1.75
  -3  -2  10    9.02    2.39
  -3   2   9  120.69    6.48
  -3  -2   9  120.67    6.70
  -3   2   9  125.41    6.51
   3  -2  -9  120.95    5.91
   3   2  -9  117.18    6.27
  -3  -2   8    0.11    2.08
  -3  -2   8    1.72    1.15
  -3   2   8    2.64    1.95
  -3   2   8    1.38    1.88
  -3   2   8    2.17    1.06
  -3   2   8    0.65    1.16
   3   2  -8    1.75    1.72
   3  -2  -8    1.70    1.19
  -3   2   8    0.52    1.12
  -3  -2   7   29.58    2.04
  -3   2   7   32.61    2.76
  -3  -2   7   31.70    3.00
  -3   2   7   30.63    2.72
  -3   2   7   33.25    2.04
  -3   2   7   32.07    2.00
   3   2  -7   31.29    2.54
   3  -2  -7   30.55    2.04
  -3   2   7   33.52    2.22
   3   2  -6   78.06    4.07
  -3   2   6   65.40    3.68
  -3   2   6   69.58    4.04
  -3   2   6   68.11    4.25
  -3   2   6   72.20    3.55
  -3  -2   6   65.02    4.14
  -3  -2   6   75.60    4.18
  -3   2   6   74.04    3.63
  -3   2   6   75.39    3.54
  -3   2   6   71.54    3.79
   3   2  -6   75.43    3.90
   3  -2  -6   73.34    3.53
  -3   2   6   74.54    3.79
   3   2  -5   60.95    3.20
  -3   2   5   52.18    2.93
  -3   2   5   54.58    3.42
  -3  -2   5   56.92    3.32
  -3   2   5   54.20    2.72
  -3  -2   5   56.65    3.32
  -3   2   5   56.76    3.17
  -3   2   5   56.12    2.89
  -3   2   5   59.38    2.77
  -3   2   5   55.85    2.97
  -3   2   5   56.14    3.07
   3   2  -5   58.45    3.06
   3  -2  -5   55.43    2.70
   3   2  -4  312.37   13.70
  -3   2   4  315.45   13.57
  -3   2   4  321.30   13.57
  -3   2   4  309.49   13.32
  -3   2   4  305.21   13.86
   3  -2  -4  290.78   13.34
  -3  -2   4  317.68   13.82
  -3  -2   4  299.10   13.77
  -3   2   4  314.72   13.39
  -3   2   4  317.36   13.55
  -3   2   4  328.10   13.73
   3   2  -4  301.31   13.59
   3  -2  -4  285.31   13.30
  -3   2   4  301.38   13.52
  -3   2   4  317.85   13.68
   3   2  -3   51.32    2.77
  -3  -2   3   49.60    2.89
  -3   2   3   51.35    2.70
  -3   2   3   53.22    2.68
   3  -2  -3   48.40    2.38
  -3   2   3   53.26    2.37
  -3   2   3   49.67    2.96
  -3   2   3   52.26    2.44
  -3  -2   3   49.87    2.88
  -3   2   3   53.73    2.80
  -3   2   3   55.94    2.68
  -3   2   3   57.76    2.51
   3   2  -3   50.92    2.66
  -3   2   3   53.40    2.84
  -3   2   3   50.63    2.61
   3   2  -2  120.65    5.58
  -3   2   2  122.24    5.32
  -3  -2   2  114.42    5.61
  -3  -2   2  117.31    5.61
  -3   2   2  121.69    5.52
  -3   2   2  122.67    5.53
  -3   2   2  119.83    5.27
   3  -2  -2  115.15    5.25
  -3  -2   2  123.06    5.64
  -3   2   2  124.73    5.70
  -3   2   2  125.11    5.55
   3   2  -2  119.57    5.47
   3  -2  -1  122.68    6.06
   3   2  -1  133.10    6.06
  -3   2   1  142.56    5.80
  -3   2   1  141.58    5.83
  -3  -2   1  130.41    6.05
  -3  -2   1  129.37    6.05
  -3   2   1  135.77    6.04
  -3   2   1  134.19    6.04
  -3   2   1  130.68    6.12
   3   2  -1  130.42    5.89
  -3  -2   1  137.67    6.09
   3  -2  -1  127.37    5.84
   3   2  -1  114.68    5.87
  -3   2   1  129.32    5.92
  -3   2   1  132.14    6.07
   3   2  -1  132.67    5.93
  -3  -2   0   40.37    2.15
  -3  -2   0   39.37    2.11
  -3   2   0   42.53    1.98
  -3   2   0   40.64    2.16
  -3   2   0   43.55    2.16
  -3   2   0   43.38    2.18
   3  -2   0   41.68    2.05
   3   2   0   37.03    1.91
   3   2   0   38.51    2.02
  -3   2   0   46.25    2.20
   3  -2   0   41.56    2.40
  -3   2   0   43.26    2.01
   3  -2   1    3.52    1.24
  -3  -2  -1    5.25    0.71
  -3  -2  -1    4.52    0.77
  -3  -2  -1    4.44    0.70
  -3   2  -1    4.18    0.94
  -3   2  -1    4.35    0.82
   3   2   1    6.41    0.59
  -3   2  -1    4.38    0.52
   3   2   1    4.79    0.97
   3   2   1    4.54    0.82
   3   2   1    4.42    0.74
   3  -2   2  454.38   21.35
  -3  -2  -2  494.76   21.03
  -3  -2  -2  485.94   21.04
  -3   2  -2  470.15   21.13
   3   2   2  461.07   21.21
   3   2   2  483.89   21.09
   3   2   2  531.28   21.18
   3   2   2  475.44   21.15
   3   2   2  484.84   21.16
   3  -2   3   62.48    3.27
  -3  -2  -3   58.94    2.74
   3   2   3   57.72    2.94
   3   2   3   55.34    2.66
  -3   2  -3   58.71    2.97
  -3  -2  -3   60.30    2.78
   3   2   3   55.31    2.88
   3   2   3   59.66    2.92
   3   2   3   54.00    2.90
   3   2   3   54.94    3.00
   3   2   4 1531.07   63.44
   3  -2   4 1431.05   63.80
  -3  -2  -4 1440.35   63.37
  -3   2  -4 1423.91   63.52
   3   2   4 1469.39   63.58
   3   2   4 1473.96   63.29
   3   2   4 1491.26   63.54
   3   2   4 1428.72   63.68
  -3   2  -5  102.96    5.14
   3   2   5  103.65    5.10
   3   2   5  102.81    5.30
   3   2   5  103.61    5.10
  -3  -2  -5  104.02    4.91
   3  -2   5  111.61    5.47
   3   2   5  110.04    4.96
  -3  -2  -6  132.61    6.11
   3   2   6  126.32    6.29
   3   2   6  132.92    6.56
   3   2   6  134.86    6.34
   3  -2   6  135.30    6.72
   3   2   6  125.90    6.16
   3  -2   7  555.38   24.94
   3   2   7  513.39   24.34
  -3  -2  -7  574.73   24.31
  -3   2  -7  547.86   24.50
   3   2   7  557.31   24.51
   3   2   7  547.78   24.77
   3   2   7  572.33   24.50
  -3   2  -7  558.16   24.78
   3  -2   8   81.76    5.09
   3   2   8   73.03    4.32
  -3   2  -8   80.76    4.76
   3   2   8   80.16    4.44
   3   2   8   82.55    4.88
   3   2   8   87.49    4.58
   3   2   8   84.66    4.55
  -3   2  -8   78.84    4.88
  -3  -2  -9  255.23   11.25
  -3   2  -9  244.13   11.53
   3   2   9  239.11   11.37
   3   2   9  238.26   11.77
   3   2   9  244.68   11.48
   3  -2   9  232.00   11.93
   3  -2  10  212.69   11.00
  -3  -2 -10  226.46   10.29
  -3   2 -10  225.89   10.63
   3   2  10  214.45   10.42
   3   2  10  200.66   10.76
   3   2  10  223.80   10.58
  -3  -2 -10  223.45   10.76
  -3   2 -10  226.85   10.93
   3  -2  11  160.90    8.44
   3   2  11  147.90    7.70
   3   2  11  141.45    7.77
  -3  -2 -11  148.89    7.99
  -3   2 -11  151.90    8.27
  -3  -2 -11  162.09    7.60
  -3   2 -11  167.10    8.04
   3  -2  12  467.53   22.27
  -3   2 -12  506.11   21.72
  -3  -2 -12  489.44   21.28
   3   2  12  444.98   21.56
   3   2  12  449.02   21.44
  -3   2 -12  466.69   22.03
  -3  -2 -12  481.35   21.87
   3  -2  13  139.06    8.27
   3   2  13  132.18    7.39
  -3  -2 -13  147.20    7.24
  -3   2 -13  168.86    7.98
   3   2  13  147.03    7.68
   3   2  13  136.03    7.48
  -3  -2 -13  139.42    7.77
  -3   2 -13  147.93    8.11
   3  -2  14   57.60    5.06
   3   2  14   54.46    3.99
   3   2  14   68.06    4.22
   3   2  14   57.99    4.37
  -3  -2 -14   66.92    4.55
  -3   2 -14   69.95    4.97
  -3   2 -14   68.06    4.79
   3  -2  15   35.06    4.11
   3   2  15   37.70    3.54
  -3   2 -15   39.74    3.90
   3   2  16    1.67    2.07
  -3   2 -16    1.91    2.50
   3   2  16    0.52    1.83
  -3   2 -16    4.68    2.77
   3   2  17    7.36    2.15
   3   2  17    7.70    2.03
  -3   2 -17   11.25    2.59
  -3   2 -17   13.93    2.85
   3   2  18    6.46    1.94
  -3   2 -18    3.94    2.06
   3   2  18    8.38    1.85
  -3   2 -18   10.15    2.55
  -3   2 -19   66.60    3.98
  -3   2 -19   69.67    4.14
  -3   2 -20   43.66    2.98
  -3   2 -20   43.72    2.90
  -3   2 -20   39.33    2.93
  -3   2 -21   12.89    1.44
   3   3 -21   34.66    2.00
  -3   3  21   30.33    2.39
   3   3 -21   32.38    1.93
   3   3 -20   22.97    2.18
  -3   3  20   16.04    1.85
   3   3 -20   21.97    1.76
  -3  -3  20   14.81    2.15
  -3   3  20   20.34    2.23
   3   3 -20   22.29    1.75
   3   3 -19   32.18    2.98
  -3   3  19   30.25    2.81
   3   3 -19   35.08    2.57
  -3   3  19   34.50    3.08
   3   3 -19   40.32    2.63
   3   3 -18    7.04    2.37
  -3   3  18    2.91    1.96
   3   3 -18    4.10    1.58
  -3   3  18    8.32    2.40
   3   3 -18    5.60    1.53
  -3   3  17   -0.34    2.04
  -3   3  17    0.91    2.16
  -3   3  17    0.16    1.98
   3   3 -17    0.27    2.65
  -3   3  16   53.47    4.27
  -3   3  16   55.10    4.37
   3   3 -16   64.95    4.13
  -3   3  16   51.51    4.10
  -3   3  16   51.39    4.33
  -3  -3  15    4.04    2.63
  -3   3  15    1.55    2.60
   3   3 -15    2.70    1.98
  -3   3  15    2.78    2.32
  -3   3  15   -1.55    1.86
  -3  -3  14   -3.07    2.68
  -3   3  14    2.25    2.53
  -3   3  14   -0.89    2.32
   3   3 -14    2.13    1.88
  -3   3  14   -0.51    2.32
  -3   3  14   -0.34    2.15
  -3  -3  13    5.81    2.75
  -3   3  13    6.38    2.23
  -3   3  13    5.44    2.12
  -3   3  13    5.44    2.41
  -3   3  13    9.59    2.43
   3   3 -13   12.08    2.13
  -3  -3  12  174.72    9.73
  -3   3  12  174.63    9.26
  -3   3  12  174.12    9.27
  -3  -3  12  182.92    9.85
  -3   3  12  175.16    9.32
   3   3 -12  188.01    9.12
  -3  -3  11   67.88    5.08
  -3   3  11   75.00    4.79
  -3   3  11   79.48    4.90
   3   3 -11   78.22    4.58
  -3  -3  11   79.24    5.35
  -3  -3  10   14.20    2.71
  -3   3  10   11.73    2.24
   3   3 -10   13.96    1.89
  -3   3   9 1008.85   41.99
  -3   3   9  957.26   42.56
  -3   3   9  913.92   41.99
  -3   3   9  973.01   42.63
  -3  -3   9  950.43   42.92
  -3   3   8  873.27   38.86
  -3  -3   8  892.57   39.12
  -3   3   8  887.82   39.18
  -3   3   8  890.36   38.84
  -3   3   8  872.01   38.37
   3   3  -8  883.51   38.65
  -3   3   8  855.28   38.49
  -3   3   7  163.92    8.34
  -3   3   7  175.92    8.77
  -3  -3   7  178.15    9.05
  -3   3   7  176.37    9.12
  -3   3   7  184.07    8.15
  -3   3   7  179.69    8.33
  -3   3   7  187.55    8.77
   3   3  -7  176.45    8.56
  -3   3   7  174.17    8.46
  -3   3   7  176.84    8.47
  -3   3   6  510.22   23.07
  -3   3   6  532.32   23.38
  -3  -3   6  509.31   23.49
  -3   3   6  520.46   23.61
  -3  -3   6  499.28   23.45
   3  -3  -6  506.53   22.71
  -3   3   6  506.57   23.29
  -3   3   6  530.71   23.06
  -3   3   6  555.85   22.89
  -3   3   6  538.69   23.23
  -3   3   6  516.62   23.10
   3   3  -6  526.35   23.15
   3   3  -5  103.29    5.38
  -3   3   5  109.00    5.48
  -3   3   5  102.71    5.20
  -3   3   5  105.89    5.21
   3  -3  -5  100.58    4.75
  -3   3   5  106.66    5.67
  -3   3   5  108.86    5.40
  -3   3   5  111.73    5.23
  -3   3   5  114.80    4.99
  -3   3   5  103.43    5.15
   3   3  -5  106.49    5.25
  -3   3   5  113.22    5.41
   3   3  -4  140.33    6.62
  -3   3   4  141.21    6.49
  -3   3   4  141.39    6.69
  -3   3   4  145.18    6.50
  -3   3   4  135.76    6.83
  -3  -3   4  139.52    6.75
  -3  -3   4  142.17    6.78
   3  -3  -4  130.01    6.04
  -3   3   4  143.02    6.61
  -3   3   4  141.85    6.52
  -3   3   4  150.64    6.29
   3   3  -4  137.14    6.45
  -3   3   4  140.25    6.66
  -3   3   4  134.09    6.41
   3   3  -3   19.95    1.61
  -3  -3   3   21.00    1.78
  -3  -3   3   20.36    1.76
  -3   3   3   21.41    1.48
  -3   3   3   22.04    1.53
  -3   3   3   20.62    1.82
  -3  -3   3   19.65    1.76
  -3   3   3   20.77    1.29
  -3   3   3   21.96    1.56
  -3   3   3   19.60    1.55
  -3   3   3   17.61    1.42
  -3   3   3   19.39    1.70
   3   3  -3   18.65    1.37
   3   3  -2 1576.38   67.33
  -3  -3   2 1542.33   67.33
  -3   3   2 1545.30   67.27
  -3   3   2 1575.77   67.26
  -3   3   2 1525.15   67.41
   3   3  -2 1470.85   67.10
  -3  -3   2 1584.61   67.38
  -3   3   2 1601.93   67.34
  -3   3   2 1548.14   67.27
  -3   3   2 1577.05   67.16
   3   3  -2 1540.44   67.16
  -3   3   2 1623.93   67.49
   3   3  -2 1555.06   67.16
   3  -3  -1  213.41    9.88
   3   3  -1  226.00    9.93
  -3   3   1  224.25    9.60
  -3  -3   1  216.72    9.91
  -3   3   1  220.05    9.57
  -3  -3   1  216.55    9.91
  -3   3   1  223.78    9.92
  -3   3   1  231.63    9.92
  -3   3   1  212.64    9.61
  -3  -3   1  229.49    9.97
   3   3  -1  220.61    9.70
  -3   3   1  221.25   10.00
  -3   3   1  208.64    9.84
  -3   3   1  231.92   10.00
  -3   3   1  223.05    9.74
   3   3  -1  221.38    9.75
   3   3  -1  223.30    9.86
  -3   3   1  232.00   10.14
   3   3   0    7.36    0.85
   3  -3   0    5.84    1.00
  -3  -3   0    5.11    0.90
  -3  -3   0    5.12    0.89
  -3   3   0    4.93    0.62
  -3   3   0    5.43    0.57
  -3   3   0    5.79    0.92
  -3  -3   0    6.58    0.87
   3   3   0    5.71    0.47
  -3   3   0    6.18    0.92
   3   3   0    5.32    0.70
  -3   3   0    5.18    0.72
  -3   3   0    4.21    0.56
  -3   3   0    3.52    0.89
   3   3   0    5.59    0.87
   3  -3   1  171.97    8.32
  -3   3  -1  175.45    8.02
  -3  -3  -1  179.48    8.06
  -3  -3  -1  186.69    8.06
   3   3   1  188.77    8.24
  -3   3  -1  173.33    8.17
  -3   3  -1  176.99    8.10
   3   3   1  199.54    7.98
   3   3   1  199.94    8.21
   3   3   1  169.08    8.09
  -3   3  -1  172.89    7.96
  -3   3  -1  177.28    8.21
   3   3   1  173.87    8.23
   3   3   1  186.33    8.13
   3  -3   2  114.76    5.98
  -3  -3  -2  140.84    5.61
  -3   3  -2  123.76    5.69
  -3  -3  -2  132.02    5.55
  -3  -3  -2  132.05    5.58
   3   3   2  117.32    5.82
   3   3   2  117.20    5.59
  -3   3  -2  122.78    5.76
   3   3   2  121.24    5.73
   3   3   2  129.07    5.78
   3   3   2  114.52    5.74
   3   3   2  118.19    5.84
  -3   3  -2  118.45    5.61
   3   3   2  120.88    5.93
   3  -3   3  418.67   18.32
   3   3   3  409.69   18.07
   3   3   3  399.57   17.85
  -3   3  -3  405.66   17.95
  -3  -3  -3  409.81   17.78
  -3  -3  -3  406.14   17.75
   3   3   3  429.25   18.00
   3   3   3  435.32   18.02
   3   3   3  406.80   18.03
   3   3   3  392.22   18.17
  -3   3  -3  400.37   17.77
   3   3   3  401.70   18.08
  -3  -3  -4  905.57   38.08
   3  -3   4  883.48   38.72
  -3  -3  -4  912.96   38.12
  -3  -3  -4  921.38   38.13
  -3   3  -4  879.49   38.35
   3   3   4  813.17   38.16
   3   3   4  887.35   38.45
   3   3   4  808.21   38.16
   3   3   4  892.36   38.37
   3   3   4  904.26   38.37
   3   3   4  849.46   38.41
  -3   3  -4  840.71   38.52
   3   3   4  943.35   38.48
   3   3   4  879.79   38.61
  -3  -3  -5   87.33    4.01
   3  -3   5   80.72    4.81
  -3   3  -5   80.02    4.47
  -3  -3  -5   86.58    4.07
   3   3   5   86.68    4.01
   3   3   5   84.61    4.42
   3   3   5   83.25    4.49
   3   3   5   93.12    4.04
   3   3   5   84.74    4.67
   3   3   5   88.03    4.44
  -3   3  -5   70.15    4.51
   3  -3   6  460.41   20.97
  -3  -3  -6  472.62   20.16
  -3  -3  -6  471.26   20.19
   3   3   6  444.99   20.10
   3   3   6  455.99   20.55
   3   3   6  456.93   20.60
   3   3   6  459.98   20.84
   3   3   6  461.28   20.45
   3   3   6  468.91   20.49
  -3   3  -6  447.76   20.75
   3  -3   7 1654.60   72.63
  -3  -3  -7 1665.33   71.81
  -3   3  -7 1620.23   72.13
   3   3   7 1670.37   72.31
   3   3   7 1675.30   72.22
   3   3   7 1692.92   72.59
   3   3   7 1661.66   72.15
   3   3   7 1679.99   72.13
  -3   3  -7 1604.96   72.43
   3  -3   8  529.35   24.39
  -3   3  -8  514.97   23.85
   3   3   8  532.30   23.91
   3   3   8  548.99   24.38
   3   3   8  531.26   23.88
   3   3   8  543.14   23.95
   3   3   8  551.15   23.83
  -3   3  -8  526.30   24.17
  -3   3  -9   17.69    2.53
   3   3   9   17.41    2.06
   3   3   9   19.87    2.64
   3   3   9   18.28    1.92
   3   3   9   17.73    2.05
   3   3   9   16.80    2.22
   3  -3   9   18.38    2.73
   3  -3  10  261.84   12.75
  -3   3 -10  261.26   12.12
   3   3  10  247.94   12.03
   3   3  10  258.55   11.97
   3   3  10  252.55   11.97
  -3   3 -10  245.95   12.39
   3  -3  11   80.24    5.42
  -3   3 -11   82.23    4.89
   3   3  11   74.60    4.54
   3   3  11   76.86    5.11
   3   3  11   74.56    4.49
   3   3  11   79.13    4.65
  -3   3 -11   75.77    5.03
   3  -3  12  238.14   12.44
   3   3  12  212.62   11.44
  -3   3 -12  251.00   11.76
   3   3  12  247.31   11.49
   3   3  12  248.05   11.65
  -3   3 -12  238.88   12.05
   3  -3  13    5.08    3.09
   3   3  13    8.68    2.00
  -3   3 -13    6.01    2.71
   3   3  13    8.64    2.36
  -3   3 -13    6.40    2.56
   3   3  13    8.46    1.89
   3  -3  14    3.08    3.00
   3   3  14    4.98    1.90
  -3   3 -14    7.13    2.94
   3   3  14    3.94    2.37
   3   3  14    6.50    1.85
  -3   3 -14    6.74    2.73
   3  -3  15   45.12    4.74
   3   3  15   49.14    3.71
   3   3  15   46.62    3.83
  -3   3 -15   47.56    4.29
   3  -3  16   48.85    4.70
   3   3  16   37.84    3.37
   3   3  16   51.19    3.53
   3   3  16   39.19    3.56
  -3   3 -16   45.22    4.08
  -3   3 -16   51.92    4.08
   3   3  17   36.02    3.01
  -3   3 -17   34.43    3.47
  -3   3 -18  199.49    9.13
  -3   3 -18  184.70    9.37
   3   3  18  202.14    8.95
  -3   3 -19   68.24    3.81
  -3   3 -19   57.77    3.84
  -3   3 -20    3.90    1.49
  -3   3 -20    3.28    1.54
   3   3  20    3.84    1.33
  -3   3 -20    4.65    1.42
  -3   3 -21   -0.12    0.92
  -3   4  21    6.13    0.97
   3   4 -21    8.89    0.96
  -3   4  21    8.03    1.33
   3   4 -21   10.19    0.93
   3   4 -20   28.31    1.88
  -3   4  20   26.46    2.30
   3   4 -20   25.80    1.83
   3   4 -19   15.18    2.20
  -3   4  19   12.26    1.99
  -3   4  19   15.37    2.16
   3   4 -19   16.52    1.71
   3   4 -19   16.92    1.75
   3   4 -18  111.68    6.23
   3   4 -18  114.83    5.96
  -3   4  18  106.89    6.25
   3   4 -18  116.42    6.02
  -3   4  17    6.64    2.20
   3   4 -17    9.14    2.76
   3   4 -17   13.12    2.06
  -3  -4  16   51.50    4.88
  -3   4  16   66.02    4.63
  -3   4  16   56.12    4.34
   3   4 -16   59.36    4.02
  -3   4  16   60.08    4.48
  -3  -4  15    0.73    2.71
  -3   4  15    4.61    2.50
  -3   4  15    1.99    2.31
   3   4 -15    1.67    1.79
  -3   4  15   -0.17    2.25
  -3   4  15    0.89    2.19
  -3  -4  14    3.13    2.81
  -3   4  14    2.65    2.53
   3   4 -14    3.76    2.04
  -3   4  14    2.38    2.41
  -3   4  14    2.34    2.26
  -3  -4  13   87.50    6.20
  -3   4  13   76.41    5.44
  -3   4  13   83.37    5.48
  -3   4  13   92.46    5.66
  -3   4  13   84.71    5.38
   3   4 -13   87.67    5.24
  -3  -4  12  101.71    6.56
  -3   4  12   92.13    5.87
  -3   4  12   99.26    5.84
  -3  -4  12   89.29    6.47
  -3   4  12   93.66    5.87
  -3   4  12   90.14    5.58
   3   4 -12   97.82    5.57
  -3  -4  11  115.15    6.96
  -3   4  11  109.77    6.36
  -3   4  11  112.59    6.47
  -3  -4  11  108.85    6.94
  -3   4  11  107.21    6.41
  -3   4  11  108.32    6.25
   3   4 -11  117.25    6.16
  -3  -4  10    7.44    2.50
  -3   4  10    6.13    2.00
  -3   4  10    7.16    1.96
  -3   4  10    3.98    1.82
  -3   4  10    6.04    2.01
  -3   4  10    6.90    1.23
   3   4 -10    6.03    1.72
  -3  -4   9    0.99    2.20
  -3   4   9   -0.59    1.78
  -3   4   9    1.33    2.24
  -3   4   9    0.79    1.14
  -3   4   9    1.32    1.04
  -3   4   9   -0.12    1.88
   3   4  -9    1.31    1.45
  -3   4   9    0.28    1.27
  -3   4   8   32.30    2.55
  -3   4   8   33.84    3.02
  -3   4   8   38.23    3.10
  -3  -4   8   39.18    3.55
  -3   4   8   39.45    3.21
  -3   4   8   37.03    2.61
  -3   4   8   39.16    3.06
  -3   4   8   40.38    2.38
  -3   4   8   39.57    2.82
  -3   4   8   41.40    2.85
  -3  -4   7   13.23    2.61
  -3   4   7   17.58    1.87
  -3   4   7   17.74    2.47
  -3   4   7   13.41    2.64
  -3   4   7   14.11    2.20
  -3   4   7   18.13    2.30
  -3   4   7   16.27    1.56
  -3   4   7   16.23    1.86
  -3   4   7   15.26    2.31
  -3   4   7   17.29    2.09
   3   4  -7   17.07    2.00
  -3   4   6   23.09    2.25
  -3   4   6   24.76    2.67
  -3   4   6   19.96    2.17
  -3   4   6   23.13    3.11
  -3  -4   6   27.13    2.95
  -3   4   6   24.30    2.21
  -3   4   6   23.05    2.50
  -3   4   6   25.51    2.49
  -3   4   6   21.69    2.15
   3   4  -6   24.67    2.25
  -3   4   6   24.73    2.45
  -3   4   5  175.84    8.52
  -3   4   5  174.41    8.51
  -3   4   5  178.06    8.77
  -3   4   5  173.67    9.02
  -3  -4   5  181.35    9.00
  -3  -4   5  186.88    9.02
  -3   4   5  194.24    8.30
  -3   4   5  182.58    8.71
  -3   4   5  185.04    8.61
  -3   4   5  179.39    8.51
  -3   4   5  167.04    8.43
  -3   4   5  180.93    8.77
   3   4  -5  183.74    8.51
  -3   4   4   37.43    2.46
  -3   4   4   36.53    2.41
  -3   4   4   32.69    2.60
  -3   4   4   35.11    2.89
   3   4  -4   33.97    2.06
  -3   4   4   31.37    2.55
  -3   4   4   34.36    2.46
  -3   4   4   37.36    2.17
  -3   4   4   34.45    2.46
  -3   4   4   35.76    2.78
   3   4  -4   35.23    2.31
  -3   4   4   32.01    2.29
   3   4  -3  377.07   17.08
  -3   4   3  388.97   17.14
  -3   4   3  387.42   17.02
  -3   4   3  390.25   17.01
  -3   4   3  380.30   17.00
  -3  -4   3  400.41   17.32
  -3   4   3  378.77   17.28
  -3  -4   3  382.27   17.23
  -3   4   3  387.99   17.03
   3   4  -3  345.59   16.85
  -3   4   3  387.84   17.11
  -3   4   3  386.00   16.88
   3   4  -3  391.38   16.88
   3   4  -3  363.83   16.79
  -3   4   3  414.98   17.32
   3   4  -2  131.61    6.47
   3  -4  -2  128.86    6.21
  -3  -4   2  134.22    6.52
  -3   4   2  135.61    6.37
  -3   4   2  134.44    6.52
  -3   4   2  137.92    6.45
  -3   4   2  148.51    6.47
   3   4  -2  127.54    6.13
  -3   4   2  142.45    6.66
  -3  -4   2  142.44    6.63
   3   4  -2  138.01    6.40
  -3   4   2  142.63    6.55
  -3   4   2  140.63    6.25
  -3   4   2  139.39    6.39
  -3   4   2  137.12    6.72
   3   4  -2  134.34    6.22
   3   4  -2  134.73    6.31
   3   4  -1  198.30    9.45
   3  -4  -1  218.33    9.44
  -3  -4   1  206.83    9.50
  -3   4   1  212.19    9.50
  -3   4   1  206.97    9.48
  -3   4   1  199.17    9.35
   3   4  -1  204.50    9.16
  -3   4   1  213.31    9.61
  -3  -4   1  206.89    9.55
  -3   4   1  212.15    9.40
  -3   4   1  200.96    9.24
  -3   4   1  221.47    9.60
   3   4  -1  207.66    9.52
   3   4  -1  201.61    9.43
  -3   4   1  224.80    9.81
   3   4  -1  213.49    9.24
   3  -4   0   24.40    1.78
  -3   4   0   24.12    1.24
   3   4   0   24.23    1.59
  -3   4   0   25.25    1.19
  -3  -4   0   22.84    1.67
  -3  -4   0   23.76    1.66
  -3   4   0   25.63    1.72
  -3   4   0   23.01    1.42
   3   4   0   23.85    1.21
  -3   4   0   24.36    1.73
  -3  -4   0   25.86    1.69
  -3   4   0   19.17    1.32
   3   4   0   20.74    1.45
  -3   4   0   24.10    1.48
  -3   4   0   26.15    1.76
  -3   4   0   23.94    1.32
  -3   4   0   27.10    2.10
   3   4   0   20.99    1.65
   3  -4   1  103.60    5.36
  -3   4  -1  105.34    4.94
   3   4   1  103.90    5.08
  -3  -4  -1  110.50    5.07
  -3  -4  -1  106.59    5.07
  -3   4  -1  112.15    5.24
   3   4   1  115.07    4.88
  -3  -4  -1  108.71    5.13
  -3   4  -1  115.23    5.32
   3   4   1  105.15    5.08
   3   4   1  108.82    5.29
  -3   4  -1  112.62    5.49
  -3   4  -1  102.85    5.05
  -3   4  -1  111.49    5.19
   3   4   1  110.36    5.13
   3  -4   2  703.21   30.00
  -3   4  -2  664.98   29.51
  -3  -4  -2  687.42   29.51
  -3  -4  -2  672.58   29.49
   3   4   2  696.21   29.78
   3   4   2  651.26   29.44
  -3   4  -2  703.46   29.75
   3   4   2  759.13   29.74
   3   4   2  663.99   29.62
   3   4   2  686.75   29.93
  -3   4  -2  660.88   29.91
  -3   4  -2  645.42   29.68
   3   4   2  657.26   29.80
  -3   4  -2  696.78   29.62
   3   4   2  690.43   29.69
   3  -4   3  134.81    6.77
   3   4   3  129.49    6.43
   3   4   3  122.63    6.18
  -3  -4  -3  139.79    6.01
  -3   4  -3  131.36    6.26
  -3  -4  -3  146.00    6.08
  -3  -4  -3  136.31    6.04
   3   4   3  146.24    6.38
   3   4   3  123.93    6.35
  -3   4  -3  124.30    6.40
  -3   4  -3  124.83    6.51
   3   4   3  127.92    6.45
   3   4   3  131.76    6.67
  -3   4  -3  134.40    6.14
   3  -4   4  106.79    5.80
  -3  -4  -4  114.86    4.91
  -3  -4  -4  115.72    4.90
  -3  -4  -4  109.69    4.85
  -3   4  -4  110.31    5.34
   3   4   4   96.68    5.05
   3   4   4  106.30    5.41
   3   4   4  101.46    5.05
   3   4   4  102.23    5.20
   3   4   4  113.64    5.35
   3   4   4  107.99    5.41
  -3   4  -4   99.40    5.43
   3   4   4   98.60    5.36
  -3   4  -4  100.88    5.44
   3   4   4  101.72    5.68
   3  -4   5   12.18    2.64
  -3  -4  -5   11.89    1.03
  -3  -4  -5   11.52    1.04
   3   4   5   10.25    1.23
   3   4   5   11.68    2.04
   3   4   5   12.17    1.29
   3   4   5   14.03    2.33
   3   4   5   11.92    1.98
  -3   4  -5   12.42    1.75
   3   4   5   11.54    1.88
   3   4   5   13.76    1.76
  -3   4  -5   11.39    2.05
   3   4   5   11.93    1.75
   3  -4   6   71.67    4.73
  -3   4  -6   70.80    4.17
  -3  -4  -6   73.40    3.42
  -3  -4  -6   73.89    3.43
   3   4   6   73.67    4.18
   3   4   6   70.15    4.09
   3   4   6   70.67    3.55
   3   4   6   71.94    3.58
   3   4   6   73.25    4.61
   3   4   6   74.23    3.97
   3   4   6   73.80    4.28
   3   4   6   69.43    4.12
  -3   4  -6   68.73    4.31
  -3   4  -6   61.08    3.81
   3  -4   7  121.37    6.73
  -3  -4  -7  121.67    5.49
  -3   4  -7  119.32    6.14
   3   4   7  116.40    6.19
   3   4   7  119.79    6.63
   3   4   7  118.59    6.05
   3   4   7  119.42    6.00
   3   4   7  125.13    6.24
  -3   4  -7  106.92    6.30
  -3   4  -8  112.43    6.04
   3   4   8  114.87    6.10
   3   4   8  109.72    6.10
   3   4   8  122.83    5.94
   3   4   8  117.52    6.00
   3  -4   8  119.89    6.68
   3  -4   9   64.98    4.86
  -3   4  -9   76.95    4.44
   3   4   9   72.10    4.34
   3   4   9   79.62    5.04
   3   4   9   73.63    4.35
   3   4   9   78.46    4.21
  -3   4  -9   67.14    4.57
   3  -4  10    2.16    2.16
  -3   4 -10    1.29    2.16
   3   4  10    0.22    1.52
   3   4  10   -0.17    2.17
   3   4  10    0.72    1.70
   3   4  10    1.00    1.41
   3   4  10    2.05    1.55
  -3   4 -10    1.55    1.83
   3  -4  11   64.82    5.01
  -3   4 -11   70.71    4.49
   3   4  11   60.42    4.16
   3   4  11   70.66    5.00
   3   4  11   70.60    4.06
   3   4  11   61.77    4.18
  -3   4 -11   59.98    4.55
   3  -4  12   24.52    3.83
  -3   4 -12   28.95    3.21
   3   4  12   30.48    2.98
   3   4  12   31.88    3.62
   3   4  12   34.15    2.76
   3   4  12   29.88    2.99
  -3   4 -12   30.86    3.27
   3  -4  13   61.76    5.36
   3   4  13   57.88    4.10
  -3   4 -13   60.11    4.52
   3   4  13   64.41    4.00
   3   4  13   54.76    4.18
  -3   4 -13   56.80    4.53
   3  -4  14    7.93    3.41
   3   4  14    5.44    2.18
   3   4  14    9.28    2.34
  -3   4 -14    6.97    2.52
   3  -4  15    0.26    3.17
   3   4  15    2.75    2.04
  -3   4 -15    2.24    2.71
   3   4  15    0.37    1.64
   3   4  15   -0.94    2.11
  -3   4 -15    1.46    2.36
   3  -4  16   19.72    3.71
   3   4  16   18.94    2.54
  -3   4 -16   22.81    3.13
   3   4  16   23.44    2.35
   3   4  16   14.33    2.51
  -3   4 -16   15.58    2.81
   3  -4  17   13.09    3.09
   3   4  17    5.06    1.86
   3   4  17    9.45    1.86
  -3   4 -17   10.13    2.32
  -3   4 -17   11.59    2.51
   3  -4  18    5.07    2.79
  -3   4 -18    9.59    2.10
  -3   4 -18    9.68    2.16
   3   4  18    5.87    1.49
   3   4  18    4.44    1.83
  -3   4 -19   21.56    2.23
  -3   4 -19   21.22    2.27
   3   4  19   18.23    2.06
  -3   4 -20   52.01    3.02
   3   4  20   43.00    2.80
  -3   4 -21   10.18    1.11
  -3   4 -21   12.30    1.15
  -3   5  20    1.21    1.12
   3   5 -20    0.80    0.82
  -3   5  20    0.83    1.25
   3   5 -20    2.76    0.85
   3   5 -19   40.73    2.86
  -3   5  19   35.06    2.91
   3   5 -19   43.90    2.64
  -3   5  19   38.83    2.94
   3   5 -19   47.64    2.72
  -3  -5  18    7.35    2.45
   3   5 -18   10.92    2.10
  -3   5  18    8.30    2.05
   3   5 -18    9.92    1.62
  -3   5  18   11.12    2.08
   3   5 -18   13.61    1.72
   3   5 -17   54.26    3.98
  -3   5  17   57.18    4.10
   3   5 -17   57.71    3.57
  -3   5  17   51.70    3.80
   3   5 -17   62.86    3.69
  -3   5  16   61.24    4.60
   3   5 -16   69.22    4.55
  -3   5  16   63.57    4.38
  -3  -5  16   59.13    5.14
  -3  -5  15    7.18    3.19
  -3   5  15    7.80    2.58
  -3   5  15    9.52    2.55
   3   5 -15    8.66    2.02
  -3   5  15   10.73    2.54
  -3   5  15    8.68    2.35
  -3  -5  14   40.16    4.65
  -3   5  14   43.48    3.78
  -3   5  14   40.49    3.64
   3   5 -14   39.59    3.31
  -3   5  14   37.59    3.77
  -3   5  14   43.04    3.79
  -3  -5  13   32.80    4.26
  -3   5  13   36.11    3.58
  -3   5  13   34.76    3.55
  -3   5  13   40.45    3.61
  -3   5  13   30.78    3.31
   3   5 -13   37.69    3.11
  -3  -5  12   66.67    5.43
  -3   5  12   56.82    4.45
  -3   5  12   60.94    4.59
  -3  -5  12   69.55    5.58
  -3   5  12   66.18    4.75
  -3   5  12   63.88    4.52
   3   5 -12   64.92    4.26
  -3  -5  11  111.55    7.05
  -3   5  11  103.47    6.28
  -3   5  11   95.15    6.03
  -3  -5  11   98.33    6.89
  -3   5  11  105.32    6.30
  -3   5  11  100.48    5.89
   3   5 -11  111.30    5.88
  -3   5  10  202.72   10.58
  -3   5  10  209.08   10.44
  -3  -5  10  216.81   11.19
  -3   5  10  210.64   11.12
  -3   5  10  195.44    9.89
  -3   5  10  216.19   10.52
  -3   5  10  216.25    9.73
  -3   5  10  201.55   10.16
  -3   5  10  202.48   10.06
   3   5 -10  207.72   10.14
  -3   5   9   76.48    4.91
  -3   5   9   67.98    4.28
  -3   5   9   64.85    4.64
  -3  -5   9   79.60    5.39
  -3   5   9   76.02    5.38
  -3   5   9   87.39    4.15
  -3   5   9   76.47    4.53
  -3   5   9   74.96    4.83
  -3   5   9   77.85    4.40
   3   5  -9   79.19    4.47
  -3   5   9   80.04    4.52
  -3   5   8   31.83    2.94
  -3   5   8   34.29    2.57
  -3   5   8   35.69    2.97
  -3   5   8   34.05    3.44
  -3  -5   8   37.37    3.60
  -3   5   8   34.59    2.98
  -3   5   8   36.13    2.65
  -3   5   8   38.21    2.35
   3   5  -8   36.21    2.70
  -3   5   8   33.31    2.65
  -3   5   7  387.29   17.89
  -3   5   7  355.01   17.59
  -3   5   7  377.26   18.02
  -3  -5   7  394.91   18.42
  -3   5   7  393.58   17.74
  -3   5   7  409.75   17.97
  -3   5   7  385.55   17.65
  -3   5   7  419.09   17.45
  -3   5   7  379.44   17.73
  -3   5   6   42.91    3.29
  -3   5   6   45.67    3.42
  -3   5   6   47.96    3.03
  -3  -5   6   49.88    3.85
  -3   5   6   50.60    3.95
  -3   5   6   45.72    3.31
  -3   5   6   47.28    3.11
  -3   5   6   49.70    2.78
  -3   5   6   43.06    3.03
  -3   5   6   42.74    3.05
   3   5  -6   44.41    2.93
  -3   5   6   47.02    3.32
  -3   5   5 1063.32   47.99
  -3   5   5 1061.90   47.99
  -3   5   5 1117.97   48.26
  -3   5   5 1058.94   48.07
  -3   5   5 1084.79   48.47
  -3  -5   5 1081.68   48.47
  -3  -5   5 1068.11   48.38
  -3   5   5 1088.51   48.12
  -3   5   5 1140.90   48.11
  -3   5   5 1077.31   47.87
  -3   5   5 1194.55   47.83
   3   5  -5 1080.03   47.87
  -3   5   5 1106.45   48.31
  -3  -5   4    8.05    2.23
  -3   5   4    8.19    1.80
  -3   5   4    6.65    1.83
  -3   5   4    8.22    1.99
  -3   5   4    7.68    1.75
  -3  -5   4    7.39    2.03
  -3   5   4    8.26    2.43
   3   5  -4    7.69    1.29
  -3   5   4    9.01    1.78
  -3   5   4    8.08    1.65
  -3   5   4    8.05    1.90
   3   5  -4    6.82    1.13
  -3   5   4    6.93    2.09
   3   5  -4    5.87    1.32
  -3   5   3   32.76    2.49
  -3   5   3   36.16    2.49
  -3   5   3   30.34    2.58
  -3   5   3   31.62    2.33
   3   5  -3   30.05    1.93
  -3   5   3   35.79    3.10
  -3  -5   3   35.42    2.96
  -3   5   3   31.88    2.26
  -3   5   3   31.78    2.58
   3   5  -3   32.70    2.30
   3   5  -3   30.60    2.15
   3   5  -3   34.44    2.10
  -3   5   3   39.29    3.02
  -3   5   2  110.01    5.71
  -3   5   2  116.77    5.69
  -3   5   2  115.89    5.66
  -3   5   2  109.84    5.48
  -3   5   2  108.02    5.93
  -3  -5   2  116.11    5.87
   3   5  -2  107.06    5.12
  -3   5   2  102.82    5.75
   3   5  -2  106.21    5.56
  -3   5   2  119.97    5.35
  -3   5   2  114.73    5.55
   3   5  -2  117.34    5.49
   3   5  -2  115.28    5.25
  -3   5   2  105.60    6.04
   3  -5  -1    0.31    1.31
  -3  -5   1    0.54    1.64
  -3   5   1    0.28    1.58
  -3   5   1    2.27    1.19
  -3   5   1    0.70    1.53
  -3   5   1    3.58    1.41
  -3   5   1    0.15    1.79
  -3  -5   1    0.27    1.58
   3   5  -1    0.51    0.54
  -3   5   1   -0.23    1.19
   3   5  -1    2.61    1.51
  -3   5   1    0.20    1.68
  -3   5   1    0.84    1.04
   3   5  -1    0.41    1.35
  -3   5   1    1.31    1.96
   3  -5   0  184.61    8.71
  -3  -5   0  184.35    8.58
  -3   5   0  178.04    8.35
  -3   5   0  178.48    8.52
  -3   5   0  194.48    8.68
  -3  -5   0  190.28    8.68
  -3   5   0  197.12    8.79
  -3   5   0  192.40    8.74
   3   5   0  173.61    8.73
  -3   5   0  179.73    9.00
   3   5   0  186.14    8.68
  -3   5  -1  360.04   15.50
   3  -5   1  374.46   16.15
  -3  -5  -1  346.19   15.75
  -3   5  -1  341.09   15.45
  -3  -5  -1  355.95   15.78
  -3   5  -1  370.47   15.94
  -3   5  -1  357.62   15.74
  -3  -5  -1  356.47   15.85
  -3   5  -1  361.35   16.01
   3   5   1  348.93   16.06
   3   5   1  332.52   15.75
   3   5   1  376.13   16.20
  -3   5  -1  372.93   15.97
  -3   5  -1  371.53   16.29
   3   5   1  339.82   15.99
   3   5   1  369.39   15.86
   3  -5   2  369.87   16.61
  -3   5  -2  352.92   15.94
  -3  -5  -2  363.73   16.05
  -3  -5  -2  352.50   16.04
   3   5   2  381.75   16.35
  -3  -5  -2  369.07   16.13
   3   5   2  406.74   16.30
   3   5   2  354.71   16.14
  -3   5  -2  374.75   16.34
   3   5   2  366.76   16.52
   3   5   2  338.61   16.37
  -3   5  -2  354.87   16.12
  -3   5  -2  347.40   16.53
   3   5   2  361.21   16.57
  -3   5  -2  367.78   16.23
   3   5   2  367.28   16.27
   3  -5   3   45.00    3.57
  -3  -5  -3   48.95    2.58
  -3   5  -3   46.77    2.80
  -3  -5  -3   48.60    2.58
   3   5   3   51.52    3.13
   3   5   3   47.78    2.82
  -3  -5  -3   49.32    2.66
   3   5   3   46.34    3.31
   3   5   3   48.72    2.86
  -3   5  -3   45.04    2.90
   3   5   3   56.26    3.18
   3   5   3   45.16    3.40
   3   5   3   44.91    2.98
   3   5   3   45.08    3.11
  -3   5  -3   46.32    3.16
  -3   5  -3   46.60    2.93
   3  -5   4  114.78    6.41
   3   5   4  117.70    5.66
   3   5   4  124.36    6.00
   3   5   4  105.65    5.62
   3   5   4  130.97    5.97
   3   5   4  117.99    6.17
   3   5   4  121.01    5.79
   3   5   4  118.12    6.03
   3   5   4  114.47    5.94
   3   5   4  114.57    6.29
  -3   5  -4  114.07    6.00
  -3   5  -4  122.45    5.97
   3  -5   5  167.06    8.46
   3   5   5  153.74    7.49
   3   5   5  169.13    7.91
   3   5   5  152.64    7.48
  -3   5  -5  163.24    7.68
   3   5   5  170.95    7.69
   3   5   5  176.06    7.80
   3   5   5  162.50    8.04
   3   5   5  163.13    8.31
   3   5   5  163.35    7.90
  -3   5  -5  165.01    7.94
  -3   5  -5  147.50    7.76
   3  -5   6   15.61    2.51
  -3   5  -6   13.22    2.01
   3   5   6   11.80    1.66
   3   5   6   11.70    2.07
   3   5   6   15.81    1.86
  -3   5  -6   10.88    1.84
   3   5   6   13.28    1.82
   3   5   6   11.31    1.26
   3   5   6   13.96    1.96
   3   5   6   13.40    1.28
   3   5   7  124.69    6.63
   3   5   7  135.62    6.47
   3   5   7  125.87    6.76
  -3   5  -7  130.16    6.53
   3  -5   8  127.04    7.16
  -3   5  -8  120.36    6.32
   3   5   8  124.66    6.53
   3   5   8  123.36    7.11
   3   5   8  134.54    6.34
   3   5   8  121.92    6.34
   3   5   8  122.30    6.56
  -3   5  -8  114.08    6.56
   3  -5   9   29.67    3.37
  -3   5  -9   33.33    2.93
   3   5   9   32.91    3.35
   3   5   9   39.08    2.65
   3   5   9   33.97    2.75
   3   5   9   32.65    2.75
  -3   5  -9   27.57    2.80
   3  -5  10   36.02    3.74
  -3   5 -10   32.24    3.08
   3   5  10   37.43    3.05
   3   5  10   35.46    3.62
   3   5  10   44.67    2.90
   3   5  10   35.65    3.03
  -3   5 -10   32.87    3.14
   3  -5  11    6.21    3.04
  -3   5 -11    4.45    2.24
   3   5  11    4.77    2.04
   3   5  11    4.77    2.50
   3   5  11    3.88    1.73
   3   5  11    6.45    1.70
   3   5  11    5.06    2.01
  -3   5 -11    4.56    2.13
   3  -5  12    4.35    3.04
  -3   5 -12    5.73    2.49
   3   5  12    6.47    2.07
   3   5  12   10.44    2.74
   3   5  12    6.12    1.86
   3   5  12    5.06    2.16
  -3   5 -12    7.32    2.38
   3  -5  13  104.57    7.59
   3   5  13  104.01    6.25
  -3   5 -13  118.56    6.36
   3   5  13  124.16    6.13
   3   5  13   96.32    6.15
  -3   5 -13   99.76    6.50
   3  -5  14   27.19    4.46
   3   5  14   27.90    2.98
  -3   5 -14   23.72    3.25
   3   5  14   31.46    2.71
   3   5  14   25.16    2.85
  -3   5 -14   29.75    3.27
   3  -5  15  272.94   14.59
   3   5  15  246.99   13.12
  -3   5 -15  281.21   13.14
   3   5  15  300.63   13.01
   3   5  15  254.58   13.01
  -3   5 -15  268.20   13.48
   3   5  16   74.21    4.13
  -3   5 -16   64.76    4.34
   3  -5  17   23.66    3.60
  -3   5 -17   27.76    2.67
   3   5  17   19.24    2.44
   3   5  17   25.08    2.25
  -3   5 -17   25.15    2.79
   3  -5  18    5.21    2.49
  -3   5 -18    1.01    1.71
  -3   5 -18    3.50    1.63
   3   5  18    0.82    1.18
   3   5  18    0.09    1.58
  -3   5 -19    2.65    1.46
   3   5  19    1.45    1.32
  -3   5 -19    0.46    1.38
   3   5  20    1.10    1.02
  -3   5 -20    1.10    0.98
  -3   6  20   75.12    3.69
   3   6 -20   75.34    3.45
  -3   6  19    1.86    1.29
   3   6 -19    0.58    0.83
  -3   6  19    0.93    1.27
   3   6 -19    1.45    0.88
  -3  -6  18   34.13    3.49
   3   6 -18   35.54    2.71
  -3   6  18   34.68    2.83
   3   6 -18   34.27    2.32
  -3   6  18   30.61    2.61
   3   6 -18   36.76    2.42
  -3  -6  17   -0.43    2.45
   3   6 -17    1.27    1.91
   3   6 -17   -1.42    1.30
  -3   6  17    0.31    1.68
   3   6 -17    0.28    1.26
  -3  -6  16   -2.68    2.61
   3   6 -16   -1.47    2.24
  -3   6  16    1.03    1.92
   3   6 -16   -0.48    1.36
  -3   6  16   -0.93    1.84
   3   6 -16    3.02    1.48
  -3   6  15    6.32    2.20
  -3   6  15    5.14    2.23
   3   6 -15    2.43    2.43
  -3   6  15    2.52    2.02
  -3  -6  15    5.24    2.95
  -3  -6  14  141.74    8.64
  -3   6  14  125.33    7.09
   3   6 -14  130.39    6.91
  -3   6  14  121.93    7.35
  -3   6  14  138.20    7.65
  -3  -6  13  143.18    9.26
  -3   6  13  155.15    8.43
  -3   6  13  145.94    7.92
   3   6 -13  152.26    7.81
  -3   6  13  149.89    8.26
  -3   6  13  149.42    8.44
  -3  -6  12    6.08    3.19
  -3  -6  12    7.83    3.36
  -3   6  12    4.22    2.40
  -3   6  12   11.17    2.45
   3   6 -12    8.10    1.94
  -3   6  12    8.08    2.42
  -3   6  12    6.45    2.56
  -3  -6  11    4.74    2.96
  -3  -6  11    1.49    3.06
  -3   6  11    0.77    2.00
  -3   6  11    0.68    2.21
  -3   6  11    0.16    2.06
  -3   6  11    5.16    2.13
   3   6 -11    0.47    1.64
  -3  -6  10   -0.93    2.49
  -3  -6  10    1.16    2.83
  -3   6  10   -1.75    2.04
  -3   6  10    0.65    1.97
  -3   6  10    0.22    2.81
  -3   6  10    1.06    2.04
  -3   6  10   -0.97    1.26
  -3   6  10   -0.11    1.40
  -3   6  10    1.89    1.85
   3   6 -10    0.11    1.64
  -3   6  10    0.91    1.56
  -3  -6   9   10.36    2.85
  -3   6   9   11.83    2.25
  -3   6   9   11.18    2.23
  -3   6   9   11.40    2.75
  -3   6   9   15.43    2.02
  -3   6   9   13.05    2.34
  -3   6   9   11.85    1.53
  -3   6   9   10.59    1.97
   3   6  -9   11.10    1.84
  -3   6   8   90.29    5.21
  -3   6   8   77.38    4.64
  -3  -6   8   78.40    5.61
  -3   6   8   91.38    5.83
  -3   6   8   82.90    4.78
  -3   6   8   94.07    4.50
  -3   6   8   79.65    5.02
  -3   6   8   77.51    4.61
  -3   6   8   79.62    4.87
   3   6  -8   83.54    4.65
  -3   6   8   86.69    5.06
  -3   6   7  143.15    7.56
  -3   6   7  136.45    7.14
  -3   6   7  138.32    7.15
  -3   6   7  141.18    7.35
  -3   6   7  153.04    8.14
  -3  -6   7  155.59    8.13
  -3   6   7  140.06    7.26
  -3   6   7  142.27    7.40
  -3   6   7  138.72    7.02
  -3   6   7  146.29    7.35
   3   6  -7  142.34    7.02
  -3   6   7  144.51    7.50
  -3   6   6  219.46   10.51
  -3   6   6  219.21   10.52
  -3   6   6  212.38   10.60
  -3  -6   6  240.68   11.36
  -3   6   6  237.53   11.31
  -3   6   6  223.06   10.64
  -3   6   6  237.71   10.74
  -3   6   6  210.52   10.33
  -3   6   6  223.47   10.57
  -3   6   6  209.82   10.82
  -3   6   5  122.84    6.23
  -3   6   5  126.00    6.51
  -3   6   5  123.15    6.26
  -3   6   5  116.56    6.27
  -3  -6   5  122.07    6.85
   3   6  -5  114.54    5.82
  -3   6   5  125.79    6.36
  -3   6   5  124.24    6.06
  -3   6   5  129.66    6.42
  -3   6   5  125.75    6.26
   3   6  -5  123.12    5.96
  -3  -6   4   19.94    2.59
  -3   6   4   14.91    1.80
  -3   6   4   18.16    2.11
  -3   6   4   16.35    1.98
  -3  -6   4   20.56    2.46
   3   6  -4   15.10    1.29
  -3   6   4   17.91    2.44
   3   6  -4   15.26    1.52
  -3   6   4   17.12    1.71
  -3   6   4   17.51    1.92
  -3   6   4   17.91    2.07
   3   6  -4   17.44    1.50
  -3   6   4   19.11    1.91
  -3   6   3  805.69   35.65
  -3   6   3  818.00   35.76
  -3   6   3  810.56   35.55
  -3   6   3  846.61   36.07
  -3  -6   3  791.93   35.89
  -3  -6   3  833.81   36.05
  -3   6   3  840.25   35.61
  -3   6   3  809.54   35.74
   3   6  -3  760.08   35.48
  -3   6   3  809.18   35.36
   3   6  -3  805.14   35.48
   3   6  -3  805.88   35.28
  -3   6   2  203.00    9.30
  -3   6   2  201.12    9.31
  -3   6   2  188.44    9.07
  -3  -6   2  200.43    9.55
  -3   6   2  200.49    9.62
  -3  -6   2  193.13    9.43
  -3   6   2  199.74    9.42
   3   6  -2  186.86    9.19
  -3   6   2  179.91    8.91
   3   6  -2  198.85    9.20
   3   6  -2  200.35    8.83
  -3   6   2  214.73    9.75
  -3  -6   1    8.99    1.82
  -3   6   1    7.01    1.74
  -3   6   1   10.44    1.86
  -3   6   1    7.72    1.45
  -3   6   1    7.74    1.24
  -3   6   1    7.10    2.00
   3   6  -1    8.92    1.72
  -3   6   1    7.02    1.79
   3   6  -1    7.49    1.52
  -3   6   1    6.73    2.13
   3  -6   0   61.38    3.64
  -3   6   0   58.66    3.30
  -3   6   0   60.15    3.58
  -3   6   0   59.13    3.65
  -3  -6   0   60.64    3.55
   3   6   0   60.22    3.68
  -3   6   0   63.83    3.69
   3   6   0   63.67    3.88
   3   6   0   57.03    3.58
  -3   6   0   57.67    3.96
   3  -6   1   41.74    3.02
  -3   6  -1   38.97    2.83
  -3   6  -1   41.68    2.85
  -3  -6  -1   43.43    2.72
  -3  -6  -1   45.03    2.89
  -3   6  -1   41.09    2.87
   3   6   1   40.64    3.01
   3   6   1   40.64    2.85
   3   6   1   44.85    3.19
  -3   6  -1   40.41    3.18
   3  -6   2   30.02    2.73
  -3   6  -2   26.68    2.23
   3   6   2   29.81    2.60
   3   6   2   27.05    2.04
  -3   6  -2   27.06    2.55
   3   6   2   27.06    2.34
   3   6   2   29.43    2.75
   3   6   2   28.00    2.15
   3  -6   3   61.46    4.23
  -3   6  -3   63.95    3.61
   3   6   3   62.90    4.00
   3   6   3   69.44    3.77
   3   6   3   69.56    3.64
   3   6   3   61.58    3.69
  -3   6  -3   64.59    3.95
   3   6   3   60.40    3.55
   3   6   3   66.72    3.81
   3  -6   4  243.52   11.21
   3   6   4  237.83   10.62
   3   6   4  212.31   10.33
   3   6   4  205.71   10.31
   3   6   4  211.86   10.77
   3   6   4  252.40   10.55
   3   6   4  238.25   10.44
   3   6   4  223.19   10.59
  -3   6  -4  214.74   10.67
   3  -6   5  145.54    7.72
  -3   6  -5  142.62    6.78
   3   6   5  152.96    7.17
   3   6   5  134.24    6.78
   3   6   5  134.61    6.77
   3   6   5  138.51    7.62
   3   6   5  137.51    7.33
   3   6   5  152.16    6.96
   3   6   5  144.69    7.20
  -3   6  -5  146.52    7.08
   3   6   5  142.80    7.17
  -3   6  -5  142.24    7.12
  -3   6  -6    5.33    1.58
   3   6   6    7.88    1.71
   3   6   6    2.07    2.02
   3   6   6    4.69    1.69
   3   6   6    4.74    1.30
   3   6   6    7.94    1.62
   3   6   6    5.10    1.51
   3   6   6    5.41    1.68
   3  -6   7    4.28    2.16
  -3   6  -7    5.53    1.71
   3   6   7    4.63    1.68
   3   6   7    4.77    2.17
   3   6   7    4.96    1.62
   3   6   7    7.06    1.74
   3   6   7    5.20    1.42
  -3   6  -7    6.46    1.68
   3  -6   8  121.57    7.37
  -3   6  -8  122.63    6.32
   3   6   8  121.01    7.23
   3   6   8  123.86    6.39
   3   6   8  134.14    6.37
  -3   6  -8  115.78    6.56
   3  -6   9   51.00    4.32
  -3   6  -9   44.85    3.27
   3   6   9   44.66    3.44
   3   6   9   42.53    4.05
   3   6   9   49.62    3.18
   3   6   9   42.36    3.40
   3   6   9   43.16    3.22
  -3   6  -9   45.49    3.50
   3  -6  10  155.74    9.53
  -3   6 -10  169.50    8.36
   3   6  10  166.40    8.63
   3   6  10  158.89    9.31
   3   6  10  155.30    8.54
   3   6  10  163.15    8.41
   3   6  10  183.45    8.36
  -3   6 -10  166.02    8.63
   3  -6  11   65.39    5.64
  -3   6 -11   63.10    4.27
   3   6  11   63.99    4.57
   3   6  11   56.65    5.11
   3   6  11   75.58    4.24
   3   6  11   66.11    4.35
   3   6  11   61.96    4.26
  -3   6 -11   68.78    4.52
   3  -6  12   42.07    4.87
  -3   6 -12   45.30    3.62
   3   6  12   46.07    3.85
   3   6  12   47.51    4.57
   3   6  12   44.46    3.51
   3   6  12   41.43    3.46
   3   6  12   51.36    3.46
  -3   6 -12   44.96    3.76
   3  -6  13   -1.10    3.60
  -3   6 -13    0.91    2.29
   3   6  13   -0.46    2.16
   3   6  13    0.69    2.63
   3   6  13    1.94    1.74
   3   6  13    1.64    2.12
  -3   6 -13   -1.28    2.05
   3  -6  14  186.32   11.09
   3   6  14  188.62    9.70
  -3   6 -14  194.81    9.45
   3   6  14  177.97    9.46
   3   6  14  205.67    9.41
  -3   6 -14  167.64    9.59
   3   6  15   21.90    2.74
  -3   6 -15   24.80    2.73
   3   6  15   19.89    2.24
   3   6  15   16.90    2.51
   3  -6  15   26.42    4.14
   3  -6  16   -0.26    3.23
   3   6  16    1.49    1.82
   3   6  16   -0.59    1.41
   3   6  16   -0.11    1.81
  -3   6 -16    1.24    1.68
  -3   6 -16    0.96    1.90
   3  -6  17    4.58    2.73
   3   6  17    1.67    1.61
   3   6  17    1.81    1.28
  -3   6 -17    0.95    1.53
  -3   6 -17    0.58    1.67
  -3   6 -18  140.00    6.76
   3  -6  18  138.86    7.93
  -3   6 -18  145.75    7.02
   3   6  18  127.70    6.79
   3  -6  19   21.02    2.62
  -3   6 -19   25.51    1.92
   3   6  19   21.81    1.85
  -3   6 -20  111.04    5.57
  -3   6 -20  130.15    5.66
  -3   7  19    7.73    1.26
  -3   7  19    6.70    1.28
   3   7 -19    6.93    0.83
  -3  -7  18   47.64    3.96
  -3   7  18   46.15    3.26
   3   7 -18   52.91    2.82
  -3   7  18   51.36    3.12
   3   7 -18   57.81    2.95
  -3  -7  17   -2.59    2.58
   3   7 -17    0.16    1.57
  -3   7  17    1.36    1.57
   3   7 -17   -0.13    0.95
  -3   7  17    0.68    1.50
   3   7 -17    0.15    1.02
  -3  -7  16  154.03    9.43
   3   7 -16  171.67    8.21
   3   7 -16  161.52    7.89
  -3   7  16  161.81    8.16
   3   7 -16  168.19    8.02
  -3  -7  15    9.46    3.12
   3   7 -15    9.11    2.22
  -3   7  15    7.19    2.16
   3   7 -15    8.92    1.48
  -3   7  15    6.51    1.96
   3   7 -15   11.68    1.64
   3   7 -14  247.71   12.34
  -3   7  14  251.28   12.74
  -3   7  14  276.86   13.03
  -3   7  14  250.04   12.34
  -3  -7  14  288.93   14.20
  -3  -7  13   19.19    3.76
  -3   7  13   18.92    2.87
  -3   7  13   15.86    2.60
   3   7 -13   17.39    1.95
  -3   7  13   19.60    2.48
   3   7 -13   20.18    2.19
  -3  -7  12   23.09    4.06
  -3   7  12   26.29    3.10
  -3   7  12   28.81    3.10
   3   7 -12   23.96    2.23
  -3   7  12   23.49    2.76
   3   7 -12   23.02    2.39
  -3  -7  11   -1.33    3.15
  -3   7  11    1.71    2.14
  -3   7  11    1.05    2.17
  -3   7  11    0.85    1.48
  -3   7  11    3.46    1.90
   3   7 -11    0.22    1.62
  -3   7  11   -0.42    1.61
  -3  -7  10   37.99    4.64
  -3   7  10   34.57    3.44
  -3   7  10   33.00    3.27
  -3  -7  10   36.72    4.29
  -3   7  10   38.88    4.33
  -3   7  10   31.51    2.90
  -3   7  10   32.75    2.94
  -3   7  10   40.07    3.24
   3   7 -10   38.32    2.84
  -3  -7   9    0.72    3.09
  -3  -7   9   -0.70    2.66
  -3   7   9    1.60    2.03
  -3   7   9   -0.14    1.76
  -3   7   9    0.46    1.50
  -3   7   9    3.10    2.99
  -3   7   9   -0.62    1.51
  -3   7   9    0.41    1.81
  -3   7   9    0.88    1.68
  -3   7   9    0.14    1.94
   3   7  -9    0.98    1.34
  -3   7   8  245.37   12.08
  -3   7   8  270.21   12.41
  -3   7   8  259.85   12.55
  -3   7   8  270.55   13.31
   3   7  -8  235.58   11.68
  -3  -7   8  266.57   13.28
  -3   7   8  253.97   12.26
  -3   7   8  272.15   12.49
  -3   7   8  251.05   11.93
   3   7  -8  256.63   11.90
  -3   7   8  252.48   12.34
  -3   7   8  247.58   12.46
  -3   7   7   59.72    3.75
  -3   7   7   58.47    3.82
  -3   7   7   59.90    3.87
  -3   7   7   54.75    4.07
  -3  -7   7   59.08    4.70
  -3   7   7   59.55    4.74
  -3   7   7   60.55    3.86
  -3   7   7   57.03    3.62
  -3   7   7   65.83    4.05
   3   7  -7   58.27    3.43
  -3   7   7   59.32    4.14
  -3   7   6  212.23   10.51
  -3   7   6  211.09   10.78
  -3   7   6  211.43   10.55
  -3   7   6  252.73   11.55
  -3  -7   6  226.76   11.34
  -3   7   6  214.91   10.26
  -3   7   6  218.54   10.65
  -3   7   6  236.44   11.01
   3   7  -6  214.87   10.16
  -3   7   5   -0.09    1.39
  -3   7   5    0.60    1.63
  -3   7   5   -0.10    1.32
  -3   7   5   -0.10    1.30
  -3   7   5    0.64    1.93
  -3  -7   5   -0.65    1.90
  -3   7   5   -0.14    1.68
  -3   7   5    0.32    1.33
   3   7  -5    1.63    0.87
  -3   7   4   42.41    2.97
  -3   7   4   40.64    2.92
  -3   7   4   42.79    2.85
  -3  -7   4   44.59    3.51
  -3   7   4   43.94    3.67
  -3   7   4   42.78    3.06
  -3   7   4   44.41    2.73
  -3   7   4   43.40    3.37
  -3   7   4   44.74    2.99
  -3   7   3  212.01    9.78
  -3   7   3  201.27    9.56
  -3   7   3  202.12    9.79
  -3   7   3  210.16    9.79
  -3   7   3  208.45   10.23
  -3  -7   3  207.98   10.22
   3   7  -3  192.18    9.54
  -3   7   3  195.64    9.38
  -3   7   3  202.96    9.83
   3   7  -3  204.22    9.56
  -3   7   3  198.76   10.17
  -3   7   3  215.69    9.81
  -3   7   2  222.78   10.68
  -3   7   2  231.45   10.78
  -3   7   2  227.42   10.75
  -3  -7   2  241.23   11.15
  -3   7   2  218.08   10.82
   3   7  -2  219.08   10.66
   3   7  -2  225.49   10.66
  -3   7   2  244.52   11.23
  -3   7   1   53.59    3.25
  -3   7   1   49.30    3.25
  -3  -7   1   55.45    3.50
  -3   7   1   48.95    3.49
  -3   7   1   50.18    3.32
   3   7  -1   43.96    3.17
   3   7  -1   53.35    3.41
  -3   7   1   47.22    3.61
  -3   7   0  198.76    9.37
  -3   7   0  206.53    9.62
  -3   7   0  197.69    9.43
   3   7   0  179.47    9.41
  -3   7   0  195.38    9.76
   3   7   0  198.99    9.65
  -3   7  -1    1.96    1.39
   3   7   1    2.18    1.62
   3   7   1    2.61    1.55
  -3   7  -1    3.40    1.35
   3   7   1    3.46    1.45
   3   7   1    2.86    1.22
   3  -7   2  130.41    6.81
  -3   7  -2  124.32    6.39
   3   7   2  116.57    6.55
   3   7   2  123.22    6.84
   3   7   2  129.30    6.57
   3   7   2  133.21    6.45
  -3   7  -2  125.15    6.41
   3   7   2  133.73    6.37
   3  -7   3  271.38   13.27
   3   7   3  266.68   12.64
  -3   7  -3  286.72   12.79
  -3   7  -3  280.09   12.74
   3   7   3  263.06   12.99
   3   7   3  277.31   12.83
   3   7   3  278.06   13.31
   3   7   3  277.59   12.96
   3   7   4   18.45    1.94
   3   7   4   14.38    1.65
   3   7   4   16.87    1.68
  -3   7  -4   15.37    1.80
   3   7   4   14.98    2.46
   3   7   4   13.55    2.08
   3   7   4   17.96    1.74
   3   7   4   15.75    1.96
   3   7   4   13.93    1.95
   3  -7   5   15.65    2.44
   3   7   5   14.37    1.59
   3   7   5   10.89    1.83
   3   7   5   15.02    1.57
   3   7   5   16.16    1.82
   3   7   5   13.88    1.86
   3   7   5   11.37    1.84
   3   7   5   15.73    1.98
   3   7   5   12.55    2.47
   3  -7   6  148.57    8.61
   3   7   6  146.19    8.48
   3   7   6  161.40    7.70
   3   7   6  169.12    7.80
   3   7   6  144.65    7.95
   3  -7   7   16.43    3.08
   3   7   7   12.02    2.09
   3   7   7   17.34    2.91
   3   7   7   16.61    1.93
   3   7   7   13.26    2.13
   3   7   7   16.01    1.99
   3   7   7   14.65    2.14
   3  -7   8    5.95    2.81
   3   7   8    6.90    2.01
   3   7   8    8.33    2.89
   3   7   8    6.96    1.72
   3   7   8    5.64    2.02
   3   7   8    7.13    2.00
  -3   7  -8    6.18    1.77
   3  -7   9  111.88    7.63
  -3   7  -9  114.06    6.20
   3   7   9  129.10    6.78
   3   7   9  129.08    7.67
   3   7   9  118.80    6.79
   3   7   9  120.83    6.53
   3   7   9  131.28    6.45
  -3   7  -9  116.60    6.54
   3  -7  10  282.40   14.96
  -3   7 -10  271.67   13.24
   3   7  10  288.39   13.83
   3   7  10  283.69   14.74
   3   7  10  259.43   13.71
   3   7  10  283.13   13.54
   3   7  10  321.33   13.53
  -3   7 -10  291.19   13.72
   3  -7  11   71.26    6.16
   3   7  11   77.42    4.91
   3   7  11   72.86    5.56
   3   7  11   65.02    4.57
   3   7  11   67.43    4.52
  -3   7 -11   67.73    4.57
   3  -7  12   91.71    6.98
  -3   7 -12   95.76    5.23
   3   7  12   85.75    5.54
   3   7  12   88.59    6.46
   3   7  12   86.40    5.38
   3   7  12   88.86    5.36
   3   7  12  102.61    5.30
  -3   7 -12   84.93    5.42
   3  -7  13   64.48    6.04
  -3   7 -13   70.61    4.25
   3   7  13   59.12    4.57
   3   7  13   66.22    5.31
   3   7  13   64.80    4.41
   3   7  13   73.74    4.26
  -3   7 -13   68.26    4.51
   3   7  14   84.72    5.11
   3   7  14   94.30    4.98
   3  -7  14   77.77    6.63
  -3   7 -14   80.48    4.86
   3   7  14   86.63    5.34
   3  -7  15   45.33    4.73
  -3   7 -15   35.25    2.92
   3   7  15   37.11    3.09
   3   7  15   44.03    2.90
  -3   7 -15   38.70    3.04
   3   7  15   31.66    3.17
  -3   7 -16   36.21    2.81
   3  -7  16   34.84    4.30
   3   7  16   36.53    2.95
   3   7  16   45.29    2.78
  -3   7 -16   39.52    3.00
   3  -7  17    8.90    2.84
   3   7  17    9.08    1.65
  -3   7 -17    4.04    1.33
  -3   7 -17    5.03    1.43
   3  -7  18  155.31    8.40
  -3   7 -18  152.93    7.33
   3  -7  19   24.97    2.52
  -3   7 -19   26.64    1.70
  -3   8  18   37.69    2.28
  -3  -8  18   37.26    3.07
  -3   8  18   35.73    2.42
  -3  -8  17    1.73    2.14
  -3   8  17    1.97    1.33
  -3   8  17    3.16    1.30
   3   8 -17    2.61    0.87
  -3  -8  16    4.36    2.69
   3   8 -16    1.03    1.39
  -3   8  16    1.83    1.50
  -3   8  16    0.24    1.40
   3   8 -16    0.72    0.91
  -3  -8  15    0.94    2.66
   3   8 -15    0.49    1.62
   3   8 -15    1.07    0.97
  -3   8  15    0.83    1.53
   3   8 -15    2.57    1.10
  -3  -8  14    1.29    2.88
   3   8 -14    0.83    1.80
  -3   8  14   -0.68    1.81
   3   8 -14    1.77    1.05
  -3   8  14    2.83    1.76
   3   8 -14    2.45    1.15
   3   8 -13    2.09    1.93
  -3   8  13    1.59    1.92
   3   8 -13    1.92    1.12
  -3  -8  13    5.15    3.14
   3   8 -13    2.37    1.31
  -3  -8  12  100.80    7.13
  -3   8  12  101.34    5.41
   3   8 -12   93.26    5.13
  -3   8  12  102.05    5.94
  -3   8  12   81.64    5.60
  -3  -8  11   15.62    3.44
  -3   8  11   14.73    2.55
  -3   8  11   13.23    2.46
  -3   8  11   12.48    2.17
  -3   8  11   12.39    1.96
   3   8 -11   11.59    1.75
  -3   8  11   12.26    2.19
  -3  -8  10   81.41    6.56
  -3   8  10   85.50    5.55
  -3   8  10   88.91    5.39
  -3   8  10   99.31    6.62
  -3   8  10   88.90    5.23
  -3   8  10   84.34    5.03
   3   8 -10   82.77    4.77
  -3   8  10   92.68    5.43
  -3  -8   9   19.02    3.50
  -3  -8   9   19.95    3.84
  -3   8   9   17.34    2.20
  -3   8   9   15.93    2.54
  -3   8   9   18.11    2.50
  -3   8   9   12.14    3.41
  -3   8   9   15.81    2.29
  -3   8   9   16.57    2.14
  -3   8   9   17.24    2.60
  -3   8   9   18.34    2.58
   3   8  -9   13.72    1.75
  -3  -8   8  168.70    9.46
  -3   8   8  144.64    7.91
  -3   8   8  152.07    8.08
  -3   8   8  146.01    8.26
  -3   8   8  168.09    9.16
  -3  -8   8  161.00    9.20
  -3   8   8  152.62    8.05
  -3   8   8  154.44    7.74
  -3   8   8  163.95    8.39
   3   8  -8  147.64    7.50
  -3   8   8  168.89    8.38
  -3   8   7  136.38    7.35
  -3   8   7  132.17    7.13
  -3   8   7  128.83    7.08
  -3   8   7  128.95    7.09
  -3   8   7  134.71    8.12
  -3  -8   7  146.05    8.27
  -3   8   7  137.38    6.85
  -3   8   7  136.48    7.23
  -3   8   7  144.26    7.45
   3   8  -7  132.56    6.57
  -3   8   7  131.97    7.46
  -3   8   6  156.72    8.16
  -3   8   6  149.18    7.92
  -3   8   6  148.54    7.85
  -3   8   6  148.10    7.93
  -3   8   6  163.28    8.89
  -3  -8   6  171.91    9.01
  -3   8   6  158.36    8.09
  -3   8   6  155.90    7.64
  -3   8   6  161.52    8.20
  -3   8   6  156.54    8.38
  -3   8   5   36.55    2.98
  -3   8   5   37.03    3.04
  -3   8   5   45.01    3.21
  -3  -8   5   41.33    3.77
  -3   8   5   38.68    3.60
  -3   8   5   35.70    2.69
  -3   8   5   41.51    3.23
  -3   8   5   41.06    3.23
  -3   8   5   43.76    3.51
  -3  -8   4    0.50    1.94
  -3   8   4   -0.99    1.52
  -3   8   4    1.41    1.58
   3   8  -4    1.65    1.62
  -3   8   4   -0.17    1.99
  -3   8   4    0.24    1.47
  -3   8   4    0.61    1.82
  -3   8   4    0.23    1.57
  -3   8   3   97.69    5.44
  -3   8   3  100.82    5.46
  -3  -8   3  104.68    5.97
  -3   8   3   93.03    5.93
  -3   8   3   91.73    5.45
   3   8  -3  104.86    5.66
  -3   8   3   99.21    5.91
  -3   8   3  104.27    5.59
  -3   8   2    3.01    1.48
  -3   8   2    0.40    1.47
  -3   8   2    0.29    1.75
   3   8  -2    0.97    1.56
   3   8  -2   -0.67    1.29
  -3   8   2    0.77    1.51
  -3   8   2    0.15    1.78
   3   8  -2    0.98    1.08
  -3   8   1    0.20    1.47
  -3   8   1   -0.68    1.69
   3   8  -1    0.25    1.49
  -3   8   1    1.14    1.73
   3   8  -1    1.54    1.34
   3   8  -1   -0.10    1.27
  -3   8   0  473.14   21.05
   3   8   0  477.25   20.98
  -3   8   0  452.46   21.41
   3   8   0  454.77   21.09
   3   8   0  466.42   21.38
   3   8   0  457.62   20.93
  -3   8  -1  235.32   11.06
   3   8   1  232.96   10.98
   3   8   1  242.55   11.52
   3   8   1  219.84   11.14
  -3   8  -1  232.76   11.46
   3   8   1  232.03   11.05
  -3   8  -2   -0.87    1.52
   3   8   2   -0.54    1.32
   3   8   2    1.77    2.04
  -3   8  -2    0.92    1.52
   3   8   2    1.42    1.33
   3   8   2    0.58    1.49
  -3   8  -3   61.29    3.82
   3   8   3   57.80    3.64
   3   8   3   59.97    4.00
   3   8   3   61.50    3.87
   3   8   3   64.65    4.04
   3   8   3   63.20    4.44
  -3   8  -3   62.89    4.07
   3  -8   4   14.49    2.64
   3   8   4   13.87    1.78
  -3   8  -4   19.61    2.15
   3   8   4   19.49    2.80
   3   8   4   20.62    2.45
   3   8   4   23.56    2.32
   3   8   4   20.16    2.29
  -3   8  -4   15.75    2.13
   3  -8   5    3.77    2.36
  -3   8  -5    6.15    1.72
   3   8   5    4.84    1.46
   3   8   5    2.55    2.46
   3   8   5    5.91    1.99
   3   8   5    2.53    1.59
   3  -8   6  147.89    8.44
  -3   8  -6  147.59    7.26
   3   8   6  137.50    8.23
   3   8   6  138.10    7.63
   3   8   6  133.62    7.47
  -3   8  -7   -0.41    1.58
   3   8   7    1.40    1.78
   3   8   7    1.47    2.71
   3   8   7    1.92    1.95
   3   8   7    3.12    1.93
   3   8   7    1.82    1.57
   3  -8   7    0.44    2.61
  -3   8  -8    4.39    1.60
   3   8   8    5.81    2.01
   3   8   8    5.14    2.89
   3   8   8    2.12    1.94
   3   8   8    3.15    2.03
   3   8   8    4.51    1.55
   3  -8   8    7.07    3.14
   3   8   9   84.40    5.14
  -3   8  -9   79.05    4.63
   3   8   9   73.67    5.95
   3   8   9   87.22    4.96
   3   8   9   75.82    5.12
   3  -8   9   83.08    6.40
  -3   8 -10    4.03    1.59
   3   8  10    4.43    2.24
   3   8  10    0.24    2.88
   3   8  10    5.28    2.09
   3   8  10    3.46    2.00
   3  -8  10    4.21    3.18
   3   8  11   21.27    2.78
   3   8  11   18.64    3.59
   3   8  11   16.82    2.46
   3   8  11   23.36    2.33
   3   8  11   22.93    2.68
   3  -8  11   14.75    3.93
   3  -8  12  213.47   11.93
   3   8  12  202.47   10.51
   3   8  12  236.61   10.23
   3   8  12  192.58   10.27
   3   8  12  200.97   10.21
  -3   8 -12  197.12   10.07
   3   8  12  214.28   11.49
  -3   8 -13   14.72    2.03
   3   8  13   24.11    2.20
   3  -8  14  257.69   13.15
  -3   8 -14  221.55   10.97
   3   8  14  229.79   11.35
  -3   8 -14  218.17   11.22
   3  -8  15    0.24    3.04
   3   8  15    3.27    1.69
  -3   8 -15    2.43    1.30
  -3   8 -15    2.58    1.40
   3  -8  16    1.70    2.56
  -3   8 -16    1.40    1.06
   3  -8  17   13.37    2.64
  -3   8 -17    9.43    1.18
   3  -8  18    0.63    1.81
  -3  -9  17    0.68    1.78
  -3  -9  16    8.24    2.47
  -3   9  16    6.66    1.45
  -3   9  15   19.13    1.86
  -3  -9  15   19.41    3.20
  -3   9  15   16.44    1.98
  -3   9  14    6.19    1.59
   3   9 -14    7.55    1.14
  -3   9  14    3.02    1.66
  -3   9  13   35.79    2.80
   3   9 -13   35.94    2.37
  -3   9  12   23.44    2.22
   3   9 -12   21.81    1.82
  -3   9  12   19.49    2.50
  -3   9  11    1.81    1.49
  -3   9  11    0.91    1.57
  -3  -9  11    2.93    3.08
  -3   9  11    1.36    1.85
  -3  -9  10    0.27    2.90
  -3   9  10    1.09    1.90
  -3   9  10    2.20    1.93
  -3   9  10    3.33    1.67
  -3   9  10    2.19    1.60
  -3   9  10    1.85    1.79
  -3  -9   9    5.51    2.87
  -3  -9   9    0.49    2.65
  -3   9   9    2.51    1.66
  -3   9   9    1.71    1.75
  -3   9   9    5.07    1.99
  -3   9   9    1.88    2.74
  -3   9   9    2.27    1.65
  -3   9   9    1.49    1.72
  -3   9   9    2.90    1.90
  -3  -9   8   10.44    3.36
  -3   9   8   16.62    2.23
  -3   9   8   13.29    2.39
  -3   9   8   13.45    2.12
  -3   9   8   21.08    3.45
  -3   9   8   12.49    1.99
  -3   9   8   15.39    2.27
  -3   9   8   15.17    2.53
  -3   9   8   15.37    2.58
  -3  -9   7   12.77    3.05
  -3  -9   7   11.29    3.28
  -3   9   7   12.03    2.02
  -3   9   7   13.24    2.07
  -3   9   7   14.28    2.31
  -3   9   7    8.88    2.09
  -3   9   7   11.92    3.18
  -3   9   7   13.40    2.28
  -3   9   7   15.34    2.51
  -3   9   7   12.19    2.41
  -3  -9   6   21.81    3.31
  -3  -9   6   23.25    3.59
  -3   9   6   21.95    2.48
  -3   9   6   17.13    2.41
  -3   9   6   23.35    2.52
  -3   9   6   14.12    3.21
  -3   9   6   22.35    2.53
  -3   9   6   14.92    2.76
  -3   9   6   23.56    2.81
  -3  -9   5   80.66    5.66
  -3   9   5   70.44    4.53
  -3   9   5   69.45    4.55
  -3   9   5   74.51    5.32
  -3   9   5   65.19    4.54
  -3   9   5   74.91    4.77
   3   9  -5   76.54    4.65
  -3   9   5   69.24    4.94
  -3  -9   4   64.43    4.98
  -3   9   4   58.76    3.91
  -3   9   4   48.51    3.77
  -3   9   4   56.76    4.61
  -3   9   4   56.55    3.91
  -3   9   4   63.81    4.14
   3   9  -4   57.19    4.03
  -3   9   4   61.62    4.41
  -3   9   3    0.85    1.64
  -3   9   3    2.01    1.67
  -3   9   3    2.29    2.31
   3   9  -3    1.38    1.90
  -3   9   3    2.48    1.77
  -3   9   3    5.11    2.21
  -3   9   3    3.07    1.85
  -3   9   2   80.56    4.77
  -3   9   2   78.29    4.76
  -3   9   2   80.36    5.20
  -3   9   2   80.76    5.16
   3   9  -2   84.32    5.08
  -3   9   2   78.49    4.76
  -3   9   2   75.07    4.74
   3   9  -2   74.40    4.45
  -3   9   1  232.82   10.87
  -3   9   1  229.11   10.85
   3   9  -1  241.85   10.79
  -3   9   1  196.38   10.70
   3   9  -1  205.41   10.66
   3   9  -1  223.76   11.16
   3   9  -1  230.43   10.82
  -3   9   1  220.86   11.28
   3   9  -1  222.21   10.66
  -3   9   0   -0.90    1.84
   3   9   0    1.66    1.65
  -3   9   0    1.38    1.77
   3   9   0    2.47    2.03
  -3   9   0    1.87    1.88
   3   9   0   -0.32    1.31
   3   9   0    1.10    1.61
   3   9   0    0.95    1.50
  -3   9   0    0.34    1.46
  -3   9  -1  320.28   14.25
   3   9   1  308.80   14.09
  -3   9  -1  307.79   14.20
   3   9   1  317.17   14.75
   3   9   1  307.20   14.31
  -3   9  -1  299.69   14.52
   3   9   1  299.56   14.14
  -3   9  -1  283.46   14.08
   3   9   1  273.15   14.17
  -3   9  -2  497.30   21.98
  -3   9  -2  491.58   21.95
   3   9   2  469.89   21.80
   3   9   2  497.03   21.88
  -3   9  -2  453.05   21.79
   3   9   2  467.25   22.08
  -3   9  -2  477.76   22.25
   3   9   2  481.55   21.98
   3   9   2  505.44   22.18
   3   9   2  484.71   22.56
   3   9   3  490.00   21.89
  -3   9  -3  488.98   21.98
   3   9   3  482.51   21.89
   3   9   3  490.38   22.77
   3   9   3  463.51   22.15
   3   9   3  488.87   22.12
  -3   9  -3  472.94   22.21
   3   9   4  143.35    7.09
   3   9   4  141.82    7.08
  -3   9  -4  133.48    7.14
   3   9   4  145.08    8.13
   3   9   4  129.58    7.42
   3   9   4  132.05    7.33
   3  -9   5  122.08    7.59
  -3   9  -5  122.62    6.57
   3   9   5  130.59    7.61
   3   9   5  120.75    6.87
   3   9   5  123.92    6.85
   3  -9   6   -0.67    2.95
  -3   9  -6    1.32    1.62
   3   9   6   -1.30    2.89
   3   9   6    2.25    1.93
   3   9   6   -0.59    1.79
  -3   9  -7   18.48    2.25
   3   9   7   15.42    3.40
   3   9   7   19.25    2.54
   3  -9   7   15.30    3.47
  -3   9  -8   60.02    3.74
   3   9   8   58.94    5.12
   3   9   8   46.63    4.05
   3  -9   8   54.04    5.19
  -3   9  -9   15.70    2.05
   3   9   9   21.01    3.43
   3  -9   9   15.38    3.40
   3   9   9   16.78    2.49
   3   9  10   26.05    3.90
   3  -9  10   31.74    4.24
   3   9  10   25.80    2.83
   3  -9  11   19.10    3.73
   3   9  11   18.96    2.33
   3   9  12    0.90    2.59
   3   9  12   -0.25    1.48
   3  -9  13    6.28    3.21
   3   9  13    6.20    1.51
   3  -9  14    6.26    2.96
   3  -9  15    8.94    2.90
   3  -9  16   10.13    2.53
   3  -9  17    5.88    2.02
  -3 -10  16   10.95    2.00
  -3 -10  15   -2.02    2.12
  -3 -10  14   82.62    5.32
   3  10 -14   67.78    3.74
  -3 -10  13    2.46    2.52
   3  10 -13    5.63    1.32
  -3  10  13    4.91    1.50
  -3 -10  12   61.65    4.98
  -3  10  12   48.21    3.42
  -3 -10  11    3.31    2.58
  -3  10  10   11.27    1.93
  -3  10  10   12.92    1.91
  -3  10   9   -0.12    1.49
  -3  10   9    0.95    1.48
  -3  10   9    1.77    1.56
  -3 -10   8    1.00    2.75
  -3  10   8    3.38    1.67
  -3  10   8    5.73    2.70
  -3  10   8    6.44    1.89
  -3  10   8    5.40    2.03
  -3  10   8    5.40    1.96
  -3 -10   7   42.62    4.39
  -3  10   7   35.68    3.05
  -3  10   7   38.51    4.08
  -3  10   7   33.36    3.08
  -3  10   7   36.28    3.33
  -3 -10   6    8.69    2.95
  -3  10   6    7.32    1.94
  -3  10   6    7.93    1.94
  -3  10   6    8.27    2.81
  -3  10   6    5.91    2.00
  -3  10   6    9.11    2.27
  -3  10   6    7.26    2.24
  -3  10   5   24.06    2.56
  -3  10   5   23.70    2.64
  -3  10   5   21.48    3.41
  -3  10   5   21.45    2.60
  -3  10   5   19.56    2.85
  -3  10   5   25.02    2.82
   3  10  -4    1.88    1.83
  -3  10   4    0.78    1.79
  -3  10   4    2.63    1.78
   3  10  -4    2.38    1.92
  -3  10   4    5.08    2.50
  -3  10   4    3.81    1.87
  -3  10   4    4.50    2.06
  -3  10   4    4.98    2.13
   3  10  -3    5.00    1.83
  -3  10   3    2.20    1.86
  -3  10   3    7.51    2.01
   3  10  -3    6.77    2.13
  -3  10   3    9.65    2.59
  -3  10   3    5.47    2.22
  -3  10   3    8.77    2.15
   3  10  -3    6.07    1.56
  -3  10   3    3.22    1.78
  -3  10   2  435.87   19.76
  -3  10   2  434.68   19.72
   3  10  -2  439.36   19.62
   3  10  -2  416.99   20.01
  -3  10   2  443.52   20.21
   3  10  -2  412.35   19.50
  -3  10   2  431.98   19.82
  -3  10   2  403.93   19.65
  -3  10   1   39.57    3.16
  -3  10   1   34.41    3.10
   3  10  -1   38.08    3.03
  -3  10   1   41.42    3.19
   3  10  -1   41.89    3.54
  -3  10   1   36.49    3.53
   3  10  -1   36.10    2.93
  -3  10   1   35.56    3.03
   3  10  -1   37.48    2.94
  -3  10   0  192.99    8.92
  -3  10   0  183.91    8.82
   3  10   0  170.02    8.63
  -3  10   0  161.39    8.65
   3  10   0  163.60    8.67
   3  10   0  161.09    8.60
   3  10   0  173.11    9.25
  -3  10   0  178.51    9.19
  -3  10  -1    1.82    1.79
   3  10   1    3.47    1.72
  -3  10  -1    3.47    1.85
   3  10   1    1.03    1.56
   3  10   1    3.77    2.30
  -3  10  -1    1.15    1.49
   3  10   1    2.21    1.63
  -3  10  -1    0.78    1.82
   3  10   1    2.72    1.59
  -3  10  -2  335.38   14.64
   3  10   2  304.42   14.37
  -3  10  -2  313.31   14.54
   3  10   2  308.46   14.40
   3  10   2  312.30   15.23
   3  10   2  280.59   14.51
   3  10   2  296.96   14.52
  -3  10  -2  305.25   14.75
  -3  10  -3    2.64    1.84
   3  10   3    4.94    1.58
  -3  10  -3    2.43    1.80
   3  10   3    1.97    1.55
   3  10   3    0.20    2.32
   3  10   3    1.40    1.82
  -3  10  -3   -0.14    1.76
   3  10   3    1.79    1.79
   3  10   4  187.04    8.90
  -3  10  -4  184.60    9.08
  -3  10  -4  191.67    9.08
   3  10   4  179.17    8.84
   3  10   4  175.09    9.92
   3  10   4  165.26    9.14
   3  10   4  161.99    9.11
  -3  10  -5  238.38   11.05
  -3  10  -5  222.55   10.91
   3  10   5  231.24   12.01
   3  10   5  212.69   11.17
   3  10   5  218.98   11.20
  -3  10  -6  150.82    7.49
   3  10   6  141.69    8.50
   3  10   6  141.89    7.77
   3  10   6  136.42    7.71
  -3  10  -7    1.67    1.59
   3  10   7    3.43    2.90
   3 -10   7    2.92    2.94
   3  10   7    1.33    1.86
   3  10   8   51.72    4.57
   3 -10   8   44.88    4.75
   3  10   8   46.27    3.61
   3  10   9   36.47    3.05
  -3  10  -9   31.00    2.60
  -3  10 -10    4.67    1.45
  -3  10 -10    6.64    1.54
   3  10  10    7.20    2.76
   3 -10  10    7.99    3.27
   3  10  10    5.81    1.77
   3 -10  11   58.59    5.19
   3  10  11   58.27    4.75
   3  10  12    2.13    2.28
   3  10  12    0.52    1.33
   3 -10  12    1.59    2.78
   3  10  13   14.38    1.66
   3 -10  13   20.44    3.32
   3 -10  14   -0.72    2.26
   3 -10  15    9.69    2.36
   3 -10  16   39.18    3.15
  -3 -11  14    3.01    1.80
   3  11 -14    0.33    0.71
  -3 -11  13   25.55    2.90
   3  11 -13   25.08    1.79
  -3 -11  12   34.81    3.47
   3  11 -12   31.85    2.25
  -3 -11  11   94.41    6.29
   3  11 -11  101.76    5.22
  -3 -11  10   39.84    3.92
   3  11 -10   35.19    2.65
  -3 -11   9  122.49    7.68
   3  11  -9  128.70    6.57
  -3 -11   8   10.36    2.85
   3  11  -8    6.83    1.70
  -3  11   8    4.45    1.57
  -3  11   8    5.92    1.80
  -3  11   7    1.42    1.48
   3  11  -7   -0.11    1.57
  -3  11   7    0.19    2.31
  -3  11   7    1.22    1.52
  -3  11   7    2.29    1.99
  -3  11   7   -0.74    1.68
  -3  11   6   77.77    4.63
  -3  11   6   74.76    4.62
   3  11  -6   81.00    4.66
  -3  11   6   78.65    5.42
  -3  11   6   80.95    5.07
  -3  11   6   67.17    4.59
  -3  11   5   25.23    2.49
  -3  11   5   21.08    2.73
  -3  11   5   20.08    2.36
  -3  11   4   54.03    3.68
  -3  11   4   46.87    3.77
  -3  11   4   45.58    3.59
  -3  11   3  111.95    6.16
  -3  11   3  112.74    6.21
   3  11  -3  111.75    6.05
  -3  11   3  103.51    6.09
  -3  11   3  107.93    6.23
  -3  11   3  117.06    6.61
   3  11  -3  107.76    6.35
  -3  11   2   21.88    2.53
  -3  11   2   26.21    2.57
   3  11  -2   24.03    2.40
   3  11  -2   18.67    2.69
  -3  11   2   18.08    2.34
  -3  11   2   25.25    2.83
  -3  11   1  187.40    9.12
  -3  11   1  179.85    9.05
   3  11  -1  185.99    8.97
   3  11  -1  186.05    8.95
   3  11  -1  176.68    9.48
  -3  11   1  161.60    8.86
   3  11  -1  164.62    8.71
  -3  11   1  191.31    9.43
   3  11   0  219.42   10.53
  -3  11   0  218.78   10.62
   3  11   0  224.56   10.50
  -3  11   0  216.69   10.63
   3  11   0  205.02   11.08
   3  11   0  198.83   10.39
  -3  11   0  222.14   10.90
   3  11   1  105.22    5.83
  -3  11  -1  113.00    6.09
  -3  11  -1  110.51    5.99
   3  11   1  105.65    5.82
   3  11   1  103.77    6.52
   3  11   1   99.85    5.81
  -3  11  -1  110.61    6.22
  -3  11  -2   67.36    4.04
   3  11   2   49.97    3.58
   3  11   2   57.62    3.69
  -3  11  -2   52.37    3.76
   3  11   2   55.77    4.45
   3  11   2   54.64    3.84
  -3  11  -2   58.15    3.95
  -3  11  -3   33.18    2.87
  -3  11  -3   29.54    2.80
   3  11   3   32.90    2.68
   3  11   3   28.68    3.53
   3  11   3   30.16    2.79
   3  11   3   28.76    2.88
   3  11   4  133.51    6.87
  -3  11  -4  138.59    7.11
   3  11   4  143.52    8.03
   3  11   4  128.61    7.19
   3  11   4  125.71    7.14
  -3  11  -5   29.69    2.63
   3  11   5   29.70    2.90
   3  11   5   27.27    2.76
   3  11   6   74.24    4.73
  -3  11  -6   80.96    4.58
  -3  11  -6   73.12    4.51
   3  11   7   -0.93    1.61
  -3  11  -7    1.88    1.52
  -3  11  -7    4.15    1.60
   3  11   7    2.11    2.49
   3  11   8   14.43    2.13
  -3  11  -8   15.10    1.94
   3  11   8   18.49    3.06
  -3  11  -9  132.19    6.78
  -3  11  -9  138.42    6.81
   3  11   9  134.38    7.95
   3 -11   9  136.37    8.14
  -3  11 -10   27.93    2.22
  -3  11 -10   26.47    2.19
   3 -11  10   28.63    3.60
   3  11  10   33.09    2.55
   3  11  11  104.49    6.01
   3  11  11   84.75    4.94
   3 -11  11  101.38    6.18
   3  11  12    4.11    1.15
   3 -11  12    5.04    2.22
   3 -11  13   52.86    3.93
   3 -11  14   91.74    5.24
   3  12 -12   30.16    1.89
   3  12 -11   21.46    1.70
   3  12 -11   19.92    1.63
  -3 -12  11   18.48    2.41
   3  12 -10   13.93    1.51
  -3 -12  10   11.16    2.24
   3  12  -9   11.62    1.52
   3  12  -8    2.80    1.33
   3  12  -7   13.15    1.80
  -3  12   7   12.64    1.71
   3  12  -6   24.33    2.19
  -3  12   6   20.31    2.13
  -3  12   6   20.83    2.46
  -3  12   5   41.72    3.10
   3  12  -5   47.17    3.13
  -3  12   5   42.63    3.38
  -3  12   5   43.22    3.40
   3  12  -4    3.78    1.57
  -3  12   4    7.22    1.70
   3  12  -4    4.21    1.57
  -3  12   4    4.46    1.68
  -3  12   4    7.18    1.91
  -3  12   4    6.41    1.83
   3  12  -3    9.21    1.77
  -3  12   3    7.28    1.67
   3  12  -3    9.03    1.69
  -3  12   3   12.36    2.00
  -3  12   3   12.02    2.01
  -3  12   3   12.11    2.15
   3  12  -2    2.72    1.57
   3  12  -2    1.38    1.46
  -3  12   2    2.80    1.64
  -3  12   2    4.46    1.62
   3  12  -2    3.28    1.85
  -3  12   2    1.65    1.71
  -3  12   2    1.83    1.63
  -3  12   1   38.92    2.96
   3  12  -1   36.59    2.79
  -3  12   1   35.15    2.90
   3  12  -1   38.99    2.84
   3  12  -1   34.07    3.27
  -3  12   1   32.28    2.96
   3  12  -1   36.80    2.81
  -3  12   1   34.66    3.05
   3  12   0    9.09    1.64
  -3  12   0    7.29    1.81
  -3  12   0    7.71    1.81
   3  12   0    9.95    1.71
   3  12   0    6.43    2.21
   3  12   0    7.67    1.51
   3  12   0    7.61    1.79
  -3  12   0    9.91    1.94
  -3  12   0   12.01    1.99
  -3  12  -1    1.16    1.63
   3  12   1    2.57    1.42
  -3  12  -1    2.73    1.71
   3  12   1    3.82    1.46
   3  12   1    1.20    2.04
   3  12   1    1.56    1.31
   3  12   1    1.43    1.44
  -3  12  -1    2.00    1.52
  -3  12  -1    1.89    1.50
  -3  12  -2   23.66    2.38
   3  12   2   20.23    2.10
   3  12   2   20.70    2.13
  -3  12  -2   24.42    2.37
   3  12   2   16.74    2.86
   3  12   2   22.02    2.21
  -3  12  -2   21.69    2.23
   3  12   2   19.94    2.34
  -3  12  -2   22.12    2.31
  -3  12  -3    7.58    1.72
   3  12   3    5.98    1.39
  -3  12  -3   10.47    1.86
   3  12   3    3.94    2.34
   3  12   3    5.28    1.55
  -3  12  -3    5.99    1.67
   3  12   3    3.94    1.66
  -3  12  -4   67.69    4.06
  -3  12  -4   64.87    4.01
   3  12   4   67.79    4.84
  -3  12  -4   62.17    4.00
  -3  12  -5   26.12    2.35
   3  12   5   25.88    3.23
  -3  12  -6   38.07    2.79
  -3  12  -6   38.75    2.77
   3  12   6   34.50    3.62
   3  12   7    2.96    1.42
  -3  12  -7    3.38    1.30
  -3  12  -7    5.02    1.39
   3  12   7    5.56    2.26
   3  12   8   -0.29    1.23
  -3  12  -8    2.88    1.20
  -3  12  -8    1.57    1.17
   3  12   8    0.82    2.15
   3  12   9   63.17    3.77
  -3  12  -9   65.16    3.60
  -3  12  -9   65.49    3.58
   3  12   9   67.33    4.54
   3  12  10   10.95    1.40
  -3  12 -10    8.44    1.17
  -3  12 -10    9.24    1.18
   3  12  10   12.91    2.17
   3  12  11   24.57    1.80
   3  13 -10   24.25    1.59
   3  13  -9    4.14    0.99
   3  13  -9    5.28    1.04
   3  13  -8    2.74    1.06
   3  13  -8    2.53    1.00
   3  13  -7    0.68    1.04
   3  13  -7    0.07    1.08
   3  13  -6  103.08    5.05
   3  13  -6  105.41    5.04
   3  13  -5    8.04    1.42
  -3  13   5    5.45    1.31
   3  13  -5    6.32    1.33
  -3  13   4   68.18    4.14
   3  13  -4   69.69    3.95
   3  13  -4   71.33    3.94
  -3  13   4   69.55    3.96
  -3  13   3   83.57    4.75
  -3  13   3   83.91    4.58
  -3  13   3   80.48    4.56
   3  13  -3   83.67    4.51
   3  13  -3   82.94    4.50
  -3  13   2  130.33    7.00
  -3  13   2  136.63    6.92
   3  13  -2  143.99    6.87
  -3  13   2  135.55    6.92
   3  13  -2  139.17    6.82
  -3  13   1   77.42    4.44
  -3  13   1   73.36    4.27
  -3  13   1   75.19    4.31
   3  13  -1   75.41    4.16
   3  13  -1   75.08    4.19
  -3  13   0  131.84    6.93
   3  13   0  128.89    6.75
   3  13   0  138.83    6.73
  -3  13   0  137.27    6.88
  -3  13   0  140.21    6.93
   3  13   0  137.56    6.75
   3  13   1    3.99    1.23
  -3  13  -1    6.89    1.49
  -3  13  -1    4.64    1.48
   3  13   1    5.59    1.33
   3  13   1    2.82    1.08
  -3  13  -1    5.93    1.44
   3  13   1    5.37    1.35
   3  13   2   23.72    1.92
  -3  13  -2   25.13    2.21
   3  13   2   22.02    1.91
  -3  13  -2   27.59    2.23
   3  13   2   23.50    2.57
   3  13   2   20.92    1.91
  -3  13  -2   19.77    2.07
  -3  13  -3    4.72    1.40
  -3  13  -3    5.12    1.47
   3  13   3    4.45    1.82
   3  13   3    4.06    1.19
  -3  13  -3    3.48    1.32
  -3  13  -4   22.93    1.99
  -3  13  -4   21.77    1.99
   3  13   4   23.96    2.57
   3  13   4   20.14    1.91
  -3  13  -4   19.99    1.94
  -3  13  -5    2.85    1.23
  -3  13  -5    3.51    1.25
   3  13   5    0.41    1.74
   3  13   5    3.60    1.22
  -3  13  -5    4.01    1.23
  -3  13  -6  104.99    5.15
  -3  13  -6  106.75    5.17
   3  13   6  100.94    5.74
   3  13   6   91.37    5.14
  -3  13  -6  100.01    5.16
  -3  13  -7   38.97    2.52
  -3  13  -7   43.30    2.54
   3  13   7   47.49    3.29
   3  13   7   37.52    2.57
  -3  13  -7   41.79    2.55
   3  13   8    4.74    1.09
  -3  13  -8    4.18    1.03
  -3  13  -8    5.51    1.02
   3  13   8    5.87    1.71
  -3  13  -9   15.35    1.27
   3  13   9   18.91    1.48
   3  14  -7    3.39    0.81
   3  14  -6    6.67    0.96
   3  14  -5    4.45    0.96
   3  14  -4  154.37    7.10
   3  14  -4  155.52    7.11
  -3  14   4  144.76    7.07
   3  14  -3    0.72    0.93
  -3  14   3    0.12    0.90
   3  14  -3    0.05    0.88
  -3  14   2    0.37    1.04
  -3  14   2    0.56    0.99
   3  14  -2    0.17    0.93
   3  14  -2    0.51    0.90
  -3  14   1   12.53    1.46
  -3  14   1   11.68    1.39
   3  14  -1   12.26    1.30
   3  14  -1   11.95    1.31
  -3  14   1   13.33    1.41
  -3  14   0    4.66    1.19
  -3  14   0    5.09    1.16
   3  14   0    5.85    1.00
  -3  14   0    4.48    1.15
   3  14   0    4.88    0.97
  -3  14  -1    6.07    1.17
  -3  14  -1    6.04    1.19
  -3  14  -1    6.60    1.19
  -3  14  -2   17.06    1.57
  -3  14  -2   15.38    1.58
  -3  14  -2   17.49    1.57
  -3  14  -3   26.45    1.97
  -3  14  -3   30.72    2.01
  -3  14  -3   30.08    2.02
  -3  14  -4   69.65    3.68
  -3  14  -4   72.88    3.71
  -3  14  -5    4.01    0.92
  -3  14  -6   46.08    2.49
  -4   0  21   -0.65    1.51
   4   0 -20   78.23    3.85
  -4   0  20   67.41    4.71
   4   0 -19   -0.88    1.07
   4   0 -19   -0.55    2.00
  -4   0  19   -1.36    2.31
   4   0 -18    4.09    2.48
   4   0 -18    1.14    1.20
   4   0 -17   -0.40    1.41
   4   0 -16  104.65    5.51
  -4   0  16   93.04    6.06
  -4   0  15   -0.17    2.09
   4   0 -15    2.17    1.65
  -4   0  15    0.50    2.23
  -4   0  14   90.14    5.91
   4   0 -14  102.34    5.49
  -4   0  13    0.31    1.88
   4   0 -13    1.54    1.48
  -4   0  12   25.16    2.70
   4   0 -12   25.67    2.35
  -4   0  11    0.23    1.43
  -4   0  11   -0.13    1.64
  -4   0  11   -0.90    1.62
  -4   0  10  237.62   11.26
  -4   0  10  230.15   11.36
  -4   0  10  232.85   11.35
   4   0 -10  239.48   11.08
  -4   0   9    0.50    1.70
  -4   0   9    1.29    1.81
   4   0  -9   -0.15    1.47
  -4   0   9   -0.18    1.54
   4   0  -8   22.28    2.11
  -4   0   8   17.56    2.24
   4   0  -7    0.55    1.33
  -4   0   7    1.90    1.59
   4   0  -7    1.27    1.57
  -4   0   6 1859.17   79.96
  -4   0   6 1878.54   79.93
   4   0  -6 1825.83   79.74
  -4   0   6 1794.79   79.52
   4   0  -6 1927.51   79.88
  -4   0   5    0.71    1.02
   4   0  -5    0.42    0.86
  -4   0   5    0.42    0.93
   4   0  -5    0.45    0.74
  -4   0   5   -0.25    0.57
  -4   0   4  130.03    5.82
  -4   0   4  125.71    5.83
   4   0  -4  118.83    5.69
   4   0  -4  119.53    5.61
   4   0  -3   -0.25    0.59
  -4   0   3    0.86    0.87
  -4   0   3   -0.42    1.04
  -4   0   3    0.77    1.00
   4   0  -3    0.36    0.67
   4   0  -3   -0.16    0.54
  -4   0   2  275.96   11.61
   4   0  -2  277.93   11.50
  -4   0   2  260.01   11.58
  -4   0   2  260.27   11.58
   4   0  -2  256.65   11.57
   4   0  -2  247.01   11.48
  -4   0   1    0.79    0.71
  -4   0   1    0.53    0.85
  -4   0   1    0.42    0.67
   4   0  -1    0.35    0.63
   4   0  -1    0.18    0.45
  -4   0   0  205.46    8.71
  -4   0   0  200.98    8.71
   4   0   0  203.52    8.85
   4   0   0  186.19    8.68
  -4   0  -1    0.29    0.66
  -4   0  -1   -0.57    0.86
  -4   0  -1    0.26    0.83
   4   0   1    0.79    1.06
   4   0   1    0.52    0.67
  -4   0  -2  331.93   14.08
  -4   0  -2  329.09   14.07
   4   0   2  284.31   14.29
   4   0   2  321.64   14.14
  -4   0  -3   -0.69    0.99
   4   0   3    1.08    0.62
   4   0   3    1.20    1.21
  -4   0  -4  630.93   26.28
   4   0   4  599.49   26.20
   4   0   4  568.55   26.18
   4   0   4  603.65   26.19
   4   0   4  637.83   26.59
  -4   0  -5   -0.08    1.15
   4   0   5    0.48    0.69
   4   0   5    0.14    0.69
   4   0   5    0.46    0.80
   4   0   5    0.48    1.26
   4   0   6    8.16    1.09
   4   0   6    8.01    1.04
  -4   0  -6   11.07    1.67
   4   0   6    9.41    1.86
   4   0   7   -0.04    1.14
   4   0   7    0.09    2.26
   4   0   8  164.30    7.79
  -4   0  -8  174.03    8.12
   4   0   8  161.62    8.49
   4   0   9    1.12    1.22
  -4   0  -9    0.15    2.15
   4   0   9    2.54    2.11
   4   0  10   40.44    2.66
   4   0  10   47.83    3.50
  -4   0 -10   45.48    3.34
   4   0  11    1.72    1.85
   4   0  11   -0.37    1.68
  -4   0 -11   -1.53    2.03
  -4   0 -11    2.24    2.12
   4   0  12  114.77    6.48
  -4   0 -12  123.55    7.15
  -4   0 -12  134.66    6.72
   4   0  13   -0.11    1.84
  -4   0 -13    0.18    2.20
  -4   0 -13    0.34    2.36
  -4   0 -14   -1.15    2.31
  -4   0 -14   -1.64    2.41
  -4   0 -15   -0.20    2.32
  -4   0 -16    9.26    2.65
  -4   0 -16   10.54    2.51
   4   0  17   -1.73    2.04
  -4   0 -17    0.74    2.15
  -4   0 -17   -1.33    2.16
  -4   0 -18   78.77    4.59
  -4   0 -18   72.41    4.60
  -4   0 -18   74.70    5.07
   4   0  18   74.70    4.79
  -4   0 -19    0.48    1.57
  -4   0 -19   -0.25    1.68
   4   0  19    1.70    1.40
  -4   0 -19   -0.28    1.69
  -4   0 -20    1.74    1.31
  -4   0 -21    0.08    0.78
  -4   1  21    2.00    1.52
  -4  -1  21    2.98    1.55
   4   1 -21    1.83    0.72
  -4  -1  20    3.60    1.99
  -4   1  20    5.56    2.08
   4   1 -20    5.94    1.87
   4   1 -20    3.30    1.01
   4   1 -19   21.19    2.68
  -4   1  19   14.54    2.81
  -4  -1  19   15.75    2.83
   4   1 -19   20.75    1.75
   4   1 -19   20.28    1.84
   4   1 -18   10.82    1.74
   4   1 -18   15.08    2.84
   4   1 -18   15.46    1.73
  -4   1  17    6.55    2.31
  -4   1  17    4.22    2.72
  -4   1  17    7.85    2.24
   4   1 -17    7.13    1.64
  -4   1  16    1.04    2.05
[truncated: 19,021,363 more chars]
