# Supplementary material for: Reactivity of Pnictaalumenes Towards 1,3‐Dipole Molecules
Source: Angew Chem Int Ed Engl. 2025 Jun 17;64(31):e202506356. doi: 10.1002/anie.202506356 (PMC12304809; doi:10.1002/anie.202506356)
Supplement: Supplementary file 2 — Supporting Information [file ANIE-64-e202506356-s002.zip › anie202506356-sup-0004-SuppMat.cif]

#==============================================================================

# SUBMISSION DETAILS

_publ_contact_author_name       'Christian Hering-Junghans'
_publ_contact_author_address
;
LIKAT Rostock
Albert-Einstein-Straße 29 a
18059 Rostock
GERMANY
;
_publ_contact_author_email
;
'christian.hering-junghans@catalysis.de'
;
_publ_contact_author_phone '+49 (381)1281-260'

#==============================================================================

# TITLE AND AUTHOR LIST

_publ_section_title
;
On the reactivity of pnictaalumenes towards N-rich heteroallenes
;
_publ_section_title_footnote .

loop_
 _publ_author_name
 _publ_author_address
'Tim Wellnitz'
;
Institut für Anorganische Chemie
Julius-Maximilians-Universität Wuerzburg
Am Hubland
97074 Wuerzburg
Germany
;
'Edgar Zander'
;
LIKAT Rostock
Albert-Einstein-Straße 29 a
18059 Rostock
GERMANY
;
'Leonie Wuest'
;
Institut für Anorganische Chemie
Julius-Maximilians-Universität Wuerzburg
Am Hubland
97074 Wuerzburg
Germany
;
'Jakob Boardman'
;
Institut für Anorganische Chemie
Julius-Maximilians-Universität Wuerzburg
Am Hubland
97074 Wuerzburg
Germany
;
'Samuel Nees'
;
Institut für Anorganische Chemie
Julius-Maximilians-Universität Wuerzburg
Am Hubland
97074 Wuerzburg
Germany
;
'Holger Braunschweig'
;
Institut für Anorganische Chemie
Julius-Maximilians-Universität Wuerzburg
Am Hubland
97074 Wuerzburg
Germany
;

#=============================================================================

data_TiWe45_a_cmpd_5P

_publ_section_references
;
 SHELXT - Integrated space-group and crystal-structure determination, G. M. Sheldrick, Acta Cryst. (2015) A71, 3-8
 Crystal structure refinement with SHELXL, G. M. Sheldrick, Acta Cryst. (2015) C71, 3-8
;

_audit_creation_method            'CIF-fill 1.4w (K.Radacki, 2005-23)'
_audit_creation_date              2024-04-26
_audit_update_record
;
 2024-01-17    CrysAlisPro 1.171.43.100a (Rigaku OD, 2023)
 2024-04-26    SHELXL-2018/3
;
_shelx_SHELXL_version_number      2018/3
_chemical_formula_moiety          '2(C48 H72 Al N4 P Si2), C5 H12'
_chemical_formula_sum             'C101 H156 Al2 N8 P2 Si4'
_chemical_formula_weight          1710.59
loop_
 _atom_type_symbol
 _atom_type_description
 _atom_type_scat_dispersion_real
 _atom_type_scat_dispersion_imag
 _atom_type_scat_source
  C C 0.0181 0.0091 'International Tables Vol C Tables 4.2.6.8 and 6.1.1.4'
  H H 0.0000 0.0000 'International Tables Vol C Tables 4.2.6.8 and 6.1.1.4'
  N N 0.0311 0.0180 'International Tables Vol C Tables 4.2.6.8 and 6.1.1.4'
  Al Al 0.2130 0.2455 'International Tables Vol C Tables 4.2.6.8 and 6.1.1.4'
  Si Si 0.2541 0.3302 'International Tables Vol C Tables 4.2.6.8 and 6.1.1.4'
  P P 0.2955 0.4335 'International Tables Vol C Tables 4.2.6.8 and 6.1.1.4'

_space_group_crystal_system       monoclinic
_space_group_IT_number            14
_space_group_name_H-M_alt         'P 21/n'
_space_group_name_Hall            '-P 2yn'
_shelx_space_group_comment
;
 The symmetry employed for this shelxl refinement is uniquely defined by the 
 following loop, which should always be used as a source of symmetry 
 information in preference to the above space-group names. They are only 
 intended as comments.
;
loop_
 _space_group_symop_operation_xyz
  'x, y, z'
  '-x+1/2, y+1/2, -z+1/2'
  '-x, -y, -z'
  'x-1/2, -y-1/2, z-1/2'


_cell_length_a                    12.06910(10)
_cell_length_b                    34.54760(10)
_cell_length_c                    12.86850(10)
_cell_angle_alpha                 90
_cell_angle_beta                  107.0240(10)
_cell_angle_gamma                 90
_cell_volume                      5130.52(7)
_cell_formula_units_Z             2
_cell_measurement_temperature     100(2)
_cell_measurement_reflns_used     75730
_cell_measurement_theta_min       3.8000
_cell_measurement_theta_max       74.7020

_exptl_crystal_description        block
_exptl_crystal_colour             'intense red'
_exptl_crystal_density_diffrn     1.107
_exptl_crystal_F_000              1860
_exptl_crystal_size_max           0.460
_exptl_crystal_size_mid           0.140
_exptl_crystal_size_min           0.100
_exptl_absorpt_coefficient_mu     1.351
_exptl_absorpt_correction_type    multi-scan
_exptl_absorpt_correction_T_min   0.77512
_exptl_absorpt_correction_T_max   1.00000
_exptl_absorpt_process_details
;
 CrysAlisPro 1.171.43.100a (Rigaku Oxford Diffraction, 2023) Empirical 
 absorption correction using spherical harmonics, implemented in SCALE3 
 ABSPACK scaling algorithm.
;
_exptl_crystal_preparation
;
 Crystals were grown at 20 \%C from saturated solution in pentane. For data 
 collection the crystal was immersed in a film of perfluoropolyether oil, 
 mounted on a polyimide loop and transferred to stream of cold nitrogen 
 (Oxford Cryostream 800).
;
loop_
 _exptl_crystal_face_index_h
 _exptl_crystal_face_index_k
 _exptl_crystal_face_index_l
 _exptl_crystal_face_perp_dist
  -8 -3 3 0.2228
  0 20 3 0.0646
  0 -20 -3 0.0674
  8 1 -3 0.2189
  0 -13 6 0.0365
  1 13 6 0.0841
  1 22 0 0.0806
  0 13 -6 0.0588
  -1 -12 -6 0.0662

_shelx_estimated_absorpt_T_min    0.575
_shelx_estimated_absorpt_T_max    0.877
_diffrn_ambient_temperature       100(2)
_diffrn_ambient_environment       N~2~
_diffrn_radiation_probe           x-ray
_diffrn_radiation_wavelength      1.54184
_diffrn_radiation_type            CuK\a
_diffrn_radiation_xray_symbol     K-L~2,3~
_diffrn_radiation_monochromator   'multi-layer mirror'
_diffrn_source                    'rotating-anode X-ray tube'
_diffrn_source_type               'PhotonJet-R X-ray Source'
_diffrn_measurement_device        'four-circle diffractometer'
_diffrn_measurement_device_type   'Rigaku XtaLAB Synergy-R'
_diffrn_measurement_method        '\w scans'
_diffrn_measurement_details
;
 List of Runs (angles in degrees, time in seconds):
 --------------------------------------------------------------------------
  1  \w     25.00  54.00   0.50    0.05    --   14.00  61.00-116.44   58
  2  \w     34.00  60.00   0.50    0.05    --   22.00  58.00  16.06   52
  3  \w     30.00  56.00   0.50    0.05    --   18.00  60.00  52.14   52
  4  \w     30.00  56.00   0.50    0.05    --   18.00  60.00 124.51   52
  5  \w     34.00  60.00   0.50    0.05    --   22.00  59.00 173.80   52
  6  \w     59.00  94.00   0.50    0.05    --   46.00  52.00  56.87   70
  7  \w     34.00  60.00   0.50    0.05    --   22.00  58.00 -54.31   52
  8  \w    -46.00 -19.00   0.50    0.05    --  -14.00 134.00  31.37   54
  9  \w    -97.00 -32.00   0.50    0.05    --  -78.00 114.00 170.13  130
 10  \w    -97.00 -33.00   0.50    0.05    --  -79.50 115.00  51.40  128
 11  \w    -97.00 -32.00   0.50    0.05    --  -78.00 114.00 122.74  130
 12  \w   -100.00 -33.00   0.50    0.05    --  -79.50 123.00   1.60  134
 13  \w    -97.00 -32.00   0.50    0.05    --  -78.00 114.00 -41.37  130
 14  \w    -98.00 -33.00   0.50    0.05    --  -79.50 119.00-174.72  130
 15  \w    -97.00 -32.00   0.50    0.05    --  -78.00 114.00-145.75  130
 16  \w    -92.00 -31.00   0.50    0.05    --  -76.39 112.00-120.00  122
 17  \w    -97.00 -32.00   0.50    0.05    --  -78.00 114.00 170.13  130
 18  \w    -92.00 -31.00   0.50    0.05    --  -76.39 112.00  30.00  122
 19  \w     37.00  93.00   0.50    0.05    --   82.27-112.00 -30.00  112
 20  \w     40.00  90.00   0.50    0.05    --   82.27 -95.00 -90.00  100
 21  \w     16.00  66.00   0.50    0.05    --   58.74 -95.00-180.00  100
 22  \w     40.00  90.00   0.50    0.05    --   82.27 -95.00-180.00  100
 23  \w     40.00  90.00   0.50    0.05    --   82.27 -95.00-150.00  100
 24  \w     42.00  93.00   0.50    0.05    --   85.25 -97.00 -34.61  102
 25  \w     40.00  90.00   0.50    0.05    --   82.27 -95.00  30.00  100
 26  \w     40.00  90.00   0.50    0.05    --   82.27 -95.00   0.00  100
 27  \w     43.00  92.00   0.50    0.05    --   85.25 -96.00  51.08   98
 28  \w     41.00  93.00   0.50    0.05    --   85.25-102.00 150.57  104
 29  \w     40.00  90.00   0.50    0.05    --   82.27 -95.00 120.00  100
 30  \w     46.00 133.00   0.50    0.05    --   82.27  15.00 -60.00  174
 31  \w   -127.00 -41.00   0.50    0.05    --  -76.39 -15.00  30.00  172
 32  \w   -125.00 -91.00   0.50    0.05    --  -79.50 -60.00 102.27   68
 33  \w   -120.00 -86.00   0.50    0.05    --  -74.00 -59.00 147.52   68
 34  \w   -121.00 -86.00   0.50    0.05    --  -74.00 -58.00  69.44   70
 35  \w   -124.00 -89.00   0.50    0.05    --  -78.00 -61.00 -60.51   70
 36  \w   -121.00 -86.00   0.50    0.05    --  -74.00 -56.00 -96.77   70
 37  \w   -126.00 -91.00   0.50    0.05    --  -79.50 -59.00-128.80   70
 38  \w   -121.00 -86.00   0.50    0.05    --  -74.00 -56.00-170.39   70
 39  \w   -124.00 -92.00   0.50    0.05    --  -79.50 -63.00-111.35   64
 40  \w   -122.00 -87.00   0.50    0.05    --  -74.00 -53.00 -50.53   70
 41  \w   -127.00 -92.00   0.50    0.05    --  -79.50 -53.00  -9.41   70
 42  \w   -128.00 -93.00   0.50    0.05    --  -79.50 -52.00  39.29   70
 43  \w   -106.00 -71.00   0.50    0.05    --  -58.00 -51.00  62.18   70
 44  \w   -111.00 -76.00   0.50    0.05    --  -62.00 -50.00  -4.26   70
 45  \w   -128.00 -93.00   0.50    0.05    --  -79.50 -50.00  52.40   70
 46  \w   -121.00 -86.00   0.50    0.05    --  -74.00 -56.00 104.30   70
 47  \w   -128.00 -93.00   0.50    0.05    --  -79.50 -51.00 132.46   70
 48  \w    -94.00 -59.00   0.50    0.05    --  -46.00 -51.00 172.50   70
 49  \w   -103.00 -68.00   0.50    0.05    --  -54.00 -50.00  98.25   70
 50  \w   -129.00 -93.00   0.50    0.05    --  -79.50 -48.00 166.73   72
 51  \w   -111.00 -76.00   0.50    0.05    --  -62.00 -49.00 -27.13   70
 52  \w   -107.00 -72.00   0.50    0.05    --  -58.00 -48.00 -99.10   70
 53  \w   -115.00 -80.00   0.50    0.05    --  -66.00 -49.00-127.35   70
 54  \w   -111.00 -76.00   0.50    0.05    --  -62.00 -49.00-174.77   70
 55  \w   -130.00 -91.00   0.50    0.05    --  -79.50 -41.00 -52.77   78
 56  \w   -131.00 -73.00   0.50    0.05    --  -79.50 -22.00 -10.46  116
 57  \w   -127.00 -41.00   0.50    0.05    --  -76.39 -15.00  30.00  172
 58  \w   -103.00 -67.00   0.50    0.05    --  -54.00 -46.00 135.54   72
 59  \w   -126.00 -88.00   0.50    0.05    --  -79.50-131.00 163.03   76
 60  \w   -126.00 -92.00   0.50    0.05    --  -79.50-122.00 120.98   68
 61  \w   -125.00 -94.00   0.50    0.05    --  -79.50-119.00  16.82   62
 62  \w   -126.00 -92.00   0.50    0.05    --  -79.50-123.00 -29.77   68
 63  \w   -126.00 -93.00   0.50    0.05    --  -79.50-120.00-123.33   66
 64  \w   -126.00 -92.00   0.50    0.05    --  -79.50-123.00-152.31   68
;
_diffrn_orient_matrix_type
;
 CrysAlisPro convention (1999,Acta A55,543-557)
;
_diffrn_orient_matrix_UB_11       0.0192160000
_diffrn_orient_matrix_UB_12      -0.0177427000
_diffrn_orient_matrix_UB_13       0.1137410000
_diffrn_orient_matrix_UB_21       0.1261505000
_diffrn_orient_matrix_UB_22      -0.0096396000
_diffrn_orient_matrix_UB_23       0.0052502000
_diffrn_orient_matrix_UB_31       0.0391745000
_diffrn_orient_matrix_UB_32       0.0397574000
_diffrn_orient_matrix_UB_33       0.0520723000
_diffrn_detector                  HPA
_diffrn_detector_type             'HyPix Arc150'
_diffrn_detector_area_resol_mean  10.0
_diffrn_reflns_number             119735
_diffrn_reflns_av_unetI/netI      0.0186
_diffrn_reflns_av_R_equivalents   0.0576
_diffrn_reflns_limit_h_min       -14
_diffrn_reflns_limit_h_max        14
_diffrn_reflns_limit_k_min       -38
_diffrn_reflns_limit_k_max        42
_diffrn_reflns_limit_l_min       -15
_diffrn_reflns_limit_l_max        15
_diffrn_reflns_theta_min          3.813
_diffrn_reflns_theta_max          75.295
_diffrn_reflns_theta_full         67.684
_diffrn_measured_fraction_theta_max   0.969
_diffrn_measured_fraction_theta_full    1.000
_diffrn_reflns_Laue_measured_fraction_max     0.969
_diffrn_reflns_Laue_measured_fraction_full    1.000
_diffrn_reflns_point_group_measured_fraction_max    0.969
_diffrn_reflns_point_group_measured_fraction_full     1.000
_reflns_number_total              10277
_reflns_number_gt                 9662
_reflns_threshold_expression      'I > 2\s(I)'
_reflns_Friedel_coverage          0.000
_reflns_Friedel_fraction_max      .
_reflns_Friedel_fraction_full     .
_reflns_special_details
;
 Reflections were merged by SHELXL according to the crystal class for the 
 calculation of statistics and refinement. _reflns_Friedel_fraction is 
 defined as the number of unique Friedel pairs measured divided by the number 
 that would be possible theoretically, ignoring centric projections and 
 systematic absences.
;

_computing_data_collection
;
 CrysAlisPro system (CCD 43.90a 64-bit (release 15-09-2023))
;
_computing_cell_refinement        'CrysAlisPro 1.171.43.100a (Rigaku OD, 2023)'
_computing_data_reduction         'CrysAlisPro 1.171.43.100a (Rigaku OD, 2023)'
_computing_structure_solution     'SHELXT 2018/2 (Sheldrick, 2018)''
_computing_structure_refinement   'SHELXL-2018/3 (Sheldrick, 2018)'
_computing_molecular_graphics     'ShelXLe (Huebschle et all, 2011)'
_computing_publication_material   'SHELXL-2018/3 (Sheldrick, 2018)'

_refine_special_details
;
 The pentane molecule is on a symmetry element and is isotropically refined 
 as a special position disorder. The displacement parameters of atoms C1 to 
 C5 of the residue 13 were restrained to the same value with similarity 
 restraint SIMU (esd = 0.008).
;
_refine_ls_structure_factor_coef  Fsqd
_refine_ls_matrix_type            full
_refine_ls_weighting_scheme       calc
_refine_ls_weighting_details
;
 w=1/[\s^2^(Fo^2^)+(0.0492P)^2^+2.9719P] where P=(Fo^2^+2Fc^2^)/3
;
_atom_sites_solution_primary      dual
_atom_sites_solution_secondary    difmap
_atom_sites_solution_hydrogens    geom
_refine_ls_hydrogen_treatment     constr
_refine_ls_extinction_method      none
_refine_ls_extinction_coef        .
_refine_ls_number_reflns          10277
_refine_ls_number_parameters      545
_refine_ls_number_restraints      4
_refine_ls_R_factor_all           0.0384
_refine_ls_R_factor_gt            0.0366
_refine_ls_wR_factor_ref          0.0987
_refine_ls_wR_factor_gt           0.0974
_refine_ls_goodness_of_fit_ref    1.043
_refine_ls_restrained_S_all       1.045
_refine_ls_shift/su_max           0.001
_refine_ls_shift/su_mean          0.000
_refine_diff_density_max          0.646
_refine_diff_density_min         -0.520
_refine_diff_density_rms          0.049
_geom_special_details
;
 All esds (except the esd in the dihedral angle between two l.s. planes)
 are estimated using the full covariance matrix.  The cell esds are taken
 into account individually in the estimation of esds in distances, angles
 and torsion angles; correlations between esds in cell parameters are only
 used when they are defined by crystal symmetry.  An approximate (isotropic)
 treatment of cell esds is used for estimating esds involving l.s. planes.
;

loop_
 _atom_site_label
 _atom_site_type_symbol
 _atom_site_fract_x
 _atom_site_fract_y
 _atom_site_fract_z
 _atom_site_U_iso_or_equiv
 _atom_site_adp_type
 _atom_site_occupancy
 _atom_site_site_symmetry_order
 _atom_site_calc_flag
 _atom_site_refinement_flags_posn
 _atom_site_refinement_flags_adp
 _atom_site_refinement_flags_occupancy
 _atom_site_disorder_assembly
 _atom_site_disorder_group
  P1_1 P 0.59631(3) 0.39259(2) 0.27389(3) 0.01399(8) Uani 1 1 d . . . . .
  Al1_1 Al 0.39461(3) 0.34405(2) 0.16496(3) 0.01508(9) Uani 1 1 d . . . . .
  N1_1 N 0.58737(9) 0.35416(3) 0.35078(9) 0.0163(2) Uani 1 1 d . . . . .
  C1_1 C 0.46410(12) 0.31101(4) 0.39976(11) 0.0195(3) Uani 1 1 d . . . . .
  H1A_1 H 0.536673 0.299005 0.445069 0.023 Uiso 1 1 calc R U . . .
  H1B_1 H 0.411262 0.289958 0.363357 0.023 Uiso 1 1 calc R U . . .
  N2_1 N 0.49030(9) 0.33565(3) 0.31706(9) 0.0162(2) Uani 1 1 d . . . . .
  N3_1 N 0.49605(9) 0.38484(3) 0.15483(9) 0.0150(2) Uani 1 1 d . . . . .
  Si1_2 Si 0.39323(3) 0.33971(2) 0.49190(3) 0.02078(9) Uani 1 1 d . . . . .
  C3_2 C 0.42768(16) 0.39188(5) 0.48526(16) 0.0366(4) Uani 1 1 d . . . . .
  H3A_2 H 0.394417 0.406560 0.534071 0.055 Uiso 1 1 calc R U . . .
  H3B_2 H 0.394854 0.401238 0.410654 0.055 Uiso 1 1 calc R U . . .
  H3C_2 H 0.511946 0.395383 0.507553 0.055 Uiso 1 1 calc R U . . .
  C4_2 C 0.45364(15) 0.31973(6) 0.63194(13) 0.0366(4) Uani 1 1 d . . . . .
  H4A_2 H 0.415613 0.332186 0.680819 0.055 Uiso 1 1 calc R U . . .
  H4B_2 H 0.537149 0.324770 0.657710 0.055 Uiso 1 1 calc R U . . .
  H4C_2 H 0.439858 0.291761 0.630781 0.055 Uiso 1 1 calc R U . . .
  C5_2 C 0.23300(13) 0.33350(5) 0.44794(14) 0.0297(3) Uani 1 1 d . . . . .
  H5A_2 H 0.198978 0.349436 0.493727 0.045 Uiso 1 1 calc R U . . .
  H5B_2 H 0.213977 0.306236 0.455022 0.045 Uiso 1 1 calc R U . . .
  H5C_2 H 0.201678 0.341557 0.371944 0.045 Uiso 1 1 calc R U . . .
  Si2_3 Si 0.44343(3) 0.42922(2) 0.08908(3) 0.01736(9) Uani 1 1 d . . . . .
  C6_3 C 0.56973(12) 0.45858(4) 0.07692(12) 0.0211(3) Uani 1 1 d . . . . .
  H6A_3 H 0.555092 0.486064 0.086377 0.032 Uiso 1 1 calc R U . . .
  H6B_3 H 0.580103 0.454521 0.004976 0.032 Uiso 1 1 calc R U . . .
  H6C_3 H 0.639989 0.450486 0.133062 0.032 Uiso 1 1 calc R U . . .
  C7_3 C 0.36302(13) 0.45745(4) 0.16788(14) 0.0265(3) Uani 1 1 d . . . . .
  H7A_3 H 0.356985 0.484540 0.144277 0.040 Uiso 1 1 calc R U . . .
  H7B_3 H 0.404767 0.456027 0.245545 0.040 Uiso 1 1 calc R U . . .
  H7C_3 H 0.285171 0.446579 0.155092 0.040 Uiso 1 1 calc R U . . .
  C8_3 C 0.34027(13) 0.41965(4) -0.04744(12) 0.0268(3) Uani 1 1 d . . . . .
  H8A_3 H 0.312275 0.444288 -0.083298 0.040 Uiso 1 1 calc R U . . .
  H8B_3 H 0.274509 0.404566 -0.039387 0.040 Uiso 1 1 calc R U . . .
  H8C_3 H 0.379726 0.405056 -0.091493 0.040 Uiso 1 1 calc R U . . .
  C9_4 C 0.36522(11) 0.28769(4) 0.10368(11) 0.0173(3) Uani 1 1 d . . . . .
  C10_4 C 0.25391(12) 0.27891(4) 0.11921(11) 0.0184(3) Uani 1 1 d . . . . .
  C11_4 C 0.16809(12) 0.29672(4) 0.03716(11) 0.0204(3) Uani 1 1 d . . . . .
  C12_4 C 0.21995(12) 0.31627(4) -0.03368(11) 0.0201(3) Uani 1 1 d . . . . .
  C13_4 C 0.34036(12) 0.31085(4) 0.00386(11) 0.0183(3) Uani 1 1 d . . . . .
  C14_4 C 0.46962(12) 0.26141(4) 0.14087(12) 0.0222(3) Uani 1 1 d . . . . .
  H14A_4 H 0.459035 0.238920 0.092534 0.033 Uiso 1 1 calc R U . . .
  H14B_4 H 0.478181 0.252693 0.215279 0.033 Uiso 1 1 calc R U . . .
  H14C_4 H 0.539291 0.275595 0.138880 0.033 Uiso 1 1 calc R U . . .
  C15_4 C 0.23313(13) 0.25510(4) 0.20921(12) 0.0251(3) Uani 1 1 d . . . . .
  H15A_4 H 0.172948 0.235801 0.178486 0.038 Uiso 1 1 calc R U . . .
  H15B_4 H 0.207838 0.272002 0.259065 0.038 Uiso 1 1 calc R U . . .
  H15C_4 H 0.305028 0.241954 0.248854 0.038 Uiso 1 1 calc R U . . .
  C16_4 C 0.04090(12) 0.29751(5) 0.02738(14) 0.0285(3) Uani 1 1 d . . . . .
  H16A_4 H -0.004031 0.294919 -0.049209 0.043 Uiso 1 1 calc R U . . .
  H16B_4 H 0.021584 0.322095 0.055879 0.043 Uiso 1 1 calc R U . . .
  H16C_4 H 0.022225 0.276028 0.069082 0.043 Uiso 1 1 calc R U . . .
  C17_4 C 0.15223(14) 0.33782(5) -0.13303(13) 0.0298(3) Uani 1 1 d . . . . .
  H17A_4 H 0.205253 0.347905 -0.171440 0.045 Uiso 1 1 calc R U . . .
  H17B_4 H 0.110873 0.359384 -0.111612 0.045 Uiso 1 1 calc R U . . .
  H17C_4 H 0.096271 0.320283 -0.181000 0.045 Uiso 1 1 calc R U . . .
  C18_4 C 0.42728(13) 0.31802(4) -0.05756(12) 0.0230(3) Uani 1 1 d . . . . .
  H18A_4 H 0.444928 0.293570 -0.087933 0.035 Uiso 1 1 calc R U . . .
  H18B_4 H 0.498458 0.328732 -0.008043 0.035 Uiso 1 1 calc R U . . .
  H18C_4 H 0.394971 0.336421 -0.116625 0.035 Uiso 1 1 calc R U . . .
  C19_5 C 0.74998(10) 0.39603(4) 0.27894(10) 0.0135(2) Uani 1 1 d . . . . .
  C20_5 C 0.80753(11) 0.37850(4) 0.20987(10) 0.0141(2) Uani 1 1 d . . . . .
  C21_5 C 0.92171(11) 0.38929(4) 0.22001(11) 0.0176(3) Uani 1 1 d . . . . .
  H21_5 H 0.960531 0.377656 0.173552 0.021 Uiso 1 1 calc R U . . .
  C22_5 C 0.98025(11) 0.41639(4) 0.29557(11) 0.0198(3) Uani 1 1 d . . . . .
  H22_5 H 1.056833 0.423968 0.298759 0.024 Uiso 1 1 calc R U . . .
  C23_5 C 0.92574(11) 0.43226(4) 0.36632(11) 0.0191(3) Uani 1 1 d . . . . .
  H23_5 H 0.966350 0.450248 0.419803 0.023 Uiso 1 1 calc R U . . .
  C24_5 C 0.81208(11) 0.42227(4) 0.36037(10) 0.0154(2) Uani 1 1 d . . . . .
  C25_6 C 0.76402(10) 0.34551(4) 0.13238(10) 0.0147(2) Uani 1 1 d . . . . .
  C26_6 C 0.76973(11) 0.30776(4) 0.17579(11) 0.0161(3) Uani 1 1 d . . . . .
  C27_6 C 0.74679(11) 0.27634(4) 0.10447(12) 0.0194(3) Uani 1 1 d . . . . .
  H27_6 H 0.748922 0.250851 0.132661 0.023 Uiso 1 1 calc R U . . .
  C28_6 C 0.72091(12) 0.28174(4) -0.00700(11) 0.0211(3) Uani 1 1 d . . . . .
  H28_6 H 0.704492 0.260085 -0.054548 0.025 Uiso 1 1 calc R U . . .
  C29_6 C 0.71907(12) 0.31867(4) -0.04864(11) 0.0199(3) Uani 1 1 d . . . . .
  H29_6 H 0.702576 0.322117 -0.124898 0.024 Uiso 1 1 calc R U . . .
  C30_6 C 0.74104(11) 0.35105(4) 0.01941(11) 0.0163(3) Uani 1 1 d . . . . .
  C31_7 C 0.76644(11) 0.43741(4) 0.44959(11) 0.0173(3) Uani 1 1 d . . . . .
  C32_7 C 0.72405(12) 0.47554(4) 0.44676(11) 0.0212(3) Uani 1 1 d . . . . .
  C33_7 C 0.68861(15) 0.48875(5) 0.53474(13) 0.0301(3) Uani 1 1 d . . . . .
  H33_7 H 0.658290 0.514187 0.533198 0.036 Uiso 1 1 calc R U . . .
  C34_7 C 0.69698(16) 0.46541(5) 0.62372(13) 0.0345(4) Uani 1 1 d . . . . .
  H34_7 H 0.671507 0.474715 0.682335 0.041 Uiso 1 1 calc R U . . .
  C35_7 C 0.74246(14) 0.42843(5) 0.62773(12) 0.0287(3) Uani 1 1 d . . . . .
  H35_7 H 0.749362 0.412784 0.690007 0.034 Uiso 1 1 calc R U . . .
  C36_7 C 0.77833(12) 0.41380(4) 0.54168(11) 0.0202(3) Uani 1 1 d . . . . .
  C37_8 C 0.81576(12) 0.30056(4) 0.29784(11) 0.0192(3) Uani 1 1 d . . . . .
  H37_8 H 0.808490 0.325327 0.335520 0.023 Uiso 1 1 calc R U . . .
  C38_8 C 0.94537(13) 0.29076(5) 0.32589(13) 0.0313(4) Uani 1 1 d . . . . .
  H38A_8 H 0.977729 0.288119 0.404831 0.047 Uiso 1 1 calc R U . . .
  H38B_8 H 0.985856 0.311543 0.300023 0.047 Uiso 1 1 calc R U . . .
  H38C_8 H 0.955189 0.266369 0.290719 0.047 Uiso 1 1 calc R U . . .
  C39_8 C 0.75142(12) 0.26933(4) 0.34099(12) 0.0221(3) Uani 1 1 d . . . . .
  H39A_8 H 0.786227 0.266624 0.419633 0.033 Uiso 1 1 calc R U . . .
  H39B_8 H 0.756935 0.244644 0.305319 0.033 Uiso 1 1 calc R U . . .
  H39C_8 H 0.669780 0.276664 0.325739 0.033 Uiso 1 1 calc R U . . .
  C40_9 C 0.74497(12) 0.39070(4) -0.03065(11) 0.0196(3) Uani 1 1 d . . . . .
  H40_9 H 0.747781 0.410637 0.026406 0.023 Uiso 1 1 calc R U . . .
  C41_9 C 0.85485(13) 0.39516(5) -0.06706(12) 0.0258(3) Uani 1 1 d . . . . .
  H41A_9 H 0.854124 0.420477 -0.101590 0.039 Uiso 1 1 calc R U . . .
  H41B_9 H 0.856968 0.374670 -0.119120 0.039 Uiso 1 1 calc R U . . .
  H41C_9 H 0.923473 0.393162 -0.003680 0.039 Uiso 1 1 calc R U . . .
  C42_9 C 0.63715(13) 0.39856(4) -0.12666(12) 0.0245(3) Uani 1 1 d . . . . .
  H42A_9 H 0.637966 0.425530 -0.150050 0.037 Uiso 1 1 calc R U . . .
  H42B_9 H 0.567384 0.393902 -0.104241 0.037 Uiso 1 1 calc R U . . .
  H42C_9 H 0.637212 0.381279 -0.187027 0.037 Uiso 1 1 calc R U . . .
  C43_10 C 0.72077(13) 0.50306(4) 0.35375(12) 0.0227(3) Uani 1 1 d . . . . .
  H43_10 H 0.735437 0.487579 0.293442 0.027 Uiso 1 1 calc R U . . .
  C44_10 C 0.60329(14) 0.52308(5) 0.30933(13) 0.0297(3) Uani 1 1 d . . . . .
  H44A_10 H 0.603748 0.538981 0.246405 0.045 Uiso 1 1 calc R U . . .
  H44B_10 H 0.588742 0.539572 0.365905 0.045 Uiso 1 1 calc R U . . .
  H44C_10 H 0.542122 0.503497 0.287244 0.045 Uiso 1 1 calc R U . . .
  C45_10 C 0.81707(15) 0.53343(5) 0.38937(15) 0.0367(4) Uani 1 1 d . . . . .
  H45A_10 H 0.814023 0.550837 0.328476 0.055 Uiso 1 1 calc R U . . .
  H45B_10 H 0.892553 0.520451 0.412095 0.055 Uiso 1 1 calc R U . . .
  H45C_10 H 0.806201 0.548407 0.450319 0.055 Uiso 1 1 calc R U . . .
  C46_11 C 0.83712(12) 0.37442(4) 0.55280(11) 0.0220(3) Uani 1 1 d . . . . .
  H46_11 H 0.829848 0.364785 0.477817 0.026 Uiso 1 1 calc R U . . .
  C47_11 C 0.96671(14) 0.37852(5) 0.61216(14) 0.0351(4) Uani 1 1 d . . . . .
  H47A_11 H 1.004066 0.353110 0.617461 0.053 Uiso 1 1 calc R U . . .
  H47B_11 H 0.976759 0.388820 0.685295 0.053 Uiso 1 1 calc R U . . .
  H47C_11 H 1.002159 0.396248 0.571650 0.053 Uiso 1 1 calc R U . . .
  C48_11 C 0.78258(15) 0.34404(5) 0.60903(13) 0.0294(3) Uani 1 1 d . . . . .
  H48A_11 H 0.817112 0.318685 0.604172 0.044 Uiso 1 1 calc R U . . .
  H48B_11 H 0.698917 0.342904 0.573373 0.044 Uiso 1 1 calc R U . . .
  H48C_11 H 0.796750 0.351070 0.685603 0.044 Uiso 1 1 calc R U . . .
  C49_12 C 0.24873(12) 0.36729(4) 0.17296(11) 0.0198(3) Uani 1 1 d . . . . .
  N50_12 N 0.16682(12) 0.38343(4) 0.17677(13) 0.0334(3) Uani 1 1 d . . . . .
  C1_13 C 1.1242(7) 0.5059(2) -0.0981(7) 0.106(2) Uiso 0.5 1 d . U P A -1
  H1A_13 H 1.162873 0.490602 -0.141416 0.159 Uiso 0.5 1 calc R U P A -1
  H1B_13 H 1.089147 0.528942 -0.139302 0.159 Uiso 0.5 1 calc R U P A -1
  H1C_13 H 1.181118 0.513906 -0.030182 0.159 Uiso 0.5 1 calc R U P A -1
  C2_13 C 1.0437(7) 0.4851(2) -0.0762(7) 0.100(2) Uiso 0.5 1 d . U P A -1
  H2A_13 H 1.081246 0.461551 -0.037688 0.120 Uiso 0.5 1 calc R U P A -1
  H2B_13 H 0.989788 0.476502 -0.146201 0.120 Uiso 0.5 1 calc R U P A -1
  C3_13 C 0.9720(4) 0.50243(17) -0.0102(5) 0.0586(12) Uiso 0.5 1 d . U P A -1
  H3A_13 H 0.896462 0.488929 -0.027336 0.070 Uiso 0.5 1 calc R U P A -1
  H3B_13 H 0.956949 0.530031 -0.030046 0.070 Uiso 0.5 1 calc R U P A -1
  C4_13 C 1.0351(5) 0.49913(16) 0.1152(4) 0.0613(12) Uiso 0.5 1 d . U P A -1
  H4A_13 H 1.046788 0.471394 0.134623 0.074 Uiso 0.5 1 calc R U P A -1
  H4B_13 H 1.112502 0.511262 0.130624 0.074 Uiso 0.5 1 calc R U P A -1
  C5_13 C 0.9733(4) 0.51706(13) 0.1840(4) 0.0485(9) Uiso 0.5 1 d . U P A -1
  H5A_13 H 1.017954 0.513776 0.260404 0.073 Uiso 0.5 1 calc R U P A -1
  H5B_13 H 0.963103 0.544718 0.166948 0.073 Uiso 0.5 1 calc R U P A -1
  H5C_13 H 0.897281 0.504784 0.170953 0.073 Uiso 0.5 1 calc R U P A -1

loop_
 _atom_site_aniso_label
 _atom_site_aniso_U_11
 _atom_site_aniso_U_22
 _atom_site_aniso_U_33
 _atom_site_aniso_U_23
 _atom_site_aniso_U_13
 _atom_site_aniso_U_12
  P1_1 0.01195(15) 0.01661(16) 0.01381(16) -0.00095(11) 0.00436(12) -0.00067(11)
  Al1_1 0.01292(18) 0.01558(19) 0.01725(19) -0.00261(14) 0.00521(14) -0.00095(14)
  N1_1 0.0153(5) 0.0180(5) 0.0171(5) -0.0014(4) 0.0069(4) -0.0004(4)
  C1_1 0.0225(7) 0.0178(6) 0.0208(7) 0.0011(5) 0.0103(5) -0.0024(5)
  N2_1 0.0161(5) 0.0163(5) 0.0182(5) -0.0012(4) 0.0080(4) -0.0006(4)
  N3_1 0.0132(5) 0.0160(5) 0.0153(5) -0.0006(4) 0.0035(4) -0.0002(4)
  Si1_2 0.02265(19) 0.02177(19) 0.02164(19) -0.00294(14) 0.01226(15) -0.00356(14)
  C3_2 0.0430(10) 0.0249(8) 0.0529(11) -0.0128(7) 0.0314(9) -0.0078(7)
  C4_2 0.0363(9) 0.0533(11) 0.0233(8) 0.0000(7) 0.0136(7) 0.0018(8)
  C5_2 0.0248(7) 0.0307(8) 0.0375(9) -0.0010(7) 0.0154(7) -0.0007(6)
  Si2_3 0.01560(17) 0.01591(18) 0.01900(18) 0.00114(13) 0.00261(14) 0.00161(13)
  C6_3 0.0220(7) 0.0181(6) 0.0224(7) 0.0029(5) 0.0054(5) 0.0007(5)
  C7_3 0.0220(7) 0.0194(7) 0.0396(9) -0.0019(6) 0.0111(6) 0.0029(5)
  C8_3 0.0240(7) 0.0267(7) 0.0241(7) 0.0039(6) -0.0014(6) 0.0005(6)
  C9_4 0.0164(6) 0.0177(6) 0.0178(6) -0.0035(5) 0.0049(5) -0.0017(5)
  C10_4 0.0186(6) 0.0168(6) 0.0205(7) -0.0046(5) 0.0069(5) -0.0033(5)
  C11_4 0.0165(6) 0.0202(7) 0.0239(7) -0.0055(5) 0.0051(5) -0.0021(5)
  C12_4 0.0197(6) 0.0199(6) 0.0185(6) -0.0042(5) 0.0023(5) -0.0014(5)
  C13_4 0.0199(6) 0.0177(6) 0.0179(6) -0.0043(5) 0.0064(5) -0.0026(5)
  C14_4 0.0191(7) 0.0207(7) 0.0262(7) -0.0032(6) 0.0056(5) 0.0014(5)
  C15_4 0.0263(7) 0.0246(7) 0.0266(7) -0.0005(6) 0.0110(6) -0.0054(6)
  C16_4 0.0171(7) 0.0303(8) 0.0377(9) -0.0046(7) 0.0073(6) -0.0012(6)
  C17_4 0.0284(8) 0.0307(8) 0.0248(8) 0.0022(6) -0.0011(6) -0.0006(6)
  C18_4 0.0258(7) 0.0246(7) 0.0217(7) -0.0048(6) 0.0116(6) -0.0055(6)
  C19_5 0.0124(6) 0.0143(6) 0.0136(6) 0.0021(5) 0.0035(5) 0.0001(4)
  C20_5 0.0146(6) 0.0150(6) 0.0123(6) 0.0024(5) 0.0032(5) 0.0009(5)
  C21_5 0.0165(6) 0.0206(6) 0.0169(6) 0.0000(5) 0.0068(5) 0.0010(5)
  C22_5 0.0139(6) 0.0247(7) 0.0210(7) -0.0005(5) 0.0055(5) -0.0028(5)
  C23_5 0.0165(6) 0.0209(7) 0.0181(6) -0.0040(5) 0.0022(5) -0.0034(5)
  C24_5 0.0164(6) 0.0153(6) 0.0142(6) 0.0010(5) 0.0042(5) 0.0005(5)
  C25_6 0.0113(6) 0.0174(6) 0.0163(6) -0.0014(5) 0.0052(5) 0.0008(5)
  C26_6 0.0121(6) 0.0188(6) 0.0181(6) 0.0005(5) 0.0056(5) 0.0011(5)
  C27_6 0.0187(6) 0.0161(6) 0.0249(7) -0.0005(5) 0.0090(5) 0.0008(5)
  C28_6 0.0219(7) 0.0206(7) 0.0225(7) -0.0077(5) 0.0091(5) -0.0010(5)
  C29_6 0.0202(6) 0.0247(7) 0.0159(6) -0.0036(5) 0.0072(5) -0.0008(5)
  C30_6 0.0147(6) 0.0191(6) 0.0163(6) -0.0006(5) 0.0062(5) 0.0005(5)
  C31_7 0.0153(6) 0.0206(6) 0.0156(6) -0.0043(5) 0.0040(5) -0.0026(5)
  C32_7 0.0218(7) 0.0209(7) 0.0202(7) -0.0045(5) 0.0051(5) -0.0007(5)
  C33_7 0.0392(9) 0.0258(8) 0.0282(8) -0.0066(6) 0.0146(7) 0.0056(6)
  C34_7 0.0470(10) 0.0375(9) 0.0245(8) -0.0072(7) 0.0190(7) 0.0055(8)
  C35_7 0.0375(9) 0.0326(8) 0.0185(7) -0.0012(6) 0.0123(6) 0.0011(7)
  C36_7 0.0204(6) 0.0236(7) 0.0162(6) -0.0030(5) 0.0046(5) -0.0023(5)
  C37_8 0.0201(7) 0.0183(6) 0.0180(6) 0.0026(5) 0.0035(5) 0.0005(5)
  C38_8 0.0190(7) 0.0409(9) 0.0306(8) 0.0132(7) 0.0017(6) -0.0019(6)
  C39_8 0.0211(7) 0.0238(7) 0.0211(7) 0.0059(5) 0.0057(5) 0.0013(5)
  C40_9 0.0245(7) 0.0198(7) 0.0147(6) 0.0002(5) 0.0063(5) -0.0002(5)
  C41_9 0.0271(7) 0.0299(8) 0.0215(7) 0.0039(6) 0.0089(6) -0.0050(6)
  C42_9 0.0270(7) 0.0276(7) 0.0183(7) 0.0023(6) 0.0054(6) 0.0031(6)
  C43_10 0.0258(7) 0.0185(7) 0.0229(7) -0.0032(5) 0.0057(6) 0.0001(5)
  C44_10 0.0314(8) 0.0252(8) 0.0290(8) -0.0049(6) 0.0035(6) 0.0066(6)
  C45_10 0.0349(9) 0.0294(8) 0.0418(10) -0.0002(7) 0.0051(7) -0.0092(7)
  C46_11 0.0250(7) 0.0247(7) 0.0156(6) 0.0018(5) 0.0049(5) 0.0015(6)
  C47_11 0.0270(8) 0.0387(9) 0.0350(9) 0.0084(7) 0.0017(7) 0.0036(7)
  C48_11 0.0375(9) 0.0279(8) 0.0223(7) 0.0045(6) 0.0079(6) -0.0007(6)
  C49_12 0.0186(7) 0.0202(7) 0.0222(7) -0.0038(5) 0.0082(5) -0.0031(5)
  N50_12 0.0229(7) 0.0315(7) 0.0491(9) -0.0074(6) 0.0157(6) -0.0009(5)

loop_
 _geom_bond_atom_site_label_1
 _geom_bond_atom_site_label_2
 _geom_bond_distance
 _geom_bond_site_symmetry_2
 _geom_bond_publ_flag
  P1_1 N3_1 1.6727(11) . ?
  P1_1 N1_1 1.6781(11) . ?
  P1_1 C19_5 1.8405(13) . ?
  Al1_1 N3_1 1.8962(11) . ?
  Al1_1 C49_12 1.9650(14) . ?
  Al1_1 N2_1 1.9813(12) . ?
  Al1_1 C9_4 2.0917(14) . ?
  Al1_1 C13_4 2.2907(13) . ?
  N1_1 N2_1 1.2931(15) . ?
  C1_1 N2_1 1.4677(17) . ?
  C1_1 Si1_2 1.9274(14) . ?
  C1_1 H1A_1 0.9900 . ?
  C1_1 H1B_1 0.9900 . ?
  N3_1 Si2_3 1.7763(11) . ?
  Si1_2 C3_2 1.8573(17) . ?
  Si1_2 C5_2 1.8615(16) . ?
  Si1_2 C4_2 1.8671(17) . ?
  C3_2 H3A_2 0.9800 . ?
  C3_2 H3B_2 0.9800 . ?
  C3_2 H3C_2 0.9800 . ?
  C4_2 H4A_2 0.9800 . ?
  C4_2 H4B_2 0.9800 . ?
  C4_2 H4C_2 0.9800 . ?
  C5_2 H5A_2 0.9800 . ?
  C5_2 H5B_2 0.9800 . ?
  C5_2 H5C_2 0.9800 . ?
  Si2_3 C8_3 1.8614(15) . ?
  Si2_3 C7_3 1.8702(15) . ?
  Si2_3 C6_3 1.8751(14) . ?
  C6_3 H6A_3 0.9800 . ?
  C6_3 H6B_3 0.9800 . ?
  C6_3 H6C_3 0.9800 . ?
  C7_3 H7A_3 0.9800 . ?
  C7_3 H7B_3 0.9800 . ?
  C7_3 H7C_3 0.9800 . ?
  C8_3 H8A_3 0.9800 . ?
  C8_3 H8B_3 0.9800 . ?
  C8_3 H8C_3 0.9800 . ?
  C9_4 C10_4 1.4470(18) . ?
  C9_4 C13_4 1.4679(19) . ?
  C9_4 C14_4 1.5125(18) . ?
  C10_4 C11_4 1.388(2) . ?
  C10_4 C15_4 1.5002(19) . ?
  C11_4 C12_4 1.419(2) . ?
  C11_4 C16_4 1.5033(19) . ?
  C12_4 C13_4 1.4033(19) . ?
  C12_4 C17_4 1.498(2) . ?
  C13_4 C18_4 1.5073(19) . ?
  C14_4 H14A_4 0.9800 . ?
  C14_4 H14B_4 0.9800 . ?
  C14_4 H14C_4 0.9800 . ?
  C15_4 H15A_4 0.9800 . ?
  C15_4 H15B_4 0.9800 . ?
  C15_4 H15C_4 0.9800 . ?
  C16_4 H16A_4 0.9800 . ?
  C16_4 H16B_4 0.9800 . ?
  C16_4 H16C_4 0.9800 . ?
  C17_4 H17A_4 0.9800 . ?
  C17_4 H17B_4 0.9800 . ?
  C17_4 H17C_4 0.9800 . ?
  C18_4 H18A_4 0.9800 . ?
  C18_4 H18B_4 0.9800 . ?
  C18_4 H18C_4 0.9800 . ?
  C19_5 C20_5 1.4144(18) . ?
  C19_5 C24_5 1.4219(18) . ?
  C20_5 C21_5 1.3963(18) . ?
  C20_5 C25_6 1.5042(17) . ?
  C21_5 C22_5 1.3852(19) . ?
  C21_5 H21_5 0.9500 . ?
  C22_5 C23_5 1.3832(19) . ?
  C22_5 H22_5 0.9500 . ?
  C23_5 C24_5 1.3947(18) . ?
  C23_5 H23_5 0.9500 . ?
  C24_5 C31_7 1.5051(18) . ?
  C25_6 C30_6 1.4109(18) . ?
  C25_6 C26_6 1.4126(18) . ?
  C26_6 C27_6 1.3958(19) . ?
  C26_6 C37_8 1.5253(18) . ?
  C27_6 C28_6 1.388(2) . ?
  C27_6 H27_6 0.9500 . ?
  C28_6 C29_6 1.381(2) . ?
  C28_6 H28_6 0.9500 . ?
  C29_6 C30_6 1.3974(19) . ?
  C29_6 H29_6 0.9500 . ?
  C30_6 C40_9 1.5203(18) . ?
  C31_7 C32_7 1.4099(19) . ?
  C31_7 C36_7 1.4108(19) . ?
  C32_7 C33_7 1.399(2) . ?
  C32_7 C43_10 1.520(2) . ?
  C33_7 C34_7 1.380(2) . ?
  C33_7 H33_7 0.9500 . ?
  C34_7 C35_7 1.385(2) . ?
  C34_7 H34_7 0.9500 . ?
  C35_7 C36_7 1.396(2) . ?
  C35_7 H35_7 0.9500 . ?
  C36_7 C46_11 1.522(2) . ?
  C37_8 C39_8 1.5256(19) . ?
  C37_8 C38_8 1.537(2) . ?
  C37_8 H37_8 1.0000 . ?
  C38_8 H38A_8 0.9800 . ?
  C38_8 H38B_8 0.9800 . ?
  C38_8 H38C_8 0.9800 . ?
  C39_8 H39A_8 0.9800 . ?
  C39_8 H39B_8 0.9800 . ?
  C39_8 H39C_8 0.9800 . ?
  C40_9 C42_9 1.5336(19) . ?
  C40_9 C41_9 1.538(2) . ?
  C40_9 H40_9 1.0000 . ?
  C41_9 H41A_9 0.9800 . ?
  C41_9 H41B_9 0.9800 . ?
  C41_9 H41C_9 0.9800 . ?
  C42_9 H42A_9 0.9800 . ?
  C42_9 H42B_9 0.9800 . ?
  C42_9 H42C_9 0.9800 . ?
  C43_10 C44_10 1.530(2) . ?
  C43_10 C45_10 1.533(2) . ?
  C43_10 H43_10 1.0000 . ?
  C44_10 H44A_10 0.9800 . ?
  C44_10 H44B_10 0.9800 . ?
  C44_10 H44C_10 0.9800 . ?
  C45_10 H45A_10 0.9800 . ?
  C45_10 H45B_10 0.9800 . ?
  C45_10 H45C_10 0.9800 . ?
  C46_11 C48_11 1.529(2) . ?
  C46_11 C47_11 1.533(2) . ?
  C46_11 H46_11 1.0000 . ?
  C47_11 H47A_11 0.9800 . ?
  C47_11 H47B_11 0.9800 . ?
  C47_11 H47C_11 0.9800 . ?
  C48_11 H48A_11 0.9800 . ?
  C48_11 H48B_11 0.9800 . ?
  C48_11 H48C_11 0.9800 . ?
  C49_12 N50_12 1.1484(19) . ?
  C1_13 C2_13 1.306(10) . ?
  C1_13 H1A_13 0.9800 . ?
  C1_13 H1B_13 0.9800 . ?
  C1_13 H1C_13 0.9800 . ?
  C2_13 C3_13 1.502(10) . ?
  C2_13 H2A_13 0.9900 . ?
  C2_13 H2B_13 0.9900 . ?
  C3_13 C4_13 1.574(7) . ?
  C3_13 H3A_13 0.9900 . ?
  C3_13 H3B_13 0.9900 . ?
  C4_13 C5_13 1.452(7) . ?
  C4_13 H4A_13 0.9900 . ?
  C4_13 H4B_13 0.9900 . ?
  C5_13 H5A_13 0.9800 . ?
  C5_13 H5B_13 0.9800 . ?
  C5_13 H5C_13 0.9800 . ?

loop_
 _geom_angle_atom_site_label_1
 _geom_angle_atom_site_label_2
 _geom_angle_atom_site_label_3
 _geom_angle
 _geom_angle_site_symmetry_1
 _geom_angle_site_symmetry_3
 _geom_angle_publ_flag
  N3_1 P1_1 N1_1 105.02(6) . . ?
  N3_1 P1_1 C19_5 119.60(6) . . ?
  N1_1 P1_1 C19_5 105.56(6) . . ?
  N3_1 Al1_1 C49_12 107.84(5) . . ?
  N3_1 Al1_1 N2_1 88.59(5) . . ?
  C49_12 Al1_1 N2_1 106.27(5) . . ?
  N3_1 Al1_1 C9_4 135.04(5) . . ?
  C49_12 Al1_1 C9_4 110.16(6) . . ?
  N2_1 Al1_1 C9_4 102.80(5) . . ?
  N3_1 Al1_1 C13_4 109.22(5) . . ?
  C49_12 Al1_1 C13_4 103.24(5) . . ?
  N2_1 Al1_1 C13_4 138.61(5) . . ?
  C9_4 Al1_1 C13_4 38.80(5) . . ?
  N2_1 N1_1 P1_1 113.69(9) . . ?
  N2_1 C1_1 Si1_2 112.10(9) . . ?
  N2_1 C1_1 H1A_1 109.2 . . ?
  Si1_2 C1_1 H1A_1 109.2 . . ?
  N2_1 C1_1 H1B_1 109.2 . . ?
  Si1_2 C1_1 H1B_1 109.2 . . ?
  H1A_1 C1_1 H1B_1 107.9 . . ?
  N1_1 N2_1 C1_1 114.20(11) . . ?
  N1_1 N2_1 Al1_1 117.90(9) . . ?
  C1_1 N2_1 Al1_1 127.89(9) . . ?
  P1_1 N3_1 Si2_3 111.10(6) . . ?
  P1_1 N3_1 Al1_1 111.38(6) . . ?
  Si2_3 N3_1 Al1_1 121.75(6) . . ?
  C3_2 Si1_2 C5_2 108.94(8) . . ?
  C3_2 Si1_2 C4_2 111.95(9) . . ?
  C5_2 Si1_2 C4_2 109.15(8) . . ?
  C3_2 Si1_2 C1_1 108.99(7) . . ?
  C5_2 Si1_2 C1_1 111.25(7) . . ?
  C4_2 Si1_2 C1_1 106.58(7) . . ?
  Si1_2 C3_2 H3A_2 109.5 . . ?
  Si1_2 C3_2 H3B_2 109.5 . . ?
  H3A_2 C3_2 H3B_2 109.5 . . ?
  Si1_2 C3_2 H3C_2 109.5 . . ?
  H3A_2 C3_2 H3C_2 109.5 . . ?
  H3B_2 C3_2 H3C_2 109.5 . . ?
  Si1_2 C4_2 H4A_2 109.5 . . ?
  Si1_2 C4_2 H4B_2 109.5 . . ?
  H4A_2 C4_2 H4B_2 109.5 . . ?
  Si1_2 C4_2 H4C_2 109.5 . . ?
  H4A_2 C4_2 H4C_2 109.5 . . ?
  H4B_2 C4_2 H4C_2 109.5 . . ?
  Si1_2 C5_2 H5A_2 109.5 . . ?
  Si1_2 C5_2 H5B_2 109.5 . . ?
  H5A_2 C5_2 H5B_2 109.5 . . ?
  Si1_2 C5_2 H5C_2 109.5 . . ?
  H5A_2 C5_2 H5C_2 109.5 . . ?
  H5B_2 C5_2 H5C_2 109.5 . . ?
  N3_1 Si2_3 C8_3 110.08(6) . . ?
  N3_1 Si2_3 C7_3 111.21(6) . . ?
  C8_3 Si2_3 C7_3 107.12(7) . . ?
  N3_1 Si2_3 C6_3 108.70(6) . . ?
  C8_3 Si2_3 C6_3 110.66(7) . . ?
  C7_3 Si2_3 C6_3 109.07(7) . . ?
  Si2_3 C6_3 H6A_3 109.5 . . ?
  Si2_3 C6_3 H6B_3 109.5 . . ?
  H6A_3 C6_3 H6B_3 109.5 . . ?
  Si2_3 C6_3 H6C_3 109.5 . . ?
  H6A_3 C6_3 H6C_3 109.5 . . ?
  H6B_3 C6_3 H6C_3 109.5 . . ?
  Si2_3 C7_3 H7A_3 109.5 . . ?
  Si2_3 C7_3 H7B_3 109.5 . . ?
  H7A_3 C7_3 H7B_3 109.5 . . ?
  Si2_3 C7_3 H7C_3 109.5 . . ?
  H7A_3 C7_3 H7C_3 109.5 . . ?
  H7B_3 C7_3 H7C_3 109.5 . . ?
  Si2_3 C8_3 H8A_3 109.5 . . ?
  Si2_3 C8_3 H8B_3 109.5 . . ?
  H8A_3 C8_3 H8B_3 109.5 . . ?
  Si2_3 C8_3 H8C_3 109.5 . . ?
  H8A_3 C8_3 H8C_3 109.5 . . ?
  H8B_3 C8_3 H8C_3 109.5 . . ?
  C10_4 C9_4 C13_4 105.96(11) . . ?
  C10_4 C9_4 C14_4 123.48(12) . . ?
  C13_4 C9_4 C14_4 122.82(12) . . ?
  C10_4 C9_4 Al1_1 101.82(9) . . ?
  C13_4 C9_4 Al1_1 77.95(8) . . ?
  C14_4 C9_4 Al1_1 113.94(9) . . ?
  C11_4 C10_4 C9_4 108.56(12) . . ?
  C11_4 C10_4 C15_4 125.04(13) . . ?
  C9_4 C10_4 C15_4 126.39(13) . . ?
  C10_4 C11_4 C12_4 109.18(12) . . ?
  C10_4 C11_4 C16_4 126.02(13) . . ?
  C12_4 C11_4 C16_4 124.70(13) . . ?
  C13_4 C12_4 C11_4 108.81(12) . . ?
  C13_4 C12_4 C17_4 127.69(13) . . ?
  C11_4 C12_4 C17_4 123.48(13) . . ?
  C12_4 C13_4 C9_4 107.45(12) . . ?
  C12_4 C13_4 C18_4 127.38(13) . . ?
  C9_4 C13_4 C18_4 123.58(12) . . ?
  C12_4 C13_4 Al1_1 103.74(9) . . ?
  C9_4 C13_4 Al1_1 63.25(7) . . ?
  C18_4 C13_4 Al1_1 109.50(9) . . ?
  C9_4 C14_4 H14A_4 109.5 . . ?
  C9_4 C14_4 H14B_4 109.5 . . ?
  H14A_4 C14_4 H14B_4 109.5 . . ?
  C9_4 C14_4 H14C_4 109.5 . . ?
  H14A_4 C14_4 H14C_4 109.5 . . ?
  H14B_4 C14_4 H14C_4 109.5 . . ?
  C10_4 C15_4 H15A_4 109.5 . . ?
  C10_4 C15_4 H15B_4 109.5 . . ?
  H15A_4 C15_4 H15B_4 109.5 . . ?
  C10_4 C15_4 H15C_4 109.5 . . ?
  H15A_4 C15_4 H15C_4 109.5 . . ?
  H15B_4 C15_4 H15C_4 109.5 . . ?
  C11_4 C16_4 H16A_4 109.5 . . ?
  C11_4 C16_4 H16B_4 109.5 . . ?
  H16A_4 C16_4 H16B_4 109.5 . . ?
  C11_4 C16_4 H16C_4 109.5 . . ?
  H16A_4 C16_4 H16C_4 109.5 . . ?
  H16B_4 C16_4 H16C_4 109.5 . . ?
  C12_4 C17_4 H17A_4 109.5 . . ?
  C12_4 C17_4 H17B_4 109.5 . . ?
  H17A_4 C17_4 H17B_4 109.5 . . ?
  C12_4 C17_4 H17C_4 109.5 . . ?
  H17A_4 C17_4 H17C_4 109.5 . . ?
  H17B_4 C17_4 H17C_4 109.5 . . ?
  C13_4 C18_4 H18A_4 109.5 . . ?
  C13_4 C18_4 H18B_4 109.5 . . ?
  H18A_4 C18_4 H18B_4 109.5 . . ?
  C13_4 C18_4 H18C_4 109.5 . . ?
  H18A_4 C18_4 H18C_4 109.5 . . ?
  H18B_4 C18_4 H18C_4 109.5 . . ?
  C20_5 C19_5 C24_5 119.09(11) . . ?
  C20_5 C19_5 P1_1 128.71(10) . . ?
  C24_5 C19_5 P1_1 112.05(9) . . ?
  C21_5 C20_5 C19_5 118.68(12) . . ?
  C21_5 C20_5 C25_6 114.05(11) . . ?
  C19_5 C20_5 C25_6 126.91(11) . . ?
  C22_5 C21_5 C20_5 122.18(12) . . ?
  C22_5 C21_5 H21_5 118.9 . . ?
  C20_5 C21_5 H21_5 118.9 . . ?
  C23_5 C22_5 C21_5 119.14(12) . . ?
  C23_5 C22_5 H22_5 120.4 . . ?
  C21_5 C22_5 H22_5 120.4 . . ?
  C22_5 C23_5 C24_5 121.02(12) . . ?
  C22_5 C23_5 H23_5 119.5 . . ?
  C24_5 C23_5 H23_5 119.5 . . ?
  C23_5 C24_5 C19_5 119.74(12) . . ?
  C23_5 C24_5 C31_7 116.47(11) . . ?
  C19_5 C24_5 C31_7 123.51(11) . . ?
  C30_6 C25_6 C26_6 120.32(12) . . ?
  C30_6 C25_6 C20_5 120.36(11) . . ?
  C26_6 C25_6 C20_5 118.05(11) . . ?
  C27_6 C26_6 C25_6 118.73(12) . . ?
  C27_6 C26_6 C37_8 119.51(12) . . ?
  C25_6 C26_6 C37_8 121.25(12) . . ?
  C28_6 C27_6 C26_6 121.08(13) . . ?
  C28_6 C27_6 H27_6 119.5 . . ?
  C26_6 C27_6 H27_6 119.5 . . ?
  C29_6 C28_6 C27_6 119.87(13) . . ?
  C29_6 C28_6 H28_6 120.1 . . ?
  C27_6 C28_6 H28_6 120.1 . . ?
  C28_6 C29_6 C30_6 121.18(13) . . ?
  C28_6 C29_6 H29_6 119.4 . . ?
  C30_6 C29_6 H29_6 119.4 . . ?
  C29_6 C30_6 C25_6 118.75(12) . . ?
  C29_6 C30_6 C40_9 118.65(12) . . ?
  C25_6 C30_6 C40_9 122.53(12) . . ?
  C32_7 C31_7 C36_7 120.58(12) . . ?
  C32_7 C31_7 C24_5 121.07(12) . . ?
  C36_7 C31_7 C24_5 118.04(12) . . ?
  C33_7 C32_7 C31_7 118.59(13) . . ?
  C33_7 C32_7 C43_10 119.32(13) . . ?
  C31_7 C32_7 C43_10 122.03(12) . . ?
  C34_7 C33_7 C32_7 121.05(14) . . ?
  C34_7 C33_7 H33_7 119.5 . . ?
  C32_7 C33_7 H33_7 119.5 . . ?
  C33_7 C34_7 C35_7 120.11(14) . . ?
  C33_7 C34_7 H34_7 119.9 . . ?
  C35_7 C34_7 H34_7 119.9 . . ?
  C34_7 C35_7 C36_7 121.05(14) . . ?
  C34_7 C35_7 H35_7 119.5 . . ?
  C36_7 C35_7 H35_7 119.5 . . ?
  C35_7 C36_7 C31_7 118.55(13) . . ?
  C35_7 C36_7 C46_11 119.56(13) . . ?
  C31_7 C36_7 C46_11 121.72(12) . . ?
  C26_6 C37_8 C39_8 114.79(11) . . ?
  C26_6 C37_8 C38_8 108.46(11) . . ?
  C39_8 C37_8 C38_8 110.51(11) . . ?
  C26_6 C37_8 H37_8 107.6 . . ?
  C39_8 C37_8 H37_8 107.6 . . ?
  C38_8 C37_8 H37_8 107.6 . . ?
  C37_8 C38_8 H38A_8 109.5 . . ?
  C37_8 C38_8 H38B_8 109.5 . . ?
  H38A_8 C38_8 H38B_8 109.5 . . ?
  C37_8 C38_8 H38C_8 109.5 . . ?
  H38A_8 C38_8 H38C_8 109.5 . . ?
  H38B_8 C38_8 H38C_8 109.5 . . ?
  C37_8 C39_8 H39A_8 109.5 . . ?
  C37_8 C39_8 H39B_8 109.5 . . ?
  H39A_8 C39_8 H39B_8 109.5 . . ?
  C37_8 C39_8 H39C_8 109.5 . . ?
  H39A_8 C39_8 H39C_8 109.5 . . ?
  H39B_8 C39_8 H39C_8 109.5 . . ?
  C30_6 C40_9 C42_9 112.12(11) . . ?
  C30_6 C40_9 C41_9 110.85(11) . . ?
  C42_9 C40_9 C41_9 109.92(11) . . ?
  C30_6 C40_9 H40_9 107.9 . . ?
  C42_9 C40_9 H40_9 107.9 . . ?
  C41_9 C40_9 H40_9 107.9 . . ?
  C40_9 C41_9 H41A_9 109.5 . . ?
  C40_9 C41_9 H41B_9 109.5 . . ?
  H41A_9 C41_9 H41B_9 109.5 . . ?
  C40_9 C41_9 H41C_9 109.5 . . ?
  H41A_9 C41_9 H41C_9 109.5 . . ?
  H41B_9 C41_9 H41C_9 109.5 . . ?
  C40_9 C42_9 H42A_9 109.5 . . ?
  C40_9 C42_9 H42B_9 109.5 . . ?
  H42A_9 C42_9 H42B_9 109.5 . . ?
  C40_9 C42_9 H42C_9 109.5 . . ?
  H42A_9 C42_9 H42C_9 109.5 . . ?
  H42B_9 C42_9 H42C_9 109.5 . . ?
  C32_7 C43_10 C44_10 112.62(13) . . ?
  C32_7 C43_10 C45_10 110.48(12) . . ?
  C44_10 C43_10 C45_10 109.93(13) . . ?
  C32_7 C43_10 H43_10 107.9 . . ?
  C44_10 C43_10 H43_10 107.9 . . ?
  C45_10 C43_10 H43_10 107.9 . . ?
  C43_10 C44_10 H44A_10 109.5 . . ?
  C43_10 C44_10 H44B_10 109.5 . . ?
  H44A_10 C44_10 H44B_10 109.5 . . ?
  C43_10 C44_10 H44C_10 109.5 . . ?
  H44A_10 C44_10 H44C_10 109.5 . . ?
  H44B_10 C44_10 H44C_10 109.5 . . ?
  C43_10 C45_10 H45A_10 109.5 . . ?
  C43_10 C45_10 H45B_10 109.5 . . ?
  H45A_10 C45_10 H45B_10 109.5 . . ?
  C43_10 C45_10 H45C_10 109.5 . . ?
  H45A_10 C45_10 H45C_10 109.5 . . ?
  H45B_10 C45_10 H45C_10 109.5 . . ?
  C36_7 C46_11 C48_11 113.87(12) . . ?
  C36_7 C46_11 C47_11 110.11(12) . . ?
  C48_11 C46_11 C47_11 110.21(12) . . ?
  C36_7 C46_11 H46_11 107.5 . . ?
  C48_11 C46_11 H46_11 107.5 . . ?
  C47_11 C46_11 H46_11 107.5 . . ?
  C46_11 C47_11 H47A_11 109.5 . . ?
  C46_11 C47_11 H47B_11 109.5 . . ?
  H47A_11 C47_11 H47B_11 109.5 . . ?
  C46_11 C47_11 H47C_11 109.5 . . ?
  H47A_11 C47_11 H47C_11 109.5 . . ?
  H47B_11 C47_11 H47C_11 109.5 . . ?
  C46_11 C48_11 H48A_11 109.5 . . ?
  C46_11 C48_11 H48B_11 109.5 . . ?
  H48A_11 C48_11 H48B_11 109.5 . . ?
  C46_11 C48_11 H48C_11 109.5 . . ?
  H48A_11 C48_11 H48C_11 109.5 . . ?
  H48B_11 C48_11 H48C_11 109.5 . . ?
  N50_12 C49_12 Al1_1 175.07(13) . . ?
  C2_13 C1_13 H1A_13 109.5 . . ?
  C2_13 C1_13 H1B_13 109.5 . . ?
  H1A_13 C1_13 H1B_13 109.5 . . ?
  C2_13 C1_13 H1C_13 109.5 . . ?
  H1A_13 C1_13 H1C_13 109.5 . . ?
  H1B_13 C1_13 H1C_13 109.5 . . ?
  C1_13 C2_13 C3_13 119.4(7) . . ?
  C1_13 C2_13 H2A_13 107.5 . . ?
  C3_13 C2_13 H2A_13 107.5 . . ?
  C1_13 C2_13 H2B_13 107.5 . . ?
  C3_13 C2_13 H2B_13 107.5 . . ?
  H2A_13 C2_13 H2B_13 107.0 . . ?
  C2_13 C3_13 C4_13 111.4(4) . . ?
  C2_13 C3_13 H3A_13 109.3 . . ?
  C4_13 C3_13 H3A_13 109.3 . . ?
  C2_13 C3_13 H3B_13 109.3 . . ?
  C4_13 C3_13 H3B_13 109.3 . . ?
  H3A_13 C3_13 H3B_13 108.0 . . ?
  C5_13 C4_13 C3_13 114.4(4) . . ?
  C5_13 C4_13 H4A_13 108.6 . . ?
  C3_13 C4_13 H4A_13 108.6 . . ?
  C5_13 C4_13 H4B_13 108.6 . . ?
  C3_13 C4_13 H4B_13 108.6 . . ?
  H4A_13 C4_13 H4B_13 107.6 . . ?
  C4_13 C5_13 H5A_13 109.5 . . ?
  C4_13 C5_13 H5B_13 109.5 . . ?
  H5A_13 C5_13 H5B_13 109.5 . . ?
  C4_13 C5_13 H5C_13 109.5 . . ?
  H5A_13 C5_13 H5C_13 109.5 . . ?
  H5B_13 C5_13 H5C_13 109.5 . . ?

loop_
 _geom_torsion_atom_site_label_1
 _geom_torsion_atom_site_label_2
 _geom_torsion_atom_site_label_3
 _geom_torsion_atom_site_label_4
 _geom_torsion
 _geom_torsion_site_symmetry_1
 _geom_torsion_site_symmetry_2
 _geom_torsion_site_symmetry_3
 _geom_torsion_site_symmetry_4
 _geom_torsion_publ_flag
  N3_1 P1_1 N1_1 N2_1 -19.82(10) . . . . ?
  C19_5 P1_1 N1_1 N2_1 -147.09(9) . . . . ?
  P1_1 N1_1 N2_1 C1_1 -160.30(9) . . . . ?
  P1_1 N1_1 N2_1 Al1_1 18.65(12) . . . . ?
  Si1_2 C1_1 N2_1 N1_1 83.65(12) . . . . ?
  Si1_2 C1_1 N2_1 Al1_1 -95.18(11) . . . . ?
  N1_1 P1_1 N3_1 Si2_3 151.89(6) . . . . ?
  C19_5 P1_1 N3_1 Si2_3 -89.96(7) . . . . ?
  N1_1 P1_1 N3_1 Al1_1 12.70(7) . . . . ?
  C19_5 P1_1 N3_1 Al1_1 130.86(6) . . . . ?
  C49_12 Al1_1 N3_1 P1_1 102.63(7) . . . . ?
  N2_1 Al1_1 N3_1 P1_1 -4.01(6) . . . . ?
  C9_4 Al1_1 N3_1 P1_1 -110.81(8) . . . . ?
  C13_4 Al1_1 N3_1 P1_1 -145.84(6) . . . . ?
  C49_12 Al1_1 N3_1 Si2_3 -31.55(9) . . . . ?
  N2_1 Al1_1 N3_1 Si2_3 -138.19(7) . . . . ?
  C9_4 Al1_1 N3_1 Si2_3 115.01(8) . . . . ?
  C13_4 Al1_1 N3_1 Si2_3 79.98(8) . . . . ?
  P1_1 N3_1 Si2_3 C8_3 175.84(7) . . . . ?
  Al1_1 N3_1 Si2_3 C8_3 -49.87(9) . . . . ?
  P1_1 N3_1 Si2_3 C7_3 -65.60(8) . . . . ?
  Al1_1 N3_1 Si2_3 C7_3 68.69(9) . . . . ?
  P1_1 N3_1 Si2_3 C6_3 54.49(8) . . . . ?
  Al1_1 N3_1 Si2_3 C6_3 -171.22(7) . . . . ?
  C13_4 C9_4 C10_4 C11_4 -2.15(15) . . . . ?
  C14_4 C9_4 C10_4 C11_4 -152.03(13) . . . . ?
  Al1_1 C9_4 C10_4 C11_4 78.52(11) . . . . ?
  C13_4 C9_4 C10_4 C15_4 178.65(13) . . . . ?
  C14_4 C9_4 C10_4 C15_4 28.8(2) . . . . ?
  Al1_1 C9_4 C10_4 C15_4 -100.68(14) . . . . ?
  C9_4 C10_4 C11_4 C12_4 1.40(15) . . . . ?
  C15_4 C10_4 C11_4 C12_4 -179.38(13) . . . . ?
  C9_4 C10_4 C11_4 C16_4 -175.18(13) . . . . ?
  C15_4 C10_4 C11_4 C16_4 4.0(2) . . . . ?
  C10_4 C11_4 C12_4 C13_4 -0.04(16) . . . . ?
  C16_4 C11_4 C12_4 C13_4 176.59(13) . . . . ?
  C10_4 C11_4 C12_4 C17_4 178.42(13) . . . . ?
  C16_4 C11_4 C12_4 C17_4 -4.9(2) . . . . ?
  C11_4 C12_4 C13_4 C9_4 -1.31(15) . . . . ?
  C17_4 C12_4 C13_4 C9_4 -179.69(13) . . . . ?
  C11_4 C12_4 C13_4 C18_4 164.57(13) . . . . ?
  C17_4 C12_4 C13_4 C18_4 -13.8(2) . . . . ?
  C11_4 C12_4 C13_4 Al1_1 -67.17(12) . . . . ?
  C17_4 C12_4 C13_4 Al1_1 114.45(14) . . . . ?
  C10_4 C9_4 C13_4 C12_4 2.10(14) . . . . ?
  C14_4 C9_4 C13_4 C12_4 152.23(12) . . . . ?
  Al1_1 C9_4 C13_4 C12_4 -96.91(10) . . . . ?
  C10_4 C9_4 C13_4 C18_4 -164.43(12) . . . . ?
  C14_4 C9_4 C13_4 C18_4 -14.3(2) . . . . ?
  Al1_1 C9_4 C13_4 C18_4 96.55(12) . . . . ?
  C10_4 C9_4 C13_4 Al1_1 99.02(10) . . . . ?
  C14_4 C9_4 C13_4 Al1_1 -110.86(12) . . . . ?
  N3_1 P1_1 C19_5 C20_5 -28.47(14) . . . . ?
  N1_1 P1_1 C19_5 C20_5 89.41(12) . . . . ?
  N3_1 P1_1 C19_5 C24_5 146.96(9) . . . . ?
  N1_1 P1_1 C19_5 C24_5 -95.17(10) . . . . ?
  C24_5 C19_5 C20_5 C21_5 -3.61(18) . . . . ?
  P1_1 C19_5 C20_5 C21_5 171.54(10) . . . . ?
  C24_5 C19_5 C20_5 C25_6 169.10(12) . . . . ?
  P1_1 C19_5 C20_5 C25_6 -15.75(19) . . . . ?
  C19_5 C20_5 C21_5 C22_5 0.26(19) . . . . ?
  C25_6 C20_5 C21_5 C22_5 -173.36(12) . . . . ?
  C20_5 C21_5 C22_5 C23_5 2.6(2) . . . . ?
  C21_5 C22_5 C23_5 C24_5 -2.0(2) . . . . ?
  C22_5 C23_5 C24_5 C19_5 -1.4(2) . . . . ?
  C22_5 C23_5 C24_5 C31_7 172.72(13) . . . . ?
  C20_5 C19_5 C24_5 C23_5 4.19(19) . . . . ?
  P1_1 C19_5 C24_5 C23_5 -171.72(10) . . . . ?
  C20_5 C19_5 C24_5 C31_7 -169.49(12) . . . . ?
  P1_1 C19_5 C24_5 C31_7 14.59(16) . . . . ?
  C21_5 C20_5 C25_6 C30_6 -71.11(15) . . . . ?
  C19_5 C20_5 C25_6 C30_6 115.90(14) . . . . ?
  C21_5 C20_5 C25_6 C26_6 96.07(14) . . . . ?
  C19_5 C20_5 C25_6 C26_6 -76.92(16) . . . . ?
  C30_6 C25_6 C26_6 C27_6 -3.02(18) . . . . ?
  C20_5 C25_6 C26_6 C27_6 -170.21(11) . . . . ?
  C30_6 C25_6 C26_6 C37_8 168.69(12) . . . . ?
  C20_5 C25_6 C26_6 C37_8 1.50(18) . . . . ?
  C25_6 C26_6 C27_6 C28_6 1.20(19) . . . . ?
  C37_8 C26_6 C27_6 C28_6 -170.66(12) . . . . ?
  C26_6 C27_6 C28_6 C29_6 0.8(2) . . . . ?
  C27_6 C28_6 C29_6 C30_6 -1.1(2) . . . . ?
  C28_6 C29_6 C30_6 C25_6 -0.8(2) . . . . ?
  C28_6 C29_6 C30_6 C40_9 176.34(12) . . . . ?
  C26_6 C25_6 C30_6 C29_6 2.81(18) . . . . ?
  C20_5 C25_6 C30_6 C29_6 169.70(12) . . . . ?
  C26_6 C25_6 C30_6 C40_9 -174.17(12) . . . . ?
  C20_5 C25_6 C30_6 C40_9 -7.28(18) . . . . ?
  C23_5 C24_5 C31_7 C32_7 81.28(16) . . . . ?
  C19_5 C24_5 C31_7 C32_7 -104.84(15) . . . . ?
  C23_5 C24_5 C31_7 C36_7 -92.24(15) . . . . ?
  C19_5 C24_5 C31_7 C36_7 81.64(16) . . . . ?
  C36_7 C31_7 C32_7 C33_7 -3.2(2) . . . . ?
  C24_5 C31_7 C32_7 C33_7 -176.55(13) . . . . ?
  C36_7 C31_7 C32_7 C43_10 174.09(12) . . . . ?
  C24_5 C31_7 C32_7 C43_10 0.7(2) . . . . ?
  C31_7 C32_7 C33_7 C34_7 1.4(2) . . . . ?
  C43_10 C32_7 C33_7 C34_7 -176.00(15) . . . . ?
  C32_7 C33_7 C34_7 C35_7 0.9(3) . . . . ?
  C33_7 C34_7 C35_7 C36_7 -1.3(3) . . . . ?
  C34_7 C35_7 C36_7 C31_7 -0.5(2) . . . . ?
  C34_7 C35_7 C36_7 C46_11 174.90(15) . . . . ?
  C32_7 C31_7 C36_7 C35_7 2.8(2) . . . . ?
  C24_5 C31_7 C36_7 C35_7 176.33(13) . . . . ?
  C32_7 C31_7 C36_7 C46_11 -172.53(12) . . . . ?
  C24_5 C31_7 C36_7 C46_11 1.03(19) . . . . ?
  C27_6 C26_6 C37_8 C39_8 -46.76(17) . . . . ?
  C25_6 C26_6 C37_8 C39_8 141.59(12) . . . . ?
  C27_6 C26_6 C37_8 C38_8 77.37(15) . . . . ?
  C25_6 C26_6 C37_8 C38_8 -94.28(15) . . . . ?
  C29_6 C30_6 C40_9 C42_9 51.67(16) . . . . ?
  C25_6 C30_6 C40_9 C42_9 -131.35(13) . . . . ?
  C29_6 C30_6 C40_9 C41_9 -71.58(16) . . . . ?
  C25_6 C30_6 C40_9 C41_9 105.40(14) . . . . ?
  C33_7 C32_7 C43_10 C44_10 -51.32(18) . . . . ?
  C31_7 C32_7 C43_10 C44_10 131.42(14) . . . . ?
  C33_7 C32_7 C43_10 C45_10 72.04(18) . . . . ?
  C31_7 C32_7 C43_10 C45_10 -105.23(16) . . . . ?
  C35_7 C36_7 C46_11 C48_11 40.70(19) . . . . ?
  C31_7 C36_7 C46_11 C48_11 -144.04(13) . . . . ?
  C35_7 C36_7 C46_11 C47_11 -83.66(17) . . . . ?
  C31_7 C36_7 C46_11 C47_11 91.60(16) . . . . ?
  C1_13 C2_13 C3_13 C4_13 -84.1(9) . . . . ?
  C2_13 C3_13 C4_13 C5_13 177.1(5) . . . . ?


_shelx_res_file
;
TITL TiWe45_a.res in P2(1)/n
    TiWe45_a.res
    created by SHELXL-2018/3 at 14:30:21 on 26-Apr-2024
REM Old TITL TiWe45 in P2(1)/n
REM SHELXT solution in P2(1)/n: R1 0.112, Rweak 0.006, Alpha 0.035
REM <I/s>   1.050 for  196 systematic absences,  Orientation as input
REM Formula found by SHELXT:  C99 N8 Al2 Si4 P2
CELL  1.54184  12.0691  34.5476  12.8685   90.000  107.024   90.000
ZERR    2.000   0.0001   0.0001   0.0001    0.000    0.001    0.000
LATT  1
SYMM 1/2-X, 1/2+Y, 1/2-Z
SFAC C H N AL SI P
UNIT 202 312 16 4 8 4
TEMP -173
SIZE 0.10 0.14 0.46
L.S. 10
BOND $H
acta
conf
LIST 4
FMAP 2
PLAN 20
WGHT    0.049200    2.971900
FVAR       0.38920   0.68224
RESI 1 MAI
P1    6    0.596309    0.392593    0.273894    11.00000    0.01195    0.01661 =
         0.01381   -0.00095    0.00436   -0.00067
AL1   4    0.394607    0.344047    0.164962    11.00000    0.01292    0.01558 =
         0.01725   -0.00261    0.00521   -0.00095
N1    3    0.587372    0.354158    0.350777    11.00000    0.01534    0.01796 =
         0.01710   -0.00139    0.00687   -0.00037
C1    1    0.464099    0.311009    0.399760    11.00000    0.02246    0.01782 =
         0.02084    0.00105    0.01033   -0.00236
AFIX  23
H1A   2    0.536673    0.299005    0.445069    11.00000   -1.20000
H1B   2    0.411262    0.289958    0.363357    11.00000   -1.20000
AFIX   0
N2    3    0.490303    0.335649    0.317064    11.00000    0.01610    0.01631 =
         0.01818   -0.00120    0.00797   -0.00059
N3    3    0.496049    0.384839    0.154833    11.00000    0.01321    0.01600 =
         0.01528   -0.00058    0.00349   -0.00019
RESI 2 SIME
SI1   5    0.393229    0.339713    0.491903    11.00000    0.02265    0.02177 =
         0.02164   -0.00294    0.01226   -0.00356
C3    1    0.427680    0.391884    0.485261    11.00000    0.04301    0.02489 =
         0.05291   -0.01277    0.03144   -0.00777
AFIX 137
H3A   2    0.394417    0.406560    0.534071    11.00000   -1.50000
H3B   2    0.394854    0.401238    0.410654    11.00000   -1.50000
H3C   2    0.511946    0.395383    0.507553    11.00000   -1.50000
AFIX   0
C4    1    0.453637    0.319735    0.631936    11.00000    0.03626    0.05333 =
         0.02334    0.00001    0.01362    0.00182
AFIX 137
H4A   2    0.415613    0.332186    0.680819    11.00000   -1.50000
H4B   2    0.537149    0.324770    0.657710    11.00000   -1.50000
H4C   2    0.439858    0.291761    0.630781    11.00000   -1.50000
AFIX   0
C5    1    0.232996    0.333500    0.447945    11.00000    0.02483    0.03075 =
         0.03753   -0.00103    0.01537   -0.00070
AFIX 137
H5A   2    0.198978    0.349436    0.493727    11.00000   -1.50000
H5B   2    0.213977    0.306236    0.455022    11.00000   -1.50000
H5C   2    0.201678    0.341557    0.371944    11.00000   -1.50000
RESI 3 SIME
AFIX   0
SI2   5    0.443435    0.429218    0.089081    11.00000    0.01560    0.01591 =
         0.01900    0.00114    0.00261    0.00161
C6    1    0.569726    0.458576    0.076923    11.00000    0.02200    0.01807 =
         0.02240    0.00290    0.00538    0.00073
AFIX 137
H6A   2    0.555092    0.486064    0.086377    11.00000   -1.50000
H6B   2    0.580103    0.454521    0.004976    11.00000   -1.50000
H6C   2    0.639989    0.450486    0.133062    11.00000   -1.50000
AFIX   0
C7    1    0.363020    0.457451    0.167875    11.00000    0.02197    0.01936 =
         0.03961   -0.00191    0.01113    0.00288
AFIX 137
H7A   2    0.356985    0.484540    0.144277    11.00000   -1.50000
H7B   2    0.404767    0.456027    0.245545    11.00000   -1.50000
H7C   2    0.285171    0.446579    0.155092    11.00000   -1.50000
AFIX   0
C8    1    0.340274    0.419649   -0.047435    11.00000    0.02402    0.02667 =
         0.02413    0.00391   -0.00145    0.00052
AFIX 137
H8A   2    0.312275    0.444288   -0.083298    11.00000   -1.50000
H8B   2    0.274509    0.404566   -0.039387    11.00000   -1.50000
H8C   2    0.379726    0.405056   -0.091493    11.00000   -1.50000
RESI 4 CP
AFIX   0
C9    1    0.365221    0.287686    0.103680    11.00000    0.01640    0.01773 =
         0.01780   -0.00346    0.00491   -0.00166
C10   1    0.253914    0.278909    0.119213    11.00000    0.01864    0.01683 =
         0.02049   -0.00465    0.00693   -0.00329
C11   1    0.168089    0.296720    0.037156    11.00000    0.01654    0.02022 =
         0.02386   -0.00548    0.00508   -0.00206
C12   1    0.219951    0.316271   -0.033684    11.00000    0.01972    0.01986 =
         0.01847   -0.00421    0.00227   -0.00140
C13   1    0.340358    0.310847    0.003856    11.00000    0.01991    0.01775 =
         0.01793   -0.00429    0.00642   -0.00261
C14   1    0.469621    0.261411    0.140866    11.00000    0.01907    0.02072 =
         0.02623   -0.00317    0.00558    0.00143
AFIX 137
H14A  2    0.459035    0.238920    0.092534    11.00000   -1.50000
H14B  2    0.478181    0.252693    0.215279    11.00000   -1.50000
H14C  2    0.539291    0.275595    0.138880    11.00000   -1.50000
AFIX   0
C15   1    0.233130    0.255103    0.209206    11.00000    0.02633    0.02456 =
         0.02664   -0.00053    0.01101   -0.00541
AFIX 137
H15A  2    0.172948    0.235801    0.178486    11.00000   -1.50000
H15B  2    0.207838    0.272002    0.259065    11.00000   -1.50000
H15C  2    0.305028    0.241954    0.248854    11.00000   -1.50000
AFIX   0
C16   1    0.040898    0.297509    0.027376    11.00000    0.01709    0.03031 =
         0.03772   -0.00458    0.00725   -0.00121
AFIX 137
H16A  2   -0.004031    0.294919   -0.049209    11.00000   -1.50000
H16B  2    0.021584    0.322095    0.055879    11.00000   -1.50000
H16C  2    0.022225    0.276028    0.069082    11.00000   -1.50000
AFIX   0
C17   1    0.152231    0.337825   -0.133026    11.00000    0.02840    0.03069 =
         0.02479    0.00225   -0.00105   -0.00058
AFIX 137
H17A  2    0.205253    0.347905   -0.171440    11.00000   -1.50000
H17B  2    0.110873    0.359384   -0.111612    11.00000   -1.50000
H17C  2    0.096271    0.320283   -0.181000    11.00000   -1.50000
AFIX   0
C18   1    0.427281    0.318020   -0.057558    11.00000    0.02578    0.02465 =
         0.02168   -0.00476    0.01163   -0.00555
AFIX 137
H18A  2    0.444928    0.293570   -0.087933    11.00000   -1.50000
H18B  2    0.498458    0.328732   -0.008043    11.00000   -1.50000
H18C  2    0.394971    0.336421   -0.116625    11.00000   -1.50000
RESI 5 AR
AFIX   0
C19   1    0.749978    0.396026    0.278944    11.00000    0.01244    0.01427 =
         0.01355    0.00209    0.00347    0.00010
C20   1    0.807528    0.378502    0.209874    11.00000    0.01459    0.01496 =
         0.01232    0.00238    0.00320    0.00094
C21   1    0.921708    0.389287    0.220012    11.00000    0.01647    0.02056 =
         0.01689    0.00004    0.00679    0.00100
AFIX  43
H21   2    0.960531    0.377656    0.173552    11.00000   -1.20000
AFIX   0
C22   1    0.980246    0.416386    0.295573    11.00000    0.01393    0.02470 =
         0.02102   -0.00046    0.00546   -0.00278
AFIX  43
H22   2    1.056833    0.423968    0.298759    11.00000   -1.20000
AFIX   0
C23   1    0.925738    0.432261    0.366324    11.00000    0.01653    0.02089 =
         0.01811   -0.00396    0.00222   -0.00336
AFIX  43
H23   2    0.966350    0.450248    0.419803    11.00000   -1.20000
AFIX   0
C24   1    0.812078    0.422270    0.360366    11.00000    0.01644    0.01532 =
         0.01415    0.00104    0.00421    0.00053
RESI 6 DAR
C25   1    0.764017    0.345515    0.132377    11.00000    0.01129    0.01735 =
         0.01632   -0.00141    0.00519    0.00082
C26   1    0.769729    0.307760    0.175790    11.00000    0.01210    0.01880 =
         0.01809    0.00052    0.00558    0.00112
C27   1    0.746790    0.276344    0.104470    11.00000    0.01871    0.01610 =
         0.02493   -0.00046    0.00900    0.00078
AFIX  43
H27   2    0.748922    0.250851    0.132661    11.00000   -1.20000
AFIX   0
C28   1    0.720907    0.281744   -0.007002    11.00000    0.02190    0.02058 =
         0.02250   -0.00773    0.00909   -0.00102
AFIX  43
H28   2    0.704492    0.260085   -0.054548    11.00000   -1.20000
AFIX   0
C29   1    0.719072    0.318674   -0.048636    11.00000    0.02025    0.02467 =
         0.01591   -0.00360    0.00722   -0.00077
AFIX  43
H29   2    0.702576    0.322117   -0.124898    11.00000   -1.20000
AFIX   0
C30   1    0.741044    0.351055    0.019412    11.00000    0.01466    0.01905 =
         0.01627   -0.00060    0.00618    0.00048
RESI 7 DAR
C31   1    0.766443    0.437408    0.449590    11.00000    0.01530    0.02057 =
         0.01563   -0.00433    0.00404   -0.00262
C32   1    0.724051    0.475540    0.446757    11.00000    0.02183    0.02088 =
         0.02024   -0.00447    0.00514   -0.00073
C33   1    0.688606    0.488747    0.534738    11.00000    0.03916    0.02579 =
         0.02823   -0.00658    0.01456    0.00559
AFIX  43
H33   2    0.658290    0.514187    0.533198    11.00000   -1.20000
AFIX   0
C34   1    0.696975    0.465412    0.623720    11.00000    0.04698    0.03754 =
         0.02455   -0.00718    0.01896    0.00555
AFIX  43
H34   2    0.671507    0.474715    0.682335    11.00000   -1.20000
AFIX   0
C35   1    0.742463    0.428434    0.627726    11.00000    0.03749    0.03265 =
         0.01851   -0.00117    0.01231    0.00115
AFIX  43
H35   2    0.749362    0.412784    0.690007    11.00000   -1.20000
AFIX   0
C36   1    0.778328    0.413803    0.541681    11.00000    0.02037    0.02365 =
         0.01616   -0.00299    0.00460   -0.00230
RESI 8 IPR
C37   1    0.815762    0.300557    0.297845    11.00000    0.02009    0.01833 =
         0.01797    0.00260    0.00354    0.00046
AFIX  13
H37   2    0.808490    0.325327    0.335520    11.00000   -1.20000
AFIX   0
C38   1    0.945371    0.290760    0.325894    11.00000    0.01901    0.04086 =
         0.03058    0.01324    0.00167   -0.00188
AFIX 137
H38A  2    0.977729    0.288119    0.404831    11.00000   -1.50000
H38B  2    0.985856    0.311543    0.300023    11.00000   -1.50000
H38C  2    0.955189    0.266369    0.290719    11.00000   -1.50000
AFIX   0
C39   1    0.751423    0.269330    0.340992    11.00000    0.02108    0.02376 =
         0.02106    0.00594    0.00567    0.00127
AFIX 137
H39A  2    0.786227    0.266624    0.419633    11.00000   -1.50000
H39B  2    0.756935    0.244644    0.305319    11.00000   -1.50000
H39C  2    0.669780    0.276664    0.325739    11.00000   -1.50000
RESI 9 IPR
AFIX   0
C40   1    0.744974    0.390703   -0.030652    11.00000    0.02455    0.01979 =
         0.01468    0.00025    0.00631   -0.00020
AFIX  13
H40   2    0.747781    0.410637    0.026406    11.00000   -1.20000
AFIX   0
C41   1    0.854852    0.395157   -0.067063    11.00000    0.02710    0.02989 =
         0.02152    0.00392    0.00887   -0.00497
AFIX 137
H41A  2    0.854124    0.420477   -0.101590    11.00000   -1.50000
H41B  2    0.856968    0.374670   -0.119120    11.00000   -1.50000
H41C  2    0.923473    0.393162   -0.003680    11.00000   -1.50000
AFIX   0
C42   1    0.637153    0.398563   -0.126657    11.00000    0.02696    0.02755 =
         0.01831    0.00226    0.00544    0.00309
AFIX 137
H42A  2    0.637966    0.425530   -0.150050    11.00000   -1.50000
H42B  2    0.567384    0.393902   -0.104241    11.00000   -1.50000
H42C  2    0.637212    0.381279   -0.187027    11.00000   -1.50000
RESI 10 IPR
AFIX   0
C43   1    0.720769    0.503056    0.353753    11.00000    0.02577    0.01854 =
         0.02290   -0.00320    0.00565    0.00006
AFIX  13
H43   2    0.735437    0.487579    0.293442    11.00000   -1.20000
AFIX   0
C44   1    0.603287    0.523076    0.309335    11.00000    0.03142    0.02518 =
         0.02901   -0.00485    0.00353    0.00656
AFIX 137
H44A  2    0.603748    0.538981    0.246405    11.00000   -1.50000
H44B  2    0.588742    0.539572    0.365905    11.00000   -1.50000
H44C  2    0.542122    0.503497    0.287244    11.00000   -1.50000
AFIX   0
C45   1    0.817070    0.533426    0.389373    11.00000    0.03493    0.02943 =
         0.04180   -0.00022    0.00512   -0.00922
AFIX 137
H45A  2    0.814023    0.550837    0.328476    11.00000   -1.50000
H45B  2    0.892553    0.520451    0.412095    11.00000   -1.50000
H45C  2    0.806201    0.548407    0.450319    11.00000   -1.50000
RESI 11 IPR
AFIX   0
C46   1    0.837120    0.374418    0.552803    11.00000    0.02502    0.02474 =
         0.01556    0.00177    0.00491    0.00146
AFIX  13
H46   2    0.829848    0.364785    0.477817    11.00000   -1.20000
AFIX   0
C47   1    0.966714    0.378519    0.612155    11.00000    0.02698    0.03871 =
         0.03498    0.00844    0.00170    0.00365
AFIX 137
H47A  2    1.004066    0.353110    0.617461    11.00000   -1.50000
H47B  2    0.976759    0.388820    0.685295    11.00000   -1.50000
H47C  2    1.002159    0.396248    0.571650    11.00000   -1.50000
AFIX   0
C48   1    0.782581    0.344044    0.609033    11.00000    0.03752    0.02789 =
         0.02230    0.00451    0.00791   -0.00074
AFIX 137
H48A  2    0.817112    0.318685    0.604172    11.00000   -1.50000
H48B  2    0.698917    0.342904    0.573373    11.00000   -1.50000
H48C  2    0.796750    0.351070    0.685603    11.00000   -1.50000
AFIX   0
RESI 12 CN
C49   1    0.248730    0.367293    0.172959    11.00000    0.01856    0.02019 =
         0.02224   -0.00376    0.00824   -0.00311
N50   3    0.166821    0.383430    0.176775    11.00000    0.02287    0.03152 =
         0.04905   -0.00744    0.01570   -0.00091
RESI 0
simu 0.008 C1_13 > C5_13
RESI 13 PENT
PART -1 10.5
C1    1    1.124228    0.505934   -0.098135    10.50000    0.10579
AFIX  33
H1A   2    1.162873    0.490602   -0.141416    10.50000   -1.50000
H1B   2    1.089147    0.528942   -0.139302    10.50000   -1.50000
H1C   2    1.181118    0.513906   -0.030182    10.50000   -1.50000
AFIX   0
C2    1    1.043679    0.485082   -0.076156    10.50000    0.10037
AFIX  23
H2A   2    1.081246    0.461551   -0.037688    10.50000   -1.20000
H2B   2    0.989788    0.476502   -0.146201    10.50000   -1.20000
AFIX   0
C3    1    0.972018    0.502433   -0.010213    10.50000    0.05862
AFIX  23
H3A   2    0.896462    0.488929   -0.027336    10.50000   -1.20000
H3B   2    0.956949    0.530031   -0.030046    10.50000   -1.20000
AFIX   0
C4    1    1.035054    0.499131    0.115177    10.50000    0.06135
AFIX  23
H4A   2    1.046788    0.471394    0.134623    10.50000   -1.20000
H4B   2    1.112502    0.511262    0.130624    10.50000   -1.20000
AFIX   0
C5    1    0.973333    0.517059    0.183959    10.50000    0.04846
AFIX  33
H5A   2    1.017954    0.513776    0.260404    10.50000   -1.50000
H5B   2    0.963103    0.544718    0.166948    10.50000   -1.50000
H5C   2    0.897281    0.504784    0.170953    10.50000   -1.50000
PART 0
RESI 0
AFIX   0
HKLF 4


REM  TiWe45_a.res in P2(1)/n
REM wR2 = 0.0987, GooF = S = 1.043, Restrained GooF = 1.045 for all data
REM R1 = 0.0366 for 9662 Fo > 4sig(Fo) and 0.0384 for all 10277 data
REM 545 parameters refined using 4 restraints

END

WGHT      0.0492      2.9719

REM Highest difference peak  0.646,  deepest hole -0.520,  1-sigma level  0.049
Q1    1   0.9362  0.5163  0.1531  11.00000  0.05    0.65
Q2    1   1.0244  0.5107  0.2001  11.00000  0.05    0.61
Q3    1   1.0067  0.4947  0.0620  11.00000  0.05    0.51
Q4    1   1.0846  0.4825 -0.0443  11.00000  0.05    0.49
Q5    1   0.9264  0.5028 -0.0544  11.00000  0.05    0.27
Q6    1   0.4384  0.3266  0.4378  11.00000  0.05    0.27
Q7    1   0.3191  0.2818  0.1166  11.00000  0.05    0.26
Q8    1   0.2057  0.2890  0.0796  11.00000  0.05    0.26
Q9    1   0.5188  0.4466  0.0920  11.00000  0.05    0.25
Q10   1   0.8045  0.3944  0.5419  11.00000  0.05    0.25
Q11   1   0.2778  0.3085 -0.0310  11.00000  0.05    0.25
Q12   1   0.4003  0.4411  0.1392  11.00000  0.05    0.25
Q13   1   0.3842  0.4254  0.0121  11.00000  0.05    0.24
Q14   1   0.7819  0.4087  0.3161  11.00000  0.05    0.24
Q15   1   0.3569  0.2953  0.0454  11.00000  0.05    0.24
Q16   1   0.7777  0.3879  0.2432  11.00000  0.05    0.24
Q17   1   0.1922  0.3070  0.0003  11.00000  0.05    0.24
Q18   1   0.7014  0.4813  0.4845  11.00000  0.05    0.23
Q19   1   0.7853  0.4313  0.4029  11.00000  0.05    0.23
Q20   1   0.6931  0.3950 -0.0792  11.00000  0.05    0.23
;
_shelx_res_checksum               90447

_shelx_hkl_file
;
   0   0  -1    0.54    0.21
   0   0  -1    0.18    0.16
   0   0   1    0.61    0.17
   0   0   1    0.68    0.23
   0   0   1    0.21    0.21
   0   0  -1    0.98    0.13
   0   0   2 2518.72   93.17
   0   0  -2 2256.85   92.94
   0   0  -2 2482.37   92.79
   0   0  -2 2589.29   93.15
   0   0  -2 2461.64   93.08
   0   0  -2 2571.76   92.94
   0   0   2 2407.65   93.12
   0   0   2 2452.31   93.20
   0   0  -2 2294.23   92.94
   0   0  -2 2417.90   92.91
   0   0   2 2367.15   93.16
   0   0   3    0.73    0.71
   0   0   3    0.17    0.40
   0   0  -3    0.74    0.51
   0   0   3    0.87    0.71
   0   0  -3    0.56    0.64
   0   0   3   -0.09    0.25
   0   0  -3   -0.05    0.54
   0   0   3    0.13    0.62
   0   0  -3    0.34    0.52
   0   0  -3    0.45    0.54
   0   0   3    0.40    0.71
   0   0   3    1.55    0.76
   0   0   4 2840.73   80.52
   0   0   4 2310.34   81.10
   0   0  -4 2363.65   80.66
   0   0   4 2028.97   80.76
   0   0  -4 2370.71   81.03
   0   0   4 2330.16   80.01
   0   0   4 2585.57   80.28
   0   0  -4 2240.43   80.58
   0   0   4 2357.19   81.05
   0   0   4 2379.56   81.14
   0   0  -4 2580.67   80.55
   0   0   4 2180.09   81.11
   0   0  -4 2353.61   80.64
   0   0   5    0.83    0.59
   0   0   5    0.25    0.45
   0   0  -5   -0.12    0.81
   0   0   5   -0.11    0.77
   0   0   5    0.82    0.61
   0   0  -5   -0.09    0.71
   0   0   5    0.64    0.91
   0   0  -5    0.09    0.70
   0   0  -5    0.57    0.67
   0   0   5    0.36    0.88
   0   0  -5   -0.07    0.61
   0   0   5   -0.13    0.89
   0   0  -5    0.26    0.75
   0   0   6 2641.36   83.65
   0   0   6 1699.69   83.13
   0   0  -6 1944.94   84.32
   0   0  -6 2136.12   84.50
   0   0   6 2276.24   84.46
   0   0  -6 2172.75   84.12
   0   0   6 2150.47   84.69
   0   0   6 2925.60   83.96
   0   0  -6 2078.00   84.06
   0   0  -6 2093.02   83.81
   0   0   6 2085.67   84.71
   0   0  -7    0.32    0.91
   0   0   7   -0.41    1.16
   0   0   7   -0.21    1.04
   0   0   7    2.15    0.74
   0   0  -7    3.98    1.24
   0   0  -7    0.26    0.83
   0   0   7    0.18    1.10
   0   0  -7    1.16    1.17
   0   0  -8   31.87    3.30
   0   0   8   34.88    3.54
   0   0   8   35.09    3.90
   0   0  -8   31.97    3.11
   0   0  -9    0.53    1.30
   0   0  -9    0.67    1.19
   0   0   9    1.23    1.41
   0   0   9   -0.72    1.64
   0   0   9    0.28    1.44
   0   0  -9   -0.25    1.22
   0   0  10    0.31    1.35
   0   0  10    1.63    2.13
   0   0 -10    1.19    1.61
   0   0 -10    0.31    1.48
   0   0 -10    2.10    2.06
   0   0 -11    1.93    2.16
   0   0  11   -0.87    2.00
   0   0  11   -1.28    1.67
   0   0 -11    0.33    1.69
   0   0 -12   87.57    7.25
   0   0 -12   87.21    6.74
   0   0  12   84.53    7.26
   0   0  13   -0.75    1.89
   0   0 -13    0.61    1.99
   0   0  13    0.89    1.27
   0   0 -13    0.74    1.79
   0   0 -13   -0.71    2.22
   0   0  13   -0.39    1.97
   0   0 -14   17.44    3.00
   0   0 -14   17.41    2.90
   0   0 -14   19.23    3.02
   0   0 -14   17.92    2.58
   0   0  14   17.02    2.98
   0   0 -15    1.54    1.36
   0   0  15    1.85    1.15
   0  -1   1   24.40    1.18
   0  -1  -1   24.98    1.21
   0  -1   1   24.82    1.22
   0  -1  -1   25.24    1.09
   0   1   1   24.79    1.23
   0   1   1   24.38    1.10
   0   1   1   24.93    1.19
   0  -1  -1   26.01    1.20
   0   1  -1   24.95    1.23
   0  -1   1   23.71    1.22
   0   1   2 1156.81   39.18
   0  -1   2 1028.34   39.38
   0   1   2  998.01   39.37
   0   1  -2  932.49   39.19
   0  -1  -2  978.43   39.12
   0   1   2  990.50   39.27
   0   1  -2 1052.66   39.38
   0  -1  -2 1083.93   39.06
   0  -1  -2  986.55   39.26
   0   1   2 1019.68   39.34
   0  -1  -2 1034.65   39.07
   0  -1   2 1029.85   39.35
   0   1  -2  916.51   39.18
   0   1  -2 1098.71   39.21
   0  -1   2 1062.55   39.33
   0   1   2 1040.43   39.41
   0  -1  -2  962.08   39.11
   0  -1   2 1015.92   39.37
   0   1   2  972.22   39.36
   0   1   3   13.65    1.31
   0   1   3   14.54    1.06
   0   1   3   18.73    1.07
   0   1   3   15.35    1.26
   0  -1  -3   12.41    1.25
   0   1  -3   13.83    1.32
   0  -1   3   13.87    1.33
   0   1  -3   15.15    1.20
   0  -1  -3   17.51    1.17
   0   1   3   16.67    1.37
   0   1  -3   15.42    1.22
   0  -1   3   15.94    1.34
   0   1   3   15.12    1.36
   0  -1  -3   13.66    1.20
   0  -1  -3   15.75    1.16
   0  -1  -3   14.35    1.04
   0  -1  -3   17.85    1.19
   0  -1   3   15.56    1.38
   0   1  -3   16.62    1.25
   0  -1  -3   14.91    1.04
   0   1  -3   14.19    1.12
   0   1   3   13.96    1.37
   0   1   3   12.68    1.34
   0   1   4  268.61    9.10
   0  -1  -4  181.01    9.24
   0   1  -4  190.96    9.31
   0   1   4  197.33    8.78
   0  -1   4  200.56    8.64
   0   1   4  222.79    9.35
   0   1   4  187.84    9.38
   0  -1   4  207.06    9.46
   0  -1  -4  215.80    9.09
   0   1  -4  205.92    9.13
   0   1   4  211.27    9.47
   0  -1  -4  185.55    8.94
   0  -1   4  213.80    9.44
   0   1  -4  202.98    9.10
   0  -1  -4  188.50    8.80
   0   1  -4  211.14    9.13
   0  -1   4  197.65    9.48
   0  -1   4  216.69    9.50
   0   1   4  214.73    9.55
   0  -1  -4  226.52    9.11
   0   1  -4  194.48    8.95
   0   1   5  234.01    8.16
   0  -1   5  185.36    7.85
   0   1   5  166.71    8.35
   0   1  -5  171.83    8.59
   0   1   5  244.35    8.08
   0  -1   5  152.92    8.33
   0   1  -5  179.66    8.60
   0  -1   5  224.19    7.84
   0  -1   5  180.36    7.60
   0  -1  -5  154.89    8.41
   0  -1   5  191.40    8.79
   0   1  -5  184.38    8.33
   0  -1  -5  195.97    8.29
   0  -1  -5  188.74    8.29
   0   1  -5  179.30    8.26
   0   1   5  171.44    8.03
   0   1   5  194.50    8.78
   0  -1   5  185.31    8.65
   0   1  -5  203.08    8.36
   0  -1  -5  198.39    8.19
   0   1  -5  174.91    8.35
   0  -1   5  177.52    8.74
   0  -1  -5  195.86    8.28
   0   1   5  189.43    8.81
   0   1  -5  211.99    8.19
   0   1   5  183.64    8.11
   0   1  -5  194.47    8.33
   0  -1  -5  181.81    7.90
   0  -1   5  187.02    8.73
   0  -1   6 1556.50   54.01
   0   1   6  987.99   53.67
   0   1   6 1603.87   54.22
   0  -1  -6 1399.51   55.07
   0   1  -6 1421.42   55.15
   0  -1  -6 1388.75   55.03
   0   1  -6 1127.33   54.78
   0   1   6 1359.95   54.79
   0  -1   6 1440.71   55.00
   0   1   6 1505.25   55.43
   0  -1   6 1412.28   55.31
   0   1   6 1315.59   55.12
   0  -1  -6 1410.43   54.69
   0   1  -6 1464.69   54.80
   0   1   6 1359.94   54.12
   0  -1   6 1550.66   54.16
   0  -1   6 1457.70   55.24
   0   1  -6 1495.90   54.59
   0   1   6 1411.28   55.00
   0  -1  -6 1430.21   54.43
   0  -1  -6 1424.92   54.66
   0   1  -6 1430.27   54.80
   0  -1   6 1424.02   55.41
   0   1   6 1461.07   55.41
   0   1   7   -0.20    1.10
   0   1   7    0.99    1.37
   0   1  -7    1.92    1.15
   0  -1   7   -0.63    1.15
   0  -1  -7   -0.31    1.02
   0  -1   7    0.59    0.65
   0   1   7    0.65    0.69
   0   1  -7    2.06    1.22
   0  -1  -7    1.33    1.12
   0   1  -7    0.67    0.87
   0  -1   7    0.75    1.07
   0  -1  -7    0.37    0.80
   0   1   7    0.18    1.07
   0   1  -7    1.76    1.23
   0  -1   7    0.87    1.04
   0  -1  -7   -0.57    1.03
   0   1   7   -0.33    1.01
   0   1  -8    6.88    1.77
   0  -1  -8    7.12    1.81
   0  -1   8    6.58    1.87
   0   1   8    7.23    1.80
   0  -1   8    9.70    2.26
   0  -1  -8   11.19    1.93
   0   1  -8    7.93    1.72
   0   1   8    7.28    2.01
   0  -1  -9  371.29   17.82
   0   1  -9  328.86   17.52
   0   1  -9  435.86   17.84
   0  -1   9  338.18   18.02
   0  -1   9  392.32   19.14
   0  -1  -9  410.42   17.84
   0   1  -9  389.94   17.80
   0  -1   9  369.33   17.95
   0   1   9  376.06   18.06
   0   1   9  389.14   19.01
   0   1  10   66.97    6.28
   0   1 -10   79.24    5.90
   0   1  10   68.26    5.65
   0  -1 -10   70.80    5.64
   0  -1  10   58.39    5.42
   0  -1  10   81.60    6.77
   0  -1 -10   75.80    5.91
   0   1 -10   55.28    5.26
   0  -1 -10   67.98    6.05
   0   1 -10   69.37    6.03
   0   1 -10   81.65    5.65
   0   1 -11  583.95   27.19
   0  -1 -11  586.64   27.04
   0   1  11  641.69   28.19
   0   1 -11  583.81   26.49
   0   1  11  572.70   26.22
   0  -1 -11  569.67   26.32
   0  -1  11  524.22   27.14
   0  -1 -12  105.62    7.99
   0   1 -12  107.76    8.08
   0  -1  12   79.37    7.81
   0  -1 -12  111.46    7.69
   0   1  12   94.38    7.94
   0   1 -12  106.61    7.62
   0  -1 -13   34.27    3.96
   0   1 -13   27.57    3.64
   0   1  13   35.65    4.29
   0  -1  13   34.93    4.33
   0   1  13   29.78    3.19
   0   1  13   30.54    4.28
   0  -1  13   27.86    4.20
   0  -1 -13   36.38    4.28
   0   1 -13   34.71    4.27
   0  -1 -13   26.12    4.01
   0   1 -13   34.50    4.33
   0  -1 -14    1.76    1.42
   0   1 -14    4.74    1.65
   0  -1 -14    4.52    2.05
   0  -1 -14    2.94    1.84
   0  -1 -14    3.64    1.91
   0   1 -14    5.62    2.01
   0   1 -14    2.85    1.75
   0   1 -14    5.06    1.98
   0  -1  14    5.37    1.96
   0   1  14    1.49    1.59
   0   1 -15   47.45    3.80
   0  -1 -15   45.99    3.80
   0   1  15   41.69    3.65
   0  -1  15   51.11    3.79
   0   1  15   35.75    3.19
   0  -2  -1 9999.00  354.63
   0  -2   1 9170.85  354.56
   0   2  -1 8911.93  354.55
   0   2   2   29.50    1.59
   0   2  -2   28.17    1.65
   0   2   2   34.05    1.55
   0   2   2   35.76    1.83
   0   2   2   34.59    1.94
   0   2   2   29.51    1.92
   0   2   2   33.47    1.73
   0   2  -2   31.39    1.77
   0  -2   2   31.22    1.75
   0  -2   2   31.11    1.74
   0   2  -2   33.54    1.73
   0  -2  -2   33.13    1.48
   0  -2  -2   30.17    1.69
   0  -2   2   32.47    1.80
   0  -2   2   28.11    1.68
   0   2   2   32.08    1.83
   0   2  -2   27.96    1.63
   0  -2   2   33.07    1.81
   0   2  -2   29.99    1.66
   0   2   3 2522.37  104.93
   0   2   3 3115.99  105.16
   0   2   3 2996.73  105.49
   0   2   3 2797.40  104.95
   0   2   3 3085.47  105.52
   0   2  -3 3113.17  105.29
   0  -2   3 2844.90  105.48
   0  -2  -3 2986.24  105.08
   0   2   3 3054.37  105.06
   0  -2  -3 2993.96  104.99
   0   2   3 3189.15  105.39
   0   2  -3 2881.60  105.45
   0   2   3 2987.38  104.67
   0   2  -3 3004.52  105.29
   0   2   3 3110.59  105.41
   0  -2  -3 2998.64  104.93
   0  -2  -3 2953.64  105.28
   0  -2   3 3018.48  105.51
   0  -2  -3 2961.60  104.91
   0  -2  -3 2904.49  105.08
   0   2   3 2829.42  105.51
   0   2  -3 2791.17  105.18
   0  -2   3 3131.25  105.39
   0   2   3 2975.71  105.10
   0   2  -3 2997.58  105.24
   0   2   4   58.97    3.06
   0   2   4   79.24    3.42
   0   2   4   88.02    3.62
   0   2   4   66.74    3.89
   0   2  -4   67.70    3.93
   0  -2  -4  103.39    3.63
   0  -2  -4   73.96    3.85
   0   2  -4   73.25    3.90
   0  -2   4   64.07    3.19
   0   2   4   75.20    3.78
   0   2   4   67.51    3.34
   0   2  -4   79.78    3.73
   0  -2   4   71.82    3.97
   0  -2  -4   68.19    3.49
   0   2   4   72.82    3.44
   0   2   4   71.72    3.95
   0  -2   4   73.04    3.90
   0  -2  -4   65.28    3.42
   0   2   4   71.01    3.78
   0   2   4   71.60    3.04
   0   2  -4   72.22    3.65
   0  -2  -4   74.56    3.33
   0  -2   4   63.74    3.92
   0   2  -4   65.53    3.50
   0  -2   4   75.40    3.98
   0   2   4   70.39    3.48
   0  -2  -4   74.27    3.54
   0   2  -4   80.91    3.72
   0   2   4   77.69    4.04
   0   2   5  329.37   17.11
   0  -2   5  518.94   17.22
   0  -2   5  327.34   16.80
   0   2  -5  437.35   18.07
   0   2  -5  401.37   18.05
   0  -2   5  447.22   17.06
   0   2   5  458.79   17.28
   0   2   5  454.27   17.87
   0  -2  -5  438.23   18.00
   0   2   5  483.42   18.76
   0  -2   5  432.60   18.14
   0   2  -5  425.56   17.69
   0  -2  -5  417.85   17.56
   0   2  -5  412.40   17.65
   0  -2  -5  454.04   17.58
   0   2   5  450.85   18.16
   0   2   5  409.76   17.30
   0   2   5  446.40   18.26
   0   2   5  459.79   18.21
   0   2   5  428.44   17.89
   0  -2   5  424.15   18.05
   0   2  -5  422.20   17.79
   0  -2  -5  434.02   17.39
   0   2  -5  443.27   17.68
   0   2   5  442.09   18.19
   0   2  -5  437.94   17.69
   0   2  -5  448.87   17.50
   0  -2   5  423.83   18.20
   0  -2   5  435.64   18.09
   0   2   5  418.83   17.34
   0  -2  -5  414.06   17.12
   0  -2  -5  464.71   17.57
   0   2   6  827.41   34.49
   0   2   6  930.05   34.73
   0   2  -6  945.94   35.85
   0   2   6  923.97   35.39
   0   2   6  729.92   34.40
   0  -2  -6  915.38   35.66
   0  -2  -6  867.89   35.45
   0  -2   6  918.20   35.58
   0   2  -6  986.31   35.98
   0   2  -6  987.23   35.46
   0   2   6  821.27   36.07
   0   2   6  917.18   35.94
   0  -2   6  958.76   36.01
   0  -2  -6  942.68   35.25
   0  -2   6 1192.68   34.83
   0   2   6  671.11   34.46
   0   2  -6  841.62   35.02
   0  -2  -6  917.39   35.13
   0  -2  -6  982.52   34.93
   0   2  -6  949.48   35.49
   0  -2   6  943.05   35.85
   0   2   6  908.23   35.53
   0  -2   6  989.26   36.19
   0  -2   6  964.10   35.93
   0   2   6  993.47   36.07
   0   2   7  461.08   19.54
   0   2   7  409.11   18.70
   0  -2  -7  449.20   18.18
   0   2  -7  448.39   18.31
   0  -2   7  434.39   18.89
   0   2   7  325.99   17.18
   0   2  -7  416.53   18.18
   0  -2  -7  470.38   18.11
   0   2  -7  399.03   17.81
   0  -2   7  421.19   18.38
   0   2   7  506.47   18.62
   0  -2  -7  411.91   18.47
   0   2  -8   73.71    5.14
   0  -2  -8   69.28    5.21
   0  -2  -8   78.11    5.08
   0   2   8   73.21    5.48
   0  -2   8   74.23    5.41
   0   2   8   80.80    5.99
   0   2  -8   65.91    4.92
   0   2   8   62.98    4.21
   0  -2  -8   74.78    4.82
   0   2  -8   77.93    4.78
   0  -2   8   70.64    5.40
   0   2   8   82.07    5.63
   0   2  -9   73.25    5.44
   0  -2  -9   64.17    5.22
   0   2  -9   67.89    5.59
   0   2  -9   64.32    4.97
   0  -2   9   67.54    5.63
   0  -2   9   77.98    6.35
   0   2  -9   66.55    5.26
   0  -2   9   63.96    5.24
   0   2   9   69.46    5.53
   0   2   9   74.56    6.29
   0  -2  -9   67.77    5.11
   0  -2 -10   37.58    4.45
   0   2 -10   49.85    4.81
   0   2  10   49.90    5.40
   0   2  10   46.78    4.61
   0  -2 -10   50.96    4.64
   0  -2  10   49.20    4.69
   0  -2  10   51.83    5.42
   0   2 -10   48.37    4.65
   0  -2  10   51.34    5.10
   0  -2 -10   45.84    4.93
   0   2 -10   49.02    5.07
   0   2 -10   51.96    4.54
   0  -2 -11   29.68    4.15
   0   2 -11   28.14    4.12
   0   2 -11   29.95    3.81
   0   2  11   21.38    3.88
   0   2  11   31.47    3.82
   0  -2 -11   26.04    3.62
   0  -2  11   26.22    4.33
   0  -2 -12   29.27    4.22
   0   2 -12   35.15    4.45
   0   2 -12   28.34    3.94
   0  -2 -12   29.50    3.85
   0   2  12   33.84    4.57
   0  -2  12   39.05    4.89
   0  -2  13  186.38   12.16
   0  -2 -13  206.69   11.62
   0   2 -13  213.60   11.89
   0   2  13  206.45   12.31
   0   2  13  185.38   10.70
   0   2 -13  226.47   12.68
   0  -2 -13  233.58   12.89
   0  -2 -13  231.41   12.60
   0   2 -13  228.84   12.63
   0   2  13  240.01   13.19
   0   2 -14   22.77    2.89
   0  -2 -14   21.07    3.12
   0  -2 -14   16.92    2.95
   0   2 -14   14.71    2.79
   0   2 -14   20.00    3.04
   0   2 -14   11.97    2.49
   0  -2 -14   20.40    3.10
   0   2  14   20.85    2.43
   0  -2  14   18.39    3.06
   0   2  14   22.30    3.10
   0   2  15  604.22   23.74
   0  -2  15  588.85   24.06
   0   2 -15  610.41   24.30
   0  -2 -15  591.83   24.18
   0  -3   0    0.59    0.17
   0   3   0    0.22    0.22
   0   3   1 1459.34   60.99
   0   3  -1 1673.57   60.95
   0  -3   1 1568.00   61.12
   0   3  -1 1477.37   61.11
   0   3   1 1666.28   61.12
   0  -3   1 1600.94   61.04
   0   3  -1 1598.46   60.97
   0   3  -1 1722.12   61.09
   0   3   2   95.39    4.17
   0   3   2   83.01    3.85
   0   3   2   85.23    3.75
   0   3   2   86.37    4.03
   0   3   2   83.49    4.21
   0   3   2   85.78    4.13
   0   3  -2   90.88    3.93
   0   3   2   80.33    4.06
   0  -3  -2   90.72    3.93
   0   3   2   85.94    3.82
   0   3  -2   88.35    4.13
   0   3   2   96.14    4.21
   0  -3   2   91.55    4.02
   0  -3   2   91.49    4.00
   0   3  -2   86.76    4.01
   0  -3  -2   88.97    3.64
   0  -3  -2   85.19    3.93
   0   3  -2   91.00    3.98
   0  -3   2   85.98    4.03
   0  -3   2   93.77    3.98
   0   3  -2   84.91    3.94
   0   3  -2   86.90    3.90
   0   3   3   11.84    1.07
   0   3   3   14.86    1.32
   0   3   3    7.74    0.86
   0   3   3   20.50    1.20
   0   3   3   14.37    1.06
   0   3   3   12.05    1.39
   0   3  -3   13.40    1.21
   0   3   3   13.82    1.55
   0  -3  -3   14.12    1.03
   0   3   3   16.16    1.03
   0   3   3   24.22    1.22
   0   3   3   18.08    1.19
   0  -3  -3   14.16    1.02
   0   3  -3   13.50    1.39
   0   3  -3   11.28    1.40
   0  -3  -3   15.43    0.93
   0  -3   3   10.45    1.20
   0   3  -3   12.90    1.23
   0   3  -3   24.55    1.54
   0  -3  -3   12.06    1.15
   0   3   3   17.66    1.35
   0  -3  -3   13.63    0.90
   0   3   3   12.61    1.29
   0  -3   3   15.10    1.39
   0   3  -3   14.21    1.25
   0   3  -3   12.93    1.18
   0  -3   3   15.19    1.29
   0  -3  -3   13.63    1.01
   0   3   3   13.75    1.02
   0   3   4   85.00    3.63
   0   3   4   67.47    3.99
   0   3   4   81.56    3.71
   0   3   4   89.40    3.45
   0   3   4   95.32    3.72
   0  -3  -4   50.94    3.36
   0   3  -4   76.91    4.07
   0   3   4   74.57    3.86
   0   3   4   70.36    3.53
   0   3  -4   75.05    4.18
   0   3   4   80.62    4.46
   0   3   4   64.48    4.15
   0  -3   4   76.22    4.16
   0  -3  -4   70.52    3.64
   0  -3  -4   82.67    3.67
   0   3  -4   77.00    3.84
   0   3   4   75.62    3.52
   0   3  -4   73.18    3.81
   0   3  -4   73.57    3.84
   0   3   4   75.91    3.95
   0  -3   4   74.46    4.09
   0  -3  -4   81.89    3.60
   0   3  -4   71.21    3.94
   0   3   4   75.21    3.56
   0  -3   4   73.45    4.03
   0   3  -4   71.15    3.71
   0  -3  -4   73.54    3.37
   0  -3   4   72.08    3.86
   0  -3  -4   73.75    3.58
   0   3   4   71.16    4.08
   0   3  -4   78.95    3.85
   0   3   5   52.10    2.84
   0   3   5   47.28    3.28
   0  -3   5   42.51    2.39
   0   3   5   48.05    2.66
   0  -3  -5   39.09    2.54
   0   3   5   53.93    2.78
   0  -3  -5   52.82    3.27
   0   3  -5   52.44    3.42
   0  -3   5   50.16    2.55
   0   3   5   61.07    3.44
   0   3  -5   47.56    3.30
   0  -3  -5   46.97    2.87
   0   3  -5   51.37    3.07
   0   3   5   52.56    3.45
   0   3  -5   47.77    2.99
   0   3   5   53.29    3.74
   0   3   5   47.93    2.61
   0  -3   5   37.47    2.34
   0  -3   5   49.99    3.33
   0  -3  -5   50.69    2.74
   0   3  -5   47.66    3.13
   0   3  -5   52.76    3.09
   0   3   5   48.99    3.12
   0  -3   5   46.10    3.22
   0   3   5   49.41    3.40
   0  -3  -5   49.67    2.50
   0   3   5   45.04    2.59
   0  -3   5   57.74    3.58
   0   3  -5   54.11    3.07
   0   3   6   68.01    3.38
   0   3   6   86.30    3.73
   0   3  -6   58.01    4.08
   0   3   6   36.25    3.44
   0   3  -6   54.60    3.95
   0   3   6   68.62    3.43
   0   3   6   62.39    4.24
   0  -3   6   73.71    4.40
   0   3  -6   62.93    3.84
   0   3   6   59.35    4.51
   0  -3  -6   57.61    3.60
   0   3   6   49.37    3.28
   0  -3   6   43.61    2.87
   0  -3   6   58.15    3.99
   0   3   6   58.92    3.81
   0   3  -6   66.04    3.75
   0   3  -6   56.92    3.80
   0  -3  -6   57.01    3.27
   0   3   6   53.00    3.92
   0  -3   6   63.24    4.10
   0  -3   6   58.86    4.13
   0   3  -7  260.86   12.60
   0   3   7  390.40   13.53
   0  -3   7  277.05   12.91
   0  -3  -7  257.02   12.78
   0   3  -7  254.39   12.54
   0   3   7  276.02   13.19
   0  -3   7  271.19   13.18
   0   3   7  284.22   13.79
   0  -3  -7  269.40   12.46
   0   3   7  268.60   12.06
   0  -3  -7  260.58   12.24
   0  -3   7  255.78   12.99
   0   3  -7  284.94   12.47
   0   3  -7  268.39   12.64
   0   3   7  363.22   12.37
   0   3   7  229.99   11.66
   0   3  -8   18.64    2.47
   0  -3  -8   11.52    2.24
   0   3   8   12.60    2.66
   0   3   8   15.72    2.51
   0   3  -8   20.70    2.51
   0  -3   8   19.18    2.74
   0   3   8   21.30    2.11
   0   3  -8   17.96    2.46
   0  -3   8   15.33    2.55
   0   3  -9  504.54   22.31
   0  -3  -9  500.22   22.32
   0  -3  -9  447.69   22.13
   0   3  -9  495.05   22.00
   0   3  -9  494.15   22.74
   0  -3   9  485.04   22.87
   0  -3  -9  513.87   22.12
   0   3  -9  486.51   22.12
   0  -3   9  505.22   22.48
   0   3   9  517.60   23.60
   0   3   9  471.91   22.38
   0  -3   9  476.32   23.21
   0  -3 -10 1016.88   41.04
   0   3 -10  985.82   40.87
   0   3  10  987.72   40.98
   0   3  10  902.47   41.70
   0  -3 -10  948.09   40.43
   0  -3  10  867.48   40.55
   0  -3  10 1010.12   42.18
   0   3 -10  962.49   40.67
   0  -3  10  929.62   41.17
   0  -3 -10  960.47   41.21
   0   3 -10  948.64   41.30
   0   3 -10  997.49   40.41
   0   3 -11  228.08   13.16
   0  -3 -11  211.23   12.69
   0   3 -11  220.95   12.03
   0   3  11  225.99   12.27
   0   3 -11  218.77   12.41
   0  -3  11  212.95   13.37
   0  -3 -11  200.80   11.96
   0   3  11  243.13   13.77
   0  -3 -12  181.22   11.16
   0   3 -12  181.85   11.45
   0  -3  12  182.46   11.58
   0   3 -12  181.23   10.79
   0   3  12  157.92   11.32
   0   3 -13  125.57    8.08
   0  -3  13  115.34    8.36
   0   3  13  101.41    6.92
   0  -3 -13  125.76    8.58
   0  -3 -13  115.90    8.08
   0   3 -13  124.45    8.44
   0   3 -13  100.22    7.88
   0   3  13  111.80    8.35
   0   3 -14   36.86    3.72
   0  -3  14   47.45    4.36
   0  -3 -14   42.12    4.26
   0  -3 -14   38.85    4.15
   0  -3 -14   43.76    4.21
   0   3 -14   40.85    4.19
   0   3 -14   38.37    4.06
   0   3 -14   42.19    4.18
   0  -3  14   35.01    3.92
   0   3  14   44.51    4.28
   0   3  14   26.41    3.07
   0   3  15   11.54    1.75
   0   3  15    9.41    1.82
   0  -3  15    9.69    1.84
   0  -3 -15   12.31    2.05
   0   3 -15    9.20    1.93
   0   4   0 4460.39  170.02
   0   4   1  751.45   26.77
   0   4   1  686.33   26.41
   0   4   1  693.69   26.37
   0  -4   1  673.94   26.22
   0  -4   1  656.46   26.49
   0   4   1  733.06   26.62
   0   4  -1  682.04   26.52
   0   4  -1  656.25   26.32
   0  -4   1  685.35   26.39
   0   4   1  668.13   26.48
   0   4  -1  701.13   26.33
   0   4  -1  662.72   26.32
   0   4   2   94.18    3.84
   0   4   2   73.11    3.81
   0   4   2   99.62    3.98
   0   4   2   91.79    3.85
   0   4   2   96.63    4.13
   0   4   2   83.53    4.02
   0   4   2   72.26    4.07
   0   4  -2   84.60    4.15
   0  -4   2   92.04    4.02
   0   4   2  113.77    4.00
   0   4  -2   96.69    3.91
   0  -4  -2   90.67    3.97
   0   4   2   84.36    4.16
   0   4   2   90.88    4.12
   0   4   2  112.10    4.44
   0   4  -2   79.84    3.88
   0   4   2   85.65    4.27
   0  -4  -2   85.20    3.70
   0   4   2   78.98    3.80
   0   4   2   87.29    4.16
   0   4   2   96.07    4.28
   0  -4   2   86.40    3.96
   0   4  -2   86.45    4.04
   0   4  -2   88.73    4.01
   0   4  -2   84.63    3.89
   0   4  -2   90.11    3.99
   0  -4   2   82.16    3.92
   0   4   3  107.62    5.84
   0   4   3  107.53    5.52
   0   4   3  145.33    5.71
   0   4   3  139.85    6.03
   0   4   3  125.47    5.69
   0   4   3  117.17    6.18
   0   4   3  169.26    5.74
   0   4  -3  134.42    5.81
   0  -4  -3  141.01    5.52
   0   4   3  137.58    6.20
   0   4   3  169.21    6.23
   0  -4  -3  110.19    5.53
   0  -4   3  139.70    5.94
   0   4  -3  133.38    6.13
   0   4   3  170.49    5.86
   0   4  -3  138.22    6.01
   0   4  -3  156.75    6.01
   0  -4  -3  145.49    5.87
   0  -4   3  138.90    5.92
   0   4   3  136.75    5.88
   0  -4  -3  141.57    5.38
   0   4  -3  137.75    5.85
   0  -4   3  140.48    6.05
   0  -4  -3  148.01    5.53
   0  -4   3  127.45    5.81
   0   4  -3  128.52    5.76
   0   4   4  618.62   20.94
   0   4   4  499.72   21.33
   0   4   4  503.98   20.88
   0   4   4  674.72   20.78
   0   4  -4  516.22   21.51
   0  -4  -4  567.58   20.87
   0   4   4  595.83   20.92
   0   4   4  558.99   21.61
   0   4  -4  586.46   21.21
   0  -4  -4  565.10   20.82
   0  -4  -4  542.94   20.89
   0  -4   4  548.88   21.50
   0   4  -4  553.91   21.15
   0   4   4  578.49   21.97
   0  -4  -4  521.01   20.51
   0   4  -4  533.05   21.29
   0  -4   4  561.15   21.48
   0   4   4  544.10   21.23
   0  -4  -4  564.90   20.72
   0   4  -4  562.50   21.21
   0   4  -4  560.39   21.14
   0  -4   4  552.41   21.41
   0   4   4  548.23   20.72
   0  -4  -4  560.71   20.79
   0  -4  -4  534.11   20.48
   0   4  -4  559.60   21.09
   0  -4   4  552.01   21.20
   0   4   4  523.96   21.44
   0   4   5  640.89   25.09
   0   4   5  882.56   25.95
   0  -4   5  775.19   25.17
   0   4   5  765.72   25.59
   0   4   5  614.58   26.16
   0  -4  -5  673.69   26.11
   0   4  -5  630.07   26.29
   0   4   5  822.33   26.48
   0   4   5  656.38   25.47
   0  -4  -5  524.66   25.28
   0  -4   5  693.88   25.33
   0   4   5  665.96   26.75
   0   4  -5  669.00   25.90
   0  -4  -5  664.55   25.65
   0   4  -5  675.83   25.92
   0   4   5  677.51   26.43
   0  -4   5  430.36   24.84
   0  -4   5  632.31   26.22
   0   4   5  647.02   25.94
   0   4  -5  660.59   26.08
   0   4  -5  672.46   25.92
   0  -4  -5  618.93   25.28
   0  -4  -5  605.80   25.01
   0   4   5  638.59   26.27
   0   4  -5  678.00   25.87
   0  -4   5  660.02   26.41
   0  -4   5  679.03   26.28
   0   4   6  342.97   11.72
   0   4   6  222.48   11.68
   0   4  -6  257.09   11.78
   0   4   6  240.28   11.17
   0   4  -6  251.59   11.76
   0  -4   6  260.44   12.28
   0   4  -6  265.88   11.81
   0   4   6  200.37   12.12
   0  -4  -6  258.18   11.55
   0   4   6  267.39   12.34
   0   4   6  273.91   12.28
   0   4   6  242.11   11.32
   0   4  -6  285.46   11.87
   0  -4  -6  251.96   11.11
   0   4  -6  257.50   11.91
   0  -4   6  273.43   12.27
   0   4   6  249.23   11.74
   0  -4   6  253.86   12.07
   0  -4   6  244.49   12.27
   0  -4  -7  626.84   27.85
   0   4  -7  737.55   27.93
   0   4   7  479.37   27.08
   0  -4   7  681.18   28.38
   0  -4  -7  666.40   27.42
   0   4   7  691.60   28.27
   0   4   7  864.25   27.53
   0  -4   7  649.19   28.09
   0   4  -7  653.43   27.74
   0   4  -7  684.84   27.51
   0  -4  -7  642.21   27.15
   0   4   7  655.53   26.92
   0   4   7  691.62   26.95
   0   4  -8   15.99    2.27
   0  -4  -8   14.84    2.38
   0  -4   8    9.88    2.08
   0   4   8    8.38    2.25
   0   4  -8    8.54    1.87
   0   4   8   11.62    2.24
   0   4   8   13.41    1.79
   0   4  -8    9.39    2.05
   0  -4   8   14.98    2.49
   0   4  -9   73.41    5.78
   0  -4  -9   72.39    5.94
   0   4  -9   80.29    5.84
   0   4  -9   88.71    6.55
   0  -4   9   82.12    6.41
   0   4  -9   83.93    6.04
   0  -4   9   94.69    6.35
   0  -4  -9   89.18    5.95
   0  -4   9   93.49    6.68
   0   4   9   90.35    6.32
   0   4   9   82.35    6.70
   0   4 -10   33.57    3.85
   0  -4 -10   32.18    3.80
   0   4 -10   31.89    3.73
   0  -4 -10   22.38    3.21
   0  -4  10   26.80    3.37
   0  -4  10   26.28    4.08
   0   4  10   22.44    3.32
   0  -4  10   26.84    3.71
   0  -4 -10   28.32    3.74
   0   4 -10   25.18    3.30
   0   4 -10   23.55    3.63
   0   4 -11   77.18    6.74
   0  -4 -11   79.89    6.57
   0   4 -11   77.55    6.05
   0  -4  11   76.54    6.92
   0   4  11   60.08    5.74
   0   4 -11   81.33    6.44
   0   4  11   53.74    6.27
   0  -4 -11   74.37    6.01
   0   4 -12    2.38    2.15
   0  -4 -12    4.90    2.32
   0   4 -12    0.70    1.83
   0  -4  12    1.28    2.14
   0   4  12    2.55    2.14
   0   4  12    0.56    1.41
   0  -4  13  197.11   12.17
   0   4 -13  219.75   11.97
   0   4  13  239.25   11.44
   0   4 -13  204.93   12.20
   0   4 -13  208.92   12.29
   0  -4 -13  227.22   12.67
   0  -4 -13  194.74   11.83
   0   4  13  197.28   12.41
   0   4 -14   80.22    5.55
   0  -4  14   65.48    5.47
   0   4 -14   80.88    5.94
   0   4 -14   71.66    5.66
   0   4 -14   78.31    5.89
   0  -4 -14   76.30    5.77
   0  -4 -14   73.15    5.50
   0  -4 -14   78.70    5.97
   0  -4  14   73.26    5.78
   0   4  14   86.14    6.07
   0   4 -15   83.85    5.29
   0  -4 -15   77.89    5.12
   0  -4  15   87.44    5.24
   0   4  15   81.31    5.19
   0   4  15   77.62    4.79
   0   5   0    0.57    0.43
   0   5   0    0.05    0.52
   0   5   0    0.63    0.37
   0   5   0    0.24    0.34
   0   5   0    0.90    0.39
   0   5   1  662.19   27.45
   0   5   1  706.65   27.36
   0   5   1  914.67   27.79
   0   5  -1  695.05   27.22
   0   5   1  689.17   27.31
   0   5   1  749.54   27.75
   0   5   1  779.81   27.36
   0   5   1  602.33   27.47
   0   5   1  626.74   27.45
   0  -5   1  664.59   27.12
   0  -5   1  719.39   27.46
   0   5  -1  746.00   27.52
   0   5   1  689.16   27.29
   0   5   1  891.42   27.75
   0   5  -1  687.31   27.18
   0   5   1  762.48   27.35
   0   5  -1  675.42   27.23
   0   5   1  813.17   27.54
   0   5  -1  735.40   27.33
   0   5  -1  724.80   27.40
   0  -5   1  610.55   27.12
   0   5  -1  734.91   27.43
   0   5  -1  700.29   27.24
   0   5   2  739.69   26.74
   0   5   2  939.90   27.19
   0   5   2  673.95   26.45
   0   5   2  818.62   26.67
   0   5   2  505.93   26.30
   0   5   2  621.37   26.41
   0   5   2  921.24   27.03
   0   5  -2  770.39   26.51
   0   5   2  638.47   26.76
   0   5   2  676.85   26.48
   0   5  -2  667.68   26.78
   0   5   2  538.76   26.57
   0  -5   2  690.47   26.61
   0   5   2  738.59   26.94
   0   5   2  697.03   27.03
   0   5   2  718.35   26.52
   0  -5  -2  675.45   26.31
   0   5   2  655.80   26.81
   0   5  -2  659.63   26.50
   0   5   2  656.71   26.69
   0   5   2  733.82   26.96
   0  -5   2  681.28   26.58
   0   5  -2  650.63   26.66
   0   5  -2  678.78   26.63
   0  -5   2  694.19   26.37
   0  -5   2  658.66   26.53
   0   5  -2  673.86   26.49
   0   5   3 2089.21   74.06
   0   5   3 1991.17   73.61
   0   5   3 1351.02   73.32
   0   5   3 1737.61   73.86
   0   5   3 1528.06   73.88
   0   5   3 2412.08   73.90
   0   5   3 2027.50   73.65
   0   5   3 1850.57   74.12
   0   5  -3 2048.13   73.73
   0  -5  -3 1842.89   73.70
   0   5   3 2413.87   73.82
   0   5  -3 1767.35   74.01
   0   5   3 1642.58   73.85
   0   5   3 2141.81   74.26
   0  -5   3 1997.29   73.89
   0   5  -3 1862.85   73.73
   0   5   3 1849.16   74.29
   0   5   3 1905.88   74.12
   0   5   3 1890.66   73.55
   0   5   3 1969.72   74.01
   0   5   3 1881.44   74.19
   0  -5   3 1924.42   73.83
   0   5  -3 1914.75   73.85
   0   5  -3 1874.42   73.92
   0  -5  -3 1943.18   73.79
   0  -5  -3 1895.71   73.20
   0   5   3 1863.56   73.73
   0   5  -3 1919.29   73.79
   0  -5   3 1730.98   73.84
   0   5  -3 2035.07   73.78
   0  -5   3 1830.64   73.72
   0   5   4  859.29   34.25
   0   5   4  810.22   33.75
   0   5   4  824.13   33.48
   0   5   4 1142.25   33.97
   0   5   4  806.24   33.63
   0   5   4  897.05   34.47
   0   5   4  645.10   34.28
   0  -5   4  859.91   34.30
   0   5  -4  876.01   33.96
   0   5  -4  848.92   33.93
   0  -5  -4  842.67   33.64
   0   5   4  834.94   34.14
   0   5   4  938.76   33.79
   0   5  -4  856.88   34.38
   0  -5  -4 1000.69   33.85
   0   5  -4  883.72   33.95
   0   5  -4  853.04   34.01
   0   5   4  856.70   33.99
   0  -5   4  905.76   34.39
   0  -5  -4  823.56   33.24
   0   5  -4  872.76   34.16
   0  -5   4  910.92   34.27
   0  -5  -4  816.37   33.21
   0   5  -4  856.85   33.93
   0  -5   4  936.90   34.08
   0   5   5   90.45    5.00
   0   5   5  101.72    5.70
   0   5   5  124.11    5.22
   0   5   5   77.39    4.95
   0   5   5  114.53    4.89
   0   5  -5  109.92    5.47
   0   5   5  116.48    5.22
   0  -5   5  106.36    4.96
   0  -5  -5  137.81    5.38
   0   5   5   99.29    5.55
   0  -5  -5  104.12    5.56
   0   5  -5  111.52    5.98
   0   5  -5   97.03    5.35
   0  -5  -5  105.49    5.21
   0   5   5  106.85    5.90
   0   5   5  108.31    6.15
   0   5  -5  112.11    5.51
   0  -5  -5  102.86    4.86
   0   5  -5  128.37    5.72
   0   5  -5  111.82    5.70
   0  -5   5  108.26    5.78
   0   5   5  110.99    5.49
   0  -5   5   99.41    5.58
   0   5  -5  113.06    5.48
   0   5   6   31.75    2.40
   0   5   6   30.69    2.85
   0   5   6   36.83    2.41
   0   5   6   23.86    2.51
   0   5  -6   35.44    2.73
   0   5   6   27.94    2.26
   0   5  -6   34.48    2.76
   0   5   6   37.29    3.12
   0   5   6   30.39    3.16
   0  -5   6   34.95    3.05
   0  -5  -6   34.04    2.56
   0   5   6   25.24    2.29
   0   5   6   37.78    2.77
   0  -5   6   31.71    2.92
   0   5  -6   32.52    2.81
   0   5  -6   35.69    2.75
   0  -5   6   34.06    2.93
   0  -5   6   34.95    3.13
   0   5   7    1.63    0.94
   0   5   7    0.59    0.83
   0   5   7    1.45    1.00
   0   5  -7    0.71    0.99
   0  -5  -7    3.06    1.28
   0   5   7    0.54    1.10
   0   5   7    1.51    1.23
   0  -5  -7    0.91    0.90
   0  -5   7    1.11    1.31
   0   5   7    2.50    0.94
   0   5  -7    1.83    1.15
   0  -5   7    1.72    1.12
   0   5  -7    1.61    1.13
   0  -5   7    2.29    1.45
   0   5  -8  323.53   16.54
   0  -5  -8  367.60   17.07
   0   5   8  332.41   17.65
   0   5  -8  393.74   17.02
   0   5   8  366.22   17.29
   0  -5   8  413.92   17.87
   0   5   8  347.05   15.98
   0  -5   8  394.19   17.52
   0   5  -8  373.86   16.90
   0   5  -8  358.27   17.29
   0  -5   8  399.79   17.85
   0  -5  -9  265.44   13.33
   0   5   9  281.59   14.83
   0  -5   9  284.77   14.45
   0   5  -9  283.87   13.80
   0   5   9  260.17   13.93
   0  -5   9  256.85   13.80
   0   5  -9  261.38   13.63
   0  -5  -9  270.93   13.85
   0   5  -9  283.65   13.70
   0  -5   9  281.08   14.08
   0   5  -9  265.15   14.25
   0  -5   9  268.60   14.33
   0   5  10  119.91    8.16
   0  -5 -10  117.69    7.86
   0  -5  10  134.50    9.23
   0  -5  10  129.50    8.26
   0   5 -10  134.54    8.42
   0   5  10  111.87    8.86
   0  -5 -10  118.18    8.17
   0  -5 -10  133.51    8.61
   0   5 -10  129.30    8.92
   0   5 -10  121.33    8.01
   0  -5  10  127.83    8.73
   0   5  11  328.56   16.88
   0   5 -11  342.71   17.16
   0  -5  11  366.30   18.54
   0   5  11  374.08   18.63
   0   5 -11  320.75   17.53
   0  -5 -11  336.33   17.46
   0   5 -11  318.54   16.58
   0   5  11  319.25   18.47
   0   5 -12   57.20    5.74
   0  -5 -12   58.83    5.69
   0  -5  12   60.41    6.11
   0   5  12   55.47    5.83
   0   5 -12   56.46    5.36
   0   5  12   59.14    5.02
   0  -5  13    3.30    2.06
   0   5 -13    1.27    1.69
   0   5  13    1.24    1.29
   0  -5 -13   -1.00    1.99
   0   5 -13    2.85    1.96
   0   5 -13    1.82    2.04
   0  -5 -13    1.47    1.95
   0   5 -13    2.48    2.15
   0   5  13    3.05    1.99
   0  -5  14    5.81    1.75
   0   5 -14   14.09    2.36
   0   5 -14    9.88    2.28
   0   5 -14    8.48    2.44
   0   5 -14    3.34    1.85
   0  -5 -14    8.75    2.29
   0  -5 -14    6.35    2.11
   0  -5  14   10.02    2.38
   0   5  14    7.76    2.16
   0   5  14    4.01    1.47
   0   5  15   19.74    2.25
   0  -5 -15   18.67    2.35
   0   5 -15   23.55    2.57
   0  -5  15   24.87    2.59
   0   5  15   27.39    2.65
   0   6   0 1069.16   41.01
   0   6   0 1091.09   40.85
   0   6   0 1022.16   40.91
   0  -6   0 1041.65   40.46
   0   6   0 1043.20   40.80
   0   6   0 1130.71   40.83
   0   6   0 1057.99   40.82
   0   6   0 1053.43   41.19
   0   6   1   69.47    3.23
   0   6   1   60.11    2.99
   0   6   1   68.76    3.09
   0   6  -1   71.48    2.96
   0   6   1   63.56    3.38
   0   6   1   65.27    2.96
   0   6   1   56.00    3.21
   0   6   1   53.07    3.17
   0   6   1   65.37    3.25
   0   6  -1   61.74    2.93
   0   6  -1   66.62    2.85
   0   6   1   63.00    2.97
   0  -6   1   60.88    3.09
   0  -6   1   60.15    2.79
   0   6   1   72.39    3.28
   0   6  -1   60.49    2.89
   0   6  -1   60.20    2.98
   0   6   1   68.00    3.02
   0   6   1   58.14    3.08
   0   6   1   64.05    3.15
   0   6   1   60.29    3.24
   0  -6   1   63.51    2.82
   0   6  -1   66.80    3.00
   0   6  -1   62.88    3.08
   0   6  -1   64.94    3.07
   0   6  -1   63.27    2.89
   0  -6   1   65.48    2.87
   0   6   2 1854.85   68.17
   0   6   2 2349.91   68.89
   0   6  -2 2058.77   68.02
   0   6   2 1503.58   68.30
   0   6   2 1716.65   68.36
   0   6   2 1427.25   68.02
   0   6   2 1850.63   68.15
   0   6   2 1534.45   68.14
   0   6   2 1657.88   68.68
   0   6   2 1843.23   68.50
   0  -6   2 1666.73   68.25
   0   6  -2 1775.14   68.49
   0   6  -2 1716.97   68.07
   0   6   2 1636.89   68.45
   0   6   2 1925.59   68.64
   0   6   2 1917.37   68.22
   0   6   2 1697.20   68.50
   0   6  -2 1854.10   68.10
   0   6  -2 1701.55   68.10
   0   6   2 1773.14   68.71
   0   6   2 1794.26   68.17
   0   6  -2 1802.08   68.18
   0   6   2 1770.25   67.96
   0   6   2 1921.12   68.68
   0   6   2 1852.18   68.46
   0  -6   2 1893.47   68.27
   0   6  -2 1836.55   68.34
   0   6  -2 1668.54   68.33
   0  -6   2 1820.01   68.00
   0   6  -2 1742.18   68.14
   0   6   3 4891.75  195.96
   0   6   3 5073.54  196.33
   0   6   3 7152.75  197.03
   0   6   3 7034.22  196.27
   0   6   3 5954.08  196.04
   0   6   3 5166.90  196.12
   0   6   3 5926.95  196.55
   0  -6   3 5901.27  196.36
   0   6  -3 5098.92  196.52
   0   6   3 4598.72  196.27
   0  -6  -3 4906.66  195.35
   0   6  -3 5018.23  196.02
   0   6   3 4812.14  195.96
   0   6   3 5239.13  196.57
   0   6   3 5273.90  196.57
   0  -6  -3 5430.85  196.03
   0  -6  -3 5426.21  196.19
   0   6   3 3533.51  195.78
   0   6   3 5359.57  196.60
   0  -6  -3 5144.71  195.73
   0   6  -3 5059.81  196.11
   0   6  -3 5096.00  196.07
   0   6  -3 4144.87  195.78
   0   6   3 5061.40  196.72
   0   6   3 5468.12  196.45
   0   6   3 5323.26  195.99
   0   6   3 4727.48  196.53
   0   6   3 5400.71  195.70
   0  -6  -3 5047.99  195.49
   0   6  -3 4388.17  196.09
   0   6  -3 5187.53  196.35
   0  -6   3 6760.36  196.47
   0  -6   3 5287.19  196.15
   0  -6   3 5361.33  196.38
   0   6  -3 5212.41  196.12
   0   6   4    1.99    0.95
   0   6   4    1.50    0.85
   0   6   4    1.95    0.63
   0   6   4    6.84    0.92
   0   6   4    1.77    0.74
   0   6   4    1.87    0.80
   0   6  -4    1.47    0.70
   0   6   4    0.95    0.87
   0   6   4    2.62    0.79
   0  -6  -4    1.96    0.72
   0   6  -4    7.63    1.35
   0   6   4    1.57    0.98
   0   6  -4    1.79    0.79
   0   6  -4    2.01    0.63
   0   6  -4    1.67    0.75
   0   6   4    1.27    1.12
   0  -6  -4    1.30    0.58
   0   6   4    2.84    0.73
   0  -6  -4    4.21    0.49
   0   6  -4    4.10    1.05
   0  -6   4    1.65    0.84
   0   6   4    3.17    0.83
   0  -6   4    1.44    0.88
   0   6  -4    2.45    0.98
   0  -6  -4    2.44    0.42
   0  -6   4    2.21    0.77
   0   6  -4    1.42    0.82
   0  -6   4    1.11    0.85
   0   6   5  113.30    6.20
   0   6   5  152.64    5.63
   0   6   5  132.20    5.79
   0   6   5  163.68    6.15
   0   6   5   97.84    5.48
   0   6  -5  114.16    6.40
   0   6   5  135.13    5.82
   0  -6  -5  127.57    5.78
   0  -6   5  114.98    5.51
   0   6  -5  117.46    5.96
   0   6   5   97.27    5.95
   0  -6  -5  110.03    5.61
   0   6   5  124.67    6.49
   0   6   5  120.96    6.75
   0   6  -5  112.77    5.93
   0   6  -5  119.62    6.00
   0   6   5  114.10    5.86
   0  -6   5  116.56    6.27
   0  -6  -5  111.74    5.28
   0   6  -5  123.19    6.06
   0   6  -5  114.03    6.15
   0  -6   5  120.30    5.96
   0  -6   5  126.17    6.27
   0   6  -5  116.32    5.94
   0   6   6 2670.54   96.75
   0   6   6 2777.91   95.65
   0   6   6 2412.63   95.63
   0   6  -6 2540.46   96.12
   0  -6  -6 1884.66   95.21
   0   6   6 2880.12   96.60
   0   6   6 2314.31   95.46
   0  -6  -6 2460.26   95.70
   0  -6   6 2617.00   96.81
   0   6   6 2408.08   96.63
   0   6   6 2584.87   97.29
   0   6  -6 2617.96   96.17
   0   6   6 2119.00   95.43
   0   6  -6 2706.70   96.51
   0   6  -6 2792.17   96.31
   0  -6   6 2578.78   96.68
   0  -6   6 2739.65   97.08
   0  -6   6 2543.09   96.51
   0   6   7  100.68    5.29
   0   6   7  113.16    5.60
   0   6  -7   84.95    5.70
   0  -6  -7   78.40    5.63
   0   6   7  111.14    5.51
   0   6   7   67.70    5.40
   0  -6   7   95.23    6.20
   0  -6  -7   94.19    5.53
   0   6   7  102.48    6.34
   0   6   7  131.02    5.84
   0   6  -7   99.24    5.76
   0  -6   7  111.66    6.46
   0  -6   7  107.21    6.56
   0   6   8    2.26    0.95
   0   6  -8    1.34    1.26
   0  -6  -8    1.90    1.38
   0   6   8    0.32    1.60
   0  -6   8    2.77    1.55
   0   6  -8    0.67    1.16
   0   6   8    2.87    1.39
   0   6   8    0.51    0.86
   0   6  -8    0.27    1.48
   0  -6   8    0.80    1.32
   0   6  -8    1.82    1.25
   0   6  -8    0.23    1.17
   0  -6   8    0.28    1.41
   0   6  -9  166.08    9.61
   0  -6  -9  152.67    9.55
   0   6   9  172.83    9.96
   0   6  -9  170.19    9.62
   0   6   9  173.93   10.62
   0  -6  -9  164.48    9.25
   0  -6   9  162.94   10.04
   0   6   9  184.05    9.12
   0   6  -9  184.50    9.83
   0   6  -9  177.66   10.30
   0  -6   9  156.34    9.68
   0  -6   9  166.27   10.22
   0  -6 -10    6.48    2.09
   0   6 -10    5.56    2.47
   0   6 -10    7.84    2.29
   0  -6 -10   12.52    2.74
   0  -6  10    7.80    2.14
   0   6  10    3.74    2.31
   0  -6  10    3.32    2.23
   0   6  10    8.20    2.30
   0   6 -10    9.14    2.34
   0   6  11   -0.46    1.88
   0   6  11   -0.34    1.46
   0   6  11    0.44    2.19
   0  -6  11   -0.44    1.73
   0   6 -11    0.35    1.77
   0  -6  11    0.39    1.73
   0   6 -11    2.00    2.28
   0   6 -11    0.64    1.82
   0   6 -12  197.90   11.70
   0   6 -12  176.05   11.32
   0  -6 -12  166.80   10.90
   0   6  12  190.94   10.48
   0   6 -13   34.77    4.02
   0  -6  13   43.61    4.61
   0   6  13   26.01    3.45
   0  -6 -13   35.36    4.07
   0  -6 -13   31.93    4.21
   0   6 -13   34.58    4.23
   0   6 -13   36.95    4.42
   0   6 -13   34.32    4.21
   0   6  13   25.31    3.92
   0   6 -14   61.55    4.82
   0  -6  14   51.92    4.83
   0   6  14   53.28    4.70
   0   6  14   59.09    4.28
   0   6  14   50.05    4.85
   0  -6  14   57.93    5.15
   0  -6 -14   62.68    5.05
   0   6 -14   62.49    5.15
   0   6 -14   65.69    5.20
   0  -6 -14   65.68    5.38
   0   6 -15  119.14    6.53
   0   6  15  109.82    6.04
   0   7   0    1.80    0.51
   0  -7   0    0.72    0.43
   0   7   0    0.75    0.78
   0   7   0    3.31    0.83
   0   7   0    0.79    0.69
   0   7   0    0.58    0.51
   0   7   0    0.21    0.59
   0   7   0    0.04    0.42
   0  -7   0    2.32    0.29
   0   7   0   -0.13    0.50
   0   7   0    0.43    0.53
   0   7   0    0.22    0.56
   0   7   1 2353.03   83.90
   0   7   1 2158.28   83.96
   0   7   1 1890.39   84.05
   0   7  -1 1476.99   83.69
   0   7   1 2163.29   84.29
   0   7   1 2471.37   84.62
   0   7   1 2340.18   84.02
   0   7   1 2339.04   84.06
   0   7   1 2326.10   84.32
   0   7   1 2219.08   83.92
   0  -7   1 2188.96   84.08
   0  -7   1 2210.13   83.70
   0   7  -1 2219.71   83.85
   0   7   1 2208.95   84.21
   0   7   1 2174.72   84.30
   0   7  -1 2299.03   83.74
   0   7  -1 2291.08   84.16
   0   7  -1 2750.23   84.10
   0   7  -1 2224.98   83.82
   0   7  -1 1915.67   84.01
   0   7   1 1888.07   84.03
   0   7   1 2194.03   83.91
   0   7   1 2649.52   84.30
   0   7  -1 2341.98   83.89
   0   7   1 2351.28   84.02
   0   7   1 2232.39   84.15
   0   7   1 2167.23   84.30
   0   7   1 2201.08   83.84
   0   7  -1 2229.99   84.07
   0   7  -1 2173.47   83.70
   0   7  -1 2246.65   84.05
   0  -7   1 2071.66   83.68
   0   7  -1 2163.80   83.90
   0   7  -1 2253.99   83.81
   0   7   2   23.75    1.72
   0   7   2   25.64    2.13
   0   7   2   29.50    1.92
   0   7   2   22.64    1.59
   0   7   2   29.42    1.71
   0   7   2   24.05    1.94
   0   7   2   30.09    1.64
   0   7   2   22.30    1.61
   0   7  -2   26.01    1.47
   0   7   2   25.33    1.91
   0   7   2   23.75    1.59
   0   7  -2   21.64    1.82
   0   7   2   26.22    2.00
   0   7   2   20.39    1.75
   0  -7   2   21.11    1.65
   0   7  -2   21.75    1.47
   0   7   2   21.50    1.82
   0   7   2   23.80    1.59
   0   7  -2   22.13    1.53
   0   7  -2   23.29    1.53
   0   7  -2   26.66    1.53
   0   7   2   32.07    1.68
   0   7   2   22.41    1.90
   0   7   2   25.90    1.80
   0   7   2   22.20    1.40
   0  -7   2   24.05    1.61
   0   7  -2   23.85    1.72
   0   7  -2   22.91    1.73
   0   7  -2   24.16    1.68
   0  -7   2   23.26    1.41
   0   7  -2   22.54    1.52
   0   7   3 3431.13  160.23
   0   7   3 3746.07  160.30
   0   7   3 4070.94  160.02
   0   7   3 5090.66  160.40
   0   7   3 4466.38  160.72
   0   7   3 4739.20  160.18
   0   7   3 3961.13  159.97
   0   7  -3 4018.39  159.73
   0   7   3 3859.28  160.84
   0  -7  -3 4007.76  160.18
   0   7   3 4533.80  160.73
   0   7  -3 4340.69  160.64
   0   7   3 3996.08  160.06
   0   7   3 4914.43  160.71
   0  -7  -3 4108.46  159.46
   0   7   3 4470.28  160.72
   0  -7   3 4185.72  160.29
   0   7  -3 4393.50  160.11
   0   7   3 4522.82  161.01
   0   7  -3 4110.16  160.11
   0   7   3 4564.02  160.75
   0  -7  -3 4109.66  159.70
   0  -7  -3 4010.55  159.73
   0   7  -3 4112.62  160.17
   0   7  -3 4945.17  160.01
   0   7   3 4102.79  160.69
   0   7  -3 4900.71  160.00
   0   7   3 4134.60  160.03
   0   7   3 4002.59  159.74
   0   7   3 4229.82  160.48
   0  -7   3 3726.71  160.16
   0   7  -3 3983.61  160.29
   0   7  -3 3956.25  160.37
   0  -7   3 3933.89  160.11
   0   7  -3 4160.95  160.14
   0   7   4   98.01    5.39
   0   7   4  132.32    6.26
   0   7   4   84.76    5.28
   0   7   4  141.00    6.19
   0   7  -4  128.79    5.04
   0   7   4  120.81    5.42
   0   7   4  142.38    5.84
   0   7   4  118.00    5.94
   0   7  -4  127.43    5.73
   0  -7   4  122.74    5.82
   0   7   4  106.75    6.00
   0  -7  -4  125.34    5.63
   0   7  -4  133.32    6.31
   0   7   4   72.82    5.68
   0   7   4  122.91    5.59
   0   7  -4  140.72    5.34
   0  -7  -4  114.16    5.30
   0   7   4  129.28    6.25
   0   7  -4  121.70    5.75
   0   7   4  129.82    6.54
   0   7  -4  127.89    5.77
   0   7   4  120.67    5.55
   0   7   4  141.00    5.22
   0   7   4  115.91    6.23
   0  -7   4  109.85    5.94
   0   7  -4  130.02    5.93
   0  -7   4  115.51    5.73
   0  -7  -4  109.45    4.86
   0   7  -4  114.04    5.92
   0  -7   4  114.97    5.91
   0   7  -4  130.35    5.79
   0  -7   4  124.36    5.75
   0   7   5  511.08   19.44
   0   7   5  661.00   20.08
   0   7   5  502.15   20.39
   0   7   5  421.64   19.60
   0   7  -5  495.23   20.57
   0  -7   5  527.55   19.60
   0   7   5  392.87   19.88
   0   7   5  526.73   19.76
   0   7  -5  424.41   19.74
   0  -7  -5  408.06   19.47
   0   7  -5  453.73   19.87
   0   7   5  475.94   20.41
   0   7   5  535.03   21.11
   0  -7  -5  456.66   19.48
   0   7  -5  482.07   19.98
   0  -7   5  437.27   20.21
   0   7  -5  463.38   19.99
   0   7  -5  483.79   20.24
   0  -7   5  454.17   20.27
   0  -7   5  431.56   19.73
   0  -7   5  474.43   20.14
   0   7  -5  488.09   19.97
   0   7   6  263.22   11.13
   0   7   6  258.82   11.31
   0   7   6  264.82   12.07
   0  -7  -6  221.32   10.97
   0   7  -6  241.12   11.48
   0   7   6  306.51   12.16
   0   7   6  282.23   11.32
   0   7   6  265.97   12.65
   0   7  -6  244.04   11.51
   0  -7  -6  234.61   11.03
   0  -7   6  255.86   12.08
   0   7   6  243.77   12.01
   0   7   6  248.33   11.20
   0  -7   6  243.24   11.95
   0   7  -6  254.76   11.79
   0   7  -6  244.62   11.53
   0  -7   6  259.10   11.86
   0   7   7   39.43    3.30
   0   7   7   43.86    3.29
   0  -7  -7   54.34    4.07
   0   7  -7   51.50    3.85
   0   7   7   56.00    3.59
   0  -7   7   50.11    4.24
   0  -7  -7   50.13    3.55
   0   7   7   52.73    3.60
   0   7   7   50.52    4.18
   0   7  -7   50.10    4.22
   0   7  -7   57.46    3.99
   0  -7   7   50.91    4.19
   0  -7   7   49.56    4.29
   0   7   8   91.25    5.50
   0  -7  -8   97.13    6.36
   0   7  -8   89.20    6.10
   0   7   8   96.41    6.57
   0  -7   8  102.76    6.87
   0   7  -8  100.48    6.31
   0   7   8  102.66    7.24
   0   7   8   99.12    5.77
   0   7  -8   99.92    6.78
   0  -7   8   95.81    6.62
   0   7  -8   98.28    6.39
   0  -7   8  108.93    7.01
   0  -7  -9  283.92   15.08
   0  -7   9  313.14   15.84
   0   7   9  280.77   16.07
   0   7  -9  315.94   15.24
   0   7   9  306.73   15.46
   0   7   9  323.30   14.49
   0   7  -9  311.30   15.16
   0   7  -9  304.88   15.72
   0  -7   9  305.42   15.82
   0   7  10   75.60    7.04
   0  -7 -10   73.67    6.07
   0   7  10   63.16    5.69
   0   7 -10   75.56    6.04
   0   7  10   65.91    6.51
   0   7  10   72.04    5.25
   0   7 -10   82.58    6.13
   0  -7 -10   75.16    6.21
   0   7 -10   63.67    6.07
   0  -7  10   79.40    6.56
   0   7  11  181.42   12.02
   0   7  11  179.69   11.64
   0   7 -11  180.48   10.94
   0  -7  11  186.73   11.86
   0  -7  11  209.35   11.87
   0   7 -11  174.16   10.59
   0   7 -11  183.07   11.50
   0  -7 -11  171.52   10.89
   0   7 -12   21.73    3.70
   0   7 -12   24.70    3.89
   0  -7 -12   23.76    3.68
   0   7  12   22.23    3.13
   0  -7  13    2.15    1.87
   0   7 -13   -0.94    1.58
   0   7  13    0.25    1.24
   0   7 -13    1.06    1.77
   0   7 -13    0.35    1.92
   0   7 -13    0.34    1.63
   0  -7 -13    3.93    1.97
   0  -7 -13   -0.31    1.74
   0   7  13    2.24    2.13
   0  -7  14  153.38    9.14
   0   7 -14  186.50    9.44
   0   7  14  172.67    9.01
   0   7  14  148.27    8.30
   0   7  14  130.39    9.24
   0  -7  14  142.31    9.16
   0  -7 -14  169.97    9.59
   0   7 -14  167.56    9.46
   0  -7 -14  165.14    9.34
   0   7 -14  180.45    9.63
   0   7  15   10.77    1.56
   0   8   0    0.31    0.49
   0   8   0    0.34    0.90
   0   8   0    0.91    0.84
   0  -8   0    0.47    0.45
   0   8   0    0.53    0.81
   0   8   0    0.62    0.61
   0   8   0    0.72    0.67
   0   8   0    0.37    0.62
   0   8   0    0.40    0.48
   0  -8   0    0.52    0.27
   0   8   0    1.31    0.73
   0   8   0    0.87    0.78
   0   8   0    1.36    0.44
   0   8   0   -0.20    0.51
   0   8   0    0.50    0.56
   0   8   1 3717.56  144.32
   0   8  -1 3752.93  143.67
   0   8  -1 3043.58  143.57
   0   8   1 3877.99  143.85
   0   8   1 3905.09  143.67
   0   8   1 3397.26  143.71
   0   8   1 3636.13  143.75
   0   8   1 3914.77  144.05
   0   8   1 3856.80  144.21
   0   8   1 3743.46  143.70
   0   8   1 3854.33  144.06
   0   8   1 4596.70  144.44
   0  -8   1 3825.05  143.47
   0  -8   1 3697.91  143.87
   0   8   1 3675.24  144.08
   0   8  -1 3973.81  143.99
   0   8  -1 4137.72  143.81
   0   8  -1 3675.13  143.56
   0   8   1 3835.46  144.17
   0   8   1 3618.01  143.61
   0   8   1 3846.38  143.95
   0   8   1 3658.26  143.76
   0   8   1 4113.73  144.04
   0   8  -1 3179.37  143.80
   0   8   1 3521.39  143.89
   0   8   1 3980.28  143.75
   0   8  -1 4199.16  143.67
   0   8   1 4151.53  144.04
   0   8  -1 3659.43  143.63
   0   8  -1 3685.60  143.85
   0   8  -1 3854.71  143.85
   0   8  -1 3678.59  143.67
   0  -8   1 3936.14  143.48
   0   8  -1 3700.09  143.42
   0   8  -1 3694.93  143.55
   0   8   2 4047.33  153.04
   0   8   2 4595.40  153.61
   0   8   2 5066.50  154.02
   0   8   2 3753.72  152.89
   0   8   2 3838.36  153.21
   0   8   2 4285.63  153.20
   0   8  -2 4160.25  152.77
   0   8   2 3497.41  152.85
   0   8   2 4158.44  152.89
   0   8   2 3930.86  153.39
   0   8   2 4522.72  153.03
   0   8   2 3225.15  153.05
   0   8   2 4086.12  153.38
   0   8  -2 3811.37  152.73
   0   8  -2 4042.43  152.82
   0   8  -2 4030.40  152.89
   0   8  -2 3513.94  152.74
   0   8   2 4138.45  153.25
   0   8  -2 3810.29  152.75
   0   8   2 4108.67  153.24
   0   8   2 4332.32  153.56
   0   8   2 4073.56  152.75
   0   8   2 4156.38  152.92
   0   8  -2 3967.17  153.15
   0   8  -2 4291.75  153.17
   0   8  -2 3884.86  153.02
   0  -8   2 4068.99  152.95
   0   8  -2 4063.45  152.87
   0  -8   2 3948.60  152.63
   0   8   3  335.33   13.71
   0   8   3  322.56   12.91
   0   8   3  204.86   12.71
   0   8  -3  217.80   12.26
   0   8   3  307.56   13.06
   0   8   3  358.88   13.57
   0   8   3  259.98   12.60
   0   8   3  282.97   12.61
   0   8  -3  399.12   12.56
   0   8   3  336.67   12.79
   0  -8   3  302.18   12.86
   0   8  -3  301.17   13.21
   0   8   3  328.30   12.81
   0   8   3  397.67   13.70
   0   8   3  331.77   13.22
   0  -8  -3  318.28   12.17
   0  -8  -3  312.87   12.89
   0   8   3  324.27   13.32
   0  -8  -3  308.36   12.42
   0   8   3  282.64   13.18
   0   8  -3  332.56   12.80
   0   8  -3  422.86   12.79
   0   8  -3  313.45   12.80
   0   8   3  339.97   12.49
   0   8   3  323.67   13.42
   0   8   3  306.87   13.08
   0   8  -3  283.09   12.50
   0   8   3  313.48   12.71
   0   8  -3  311.08   12.99
   0   8  -3  316.21   13.09
   0   8  -3  293.19   12.94
   0  -8   3  306.48   12.81
   0  -8   3  291.65   12.73
   0   8  -3  322.07   12.80
   0   8   4  220.24   10.43
   0   8   4  282.85   11.25
   0   8  -4  252.20    9.83
   0   8   4  255.81   10.92
   0   8   4  192.62   10.56
   0   8   4  233.29   10.34
   0   8   4  232.42   10.30
   0   8   4  307.56   10.48
   0   8   4  274.44   11.70
   0   8   4  233.74   10.36
   0  -8  -4  207.02   10.25
   0  -8  -4  241.10   10.46
   0  -8   4  235.44   10.56
   0   8   4  258.52   10.92
   0   8  -4  262.43   10.52
   0   8   4  195.65   10.68
   0   8   4  250.73   11.08
   0   8  -4  247.61   11.05
   0   8  -4  244.22   10.55
   0  -8  -4  245.58   10.04
   0   8  -4  315.46   10.23
   0   8   4  284.63   11.57
   0   8   4  253.43   11.12
   0   8  -4  239.77   10.49
   0   8   4  234.31   10.78
   0   8   4  286.71   10.04
   0   8   4  229.07   10.29
   0   8   4  224.63   11.02
   0   8  -4  231.07   10.77
   0   8  -4  247.40   10.70
   0  -8  -4  220.69    9.50
   0  -8   4  255.90   10.61
   0  -8   4  242.73   10.49
   0   8  -4  248.41   10.54
   0  -8   4  219.23   10.62
   0   8   5   49.02    3.31
   0   8   5   62.03    3.31
   0   8   5   70.14    3.76
   0   8   5   67.20    3.59
   0   8   5   60.86    3.96
   0   8   5   66.31    3.60
   0   8  -5   50.66    3.50
   0   8   5   75.12    4.16
   0  -8  -5   50.18    3.30
   0   8  -5   58.93    4.14
   0   8  -5   58.15    3.64
   0   8   5   43.96    3.95
   0   8   5   65.21    4.16
   0  -8   5   57.78    3.99
   0  -8  -5   60.87    3.28
   0   8  -5   61.70    3.73
   0   8  -5   57.71    3.74
   0  -8   5   56.71    3.93
   0   8  -5   56.39    3.87
   0  -8   5   53.29    3.70
   0   8  -5   65.21    3.75
   0  -8   5   59.40    3.60
   0   8   6  124.53    7.19
   0   8   6  177.60    6.90
   0   8   6  121.93    6.57
   0   8   6  160.33    6.87
   0  -8  -6  181.73    7.12
   0   8  -6  108.18    6.61
   0   8   6  118.52    6.95
   0  -8   6  109.73    7.01
   0   8   6  132.20    7.76
   0   8  -6  122.73    6.82
   0   8   6  121.13    7.20
   0  -8  -6  126.54    6.40
   0   8   6  131.36    6.63
   0  -8   6  127.99    7.24
   0   8  -6  128.20    6.92
   0   8  -6  133.16    7.16
   0   8  -6  126.39    7.22
   0  -8   6  130.26    7.07
   0   8   7 1378.97   56.68
   0  -8  -7 1495.75   57.67
   0   8  -7 1448.29   57.41
   0   8   7 1794.45   57.33
   0   8   7 1351.76   57.36
   0  -8   7 1499.55   58.21
   0   8   7 1170.02   56.58
   0   8   7 1484.64   58.13
   0  -8   7 1430.24   58.07
   0   8  -7 1500.95   58.16
   0  -8   7 1488.53   58.32
   0   8   8   14.11    1.93
   0   8   8   17.05    2.20
   0   8   8   19.23    2.56
   0  -8  -8   17.63    2.56
   0   8   8   15.85    2.57
   0  -8   8   14.92    2.58
   0   8  -8   22.99    2.80
   0   8   8   17.83    2.92
   0   8   8   16.39    2.14
   0   8  -8   19.61    2.91
   0  -8   8   19.13    2.79
   0   8  -8   14.98    2.49
   0  -8   8   15.89    2.82
   0   8   9  103.31    8.27
   0  -8  -9  105.95    7.18
   0   8   9   99.65    7.25
   0   8   9  114.68    8.23
   0   8  -9  101.40    7.07
   0  -8   9  106.75    7.57
   0   8   9  119.76    6.80
   0   8  -9  105.51    7.15
   0   8  -9  102.08    7.48
   0  -8   9   97.53    7.43
   0  -8 -10   15.55    2.85
   0  -8 -10   15.60    2.92
   0   8  10   14.57    3.29
   0   8  10   15.95    3.45
   0   8  10   14.14    2.79
   0  -8  10   19.99    3.45
   0   8 -10   22.91    3.27
   0   8  10   15.14    2.38
   0  -8  10   22.30    3.25
   0   8 -10   15.58    2.86
   0   8 -10   16.29    3.08
   0  -8 -10   20.80    3.27
   0  -8  10   17.11    3.09
   0   8  11  327.16   17.69
   0  -8  11  334.57   17.57
   0   8 -11  308.18   16.37
   0  -8  11  311.26   16.87
   0   8 -11  329.65   17.30
   0  -8 -11  311.46   16.58
   0   8 -12    7.58    2.49
   0   8 -12   11.78    2.95
   0  -8 -12   10.91    2.73
   0   8  12   10.04    2.27
   0  -8  13   88.42    6.70
   0   8 -13   81.26    6.23
   0  -8 -13   79.61    6.44
   0   8 -13   73.46    6.09
   0   8 -13   79.85    6.46
   0  -8 -13   75.01    5.98
   0   8 -13   85.88    6.60
   0   8  13   70.00    6.21
   0   8 -14   54.51    4.51
   0  -8  14   46.38    4.59
   0   8  14   57.62    4.47
   0   8  14   51.78    3.98
   0   8 -14   56.90    4.82
   0   8 -14   56.86    4.73
   0  -8 -14   54.43    4.62
   0   8  14   57.19    4.81
   0   9   0    0.12    0.61
   0   9   0    0.14    0.61
   0   9   0    0.06    0.64
   0   9   0   -0.10    0.55
   0   9   0   -0.07    0.81
   0   9   0    1.64    0.80
   0   9   0    0.29    0.92
   0   9   0    1.36    0.85
   0  -9   0    0.12    0.46
   0  -9   0    0.92    0.65
   0   9   0    1.55    0.97
   0  -9   0    0.19    0.50
   0   9   0    0.04    0.53
   0   9   0   -0.23    0.82
   0   9   0    0.18    0.74
   0   9   0    0.06    0.56
   0   9   0    2.15    0.68
   0   9   0    0.29    0.46
   0   9   1 1437.82   52.88
   0   9   1 1376.78   53.17
   0   9   1 1416.06   52.41
   0   9   1 1338.01   52.53
   0   9  -1 1325.43   52.43
   0   9   1 1375.74   52.61
   0   9   1 1555.06   53.16
   0   9   1 1543.83   52.66
   0   9  -1 1245.08   52.37
   0   9   1 1398.20   52.89
   0   9  -1 1388.78   52.21
   0   9   1 1426.54   52.48
   0  -9   1 1368.20   52.62
   0   9   1 1325.54   52.89
   0   9   1 1292.35   52.91
   0   9  -1 1401.56   52.30
   0   9  -1 1082.47   52.49
   0   9  -1 1363.14   52.21
   0   9  -1 1505.23   52.60
   0   9   1 1284.06   52.66
   0   9  -1 1494.96   52.42
   0   9  -1 1375.40   52.41
   0   9   1 1287.87   52.69
   0   9   1 1181.36   52.59
   0   9   1 1302.90   52.43
   0   9   1 1212.50   52.82
   0   9  -1 1491.94   52.80
   0   9   1 1410.80   52.41
   0   9   1 1387.74   52.76
   0   9   1 1275.75   52.49
   0   9  -1 1360.84   52.07
   0  -9   1 1336.80   52.15
   0   9  -1 1343.93   52.39
   0   9  -1 1337.69   52.61
   0   9  -1 1398.45   52.28
   0   9  -2 2996.89  162.73
   0   9   2 3497.21  163.24
   0   9   2 3544.82  162.99
   0   9  -2 3537.33  162.82
   0   9   2 4405.16  163.26
   0   9   2 4136.37  163.10
   0   9   2 4134.61  163.85
   0   9   2 3718.57  163.18
   0   9   2 4857.95  163.16
   0   9   2 4057.42  163.59
   0   9   2 5275.79  163.80
   0   9   2 3499.44  163.39
   0   9  -2 4372.98  163.14
   0   9  -2 4280.35  162.89
   0   9   2 4405.29  163.60
   0   9   2 4354.79  163.13
   0   9  -2 4419.38  163.00
   0   9  -2 4366.03  163.06
   0   9  -2 4584.06  163.48
   0   9   2 4615.62  163.53
   0   9  -2 4692.58  163.06
   0   9   2 4626.78  162.98
   0   9  -2 4783.04  162.92
   0   9   2 4242.07  163.09
   0   9   2 4462.08  163.44
   0   9   2 4408.90  163.49
   0   9   2 4200.86  163.66
   0  -9   2 4269.47  163.10
   0   9  -2 4488.92  163.35
   0   9  -2 4195.64  163.35
   0   9  -2 4341.64  163.21
   0  -9   2 4485.97  162.80
   0   9  -2 4450.42  163.04
   0   9  -3    5.80    0.75
   0   9   3    5.63    0.92
   0   9  -3    4.01    0.75
   0   9   3    3.77    0.92
   0   9   3    2.78    1.02
   0   9   3    3.59    0.98
   0   9   3    5.04    0.91
   0   9   3    3.47    1.15
   0   9   3    3.57    0.93
   0   9   3    3.79    1.16
   0   9  -3    4.57    1.16
   0   9   3    4.09    0.94
   0   9   3    4.97    1.31
   0  -9   3    4.54    0.96
   0   9   3    3.87    1.07
   0  -9  -3    4.68    0.55
   0   9   3    2.88    1.04
   0   9  -3    2.86    0.74
   0   9   3    5.30    1.21
   0   9  -3    4.11    0.93
   0   9  -3    3.52    0.82
   0   9   3    6.27    0.78
   0   9  -3    7.44    0.92
   0   9  -3    4.23    0.64
   0   9   3    2.94    0.91
   0   9   3    5.64    0.92
   0   9   3    5.62    1.32
   0   9  -3    5.57    1.09
   0  -9  -3    3.92    0.39
   0   9  -3    4.68    1.02
   0  -9   3    3.88    0.88
   0   9  -3    6.33    1.20
   0   9  -3    5.86    1.01
   0  -9   3    3.94    0.89
   0   9   4  609.70   23.75
   0   9   4  831.05   24.05
   0   9  -4  576.47   23.10
   0   9   4  633.91   23.95
   0   9   4  617.37   24.46
   0   9   4  502.43   23.94
   0   9   4  564.79   23.61
   0   9   4  821.77   24.86
   0   9   4  546.90   24.69
   0   9  -4  613.89   24.48
   0   9   4  605.80   24.43
   0   9  -4  594.44   23.73
   0  -9   4  556.91   23.83
   0  -9  -4  709.84   23.99
   0   9   4  553.52   24.25
   0   9   4  584.10   23.73
   0   9   4  786.20   24.79
   0  -9  -4  579.19   23.79
   0   9  -4  490.27   23.14
   0   9  -4  600.84   23.84
   0   9   4  634.85   24.88
   0   9   4  601.24   24.46
   0   9  -4  641.57   23.97
   0  -9  -4  608.43   23.25
   0   9   4  566.74   23.65
   0   9   4  615.93   24.64
   0   9   4  584.62   24.22
   0   9   4  683.26   23.37
   0   9  -4  410.77   22.88
   0   9  -4  623.64   24.24
   0   9  -4  624.57   24.11
   0   9  -4  627.16   24.25
   0  -9   4  600.27   23.91
   0  -9   4  611.73   24.06
   0   9  -4  627.67   23.90
   0  -9   4  624.82   23.81
   0   9   5   94.45    4.37
   0   9   5   68.99    4.19
   0   9   5   80.19    4.89
   0   9   5   72.09    4.72
   0   9   5   82.60    4.45
   0   9   5   74.98    4.44
   0   9   5   66.84    5.17
   0   9  -5   74.75    4.44
   0   9  -5   86.28    5.31
   0  -9  -5   87.76    4.52
   0   9   5   83.56    4.48
   0   9   5   85.93    4.98
   0   9  -5   77.61    4.58
   0  -9  -5   87.55    4.18
   0   9   5   85.57    5.11
   0   9  -5   81.72    4.64
   0   9   5   69.63    5.10
   0   9   5   89.50    4.53
   0   9  -5   87.15    4.81
   0   9  -5   85.47    4.98
   0  -9   5   87.17    5.06
   0   9  -5   84.38    4.93
   0  -9   5   76.17    4.45
   0  -9   5   70.94    4.61
   0   9  -5   83.39    4.65
   0   9   6  118.22    6.52
   0   9   6  141.57    6.57
   0   9   6  103.67    6.80
   0   9   6  129.70    7.93
   0   9  -6  137.75    6.87
   0  -9  -6  111.88    6.70
   0   9   6  161.69    7.43
   0  -9  -6  110.24    6.33
   0   9   6  130.01    6.59
   0   9   6  128.81    7.28
   0   9  -6  123.31    6.74
   0  -9   6  134.57    7.37
   0   9   6  140.98    7.86
   0   9   6  146.39    6.82
   0   9  -6  132.97    6.97
   0   9  -6  136.46    7.23
   0   9  -6  119.33    7.07
   0  -9   6  129.72    7.28
   0  -9   6  123.01    6.91
   0   9   7  519.36   23.69
   0   9   7  597.64   26.18
   0   9   7  589.80   25.11
   0  -9  -7  557.81   24.51
   0   9   7  519.37   24.36
   0   9   7  683.41   24.35
   0   9  -7  589.67   24.55
   0   9   7  598.00   25.90
   0  -9   7  570.82   25.09
   0   9   7  618.59   24.19
   0  -9   7  574.16   25.07
   0   9  -7  556.71   24.95
   0   9  -7  530.60   24.57
   0  -9   7  568.39   25.19
   0   9   8   -0.38    1.15
   0   9   8    0.23    1.32
   0   9   8    0.71    1.41
   0  -9  -8    0.49    1.25
   0   9   8    2.24    1.52
   0  -9   8    2.34    1.47
   0   9   8    3.37    1.76
   0   9  -8   -0.71    1.36
   0   9  -8   -0.86    1.88
   0   9  -8    0.25    1.43
   0  -9   8    0.58    1.35
   0  -9   8   -0.26    1.25
   0  -9   8    0.60    1.27
   0   9   9  170.61   11.29
   0  -9  -9  203.07   10.68
   0   9  -9  187.36   10.50
   0   9   9  174.04   11.13
   0   9   9  195.96   10.87
   0  -9   9  177.34   10.86
   0   9   9  205.53   10.06
   0   9  -9  195.66   10.73
   0   9  -9  185.12   10.95
   0  -9   9  214.43   11.36
   0  -9   9  190.92   11.14
   0   9  10   45.75    5.35
   0  -9 -10   43.20    4.53
   0  -9 -10   35.47    4.14
   0  -9  10   38.90    4.53
   0   9 -10   46.70    4.67
   0   9  10   34.33    3.66
   0  -9  10   37.38    4.33
   0  -9 -10   39.72    4.44
   0   9 -10   43.31    4.52
   0  -9  10   44.24    4.81
   0   9  11   42.92    5.33
   0  -9  11   56.26    5.78
   0   9 -11   50.53    5.05
   0   9 -11   56.05    5.71
   0  -9 -11   39.08    4.65
   0   9 -11   48.66    5.30
   0  -9  11   43.92    4.96
   0   9  11   48.06    4.70
   0   9  12   23.81    3.19
   0   9 -12   22.67    3.71
   0   9 -12   18.28    3.51
   0  -9 -12   25.39    3.66
   0   9 -12   21.65    3.75
   0   9  12   19.74    3.61
   0  -9  13  187.86   11.12
   0   9 -13  187.58   10.66
   0   9  13  145.19    9.71
   0  -9 -13  192.37   11.09
   0   9 -13  197.54   11.08
   0   9 -13  183.62   10.93
   0  -9 -13  182.16   10.39
   0   9 -13  179.97   10.65
   0   9  13  192.96   11.35
   0   9 -14   60.98    4.72
   0   9  14   65.93    4.62
   0   9  14   58.72    4.28
   0  -9 -14   67.14    4.92
   0   9 -14   62.61    4.91
   0   9  14   59.53    4.91
   0  10   0 1946.07   72.42
   0  10   0 1802.44   72.54
   0  10   0 1698.79   72.47
   0  10   0 1749.73   72.46
   0  10   0 1754.99   72.21
   0  10   0 1850.09   72.34
   0  10   0 1950.79   72.27
   0 -10   0 1819.84   72.00
   0  10   0 2024.33   72.96
   0  10   0 1763.10   72.92
   0  10   0 1954.68   72.78
   0 -10   0 1882.36   72.30
   0  10   0 1950.42   72.20
   0 -10   0 1766.09   72.01
   0  10   0 1960.52   72.71
   0  10   0 1897.56   72.43
   0  10   0 1811.39   72.34
   0  10   0 1820.04   72.33
   0  10  -1  543.98   21.96
   0  10   1  576.95   22.46
   0  10   1  521.29   22.93
   0  10   1  590.04   22.73
   0  10   1  553.15   22.35
   0  10  -1  573.72   22.31
   0  10   1  597.41   22.24
   0  10  -1  514.44   22.21
   0  10   1  575.10   22.87
   0  10   1  547.08   22.36
   0  10   1  630.81   23.00
   0  10   1  509.08   22.61
   0 -10   1  562.34   22.43
   0  10  -1  595.47   22.05
   0  10   1  575.61   22.27
   0  10   1  590.76   22.83
   0  10  -1  584.25   22.39
   0  10  -1  524.51   22.46
   0  10  -1  588.71   22.11
   0  10  -1  565.92   22.00
   0  10   1  615.31   22.67
   0  10   1  568.65   22.62
   0  10   1  509.99   22.69
   0  10  -1  570.08   22.25
   0  10   1  587.85   22.44
   0  10   1  548.79   22.52
   0  10   1  537.17   22.55
   0  10   1  563.25   22.29
   0  10   1  585.05   22.24
   0  10  -1  465.76   22.42
   0  10  -1  573.34   22.20
   0  10  -1  553.27   22.45
   0 -10   1  557.62   21.93
   0  10  -1  579.98   22.08
   0  10   2   85.47    4.58
   0  10  -2   81.11    3.89
   0  10  -2   61.96    3.75
   0  10   2   91.78    4.33
   0  10   2   80.00    4.16
   0  10   2  101.74    4.28
   0  10   2   84.44    4.10
   0  10   2   72.63    4.24
   0  10   2   77.16    4.64
   0  10   2   78.16    3.95
   0  10   2   85.12    4.44
   0  10  -2   76.78    3.94
   0  10  -2   78.14    3.74
   0  10   2   92.55    4.68
   0  10   2   79.90    4.01
   0  10   2   89.89    4.55
   0  10  -2   84.01    3.91
   0  10  -2   87.68    4.04
   0  10  -2   81.06    3.95
   0  10  -2   78.16    4.21
   0  10   2   78.28    4.32
   0  10   2   83.11    4.55
   0  10   2   77.42    3.97
   0  10   2   88.10    3.92
   0  10  -2   89.69    3.99
   0  10   2   74.57    4.26
   0  10   2   82.98    4.32
   0  10  -2   85.25    3.83
   0  10   2   84.36    4.32
   0  10  -2   83.02    4.26
   0  10  -2   85.78    4.13
   0  10  -2   78.93    3.80
   0 -10   2   77.22    3.96
   0  10  -2   86.82    4.25
   0  10  -2   81.39    3.93
   0 -10   2   77.57    3.66
   0  10   3   55.06    3.12
   0  10   3   46.78    3.65
   0  10   3   73.42    3.46
   0  10   3   53.97    3.50
   0  10   3   59.96    3.53
   0  10   3   58.55    3.20
   0  10   3   52.22    3.64
   0  10  -3   81.47    3.24
   0  10   3   54.98    3.28
   0  10  -3   59.93    2.92
   0 -10   3   58.29    3.29
   0  10   3   54.71    3.18
   0  10   3   79.84    4.03
   0  10   3   68.89    3.71
   0 -10  -3   56.99    2.69
   0  10  -3   55.88    3.05
   0  10   3   66.43    3.87
   0  10  -3   39.00    2.82
   0  10  -3   55.46    3.10
   0  10  -3   61.46    3.26
   0  10  -3   57.91    2.82
   0  10   3   54.37    3.65
   0  10  -3   49.17    2.96
   0  10   3   51.30    3.41
   0  10   3   54.18    3.12
   0  10   3   55.22    2.92
   0 -10   3   57.17    3.20
   0  10  -3   52.45    3.37
   0 -10  -3   52.55    2.50
   0  10  -3   57.20    3.44
   0  10  -3   59.77    3.41
   0 -10   3   51.15    3.08
   0  10  -3   58.50    3.17
   0  10   4 2322.71   76.77
   0  10   4 2315.77   77.64
   0  10   4 1677.20   76.23
   0  10  -4 2234.28   76.05
   0  10   4 2145.56   77.98
   0  10   4 2109.53   77.13
   0  10   4 1822.17   76.94
   0  10   4 2424.30   76.76
   0  10   4 2134.71   76.80
   0 -10   4 1958.25   76.67
   0  10  -4 1966.16   77.30
   0  10   4 2119.35   77.39
   0  10   4 2267.05   76.74
   0 -10  -4 1812.39   76.46
   0  10   4 1881.30   77.13
   0 -10  -4 1936.76   76.61
   0  10   4 1955.88   77.02
   0  10  -4 2185.20   76.79
   0  10  -4 1541.62   75.88
   0  10  -4 2002.72   76.61
   0  10   4 2035.19   77.34
   0  10   4 1951.67   76.49
   0  10   4 1938.30   77.42
   0  10  -4 1698.05   75.78
   0  10   4 1935.85   77.05
   0  10   4 1872.85   76.03
   0 -10   4 2032.34   76.69
   0  10  -4 1970.65   76.97
   0  10  -4 2050.99   76.97
   0  10  -4 1905.18   76.96
   0 -10   4 2303.82   77.08
   0  10  -4 2107.62   76.70
   0 -10   4 2190.08   76.65
   0  10  -4 1867.91   76.22
   0  10   5    1.29    1.07
   0  10   5    1.16    0.90
   0  10   5   -0.11    0.82
   0  10   5    0.32    1.06
   0  10   5    0.63    0.93
   0  10   5    2.48    0.92
   0  10   5    1.09    1.42
   0 -10  -5    1.43    0.95
   0  10   5    0.16    0.94
   0  10   5    3.04    1.19
   0  10   5    0.83    1.31
   0  10  -5   -0.13    0.94
   0  10   5    0.36    1.16
   0  10  -5    0.91    0.95
   0  10   5    0.45    0.91
   0  10   5   -0.23    0.81
   0  10  -5    2.76    1.19
   0  10  -5    2.37    1.44
   0  10  -5   -0.48    1.29
   0 -10   5    2.34    1.17
   0  10  -5    0.77    0.94
   0 -10   5   -0.29    1.01
   0 -10   5    1.04    0.87
   0  10   6  383.86   17.66
   0  10   6  423.72   17.27
   0  10   6  397.80   16.87
   0 -10   6  423.74   16.88
   0  10   6  381.19   16.90
   0  10   6  330.81   17.19
   0 -10  -6  485.77   17.43
   0  10  -6  413.87   17.35
   0 -10   6  347.60   17.51
   0  10   6  386.96   17.83
   0  10   6  370.23   18.21
   0  10   6  419.34   17.10
   0  10  -6  413.79   17.52
   0  10  -6  384.09   17.57
   0 -10   6  401.42   17.82
   0  10  -6  386.57   17.75
   0 -10   6  375.73   17.34
   0  10   7   13.86    1.87
   0  10   7   19.66    2.19
   0  10   7   14.36    2.27
   0  10   7   10.26    2.22
   0 -10  -7   12.91    2.01
   0  10   7   15.00    2.41
   0  10   7   12.10    2.40
   0 -10   7   13.44    2.21
   0  10  -7   13.27    2.12
   0  10   7   11.15    1.74
   0  10  -7   11.29    2.24
   0  10  -7   11.73    2.34
   0 -10   7   13.12    2.25
   0 -10   7   12.70    2.07
   0 -10   7   17.07    2.55
   0  10   8   30.10    3.09
   0  10   8   27.30    2.80
   0  10   8   36.20    3.51
   0  10   8   27.52    3.89
   0  10   8   30.60    3.01
   0 -10  -8   35.38    3.44
   0  10   8   28.82    3.44
   0  10   8   36.11    4.13
   0 -10   8   29.30    3.58
   0  10  -8   32.79    3.40
   0 -10   8   34.32    3.75
   0  10  -8   33.23    3.69
   0  10  -8   29.91    3.42
   0 -10   8   30.66    3.38
   0 -10   8   28.83    3.52
   0  10   9  200.00    9.79
   0  10   9  166.87   11.21
   0 -10  -9  151.56    9.82
   0  10   9  132.85    9.32
   0  10  -9  191.00   10.43
   0 -10   9  195.86   11.07
   0  10   9  212.05   10.07
   0  10  -9  188.51   10.98
   0 -10   9  187.96   10.85
   0  10  -9  181.19   10.37
   0 -10   9  187.94   10.98
   0 -10 -10    3.32    1.87
   0 -10 -10    4.06    1.84
   0  10  10    2.23    1.89
   0  10 -10    1.32    1.73
   0  10  10    1.58    1.38
   0  10 -10    3.67    2.08
   0 -10  10    1.77    1.63
   0 -10 -10    1.99    1.83
   0 -10  10    3.88    2.07
   0  10  11    6.39    2.62
   0  10 -11    9.21    2.66
   0 -10  11    6.96    2.50
   0  10  11    8.48    2.27
   0  10  11    6.56    1.98
   0  10 -11   10.07    2.72
   0  10 -11    6.11    2.26
   0 -10 -11   10.12    2.52
   0 -10  11    3.57    2.17
   0  10 -12  335.24   17.33
   0 -10  12  369.11   18.34
   0  10  12  343.58   16.91
   0  10 -12  354.99   18.04
   0  10 -12  367.56   18.14
   0 -10 -12  304.62   16.85
   0  10 -12  334.76   17.48
   0  10  12  346.56   18.29
   0  10 -13  145.16    8.93
   0 -10  13  109.98    8.62
   0  10  13  146.05    8.68
   0  10  13  142.53    8.34
   0 -10 -13  147.47    9.27
   0 -10 -13  144.66    8.57
   0  10 -13  144.81    9.13
   0  10 -13  149.68    9.15
   0  10 -13  140.94    8.79
   0  10  13  117.51    8.93
   0 -10  14    8.47    1.99
   0  10 -14    6.91    1.89
   0 -10 -14    6.04    1.86
   0  10 -14    7.67    2.00
   0  10  14    7.76    1.75
   0  10  14    6.52    1.61
   0  10  14    9.81    2.02
   0  11   0    0.21    0.67
   0  11   0    0.76    0.77
   0  11   0    0.64    0.60
   0  11   0    0.09    0.75
   0  11   0    0.53    0.78
   0  11   0    0.58    0.48
   0  11   0    1.21    0.95
   0 -11   0   -0.22    0.44
   0  11   0    0.86    0.97
   0  11   0    0.17    0.59
   0 -11   0    0.13    0.61
   0  11   0    0.32    0.90
   0 -11   0    0.42    0.47
   0  11   0    0.20    0.84
   0  11   0    0.78    0.97
   0  11   0    2.05    0.58
   0  11   0    0.15    0.77
   0  11   0   -0.38    0.81
   0  11   0   -0.07    0.64
   0  11   0    0.21    0.64
   0  11  -1    2.19    0.72
   0  11   1    0.81    0.76
   0  11   1    0.91    0.98
   0  11   1    1.50    0.87
   0  11  -1    2.87    0.59
   0  11   1    1.21    0.69
   0  11   1    0.99    0.75
   0  11  -1    0.97    0.64
   0  11   1    0.80    0.56
   0  11  -1    0.64    0.56
   0  11   1    1.94    0.72
   0  11   1    0.31    0.85
   0 -11   1    0.24    0.81
   0  11   1    1.07    0.92
   0  11   1    0.38    1.01
   0  11   1    0.68    0.93
   0  11  -1    1.30    0.54
   0  11  -1    1.51    0.74
   0  11  -1    0.46    0.48
   0  11  -1    2.26    0.80
   0  11  -1    1.04    0.59
   0  11   1    1.50    0.83
   0  11   1    2.85    0.94
   0  11   1    0.33    0.88
   0  11  -1    0.92    0.68
   0  11  -1    1.63    0.69
   0  11   1    0.83    0.65
   0  11   1    0.76    0.56
   0  11   1    1.08    0.69
   0  11   1    1.66    0.66
   0  11   1    1.50    0.80
   0  11   1    1.45    0.94
   0 -11   1    1.97    0.52
   0  11  -1    0.45    0.50
   0  11   2  149.92    6.95
   0  11  -2  165.18    6.73
   0  11   2  144.16    7.14
   0  11   2  167.86    6.97
   0  11   2  150.92    6.86
   0  11   2  139.64    7.47
   0  11   2  159.62    7.06
   0  11  -2  134.80    6.60
   0  11   2  160.95    6.77
   0  11   2  154.64    7.40
   0  11   2  153.65    6.82
   0  11  -2  151.13    6.42
   0  11  -2  149.20    6.67
   0  11   2  143.71    7.20
   0  11   2  118.51    7.08
   0  11   2  142.54    7.14
   0  11  -2  156.29    6.71
   0  11  -2  152.55    6.61
   0  11  -2  148.93    6.74
   0  11  -2  161.14    7.15
   0  11   2  174.13    7.29
   0  11   2  118.84    6.82
   0  11   2  147.21    7.10
   0  11  -2  160.40    6.75
   0  11   2  151.98    6.66
   0  11   2  150.58    6.81
   0  11  -2  191.80    6.81
   0  11   2  161.02    7.21
   0  11   2  141.82    6.85
   0  11   2  152.06    7.40
   0  11  -2  167.66    7.19
   0  11  -2  141.71    6.73
   0 -11   2  143.55    6.70
   0  11  -2  148.42    7.07
   0  11  -2  148.96    6.83
   0  11  -2  149.63    6.50
   0 -11   2  150.50    6.38
   0  11  -2  150.25    6.67
   0  11   3 1292.39   49.88
   0  11   3 1449.26   50.64
   0  11   3 1471.90   51.03
   0  11  -3 1256.70   49.34
   0  11   3 1716.69   50.16
   0  11   3 1258.17   49.61
   0  11   3 1027.60   49.86
   0  11   3 1169.99   49.88
   0  11   3 1336.77   49.76
   0  11  -3  939.44   49.17
   0  11   3 1277.54   49.70
   0  11  -3 1252.70   49.77
   0 -11  -3 1341.09   49.13
   0 -11   3 1296.85   49.79
   0  11   3 1419.57   50.47
   0  11  -3 1243.46   49.41
   0  11   3 1076.60   50.07
   0  11   3  925.36   49.70
   0  11  -3 1523.35   49.62
   0  11  -3 1400.97   49.80
   0  11  -3 1405.88   50.25
   0  11  -3 1317.20   49.63
   0  11   3 1283.38   50.47
   0  11  -3  998.95   49.06
   0  11   3 1300.42   49.70
   0  11   3 1450.24   49.51
   0  11   3 1656.49   50.57
   0  11   3 1412.90   50.30
   0  11  -3 1158.44   49.41
   0  11  -3 1372.51   50.09
   0 -11   3 1281.70   49.65
   0  11  -3 1394.15   50.20
   0  11  -3 1295.03   49.91
   0  11  -3 1365.49   49.71
   0 -11   3 1271.91   49.61
   0  11   4   10.72    1.40
   0  11   4    9.06    1.37
   0  11  -4    5.91    0.93
   0  11   4    8.48    1.45
   0  11   4   12.52    1.79
   0  11   4    9.06    1.61
   0  11   4   11.47    1.41
   0  11   4   10.40    1.61
   0  11   4   10.50    1.73
   0  11   4   10.01    1.44
   0 -11  -4   10.66    1.42
   0  11   4   12.96    1.78
   0  11   4    6.77    1.74
   0  11   4    9.69    1.64
   0 -11  -4    9.85    1.37
   0 -11   4    8.64    1.37
   0  11  -4   10.66    1.53
   0  11  -4    9.58    1.36
   0  11  -4    8.81    1.12
   0  11  -4   11.44    1.03
   0  11   4    8.28    1.62
   0  11   4   10.53    1.79
   0  11   4   12.37    1.23
   0  11   4    7.19    1.31
   0  11  -4    8.62    1.27
   0  11  -4   11.04    1.71
   0 -11   4    8.38    1.40
   0  11  -4   11.38    1.62
   0  11  -4    9.36    1.63
   0 -11   4    8.96    1.47
   0 -11   4    9.53    1.34
   0  11  -4    9.62    1.48
   0  11   5  247.84    9.71
   0  11   5  212.74    9.84
   0  11   5  224.38    9.66
   0  11   5  201.71   10.12
   0  11   5  192.87   10.06
   0  11   5  228.22   11.08
   0  11   5  220.76    9.75
   0  11   5  227.87   10.58
   0  11   5  180.86   10.09
   0 -11  -5  212.07    9.78
   0  11   5  204.04    9.64
   0  11   5  182.62    9.92
   0  11   5  204.67   10.33
   0  11  -5  207.30    9.80
   0  11   5  211.83    9.07
   0  11   5  194.76    9.55
   0  11   5  209.32   10.52
   0  11   5  207.39    9.66
   0 -11   5  199.08   10.16
   0  11  -5  215.72   10.22
   0  11  -5  210.30   10.06
   0  11  -5  217.76   10.27
   0 -11   5  206.88    9.96
   0 -11   5  242.60    9.81
   0  11   6    9.52    1.81
   0  11   6    7.00    1.30
   0 -11  -6    9.36    1.51
   0 -11   6    7.77    1.31
   0  11   6    6.98    1.51
   0  11   6    7.16    1.69
   0  11   6    8.63    1.90
   0  11  -6   10.07    1.73
   0 -11   6    7.42    1.78
   0  11   6    9.20    1.46
   0 -11   6    9.54    1.84
   0  11  -6    9.53    1.85
   0  11  -6    8.90    1.85
   0 -11   6    5.23    1.55
   0  11   7    1.00    1.00
   0  11   7    3.18    1.29
   0  11   7    0.32    1.57
   0 -11  -7   -0.21    1.10
   0 -11   7    0.26    1.26
   0  11   7   -0.26    1.21
   0  11  -7    0.42    1.13
   0  11   7   -0.18    0.91
   0 -11   7    1.79    1.28
   0  11  -7   -0.50    1.48
   0  11  -7    0.47    1.23
   0 -11   7    0.22    1.14
   0  11   8  587.28   25.89
   0  11   8  529.12   23.60
   0  11   8  491.66   23.21
   0  11   8  591.39   24.56
   0  11   8  563.82   23.67
   0 -11  -8  568.91   24.33
   0 -11   8  557.55   24.94
   0  11  -8  593.04   24.48
   0  11   8  471.75   24.30
   0  11   8  511.21   23.51
   0  11  -8  560.12   24.59
   0  11  -8  579.98   25.01
   0 -11   8  573.03   25.13
   0 -11   8  565.52   24.36
   0  11   9  257.86   12.04
   0  11   9  218.94   13.54
   0  11   9  243.40   11.98
   0 -11  -9  220.95   12.34
   0  11  -9  231.74   12.48
   0 -11   9  232.01   13.06
   0  11   9  215.06   11.70
   0  11  -9  235.50   13.15
   0  11  -9  208.64   12.36
   0 -11   9  224.78   12.88
   0 -11   9  219.18   12.94
   0  11  10    4.50    2.49
   0 -11 -10    5.98    2.05
   0  11 -10    6.71    2.26
   0  11  10    4.35    1.77
   0  11 -10    4.44    2.25
   0 -11  10    6.13    2.00
   0 -11  10    6.27    2.21
   0 -11  11    0.43    2.08
   0  11 -11    1.06    1.92
   0  11  11    1.68    1.79
   0  11  11    1.59    1.87
   0 -11 -11   -0.34    1.82
   0  11 -11    2.01    2.14
   0  11 -11    1.50    1.88
   0  11  11    0.91    2.09
   0  11  12   49.79    5.29
   0  11 -12   44.37    4.69
   0 -11  12   39.13    4.86
   0  11 -12   40.84    4.86
   0  11 -12   48.31    5.07
   0  11 -12   39.92    4.59
   0 -11 -12   36.40    4.25
   0 -11  12   34.47    4.37
   0  11 -13   18.78    2.94
   0 -11  13   20.03    3.27
   0  11  13   17.76    2.74
   0  11  13   22.13    3.05
   0  11 -13   24.36    3.46
   0  11 -13   21.55    3.31
   0  11 -13   19.20    2.98
   0 -11 -13   20.86    3.31
   0  11  13   21.62    3.44
   0 -11  14  178.99    9.69
   0  11 -14  182.39    9.69
   0 -11 -14  184.94    9.44
   0  11 -14  178.91    9.55
   0  11  14  174.93    9.81
   0  11  14  177.17    9.13
   0  11  14  187.71    9.36
   0  12   0  625.15   23.70
   0  12   0  583.45   23.06
   0  12   0  551.22   23.61
   0  12   0  617.93   23.38
   0  12   0  639.25   23.39
   0  12   0  608.25   23.45
   0  12   0  628.71   23.77
   0 -12   0  585.07   22.94
   0  12   0  586.22   23.21
   0  12   0  547.81   23.86
   0 -12   0  561.76   22.98
   0  12   0  566.22   23.98
   0 -12   0  591.16   23.34
   0  12   0  688.15   24.52
   0  12   0  560.28   23.84
   0  12   0  594.31   23.44
   0  12   0  576.92   23.80
   0  12   0  533.70   23.89
   0  12   0  609.14   23.57
   0  12   0  522.36   23.06
   0  12   0  622.02   23.50
   0  12   1 1011.12   38.51
   0  12   1  939.76   38.54
   0 -12   1  985.17   38.04
   0  12  -1  841.05   37.51
   0  12   1  946.68   38.43
   0  12   1  973.75   37.85
   0  12  -1  772.62   37.94
   0  12  -1  958.94   37.92
   0  12  -1  965.81   37.50
   0  12  -1 1040.94   37.92
   0  12   1 1040.06   38.11
   0  12  -1  902.87   37.73
   0  12   1 1110.13   38.43
   0  12   1  997.64   37.96
   0  12   1  884.08   38.40
   0  12  -1  882.40   38.11
   0  12   1 1088.99   38.44
   0  12   1 1135.28   38.53
   0  12   1 1042.27   37.79
   0  12   1 1018.66   37.87
   0  12   1  935.37   38.13
   0 -12   1  903.90   37.35
   0  12   1  995.51   38.05
   0  12   1 1054.58   38.74
   0  12   1  987.96   38.04
   0  12   1 1011.89   38.14
   0  12  -1  976.47   37.90
   0  12  -1  900.59   37.50
   0  12  -1 1119.33   38.07
   0  12   1  975.76   37.78
   0  12   1  923.20   38.29
   0  12   1 1097.92   39.09
   0  12   2  320.78   14.52
   0  12   2  366.21   14.55
   0  12  -2  451.20   14.20
   0  12   2  317.98   13.96
   0  12   2  346.95   13.90
   0  12   2  358.22   14.10
   0  12   2  309.76   14.05
   0  12  -2  269.02   13.61
   0  12   2  324.07   14.76
   0  12   2  340.25   14.18
   0  12   2  343.78   14.63
   0  12   2  322.32   14.42
   0  12   2  325.19   13.91
   0  12   2  385.82   14.66
   0  12  -2  349.53   13.84
   0  12  -2  332.91   14.17
   0  12  -2  334.04   13.71
   0  12  -2  366.45   13.94
   0  12   2  360.18   14.41
   0  12   2  337.44   14.61
   0  12  -2  252.91   13.90
   0  12   2  366.06   13.94
   0  12   2  323.11   14.04
   0  12   2  335.94   13.79
   0  12  -2  300.70   13.74
   0  12   2  352.01   14.29
   0  12  -2  387.66   13.82
   0  12   2  388.64   14.56
   0  12   2  351.78   14.03
   0  12   2  329.06   14.32
   0  12  -2  328.51   13.87
   0  12  -2  328.28   14.19
   0  12  -2  330.73   13.50
   0 -12   2  321.58   13.81
   0  12  -2  330.23   13.94
   0  12  -2  339.94   13.78
   0 -12   2  317.72   13.39
   0  12   3 5302.57  186.09
   0  12   3 4641.45  186.08
   0  12   3 6292.51  186.42
   0  12   3 4889.62  186.75
   0  12  -3 4761.65  185.59
   0  12  -3 3697.19  185.41
   0  12   3 5052.07  185.90
   0  12   3 4715.15  186.42
   0  12   3 5403.86  187.34
   0  12   3 5385.06  186.45
   0  12   3 4758.89  186.43
   0  12   3 4442.34  186.37
   0  12   3 4387.55  186.52
   0  12   3 5735.18  186.20
   0  12  -3 4817.93  185.93
   0 -12  -3 5080.56  185.37
   0 -12   3 5135.88  186.05
   0  12  -3 4875.90  185.56
   0  12  -3 4758.31  185.63
   0  12  -3 5107.82  185.94
   0  12  -3 6698.06  186.88
   0  12  -3 5023.37  185.84
   0  12   3 4825.31  186.41
   0  12   3 4730.51  186.25
   0  12   3 5079.91  185.69
   0  12   3 5120.12  185.94
   0  12  -3 4083.03  185.32
   0  12   3 5031.01  186.48
   0  12   3 4914.05  185.95
   0  12   3 4690.48  186.68
   0  12  -3 4170.01  185.59
   0 -12   3 4830.11  185.85
   0  12  -3 4860.44  186.11
   0  12  -3 4758.16  185.70
   0  12  -3 5034.92  186.37
   0 -12   3 4436.81  185.70
   0  12  -3 5094.85  185.90
   0  12   4   12.24    1.90
   0  12   4    7.37    1.74
   0  12  -4   12.85    1.28
   0  12   4   14.86    1.73
   0  12   4   16.22    1.88
   0  12   4   16.06    1.87
   0  12   4   13.29    1.53
   0  12   4   13.80    1.57
   0 -12  -4   13.37    1.63
   0  12  -4   11.56    1.74
   0  12   4   18.14    2.18
   0  12   4   13.91    2.12
   0 -12  -4   13.28    1.61
   0  12   4   18.07    2.40
   0 -12   4   17.67    1.79
   0  12   4   14.85    1.76
   0  12   4   20.25    2.24
   0  12  -4   14.86    1.68
   0  12  -4   20.00    1.56
   0  12  -4   14.32    1.74
   0  12  -4    8.78    1.68
   0  12   4   16.58    1.73
   0  12   4   15.66    2.06
   0  12  -4   16.90    1.33
   0  12   4   17.70    2.28
   0  12   4   15.30    1.71
   0  12   4   16.00    1.49
   0 -12   4   13.71    1.67
   0  12  -4   16.27    2.02
   0  12  -4   14.01    1.87
   0 -12   4   13.85    1.74
   0  12  -4   13.50    1.71
   0 -12   4   14.51    1.61
   0  12  -4   16.09    1.64
   0  12   5  562.05   21.06
   0  12   5  453.65   20.35
   0  12   5  424.48   19.83
   0  12   5  452.92   19.57
   0  12   5  470.56   20.38
   0  12   5  496.01   19.79
   0  12   5  439.46   21.00
   0  12   5  434.12   19.69
   0 -12  -5  507.63   20.02
   0  12   5  420.41   20.15
   0  12   5  425.80   20.40
   0  12   5  496.67   19.92
   0  12  -5  491.37   20.02
   0  12   5  490.49   20.93
   0  12   5  466.77   19.18
   0  12   5  457.22   19.76
   0  12   5  584.51   20.23
   0  12  -5  494.38   20.36
   0 -12   5  463.66   20.48
   0  12  -5  529.80   20.69
   0  12  -5  499.85   20.47
   0 -12   5  472.16   19.86
   0 -12   5  435.55   19.55
   0 -12   5  474.12   20.10
   0  12   6  176.69    8.49
   0  12   6  155.34    8.96
   0 -12   6  157.21    8.24
   0 -12  -6  235.64    9.26
   0  12   6  203.15    8.87
   0  12   6  129.77    8.55
   0 -12   6  179.70    9.35
   0  12   6  191.73    8.76
   0  12  -6  169.66    9.19
   0 -12   6  168.25    9.20
   0 -12   6  166.66    8.37
   0 -12   6  155.69    8.70
   0  12   7  212.98   12.22
   0  12   7  192.98   10.54
   0  12   7  228.97   10.73
   0  12   7  197.55   10.90
   0 -12  -7  225.22   11.01
   0 -12   7  213.98   11.43
   0  12  -7  222.71   10.99
   0  12   7  221.66   10.69
   0  12  -7  214.73   11.30
   0  12  -7  220.82   11.55
   0 -12   7  223.58   11.56
   0 -12   7  225.30   11.06
   0  12   8   60.56    4.38
   0  12   8   47.37    5.27
   0  12   8   60.62    4.68
   0  12   8   53.32    4.34
   0  12   8   52.70    4.67
   0 -12  -8   49.14    4.49
   0 -12   8   54.99    5.07
   0  12  -8   59.64    4.75
   0  12   8   65.92    4.62
   0  12   8   50.57    4.89
   0  12  -8   54.64    4.98
   0  12  -8   58.11    4.95
   0 -12   8   54.65    4.67
   0 -12   8   60.84    5.31
   0  12   9   93.72    7.91
   0  12   9  110.84    6.75
   0  12   9  102.41    6.68
   0 -12  -9   97.24    7.08
   0  12   9   99.03    6.96
   0  12  -9  109.11    7.30
   0 -12   9  107.29    7.71
   0  12   9   85.19    6.34
   0  12  -9  112.81    7.64
   0 -12   9  109.61    7.74
   0  12  -9  109.32    7.83
   0 -12   9  119.33    8.11
   0  12  10   26.23    4.24
   0 -12 -10   26.62    3.64
   0 -12  10   29.73    4.06
   0  12 -10   36.27    4.10
   0  12  10   32.54    3.81
   0  12  10   26.29    3.27
   0  12 -10   32.76    4.05
   0  12 -10   28.91    4.15
   0 -12  10   27.21    4.01
   0  12 -11   21.98    3.46
   0 -12  11   26.72    4.12
   0  12  11   15.36    2.69
   0  12  11   18.32    3.03
   0  12 -11   22.75    3.89
   0  12 -11   20.20    3.45
   0  12 -11   19.91    3.50
   0 -12  11   23.32    3.51
   0  12  11   20.79    3.70
   0  12  12   -0.41    1.98
   0 -12  12    2.35    2.01
   0  12 -12    4.07    1.94
   0  12 -12    2.35    1.82
   0  12 -12   -0.74    2.04
   0  12 -12    3.67    2.19
   0 -12  12    2.48    1.67
   0 -12  13   21.97    3.30
   0  12 -13   25.88    3.36
   0  12  13   18.99    2.74
   0  12  13   22.55    3.02
   0  12 -13   21.73    3.26
   0  12 -13   26.90    3.54
   0 -12 -13   23.06    3.30
   0  12  13   24.59    3.45
   0  12 -14   47.97    4.01
   0 -12  14   49.29    4.11
   0 -12 -14   45.22    3.67
   0  12 -14   56.93    4.12
   0  12  14   48.80    4.13
   0  12  14   41.33    3.59
   0  12  14   48.38    3.69
   0  13   0    0.11    0.90
   0  13   0   -0.10    0.91
   0  13   0    0.33    0.81
   0  13   0    0.09    0.73
   0  13   0    2.77    0.85
   0  13   0   -0.18    0.51
   0  13   0    0.16    0.68
   0 -13   0    0.56    0.76
   0  13   0    1.55    1.07
   0  13   0    3.63    0.79
   0  13   0    0.12    0.96
   0 -13   0    0.05    0.52
   0  13   0    0.81    1.08
   0  13   0    0.45    1.05
   0  13   0    0.58    0.81
   0  13   0    0.88    0.79
   0  13   0    0.26    0.56
   0  13   0   -0.53    0.85
   0  13   0   -0.14    1.03
   0  13   0   -0.35    0.96
   0  13  -1  299.62   12.46
   0  13   1  317.38   13.41
   0  13   1  312.90   12.74
   0  13   1  309.12   13.34
   0 -13   1  304.51   12.88
   0  13   1  362.72   13.82
   0  13  -1  298.35   12.32
   0  13  -1  295.70   12.78
   0  13   1  301.49   12.86
   0  13   1  299.28   12.54
   0  13   1  414.71   13.65
   0  13  -1  308.46   12.67
   0  13  -1  328.75   12.79
   0  13   1  245.23   12.88
   0  13   1  328.28   13.14
   0  13   1  306.43   12.78
   0  13   1  313.78   12.72
   0  13  -1  325.83   13.18
   0  13   1  271.05   13.26
   0  13   1  295.32   13.01
   0 -13   1  305.37   12.18
   0  13   1  301.04   12.94
   0  13  -1  291.92   12.75
   0  13   1  322.05   12.68
   0  13   1  296.08   13.59
   0  13  -1  309.99   12.42
   0  13   1  290.00   13.39
   0  13   1  310.11   13.30
   0  13   1  293.85   12.83
   0  13   1  304.93   12.87
   0  13  -1  264.57   12.63
   0  13   2 1339.01   45.03
   0  13   2 1443.01   45.50
   0  13  -2 1096.58   44.08
   0  13   2 1171.80   44.33
   0  13   2 1056.41   44.05
   0  13   2 1040.23   44.19
   0  13   2 1098.70   44.42
   0  13  -2 1090.74   43.58
   0  13   2 1068.80   45.07
   0  13  -2 1357.40   44.29
   0  13   2 1100.25   44.41
   0  13   2 1148.33   44.19
   0  13   2 1103.21   44.87
   0  13   2 1050.00   44.63
   0  13   2 1504.50   45.34
   0  13  -2 1271.44   44.61
   0  13  -2 1130.85   44.13
   0  13  -2 1117.64   43.89
   0  13  -2 1359.28   44.33
   0  13   2 1153.88   44.97
   0  13   2 1177.48   44.56
   0  13   2 1048.53   44.46
   0  13  -2 1119.42   44.52
   0  13   2 1080.19   44.15
   0  13  -2 1006.24   43.80
   0  13   2 1279.94   44.57
   0  13   2 1131.67   44.04
   0  13   2 1220.15   44.79
   0  13   2 1121.07   44.00
   0  13  -2 1085.90   44.47
   0  13  -2 1020.81   43.48
   0 -13   2 1092.91   44.00
   0  13  -2 1079.41   44.09
   0  13  -2 1039.23   43.96
   0 -13   2 1083.74   43.53
   0  13  -3   91.26    5.36
   0  13   3  123.44    6.18
   0  13  -3   83.94    5.21
   0  13   3  133.94    6.04
   0  13   3  121.69    6.32
   0  13   3  145.94    6.90
   0  13   3  108.25    5.64
   0  13   3  111.66    5.94
   0  13   3  116.17    5.80
   0  13   3  111.06    6.64
   0  13   3  126.57    5.92
   0 -13   3  105.44    5.69
   0 -13  -3  126.46    5.33
   0  13   3  105.73    6.17
   0  13   3  124.27    6.55
   0  13   3  119.39    6.30
   0  13  -3  115.05    5.31
   0 -13  -3  103.82    5.74
   0  13  -3  117.97    5.73
   0  13  -3  130.37    5.66
   0  13  -3  115.03    5.63
   0  13  -3   97.34    5.78
   0  13  -3  116.05    5.40
   0  13   3  116.94    6.43
   0  13   3  129.01    5.65
   0  13   3  117.19    6.16
   0  13   3  121.23    6.00
   0  13   3  128.26    6.19
   0  13   3  127.85    6.32
   0  13   3  122.07    5.76
   0  13   3  120.78    5.84
   0  13  -3  128.78    5.76
   0  13  -3  123.83    6.19
   0  13  -3  108.06    5.84
   0  13  -3  117.38    5.88
   0  13  -3  114.05    5.51
   0 -13   3  122.68    5.72
   0 -13   3  114.86    5.67
   0  13   4  763.12   30.69
   0  13   4  618.40   31.13
   0  13   4  628.69   30.86
   0  13   4  647.61   31.10
   0  13   4  817.42   30.93
   0  13  -4  985.44   30.48
   0  13   4  745.75   30.66
   0  13   4  699.60   31.85
   0  13   4  711.92   30.89
   0 -13  -4  832.07   31.00
   0 -13   4  743.72   30.75
   0  13   4  752.59   31.46
   0  13  -4  721.27   30.84
   0 -13  -4  729.75   30.81
   0  13   4  796.93   30.88
   0  13   4  844.95   31.65
   0  13  -4  750.79   30.70
   0  13  -4  955.24   31.56
   0  13  -4  916.03   30.57
   0  13   4  710.06   30.24
   0  13   4  838.05   31.92
   0  13   4  719.11   31.22
   0  13   4  799.00   31.27
   0  13   4  719.91   30.69
   0  13  -4  702.75   30.01
   0  13   4  778.28   30.77
   0  13  -4  721.55   31.20
   0 -13   4  728.99   30.62
   0 -13   4  721.71   30.82
   0 -13   4  717.94   30.46
   0  13  -4  772.88   30.54
   0  13   5 1289.22   56.45
   0  13   5 1763.89   57.86
   0  13   5 1627.60   57.83
   0  13   5 1875.85   57.04
   0  13   5 1430.06   57.20
   0  13   5 1405.97   58.04
   0  13   5 1696.58   57.26
   0  13   5 1418.55   56.42
   0  13  -5 1428.10   57.03
   0  13   5 1592.09   57.56
   0  13   5 1199.00   57.01
   0  13   5 1518.32   57.58
   0 -13  -5 1543.46   56.86
   0  13   5 1356.39   56.50
   0  13  -5 1490.65   56.77
   0  13  -5 1019.40   56.43
   0  13   5 1377.93   56.49
   0  13   5 1421.28   57.29
   0  13   5 1409.94   57.62
   0  13   5 1419.55   55.94
   0  13   5 1395.03   56.55
   0 -13   5 1499.74   57.38
   0  13  -5 1538.28   57.41
   0  13  -5 1440.18   57.17
   0 -13   5 1469.21   56.61
   0 -13   5 1297.97   56.18
   0 -13   5 1418.75   56.78
   0  13   6  325.34   15.58
   0  13   6  340.65   15.40
   0  13   6  356.54   15.25
   0  13   6  382.76   16.44
   0  13   6  400.61   17.49
   0 -13  -6  334.63   15.57
   0 -13   6  338.42   15.26
   0 -13   6  349.33   16.29
   0  13   6  338.79   15.47
   0 -13   6  368.26   16.43
   0  13  -6  367.68   16.29
   0 -13   6  336.37   15.18
   0  13   7  339.72   15.10
   0  13   7  364.70   14.58
   0  13   7  278.76   15.32
   0  13   7  259.86   14.10
   0  13   7  291.85   13.84
   0 -13  -7  299.88   14.16
   0 -13   7  294.14   14.70
   0  13  -7  294.27   14.20
   0  13  -7  298.87   14.61
   0  13  -7  296.32   14.76
   0 -13   7  287.17   14.70
   0 -13   7  276.65   14.02
   0  13   8   81.22    5.74
   0  13   8  105.38    6.43
   0  13   8   90.20    7.28
   0  13   8   84.80    5.96
   0 -13  -8   98.26    6.53
   0  13   8   87.67    6.39
   0 -13   8  100.40    7.02
   0  13  -8   93.15    6.48
   0  13   8  113.69    6.64
   0  13   8  105.47    7.14
   0  13  -8   91.75    6.73
   0 -13   8   89.19    6.78
   0  13  -8   87.18    6.81
   0 -13   8   97.88    7.03
   0 -13   8   90.50    6.40
   0  13   9  310.08   16.20
   0  13   9  326.39   18.18
   0  13   9  260.89   15.65
   0 -13  -9  343.66   17.01
   0  13   9  406.31   17.46
   0  13  -9  397.10   17.60
   0 -13   9  377.86   18.12
   0  13   9  390.06   16.91
   0  13   9  345.49   17.02
   0  13  -9  371.69   17.63
   0  13  -9  378.76   18.06
   0 -13   9  328.77   17.50
   0 -13   9  355.27   17.83
   0  13  10   49.59    5.56
   0 -13 -10   44.25    4.64
   0  13 -10   51.61    4.99
   0 -13  10   50.33    5.26
   0  13  10   40.76    4.18
   0  13  10   50.25    4.76
   0  13 -10   49.71    5.33
   0 -13  10   50.36    5.26
   0  13  11   -0.45    2.16
   0  13 -11    1.78    1.75
   0  13  11    2.60    1.62
   0  13  11    1.62    1.59
   0 -13  11    3.24    2.02
   0  13 -11    4.31    2.16
   0  13 -11    3.15    2.10
   0 -13  11    2.36    2.02
   0  13  12    3.22    2.26
   0 -13  12    2.30    1.80
   0  13 -12    3.00    1.94
   0  13 -12    1.80    1.85
   0  13 -12    2.48    2.18
   0 -13  12    0.70    1.60
   0 -13  13    0.92    1.70
   0  13 -13    3.67    1.78
   0  13  13    2.42    1.51
   0  13  13    2.75    1.72
   0 -13 -13    2.33    1.79
   0 -13 -13    2.81    1.76
   0  13 -13    3.36    1.82
   0  13  13    1.28    1.68
   0 -13  14   12.33    2.18
   0  13 -14   15.28    2.26
   0  13  14   12.76    2.16
   0  13  14   13.16    1.89
   0  13  14   16.50    2.06
   0 -14   0  329.04   13.61
   0  14   0  350.89   14.01
   0  14   0  337.25   14.75
   0  14   0  310.38   14.65
   0  14   0  344.49   15.13
   0 -14   0  323.47   14.02
   0  14   0  323.70   14.80
   0 -14   0  316.96   13.62
   0  14   0  340.50   13.91
   0  14   0  297.99   14.68
   0  14   0  367.49   14.33
   0  14   0  316.29   14.23
   0  14   0  368.01   14.77
   0  14   0  395.44   14.45
   0  14   0  320.50   14.39
   0  14   0  330.61   14.16
   0  14   0  327.24   14.33
   0  14   0  363.84   14.18
   0  14   0  366.21   13.88
   0  14   0  313.14   14.44
   0  14   0  376.34   14.24
   0  14   1  121.42    5.57
   0  14   1  100.93    6.06
   0  14   1  110.70    6.11
   0 -14   1  103.60    4.96
   0 -14   1  108.12    5.63
   0  14  -1  114.26    5.30
   0  14   1  100.90    5.92
   0  14  -1  115.83    5.48
   0  14   1  120.07    5.55
   0  14   1  111.55    5.83
   0  14   1  127.21    5.99
   0  14  -1   86.35    5.29
   0  14   1  128.34    6.42
   0  14   1  124.77    6.05
   0  14   1  116.74    5.62
   0  14   1  127.71    5.47
   0  14   1  103.33    5.56
   0 -14   1  114.51    4.94
   0  14   1  124.98    5.51
   0  14  -1  117.60    6.02
   0  14  -1   98.50    5.43
   0  14   1  127.32    5.81
   0  14   1  120.91    6.52
   0  14  -1  114.66    5.24
   0  14   1  119.70    5.72
   0  14   1  137.38    6.30
   0  14  -1  123.75    5.65
   0  14   1  113.01    6.21
   0  14   1  122.43    5.88
   0  14   2  784.97   27.80
   0  14   2  599.40   27.48
   0  14   2  709.88   26.97
   0  14  -2  667.77   26.47
   0  14   2  688.80   26.77
   0  14   2  658.25   26.85
   0  14   2  689.07   26.55
   0  14  -2  628.00   25.99
   0  14  -2  505.50   26.22
   0  14   2  643.80   26.68
   0  14   2  703.26   27.32
   0  14   2  758.98   27.46
   0  14   2  670.27   26.62
   0  14   2  706.69   27.53
   0  14   2  580.64   26.97
   0  14  -2  625.89   26.76
   0  14  -2  661.61   26.28
   0  14  -2  690.66   26.57
   0  14   2  692.32   26.50
   0  14   2  655.64   27.40
   0  14  -2  789.91   26.54
   0  14  -2  613.84   26.42
   0  14   2  701.88   27.10
   0  14   2  713.57   26.55
   0  14   2  621.66   26.97
   0  14   2  715.29   27.02
   0  14   2  618.89   26.66
   0  14   2  766.57   27.36
   0  14   2  667.74   26.65
   0 -14   2  655.75   26.40
   0 -14   2  623.33   25.85
   0 -14   3    5.45    0.83
   0  14   3    8.45    1.74
   0 -14  -3    7.20    0.95
   0  14  -3    6.97    1.18
   0  14   3    5.48    1.73
   0  14   3    7.11    1.57
   0 -14   3    7.85    1.33
   0 -14  -3    8.75    1.45
   0  14   3    7.19    1.61
   0  14   3    6.84    1.34
   0  14  -3    4.88    1.12
   0  14  -3   10.37    1.57
   0  14  -3    6.22    1.17
   0  14   3    7.22    1.55
   0  14  -3    9.08    1.14
   0  14   3    7.93    1.29
   0  14   3    9.36    1.27
   0  14   3    6.82    1.65
   0  14  -3    8.75    1.43
   0  14   3    7.15    1.41
   0  14   3    8.05    1.55
   0  14  -3   11.19    1.43
   0  14   3    6.66    1.30
   0  14   3    5.41    1.37
   0  14  -3    5.78    1.25
   0  14  -3    6.53    1.32
   0  14  -3    8.64    1.55
   0 -14   3    7.45    1.19
   0  14   3    9.95    1.82
   0  14   3    7.73    1.56
   0  14   3    9.28    1.68
   0  14  -3    9.97    1.33
   0  14   3    7.40    1.48
   0  14   3   10.50    1.47
   0  14  -3    7.10    1.11
   0  14   3    8.37    1.40
   0  14   3    9.48    1.33
   0  14   4 1697.12   59.76
   0  14   4 1690.07   60.12
   0  14   4 1542.80   58.71
   0  14   4 1483.84   59.21
   0  14   4 1421.35   60.03
   0  14  -4 1257.85   57.96
   0  14   4 1392.54   58.89
   0  14   4 1446.59   58.66
   0  14   4 1662.69   59.03
   0  14   4 1572.81   59.62
   0 -14  -4 1473.22   58.90
   0  14   4 1316.40   59.09
   0  14   4 1586.49   58.91
   0  14   4 1012.73   58.77
   0 -14  -4 1308.33   58.64
   0 -14   4 1516.44   58.76
   0  14  -4 1788.20   59.41
   0  14  -4 1819.33   58.50
   0  14  -4 1501.96   58.70
   0  14  -4 1231.55   58.65
   0  14  -4 1563.02   58.12
   0  14   4 1485.06   59.72
   0  14   4 1603.68   59.54
   0  14   4 1763.34   59.51
   0  14   4 1450.15   58.96
   0  14   4 1506.79   59.43
   0  14   4 1572.17   58.40
   0  14   4 1578.47   58.81
   0  14   4 1459.50   58.76
   0  14  -4 1530.79   59.35
   0  14  -4 1479.83   58.98
   0  14  -4 1570.13   58.60
   0 -14   4 1530.09   58.50
   0 -14   4 1473.28   58.84
   0  14   5   49.49    4.10
   0  14   5   44.84    3.39
   0  14   5   48.82    3.97
   0  14   5   50.32    3.46
   0  14   5   49.49    3.90
   0  14   5   55.99    3.74
   0  14   5   57.15    4.28
   0  14   5   60.75    3.96
   0  14   5   43.40    3.86
   0 -14  -5   50.41    3.67
   0  14  -5   56.61    3.72
   0  14   5   56.71    3.70
   0  14   5   51.36    4.09
   0  14   5   53.76    3.63
   0  14   5   53.61    3.94
   0  14   5   52.87    4.38
   0  14   5   49.02    3.17
   0  14  -5   40.46    3.41
   0 -14   5   48.27    3.54
   0  14  -5   43.48    3.71
   0  14  -5   39.53    3.78
   0 -14   5   51.53    3.98
   0 -14   5   48.07    3.32
   0 -14   5   52.51    3.70
   0  14   6  131.23    7.90
   0  14   6  143.09    7.44
   0  14   6  148.75    8.87
   0  14   6  135.32    7.80
   0 -14   6  131.13    7.16
   0 -14   6  126.80    7.83
   0  14   6  122.05    7.19
   0  14  -6  140.98    8.02
   0 -14   6  136.77    8.06
   0  14  -6  139.56    8.03
   0 -14   6  128.67    7.01
   0  14   7    1.95    1.43
   0  14   7    0.22    1.30
   0  14   7    0.60    1.12
   0  14   7    0.77    1.29
   0 -14  -7    2.26    1.31
   0  14   7    2.48    1.62
   0  14   7    1.04    1.39
   0  14  -7    1.38    1.25
   0 -14   7    2.52    1.57
   0  14  -7    1.61    1.17
   0  14  -7    2.20    1.60
   0 -14   7    1.13    1.23
   0  14  -7    1.35    1.66
   0 -14   7    1.84    1.21
   0  14   8   52.67    5.57
   0  14   8   63.35    4.71
   0  14   8   61.79    4.90
   0  14   8   63.43    4.83
   0 -14  -8   63.72    4.98
   0  14   8   50.47    4.74
   0  14  -8   65.07    5.11
   0 -14   8   56.27    5.30
   0  14   8   58.53    5.25
   0  14   8   65.38    4.85
   0  14   8   55.41    4.88
   0 -14   8   62.99    5.41
   0  14  -8   72.61    5.63
   0  14  -8   60.06    5.35
   0 -14   8   59.49    4.90
   0 -14   8   58.67    5.45
   0  14   9  103.83    6.85
   0  14   9   82.12    6.20
   0  14   9  109.65    8.41
   0 -14  -9   97.57    7.00
   0  14  -9  110.01    7.44
   0 -14   9   99.72    7.59
   0  14   9  105.87    7.16
   0  14   9   94.00    6.67
   0 -14   9  105.51    7.68
   0  14  -9  106.14    7.54
   0  14  -9   92.50    7.38
   0 -14   9   78.83    7.10
   0  14  10   26.93    3.18
   0  14  10   34.26    4.65
   0  14 -10   27.99    3.74
   0 -14  10   24.06    3.71
   0  14  10   35.89    3.80
   0  14  10   30.41    3.77
   0  14 -10   24.78    3.96
   0  14 -10   26.95    3.95
   0 -14  10   32.65    4.18
   0 -14  11   21.73    3.44
   0  14 -11   21.17    3.40
   0  14  11   22.82    3.12
   0  14  11   10.72    2.89
   0  14  11   24.13    3.57
   0  14 -11   26.71    3.96
   0 -14  11   17.96    3.38
   0  14  12  105.53    8.08
   0  14 -12  121.21    7.95
   0 -14  12  115.58    8.17
   0  14  12  101.93    6.94
   0  14  12  110.28    7.47
   0  14  12  107.52    7.47
   0 -14  12  109.24    7.51
   0  14 -12  109.81    7.93
   0 -14 -12  123.58    8.24
   0  14 -12  108.59    7.86
   0 -14  12  112.12    7.91
   0  14 -13    2.46    1.64
   0 -14  13    2.07    1.63
   0  14  13    1.65    1.43
   0  14  13   -0.47    1.31
   0  14 -13    3.62    1.61
   0 -14 -13    1.36    1.53
   0  14  13    2.46    1.75
   0 -14  14   45.08    3.77
   0  14 -14   52.95    3.97
   0  14  14   46.63    3.82
   0  14  14   46.96    3.53
   0  14  14   47.55    3.41
   0  15   0   -0.49    1.19
   0  15   0    0.46    1.08
   0  15   0    0.60    1.27
   0  15   0    1.25    1.35
   0 -15   0    0.44    0.59
   0 -15   0    0.38    0.79
   0  15   0    0.09    0.84
   0 -15   0    0.88    0.56
   0  15   0    0.16    1.19
   0  15   0   -0.14    1.13
   0  15   0   -0.23    1.03
   0  15   0    5.24    0.96
   0  15   0    0.21    0.83
   0  15   0    0.97    0.93
   0  15   0    0.84    1.03
   0  15   0    0.45    0.57
   0  15   0   -0.10    0.83
   0  15   0    1.28    0.81
   0  15   0   -0.27    0.93
   0  15   0   -0.10    0.89
   0  15   0   -0.25    1.01
   0  15   0    1.18    0.99
   0  15  -1  242.09   11.35
   0  15   1  282.35   12.10
   0  15  -1  284.67   12.06
   0  15   1  254.72   11.47
   0  15   1  290.59   11.55
   0  15  -1  265.84   11.40
   0  15   1  243.64   11.82
   0  15   1  299.16   11.84
   0  15   1  280.53   11.90
   0  15   1  279.21   12.35
   0  15   1  263.16   11.28
   0  15  -1  283.08   11.08
   0  15   1  265.84   11.82
   0 -15  -1  237.59   11.00
   0 -15   1  250.61   10.78
   0 -15   1  258.60   11.54
   0  15   1  295.53   12.36
   0  15   1  279.30   12.40
   0  15   1  268.34   11.44
   0  15  -1  312.95   12.62
   0  15   1  280.76   12.21
   0 -15  -1  275.93   11.33
   0  15  -1  292.65   11.32
   0  15   1  289.56   11.43
   0  15   1  253.62   12.21
   0  15  -1  283.32   11.61
   0  15   1  280.22   11.71
   0  15  -1  234.74   11.38
   0  15   1  245.85   12.36
   0  15  -1  256.93   12.00
   0  15   1  275.24   12.16
   0  15   1  267.41   11.65
   0  15   1  261.09   11.75
   0  15  -1  221.10   10.96
   0  15   2    0.78    1.27
   0  15   2    0.16    1.18
   0  15   2    8.03    1.34
   0  15   2    2.07    1.25
   0  15   2    2.09    1.23
   0  15  -2    1.25    0.76
   0  15  -2    0.38    0.87
   0  15  -2    2.29    0.82
   0  15  -2    2.74    0.99
   0  15   2    1.36    1.02
   0  15   2    0.70    1.14
   0  15  -2    0.84    1.15
   0  15   2    0.20    0.71
   0  15   2    1.04    0.92
   0  15   2    1.26    0.98
   0  15   2    1.87    1.04
   0  15   2   -0.60    1.03
   0  15   2    1.30    0.88
   0  15   2    0.87    0.91
   0 -15   2    0.75    0.85
   0  15   2    1.10    1.11
   0  15  -2    1.30    0.93
   0  15   2    1.31    1.04
   0  15   2    2.82    1.33
   0  15   2    2.07    0.97
   0  15   2    1.33    0.78
   0  15   2    0.12    0.94
   0  15   2    1.72    1.16
   0 -15  -3  606.84   24.06
   0 -15   3  612.02   24.58
   0  15   3  645.57   25.64
   0  15   3  619.89   24.68
   0 -15  -3  586.42   24.69
   0  15   3  789.57   25.93
   0 -15   3  660.18   23.99
   0  15   3  565.14   25.11
   0  15  -3  592.07   24.36
   0  15  -3  513.14   24.13
   0  15   3  625.97   25.02
   0  15   3  625.93   24.56
   0  15   3  642.61   25.71
   0  15   3  562.17   24.71
   0  15  -3  595.49   24.47
   0  15  -3  741.91   24.47
   0  15  -3  648.48   25.07
   0  15   3  632.63   25.30
   0  15   3  620.16   24.70
   0  15   3  621.00   25.13
   0  15   3  656.23   24.49
   0 -15   3  582.23   24.32
   0  15  -3  574.97   24.58
   0  15  -3  614.44   25.09
   0  15   3  574.79   24.67
   0  15  -3  833.33   24.76
   0  15   3  616.04   24.53
   0  15   3  562.14   25.65
   0  15   3  616.68   25.02
   0  15   3  649.02   25.68
   0  15   3  690.59   25.60
   0  15  -3  406.72   23.94
   0  15   3  637.73   25.01
   0  15   3  637.62   24.78
   0  15   4 1618.81   65.35
   0  15   4 1969.34   66.09
   0  15   4 1730.86   65.37
   0  15   4 1804.55   65.66
   0  15  -4 1723.64   64.82
   0  15   4 1691.08   65.89
   0  15   4 1180.13   65.36
   0  15   4 1987.37   67.56
   0  15   4 2065.59   67.05
   0 -15  -4 1815.93   65.73
   0  15   4 1539.58   65.88
   0 -15   4 1739.08   65.44
   0  15   4 1858.83   66.67
   0  15   4 1547.28   65.95
   0 -15  -4 1591.73   65.50
   0  15   4 1709.87   65.49
   0  15  -4 1612.91   65.53
   0  15  -4 1670.68   65.29
   0  15   4 1716.16   66.12
   0  15  -4 1360.98   65.46
   0  15   4 1559.63   65.83
   0  15   4 1657.21   66.45
   0  15   4 1810.55   65.94
   0  15  -4 1640.08   64.69
   0  15   4 1693.03   65.00
   0  15   4 1632.76   65.39
   0  15   4 1762.62   65.45
   0  15   4 1643.74   65.67
   0  15  -4 1659.51   65.99
   0 -15   4 1572.99   65.39
   0 -15   4 1560.93   64.96
   0  15  -4 1779.67   65.30
   0  15   5  499.76   23.10
   0  15   5  605.08   22.96
   0  15   5  551.56   22.97
   0  15   5  464.23   23.13
   0  15   5  517.73   22.47
   0  15   5  534.31   23.14
   0 -15   5  574.70   22.62
   0  15   5  616.05   23.86
   0  15  -5  549.34   22.66
   0  15   5  565.42   23.90
   0  15   5  512.78   22.56
   0  15   5  539.17   22.91
   0  15  -5  562.53   22.87
   0  15   5  527.43   23.16
   0  15   5  557.58   22.62
   0  15   5  518.49   23.24
   0  15   5  473.63   22.71
   0  15   5  525.22   21.96
   0  15  -5  528.08   23.05
   0 -15   5  507.79   22.35
   0 -15   5  504.94   23.08
   0 -15   5  566.36   22.30
   0 -15   5  546.88   22.74
   0 -15   6   23.09    2.34
   0  15   6   20.01    2.42
   0  15   6   20.28    2.79
   0  15   6   24.49    3.36
   0  15  -6   18.40    2.41
   0 -15   6   15.72    2.49
   0  15   6   21.08    2.64
   0  15   6   20.30    2.39
   0  15  -6   19.15    2.33
   0  15   6   16.18    2.45
   0  15  -6   19.78    2.70
   0  15  -6   16.27    2.55
   0 -15   6   14.29    2.40
   0  15   6   14.87    2.28
   0  15   7  313.29   13.56
   0  15   7  253.13   13.49
   0  15   7  281.67   14.73
   0  15   7  252.77   12.65
   0  15   7  252.41   13.27
   0 -15  -7  249.29   12.85
   0  15   7  265.22   12.90
   0 -15   7  250.26   13.45
   0  15  -7  268.40   13.16
   0  15   7  267.25   13.20
   0  15   7  257.03   13.12
   0  15   7  282.02   12.99
   0  15  -7  247.03   12.54
   0  15  -7  287.22   13.91
   0  15  -7  243.90   13.33
   0 -15   7  278.81   13.17
   0  15   8   42.91    3.97
   0  15   8   59.40    4.74
   0  15   8   51.16    5.43
   0  15   8   39.17    4.21
   0  15   8   45.51    4.22
   0 -15  -8   54.34    4.60
   0  15  -8   43.12    4.29
   0 -15   8   40.15    4.50
   0  15   8   47.35    4.45
   0  15   8   44.82    4.62
   0  15   8   44.17    4.09
   0  15  -8   46.73    4.71
   0 -15   8   51.48    4.91
   0  15  -8   49.03    4.81
   0 -15   8   44.13    4.73
   0 -15   8   43.26    4.21
   0  15   9  362.91   16.89
   0  15   9  323.15   18.24
   0  15   9  366.92   16.62
   0 -15  -9  357.85   17.05
   0  15   9  284.42   16.42
   0  15  -9  352.24   17.22
   0 -15   9  318.13   17.38
   0  15   9  330.35   17.20
   0  15   9  391.42   17.45
   0  15   9  322.16   16.40
   0  15  -9  324.36   17.43
   0  15  -9  352.70   17.69
   0 -15   9  347.39   17.71
   0 -15   9  366.32   18.01
   0  15  10   52.72    6.19
   0  15  10   54.18    4.76
   0 -15  10   52.51    5.47
   0  15 -10   57.57    5.36
   0  15  10   56.97    5.30
   0  15  10   57.17    5.38
   0  15  10   63.40    5.22
   0 -15  10   59.66    5.70
   0  15 -10   59.41    5.70
   0  15 -10   45.46    5.27
   0 -15  10   57.44    5.78
   0 -15  11  281.38   14.76
   0  15  11  234.87   13.24
   0  15  11  226.54   13.49
   0  15  11  268.74   14.20
   0  15 -11  288.43   14.90
   0 -15  11  281.33   14.80
   0  15  12   42.64    4.78
   0 -15  12   35.57    4.27
   0  15 -12   38.08    4.28
   0  15  12   31.30    3.80
   0  15  12   38.94    4.10
   0  15  12   36.84    3.84
   0  15 -12   39.40    4.44
   0 -15 -12   45.63    4.59
   0 -15  12   39.31    4.10
   0  15 -12   38.12    4.38
   0 -15  12   50.54    4.76
   0  15 -13   46.13    4.18
   0 -15  13   40.89    4.08
   0  15  13   41.07    3.77
   0  15  13   38.79    3.63
   0  15  13   40.19    4.23
   0  15 -14   32.07    3.00
   0 -15  14   28.00    2.83
   0  15  14   23.71    2.68
   0  15  14   31.57    2.70
   0 -16   0  355.98   14.87
   0  16   0  390.86   16.30
   0  16   0  381.51   16.01
   0  16   0  323.58   15.48
   0  16   0  389.54   14.91
   0  16   0  306.85   15.40
   0  16   0  362.49   15.27
   0  16   0  359.13   15.87
   0  16   0  340.80   15.03
   0  16   0  357.88   15.56
   0  16   0  326.80   14.59
   0  16   0  371.28   15.14
   0  16   0  346.14   15.37
   0  16   0  362.11   14.97
   0  16   0  362.11   14.98
   0  16   0  368.16   14.64
   0  16   0  337.44   15.15
   0  16   0  354.56   15.33
   0  16   0  377.14   15.51
   0  16   0  328.76   14.90
   0  16   1  195.70   11.09
   0 -16   1  228.80   10.37
   0  16   1  270.03   11.57
   0 -16  -1  237.00   10.09
   0  16  -1  204.86   10.84
   0  16   1  218.23   10.90
   0  16   1  240.13   10.33
   0  16   1  282.49   11.34
   0  16  -1  229.04   10.02
   0  16   1  243.46   10.56
   0  16   1  229.74   10.90
   0  16  -1  239.61   10.41
   0  16   1  254.28   10.30
   0  16  -1  243.90   10.97
   0  16  -1  217.24   10.30
   0  16   1  258.70   11.44
   0  16  -1  192.24    9.79
   0  16   1  250.43   10.75
   0  16   1  236.26   10.52
   0  16   1  208.31   10.33
   0  16   1  256.49   10.54
   0  16   1  249.24   10.79
   0  16  -1  227.03   10.29
   0  16  -1  225.59   10.70
   0  16   1  235.78   10.68
   0  16   1  219.12   10.74
   0  16   1  241.12   11.17
   0  16  -1  226.88   10.21
   0  16   1  234.42   10.12
   0  16   1  220.42   10.81
   0  16   1  252.69   10.40
   0  16   2   13.31    2.15
   0  16   2    9.42    1.78
   0  16   2    9.35    1.55
   0  16   2   10.25    1.85
   0  16   2   11.35    2.05
   0  16   2   11.32    1.43
   0  16   2   12.24    1.63
   0  16   2   10.10    1.73
   0  16  -2    9.37    1.44
   0  16   2   16.22    1.99
   0  16   2   11.02    1.74
   0  16   2   12.81    2.12
   0  16  -2    9.94    1.55
   0  16   2   12.87    1.78
   0  16   2   11.29    1.43
   0  16  -2   10.35    1.36
   0  16   2    9.75    1.55
   0 -16   2    9.37    1.30
   0  16  -2   10.97    1.45
   0  16   2    9.38    1.53
   0  16  -2   10.84    1.78
   0  16   2   14.13    1.73
   0  16   2   12.99    2.08
   0  16   2   11.04    1.51
   0  16   2    7.62    1.64
   0  16   2   10.35    1.58
   0  16   2    9.21    1.73
   0  16  -2   13.83    1.68
   0  16   3 1537.69   60.42
   0  16   3 1835.56   61.92
   0  16   3 1370.35   60.84
   0 -16  -3 1432.24   60.40
   0  16   3 1448.66   60.97
   0 -16  -3 1523.15   59.80
   0 -16   3 1535.55   60.27
   0  16  -3 1290.07   60.21
   0  16  -3 1521.76   60.09
   0  16   3 1581.89   60.29
   0  16  -3 1531.13   60.70
   0  16   3 1570.15   60.72
   0  16   3 1536.12   60.11
   0  16   3 1542.98   60.63
   0  16  -3 1644.38   60.01
   0  16   3 1656.78   61.03
   0  16   3 1458.35   61.24
   0  16  -3 1715.84   60.43
   0  16   3 1543.15   60.47
   0  16   3 1565.46   61.15
   0 -16   3 1496.68   60.03
   0  16   3 1653.29   60.89
   0  16   3 1640.96   60.38
   0  16   3 1446.96   60.42
   0  16   3 1715.00   61.42
   0  16   3 1475.75   60.43
   0  16   3 1554.35   60.72
   0  16  -3 1398.18   59.88
   0  16  -3 1877.33   60.59
   0  16   3 1504.14   61.65
   0  16   3 1310.64   61.00
   0  16   4    7.61    1.44
   0  16   4    7.69    1.54
   0  16  -4   10.64    1.40
   0  16   4    6.66    1.33
   0  16   4    6.67    1.61
   0  16   4    8.30    1.80
   0  16   4    7.20    1.90
   0 -16  -4    9.34    1.63
   0  16   4   10.46    2.08
   0 -16   4    8.63    1.46
   0  16   4    7.40    1.80
   0  16   4    6.68    1.44
   0  16   4    7.63    1.72
   0 -16  -4    7.54    1.45
   0  16  -4   10.57    1.52
   0  16   4   12.00    2.13
   0  16   4    6.37    1.73
   0  16   4    9.75    1.40
   0  16   4    8.32    1.57
   0  16   4    5.36    1.42
   0  16  -4   10.14    1.71
   0  16   4    6.40    1.39
   0  16  -4    5.05    1.05
   0  16   4    7.02    1.54
   0  16   4    8.91    1.81
   0  16  -4    8.01    1.42
   0  16  -4    8.57    1.75
   0 -16   4    6.38    1.23
   0 -16   4    6.15    1.41
   0  16   5   22.35    2.67
   0  16   5   18.83    2.22
   0  16   5   22.74    2.60
   0  16   5   17.83    2.88
   0 -16   5   20.03    2.24
   0  16   5   18.43    2.59
   0  16  -5   24.69    2.53
   0  16   5   19.87    2.44
   0  16  -5   14.20    2.05
   0  16   5   19.52    2.23
   0  16   5   20.85    2.88
   0  16   5   21.43    2.52
   0  16   5   22.79    2.77
   0  16   5   18.41    2.49
   0  16   5   26.10    2.60
   0  16   5   22.49    2.14
   0  16  -5   20.47    2.59
   0 -16   5   20.45    2.63
   0 -16   5   23.52    2.35
   0 -16   5   23.70    2.45
   0  16   6  299.50   12.74
   0  16   6  299.98   13.24
   0  16   6  291.23   14.52
   0  16   6  260.85   13.29
   0  16   6  230.50   12.39
   0  16   6  276.68   13.42
   0  16   6  257.14   13.15
   0 -16   6  264.51   12.48
   0  16   6  262.30   12.66
   0 -16   6  273.29   13.35
   0  16  -6  294.00   13.02
   0  16   6  291.75   13.21
   0  16  -6  287.23   13.35
   0 -16   6  310.12   13.79
   0  16  -6  304.47   13.72
   0 -16   6  292.99   12.92
   0  16   7    1.50    1.50
   0  16   7    1.20    1.53
   0  16   7    2.67    1.33
   0 -16  -7    1.91    1.39
   0  16   7    3.10    1.69
   0 -16   7    1.48    1.21
   0  16   7    0.76    1.70
   0  16   7    3.28    1.68
   0  16  -7    3.97    1.61
   0 -16   7    1.19    1.40
   0  16   7    2.63    1.38
   0  16   7    5.23    1.76
   0  16   7    2.54    1.30
   0  16  -7    4.73    1.92
   0  16  -7    4.35    1.97
   0 -16   7    1.19    1.20
   0  16   8  225.78   13.28
   0  16   8  307.29   13.23
   0  16   8  273.47   14.93
   0  16   8  246.09   12.93
   0 -16  -8  234.84   12.83
   0  16   8  220.86   12.49
   0  16   8  224.89   13.00
   0 -16   8  227.68   13.35
   0  16  -8  264.02   13.25
   0  16   8  256.57   13.26
   0  16   8  278.47   13.13
   0  16   8  264.48   13.68
   0 -16   8  253.41   13.72
   0  16  -8  254.21   13.73
   0  16  -8  238.77   13.47
   0 -16   8  252.61   12.95
   0 -16   8  270.18   14.01
   0  16   9    3.02    1.64
   0  16   9    4.10    1.88
   0 -16  -9    2.47    1.70
   0  16   9    4.47    1.82
   0  16   9    6.30    2.69
   0  16  -9    2.28    1.92
   0  16   9    2.90    1.84
   0  16   9    2.43    1.86
   0  16   9    4.37    1.79
   0 -16   9    2.65    1.98
   0 -16   9    1.93    1.64
   0  16  10   25.21    3.24
   0  16  10   22.84    4.04
   0  16 -10   20.92    3.50
   0 -16  10   26.01    3.89
   0  16  10   10.04    3.11
   0  16  10   29.73    3.81
   0  16  10   22.65    3.14
   0  16 -10   27.59    3.90
   0 -16  10   24.24    3.77
   0 -16  10   24.31    3.69
   0  16  11    7.31    2.56
   0 -16  11   11.35    2.66
   0  16  11    8.10    2.33
   0  16  11   14.00    2.82
   0  16  11   10.97    2.29
   0 -16  11    9.88    2.56
   0  16 -11    9.90    2.86
   0  16 -11   12.46    2.90
   0 -16  11   10.64    2.78
   0  16  12   51.44    5.07
   0  16 -12   41.15    4.36
   0 -16  12   45.97    4.77
   0  16  12   37.77    3.85
   0  16  12   36.19    3.95
   0  16  12   46.54    4.31
   0 -16 -12   35.76    4.07
   0 -16  12   40.14    4.07
   0  16 -12   36.34    4.13
   0 -16  12   35.76    4.15
   0  16  13    9.73    2.22
   0  16 -13   11.24    2.22
   0 -16  13   10.98    2.24
   0  16  13   15.26    2.29
   0  16  13   11.45    1.92
   0  16  13   13.55    2.13
   0  16  14    2.41    1.27
   0 -16  14    0.83    1.04
   0  16  14    2.10    1.05
   0  17   0   -0.21    1.44
   0  17   0    0.11    0.91
   0 -17   0   -0.11    0.90
   0  17   0   -0.89    1.23
   0  17   0    1.07    1.38
   0  17   0    0.58    1.30
   0  17   0   -0.65    1.02
   0  17   0    0.17    1.05
   0  17   0   -0.13    1.00
   0  17   0   -0.10    0.84
   0  17   0    0.20    1.22
   0  17   0    0.95    1.02
   0  17   0    0.48    0.99
   0  17   0   -0.12    0.97
   0  17   0    0.42    1.10
   0  17   0   -0.24    0.84
   0  17   0   -0.15    1.21
   0  17   0   -0.09    0.72
   0 -17   1   86.82    4.75
   0  17   1   67.67    5.11
   0  17  -1   91.83    5.58
   0  17  -1   83.70    4.46
   0  17   1   68.18    5.03
   0 -17  -1   79.08    4.37
   0  17   1   83.67    4.67
   0  17  -1   74.74    5.27
   0  17   1   84.05    5.66
   0  17   1   91.62    5.38
   0  17  -1   91.06    4.89
   0  17   1   68.71    5.16
   0  17  -1   83.71    4.75
   0  17   1   81.23    5.16
   0  17   1   90.03    4.95
   0  17  -1   86.22    5.55
   0  17   1   75.42    4.69
   0  17  -1   80.90    5.13
   0  17  -1   98.69    4.52
   0  17   1   83.02    4.96
   0  17   1   89.32    4.60
   0  17   1   90.64    5.10
   0  17   1   86.90    4.51
   0  17   1   74.96    4.81
   0  17   1   89.78    5.47
   0  17   1   86.32    5.17
   0  17   1   83.80    4.69
   0  17  -1   98.03    5.24
   0  17   1   77.92    4.75
   0  17  -1   80.42    4.58
   0  17  -1   80.14    4.64
   0  17   1  103.31    5.06
   0  17   1   85.90    5.15
   0  17   2    0.38    1.31
   0  17   2    0.52    1.02
   0  17   2   -0.55    1.24
   0  17   2   -0.20    1.29
   0  17   2   -0.23    1.55
   0 -17   2    0.57    0.61
   0 -17  -2   -0.14    0.70
   0  17   2    0.48    1.07
   0  17   2    2.69    0.96
   0  17   2    0.77    1.06
   0  17   2   -0.18    0.96
   0  17   2    2.03    1.35
   0  17  -2    0.38    1.01
   0  17   2    1.24    0.94
   0  17  -2    0.16    0.90
   0  17  -2    0.89    0.81
   0  17   2   -0.12    0.88
   0  17   2    0.29    0.99
   0  17   2    1.25    1.16
   0 -17   2    0.42    0.68
   0  17  -2    1.45    0.93
   0  17   2    3.51    1.39
   0  17   2    0.49    0.89
   0  17   2    1.86    1.39
   0  17   2    0.63    1.24
   0  17  -2    0.51    0.89
   0  17   2    0.14    1.05
   0  17   2    0.15    1.07
   0  17  -2    1.90    1.21
   0  17   2   -0.58    1.04
   0  17   3  212.24   10.75
   0  17   3  228.77   11.49
   0 -17  -3  275.19   11.30
   0 -17   3  216.62   10.62
   0  17   3  273.83   12.10
   0  17   3  203.79   11.21
   0  17  -3  204.03   10.77
   0  17   3  240.24   10.76
   0  17   3  195.56   10.82
   0  17   3  234.02   10.65
   0  17   3  259.75   11.68
   0  17  -3  217.58   11.02
   0  17   3  242.95   11.01
   0  17   3  215.94   10.93
   0  17  -3  280.26   10.68
   0  17   3  234.61   11.28
   0  17   3  224.06   11.69
   0  17  -3  275.01   11.06
   0 -17   3  227.43   10.44
   0  17   3  230.33   10.72
   0  17  -3  234.87   10.53
   0  17   3  189.50   11.30
   0  17   3  265.03   11.80
   0  17   3  206.33   11.76
   0  17   3  222.05   11.05
   0  17   3  238.03   11.09
   0  17  -3  319.24   11.26
   0  17   3  257.47   11.11
   0  17   4    0.16    0.95
   0  17   4    2.09    1.30
   0  17   4    0.20    1.23
   0  17   4    3.33    1.46
   0  17   4    3.36    1.58
   0  17   4    2.14    1.58
   0  17  -4    3.73    1.23
   0  17   4    2.29    1.11
   0  17   4    1.66    1.12
   0  17  -4    2.01    1.22
   0  17  -4    2.80    1.07
   0  17   4    2.95    1.27
   0  17  -4    0.67    0.83
   0  17   4    2.17    1.28
   0  17   4    1.02    1.02
   0  17   4    1.36    1.17
   0  17   4    2.45    1.49
   0  17   4    5.31    1.28
   0 -17   4    2.43    0.92
   0 -17   4    1.77    1.06
   0  17   5   18.58    2.75
   0  17   5   25.31    2.76
   0  17   5   23.10    3.31
   0 -17   5   26.23    2.59
   0  17   5   23.64    2.93
   0  17   5   22.48    2.48
   0  17  -5   19.52    2.90
   0  17   5   22.90    2.60
   0  17   5   23.64    2.74
   0  17   5   27.13    3.12
   0  17   5   23.72    2.31
   0  17   5   24.63    2.90
   0  17   5   26.69    2.91
   0  17   5   21.98    3.07
   0 -17   5   23.84    2.82
   0 -17   5   26.57    2.49
   0  17  -5   21.71    2.83
   0  17   5   27.10    2.64
   0  17   5   20.40    2.72
   0  17   6  555.39   25.99
   0  17   6  809.03   28.21
   0  17   6  643.60   26.47
   0  17   6  642.83   28.27
   0  17   6  605.03   26.46
   0  17   6  720.54   27.27
   0  17   6  591.37   26.97
   0  17   6  650.08   26.74
   0  17   6  473.84   26.37
   0 -17   6  577.74   26.08
   0 -17   6  599.07   27.07
   0  17  -6  613.11   26.50
   0  17   6  623.80   26.83
   0  17  -6  652.64   26.78
   0  17   6  664.19   26.92
   0  17  -6  624.95   27.21
   0 -17   6  623.08   27.28
   0 -17   6  610.74   26.38
   0  17   7   59.53    6.17
   0  17   7   64.87    5.09
   0  17   7   70.17    5.78
   0  17   7   92.66    6.08
   0 -17  -7   74.47    5.44
   0 -17   7   77.44    5.32
   0  17   7   86.78    5.77
   0  17   7   73.79    5.90
   0 -17   7   78.17    6.04
   0  17  -7   79.93    5.61
   0  17   7   75.36    5.65
   0  17   7   62.52    5.09
   0  17   7   76.63    5.90
   0  17  -7   70.93    5.86
   0  17  -7   81.76    6.11
   0 -17   7   72.01    5.92
   0 -17   7   75.27    5.45
   0  17   8   82.69    6.63
   0  17   8   80.96    5.90
   0  17   8   87.45    7.32
   0  17   8   95.31    6.51
   0 -17  -8   87.14    6.21
   0 -17   8   86.54    6.74
   0  17  -8   89.92    6.45
   0  17   8   91.00    6.52
   0  17   8   86.99    6.65
   0  17   8   83.97    6.09
   0 -17   8   92.88    6.94
   0  17  -8   93.93    6.89
   0 -17   8   89.86    6.90
   0 -17   8   78.11    5.94
   0  17   9    7.65    1.91
   0  17   9    2.43    1.82
   0  17   9    4.25    2.15
   0  17   9    5.44    2.42
   0 -17  -9    5.26    2.01
   0  17  -9    4.62    2.12
   0 -17   9    4.20    1.92
   0  17   9    5.58    2.12
   0  17   9    4.28    1.97
   0  17   9    1.50    1.61
   0 -17   9    4.60    2.26
   0 -17   9    2.34    1.96
   0  17  10   93.42    6.83
   0  17 -10   88.23    6.95
   0 -17  10   89.43    7.23
   0  17  10   94.91    7.11
   0  17  10   78.78    6.58
   0  17  10   90.69    6.66
   0  17 -10   85.19    7.22
   0 -17  10   99.58    7.63
   0  17  10   90.28    7.75
   0  17  10   91.52    6.50
   0  17  11   12.61    3.02
   0 -17  11   10.77    2.73
   0  17 -11   14.86    2.85
   0  17  11   10.92    2.46
   0  17  11   13.95    2.71
   0 -17  11   11.12    2.54
   0  17 -11   11.66    2.77
   0 -17  11   12.69    2.82
   0  17  12    1.41    1.70
   0 -17  12    1.01    1.69
   0  17 -12    0.30    1.50
   0  17  12    1.01    1.36
   0  17  12    1.06    1.38
   0  17  12    1.11    1.47
   0 -17  12    1.11    1.30
   0 -17  12    1.57    1.37
   0  17  13   20.19    2.86
   0  17 -13   21.12    2.78
   0 -17  13   24.74    2.96
   0  17  13   17.52    2.27
   0  17  13   20.09    2.55
   0  17  13   19.93    2.43
   0  17  14  120.32    6.23
   0  18   0 1391.90   54.91
   0  18   0 1239.08   54.84
   0  18   0 1368.60   54.48
   0  18   0 1678.06   54.89
   0  18   0 1264.45   54.89
   0  18   0 1343.69   54.03
   0  18   0 1481.90   54.63
   0  18   0 1227.55   55.06
   0  18   0 1187.03   55.41
   0  18   0 1280.27   55.42
   0 -18   0 1346.60   54.26
   0  18   0 1405.07   54.32
   0  18   0 1414.38   55.31
   0  18   0 1483.07   54.31
   0  18   0 1428.83   54.73
   0  18   0 1545.69   55.94
   0  18   0 1438.99   54.74
   0  18   1  179.99    9.03
   0  18   1  169.05    9.12
   0  18  -1  194.42    9.33
   0  18  -1  159.41    8.93
   0  18   1  191.15    8.79
   0  18  -1  197.37    8.89
   0  18  -1  189.49    8.72
   0  18   1  180.58    8.82
   0  18   1  189.63    9.37
   0  18   1  190.28    8.94
   0  18   1  172.58    8.43
   0  18   1  217.30    9.32
   0  18   1  204.51    9.93
   0  18   1  187.77    8.74
   0  18  -1  185.01    8.45
   0  18  -1  182.18    9.48
   0  18   1  176.21    9.80
   0 -18  -1  192.50    8.87
   0  18   1  186.88    9.71
   0  18   1  192.19    9.51
   0  18   1  191.49    9.58
   0  18  -1  188.03    9.76
   0  18   1  192.83    9.01
   0  18  -1  191.82    9.43
   0  18  -1  161.02    8.23
   0  18   1  209.13    9.16
   0  18   1  177.85    9.06
   0  18   1  192.94    8.66
   0  18  -1  150.71    8.56
   0  18   1  189.10    9.47
   0  18   1  211.62    9.19
   0  18  -1  173.63    8.75
   0  18  -1  186.17    9.71
   0  18   1  186.83    9.70
   0  18   2   27.44    2.42
   0  18  -2   29.52    2.51
   0  18   2   24.27    2.57
   0  18   2   25.38    2.74
   0  18   2   28.26    2.79
   0  18   2   26.45    2.27
   0  18   2   25.00    2.84
   0  18   2   24.39    2.38
   0  18  -2   25.87    2.24
   0  18   2   27.05    2.57
   0  18  -2   29.54    2.73
   0  18   2   27.18    2.57
   0  18   2   23.72    2.71
   0  18   2   27.62    2.93
   0 -18  -2   24.11    2.33
   0  18   2   28.63    2.50
   0  18  -2   16.39    2.45
   0  18   2   19.90    2.82
   0 -18  -2   21.27    2.05
   0  18   2   17.93    2.60
   0 -18   2   29.44    2.17
   0 -18   2   22.59    2.00
   0  18   2   25.57    2.47
   0  18   2   27.95    3.02
   0  18   2   27.69    2.58
   0  18  -2   26.11    2.73
   0  18  -2   22.65    2.23
   0  18   2   27.42    2.41
   0  18   2   18.83    2.48
   0  18  -2   27.40    2.43
   0  18   2   21.33    2.48
   0  18   2   24.69    2.48
   0  18  -3    8.61    1.59
   0  18   3   11.27    1.94
   0  18   3   11.08    1.82
   0  18  -3    8.56    1.37
   0  18   3   11.20    1.75
   0  18   3    8.12    1.60
   0  18   3   11.03    1.64
   0  18   3   14.10    1.80
   0  18  -3   11.18    1.83
   0  18   3   11.58    1.95
   0  18   3    9.51    2.11
   0  18   3   12.49    2.30
   0  18   3    8.28    1.86
   0  18   3   11.17    1.97
   0 -18   3   11.50    1.62
   0  18   3   11.76    1.88
   0  18   3    7.80    1.82
   0  18   3   12.33    1.72
   0  18   3    7.85    2.02
   0  18  -3    7.79    1.56
   0  18  -3   12.07    1.60
   0  18   3   13.42    1.94
   0  18  -3   11.23    1.93
   0  18   4   37.73    3.05
   0  18   4   28.80    3.00
   0  18   4   29.96    2.85
   0  18   4   26.14    3.42
   0  18   4   27.48    2.95
   0  18   4   31.76    3.54
   0  18   4   35.98    3.20
   0  18   4   34.86    2.80
   0  18  -4   38.16    3.26
   0  18   4   30.32    3.24
   0  18  -4   23.80    2.25
   0  18   4   32.09    2.78
   0  18   4   34.42    3.16
   0  18   4   36.35    3.38
   0  18   4   35.03    3.04
   0 -18   4   25.25    2.47
   0 -18   4   33.53    2.94
   0  18  -4   31.15    2.79
   0  18   5  125.34    7.06
   0  18   5  103.37    7.30
   0 -18   5  117.68    6.73
   0  18   5   95.85    7.11
   0  18   5  123.17    7.53
   0  18  -5  114.64    6.89
   0  18   5  119.00    6.84
   0  18   5  106.71    7.27
   0  18   5  119.16    6.92
   0  18   5  125.51    7.15
   0  18   5  127.38    7.45
   0  18   5  114.45    6.38
   0 -18   5  114.92    7.25
   0 -18   5  116.13    6.50
   0  18   5  127.79    7.09
   0  18   5  150.98    8.16
   0  18   5  119.49    7.15
   0  18   5  114.34    6.75
   0  18   5  143.36    8.60
   0  18   5  132.88    7.76
   0  18   6   22.27    3.48
   0  18   6   15.03    2.65
   0  18   6   15.20    2.48
   0 -18   6   14.64    2.15
   0  18  -6   13.84    2.27
   0 -18   6   12.40    2.38
   0  18  -6   14.65    2.20
   0  18   6   17.90    2.66
   0  18   6   16.77    2.52
   0  18   6   12.05    2.12
   0  18   6   17.85    2.76
   0  18   6   16.41    2.72
   0  18   6   16.82    2.41
   0  18   6   10.84    2.35
   0  18   6   14.79    2.35
   0  18   6   19.20    2.50
   0  18   6   15.37    2.53
   0 -18   6   18.84    2.46
   0  18   7  792.75   32.76
   0  18   7  677.82   31.72
   0  18   7  745.08   31.51
   0  18   7  790.96   33.82
   0 -18  -7  720.36   31.50
   0 -18   7  729.91   31.40
   0  18   7  697.28   31.49
   0  18   7  820.17   32.68
   0 -18   7  750.06   32.53
   0  18  -7  764.58   31.94
   0  18   7  804.56   32.63
   0  18   7  700.75   31.94
   0  18   7  685.63   31.42
   0 -18   7  741.68   32.54
   0 -18   7  773.86   31.67
   0  18   8  366.44   15.98
   0  18   8  361.24   16.24
   0  18   8  329.73   16.53
   0  18   8  284.29   16.79
   0  18   8  284.43   15.70
   0 -18  -8  332.24   15.72
   0  18  -8  327.58   15.91
   0 -18   8  315.76   16.35
   0  18   8  253.30   15.82
   0  18   8  329.82   16.35
   0  18   8  302.50   15.50
   0 -18   8  302.24   16.27
   0 -18   8  316.63   16.48
   0 -18   8  305.41   15.45
   0  18   9  265.55   13.71
   0  18   9  287.85   15.57
   0  18   9  199.72   12.65
   0  18   9  346.30   14.93
   0 -18  -9  239.23   13.36
   0 -18   9  238.34   14.10
   0  18  -9  263.66   13.94
   0  18   9  257.01   13.91
   0  18   9  246.43   13.39
   0  18   9  245.48   13.72
   0  18  -9  274.81   14.47
   0 -18   9  266.59   14.47
   0 -18   9  258.31   14.39
   0  18  10    0.45    1.95
   0  18  10    5.08    1.84
   0 -18  10    2.33    1.74
   0  18 -10    2.08    1.84
   0  18  10    3.38    1.77
   0  18  10    2.74    1.92
   0  18  10    1.88    1.58
   0  18 -10    2.56    1.87
   0 -18  10    1.55    1.74
   0  18  10    0.88    1.44
   0  18  11   -0.53    1.49
   0  18  11    1.23    2.01
   0 -18  11    0.73    1.70
   0  18 -11    0.33    1.66
   0  18  11    0.30    1.60
   0 -18  11    2.05    1.67
   0 -18  11    1.09    1.67
   0  18  12   45.51    4.76
   0  18 -12   47.16    4.49
   0 -18  12   44.23    4.59
   0  18  12   41.07    4.05
   0  18  12   51.36    4.30
   0  18  12   48.72    4.39
   0 -18  12   45.64    4.30
   0 -18  12   47.11    4.58
   0  18 -13    6.97    1.71
   0 -18  13    3.78    1.68
   0  18  13    3.37    1.33
   0  18  13    3.00    1.38
   0  18  13    5.65    1.43
   0  18  13    7.36    1.96
   0  19   0    1.15    1.29
   0  19   0   -0.31    1.06
   0  19   0   -0.12    0.81
   0  19   0    2.19    1.26
   0  19   0    0.91    1.01
   0  19   0   -0.43    1.08
   0  19   0    1.31    1.04
   0  19   0    1.15    1.05
   0  19   0    1.15    1.07
   0  19   0   -0.19    0.98
   0  19   0   -0.62    1.32
   0  19   0    2.95    1.71
   0 -19   0    0.14    0.87
   0  19   0    0.38    1.11
   0 -19   0   -0.50    0.91
   0  19   0   -0.68    1.36
   0  19  -1   29.90    3.00
   0  19   1   24.82    2.96
   0  19   1   30.41    3.11
   0  19  -1   21.26    2.03
   0  19   1   22.94    2.49
   0  19   1   25.56    2.67
   0  19  -1   27.93    2.62
   0  19  -1   23.96    2.38
   0  19   1   26.75    2.55
   0  19  -1   24.47    3.00
   0  19   1   21.87    2.16
   0  19   1   27.14    2.84
   0  19  -1   30.70    2.47
   0  19   1   20.70    2.44
   0  19  -1   25.98    2.44
   0  19   1   26.16    2.47
   0  19   1   21.30    2.87
   0  19   1   27.13    2.66
   0  19   1   26.49    2.46
   0  19   1   24.46    2.39
   0  19   1   24.10    2.16
   0  19  -1   29.13    2.78
   0  19   1   26.09    2.77
   0  19  -1   22.11    2.55
   0  19   1   24.63    2.39
   0 -19  -1   26.59    2.45
   0  19  -1   31.43    3.15
   0  19  -1   28.83    2.35
   0  19  -1   27.00    3.07
   0 -19   1   26.96    2.27
   0  19   1   29.50    3.09
   0  19   1   23.01    2.84
   0  19   1   23.52    2.76
   0  19   1   29.42    3.27
   0  19   2   33.75    2.93
   0  19   2   30.63    3.36
   0  19  -2   35.54    2.88
   0  19  -2   30.63    3.23
   0  19   2   40.91    3.58
   0  19   2   40.09    2.89
   0  19  -2   38.99    3.00
   0  19   2   35.83    3.07
   0  19   2   35.08    3.32
   0  19   2   32.15    2.98
   0  19  -2   39.25    2.87
   0  19   2   31.15    3.31
   0  19   2   29.38    2.69
   0  19   2   31.93    2.63
   0  19   2   34.38    3.07
   0  19  -2   34.85    3.13
   0  19   2   30.98    3.14
   0  19   2   37.76    3.09
   0  19  -2   37.59    2.96
   0 -19  -2   39.13    2.80
   0  19   2   32.27    3.35
   0  19   2   31.29    3.44
   0  19  -2   23.12    2.94
   0 -19   2   24.74    2.30
   0  19   2   38.53    3.41
   0  19   2   34.40    2.89
   0  19  -3  569.87   22.89
   0  19   3  505.49   23.46
   0  19   3  518.68   23.36
   0  19  -3  527.39   23.56
   0  19   3  551.16   23.12
   0  19  -3  472.71   22.74
   0  19   3  570.49   23.44
   0  19   3  514.91   24.07
   0  19  -3  565.06   23.15
   0  19   3  550.65   22.95
   0  19   3  541.95   23.89
   0  19   3  549.11   23.31
   0  19   3  623.87   23.87
   0  19   3  553.99   23.42
   0  19  -3  607.76   22.91
   0  19   3  536.03   22.97
   0  19   3  494.54   23.18
   0  19  -3  670.64   24.09
   0  19   4    6.73    1.78
   0  19   4    9.54    1.84
   0  19   4    9.99    1.66
   0  19  -4    6.21    1.53
   0  19   4    5.53    1.97
   0  19   4    7.38    1.81
   0  19  -4    8.56    1.41
   0  19   4    6.99    1.55
   0  19   4    8.64    1.95
   0  19  -4    9.49    1.86
   0  19   4   11.67    1.92
   0  19   4    5.59    2.11
   0  19   4    9.36    2.07
   0  19   4   10.44    1.97
   0 -19   4   12.35    1.88
   0  19   4    9.31    1.92
   0  19   4    5.93    1.80
   0  19   4   11.19    2.32
   0  19   4   16.66    2.20
   0  19   4    9.68    1.97
   0  19   4   12.33    1.95
   0  19   4    8.37    1.81
   0  19   4    5.63    1.48
   0  19   4   10.09    2.22
   0 -19   4    7.34    1.57
   0  19   5  678.45   31.22
   0  19   5  765.32   32.36
   0  19   5  832.17   31.53
   0  19   5  759.97   32.43
   0  19   5  771.11   32.02
   0  19  -5  794.54   31.79
   0  19   5  702.53   32.79
   0  19   5  832.49   31.69
   0  19   5  727.08   31.67
   0  19   5  682.37   31.21
   0 -19   5  761.48   31.25
   0  19   5  824.31   32.67
   0  19   5  806.69   32.43
   0  19   5  788.45   32.31
   0  19   5  811.28   31.74
   0  19  -5  597.94   30.87
   0  19   5  715.25   31.40
   0  19   5  756.17   30.81
   0  19   5  679.95   32.20
   0 -19   5  724.51   31.89
   0 -19   5  790.07   31.35
   0  19   6  179.06   12.57
   0  19   6  236.23   13.19
   0 -19   6  275.16   12.77
   0  19   6  269.27   12.91
   0 -19   6  254.91   13.22
   0  19  -6  247.35   12.62
   0  19   6  250.46   13.76
   0  19   6  280.70   13.57
   0  19   6  255.38   13.01
   0  19   6  248.69   12.58
   0  19  -6  253.23   12.65
   0  19  -6  267.21   12.82
   0  19   6  261.70   12.67
   0  19   6  214.80   12.34
   0  19   6  256.98   14.22
   0  19   6  288.66   13.92
   0  19   6  253.33   13.24
   0  19   6  286.48   13.79
   0  19   6  250.80   12.50
   0  19   6  264.35   13.13
   0 -19   6  278.11   12.75
   0  19   7  297.25   13.95
   0  19   7  271.16   15.30
   0  19   7  279.71   14.25
   0  19   7  283.88   14.65
   0 -19  -7  257.67   13.62
   0  19   7  294.13   14.09
   0 -19   7  275.33   13.70
   0  19   7  277.08   14.52
   0 -19   7  267.71   14.40
   0  19  -7  261.60   13.78
   0  19   7  246.42   14.09
   0  19   7  280.83   13.91
   0  19   7  274.80   14.20
   0 -19   7  277.08   14.60
   0 -19   7  298.86   13.94
   0  19   8  480.34   23.76
   0  19   8  485.70   22.24
   0  19   8  540.98   22.35
   0  19   8  470.46   22.73
   0 -19  -8  483.94   21.96
   0  19   8  587.85   23.37
   0  19  -8  461.50   22.05
   0  19   8  417.37   21.97
   0  19   8  519.56   22.91
   0  19   8  403.77   21.51
   0 -19   8  484.85   22.91
   0 -19   8  456.74   22.78
   0 -19   8  460.06   21.64
   0  19   9  142.21    9.62
   0  19   9  195.07   10.26
   0  19   9  166.82   11.25
   0  19   9  166.14   10.15
   0 -19   9  165.39   10.64
   0  19  -9  163.06   10.16
   0  19   9  168.51   10.32
   0  19   9  162.00   10.26
   0  19   9  166.06    9.89
   0 -19   9  179.92   10.84
   0 -19   9  159.59   10.55
   0  19  10   11.84    2.43
   0 -19  10   12.68    2.95
   0  19  10   10.74    2.50
   0  19  10   16.95    2.96
   0  19  10    6.72    2.37
   0 -19  10   10.40    2.53
   0 -19  10   10.85    2.67
   0  19  11   12.37    2.35
   0  19  11   16.98    3.40
   0  19 -11   19.24    3.05
   0 -19  11   16.58    3.12
   0  19  11   20.75    3.02
   0 -19  11   23.28    3.30
   0 -19  11   20.19    3.23
   0  19  12    8.98    2.45
   0 -19  12    5.22    2.17
   0  19 -12    7.33    2.04
   0  19  12    5.42    1.65
   0  19  12    6.93    1.83
   0  19  12    7.97    1.99
   0 -19  12    7.67    1.94
   0 -19  12    6.06    2.02
   0  19 -13  147.26    7.97
   0 -19  13  146.98    8.18
   0  19  13  147.36    7.87
   0  19  13  135.27    7.43
   0  19  13  152.64    8.36
   0  20   0   24.28    2.72
   0  20   0   22.92    2.33
   0  20   0   18.27    2.20
   0  20   0   21.71    2.28
   0  20   0   22.31    2.74
   0 -20   0   26.85    2.36
   0  20   0   24.81    2.25
   0  20  -1  590.69   25.75
   0  20   1  576.87   25.87
   0  20   1  632.79   25.72
   0  20   1  617.29   26.49
   0  20  -1  608.14   25.85
   0  20   1  655.59   25.56
   0  20   1  647.73   25.70
   0  20   1  663.90   25.44
   0  20  -1  620.12   25.34
   0  20  -1  721.42   25.56
   0  20   1  551.08   24.79
   0  20   1  494.70   25.49
   0  20   1  621.33   25.43
   0  20  -1  478.37   25.58
   0  20   1  634.33   25.29
   0 -20   1  591.62   25.08
   0  20   1  603.02   26.12
   0  20   1  627.49   25.50
   0  20   1  632.64   25.14
   0  20   2  124.58    7.18
   0  20   2  126.89    7.93
   0  20  -2  137.73    7.22
   0  20   2  134.21    7.45
   0  20   2  129.36    7.27
   0  20  -2  137.06    7.57
   0  20   2  125.10    7.26
   0  20   2  119.31    6.91
   0  20   2  151.35    7.99
   0  20   2  113.27    6.72
   0  20  -2  169.59    7.40
   0  20   2  138.86    7.85
   0  20  -2  146.76    8.16
   0 -20   2  154.33    6.92
   0 -20  -2  132.18    6.89
   0  20   2  140.74    7.43
   0  20   2  145.12    7.47
   0  20   2  127.48    7.02
   0  20   2  119.75    7.41
   0  20  -3   24.74    2.46
   0  20   3   32.06    2.87
   0  20   3   28.61    2.96
   0  20  -3   26.50    2.88
   0  20   3   39.36    3.90
   0  20   3   29.09    2.97
   0  20   3   33.26    2.89
   0  20  -3   36.17    3.13
   0  20   3   36.35    3.51
   0  20   3   30.87    3.05
   0  20   3   33.06    3.14
   0  20   3   24.10    3.16
   0  20   3   21.74    2.95
   0  20   3   32.75    3.09
   0  20   3   30.30    3.45
   0  20   3   30.81    3.21
   0  20   3   24.81    3.08
   0  20   3   34.14    3.16
   0  20   3   32.71    3.12
   0  20   3   28.12    3.58
   0  20   3   35.24    2.96
   0  20   3   39.26    3.34
   0  20   3   29.83    3.49
   0  20  -3   34.68    2.95
   0  20   4  540.73   22.89
   0  20  -4  474.36   22.29
   0  20   4  518.77   22.58
   0  20   4  502.79   22.15
   0  20   4  532.26   22.53
   0  20   4  571.01   22.68
   0  20   4  506.80   21.90
   0  20  -4  509.71   21.57
   0  20   4  497.83   23.06
   0  20   4  501.25   22.30
   0  20   4  548.86   23.19
   0  20   4  457.68   22.90
   0 -20   4  548.90   22.41
   0  20  -4  483.01   22.53
   0  20   4  520.26   23.17
   0  20   4  397.44   22.57
   0  20   4  564.79   24.22
   0  20   4  507.47   22.68
   0  20   4  538.22   22.57
   0  20   4  604.21   22.78
   0  20   5  353.53   15.56
   0  20   5  383.91   16.26
   0  20   5  303.00   15.27
   0  20  -5  320.12   15.52
   0  20   5  341.78   15.36
   0  20   5  299.10   15.96
   0  20   5  324.20   16.77
   0  20   5  334.15   16.26
   0  20   5  302.94   15.62
   0  20   5  338.19   16.12
   0  20   5  364.79   16.64
   0  20   5  227.25   15.10
   0 -20   5  345.21   15.36
   0  20   5  350.37   15.61
   0  20   5  337.10   15.84
   0  20   5  338.79   15.54
   0  20   5  295.14   16.09
   0  20   5  332.69   16.16
   0  20   5  314.33   15.16
   0  20  -5  373.90   15.75
   0 -20   5  294.53   15.57
   0 -20   5  336.80   15.15
   0  20   6  302.74   15.07
   0  20   6  276.09   14.96
   0  20   6  283.03   14.22
   0  20   6  298.64   14.37
   0  20   6  281.88   15.10
   0  20   6  282.12   14.45
   0  20   6  292.62   15.94
   0  20   6  315.56   15.08
   0  20  -6  258.67   14.12
   0  20   6  379.08   16.05
   0 -20   6  296.10   14.34
   0  20   6  363.21   16.10
   0  20   6  279.91   14.45
   0 -20   6  264.71   14.62
   0  20   6  284.89   14.34
   0  20   6  339.64   15.37
   0  20   6  290.72   14.74
   0  20   6  283.18   15.37
   0  20  -6  278.75   14.23
   0 -20   6  297.03   15.09
   0 -20   6  342.29   14.58
   0  20   7    6.75    2.29
   0  20   7   12.77    2.45
   0  20   7   11.06    2.56
   0  20   7   13.18    3.11
   0  20   7   11.03    2.67
   0  20   7   11.39    2.51
   0 -20  -7   16.97    2.58
   0 -20   7   13.38    2.46
   0 -20   7   11.02    2.44
   0  20  -7   10.09    2.25
   0  20   7   13.66    2.46
   0  20   7   12.29    2.48
   0  20   7   11.38    2.63
   0 -20   7   13.01    2.73
   0 -20   7   10.56    2.20
   0  20   8   82.68    6.12
   0  20   8   80.29    6.69
   0  20   8   78.70    6.26
   0  20   8   84.35    7.37
   0  20   8   68.27    6.10
   0 -20  -8   73.03    5.80
   0  20  -8   79.23    6.15
   0  20   8   74.98    6.19
   0  20   8   79.37    6.44
   0  20   8   85.45    6.38
   0 -20   8   77.29    6.57
   0 -20   8   82.91    5.99
   0 -20   8   78.74    6.66
   0  20   9   26.60    3.48
   0  20   9   19.31    3.31
   0  20   9   13.06    2.86
   0  20   9   33.18    4.57
   0 -20   9   23.80    3.69
   0  20  -9   21.38    3.46
   0  20   9   24.38    3.46
   0  20   9   21.51    3.39
   0  20   9   31.04    3.71
   0 -20   9   26.08    3.71
   0 -20   9   24.35    3.83
   0  20  10   11.62    2.49
   0 -20  10   14.72    3.08
   0  20  10   15.81    2.72
   0  20  10   12.19    2.65
   0  20  10   12.99    2.81
   0 -20  10   13.31    2.90
   0 -20  10    9.90    2.63
   0  20  11    2.59    1.64
   0  20  11    4.18    2.34
   0 -20  11    3.07    1.89
   0  20 -11    1.53    1.70
   0  20  11    4.20    1.80
   0  20  11    4.66    1.76
   0 -20  11    3.87    1.87
   0 -20  11    5.13    2.14
   0  20  12   26.97    3.38
   0 -20  12   19.99    3.08
   0  20 -12   19.05    2.78
   0  20  12   17.61    2.40
   0  20  12   23.99    2.88
   0  20  12   24.22    2.99
   0 -20  12   24.04    2.95
   0 -20  12   15.31    2.69
   0  20  13    3.54    1.37
   0 -20  13    0.60    1.16
   0  20  13    1.90    1.21
   0  21   0    0.22    1.15
   0  21   0    0.44    1.22
   0  21   0   -0.26    1.41
   0  21   0    1.21    1.20
   0  21   0    0.69    1.18
   0  21   0    0.19    1.21
   0  21   0   -0.27    1.73
   0  21   0    0.43    0.91
   0  21   0    1.21    1.05
   0  21   0    1.59    1.63
   0  21   1  193.53    9.70
   0  21   1  174.03    9.45
   0  21  -1  197.70    9.54
   0  21   1  212.59   10.41
   0  21  -1  183.40    9.94
   0  21  -1  195.01    9.62
   0  21   1  193.93    9.86
   0  21   1  201.29    9.30
   0  21   1  203.97    9.67
   0  21   1  182.97    9.63
   0  21   1  172.56   10.25
   0  21   1  178.54   10.07
   0  21  -1  207.53   10.25
   0  21   1  202.64    9.85
   0  21   1  207.03    9.91
   0  21   1  205.77    9.45
   0  21   1  159.35   10.19
   0  21  -1  198.82   10.72
   0  21   1  218.83    9.89
   0  21  -1  188.69   10.56
   0  21   1  209.43   11.10
   0 -21  -1  194.94    9.44
   0 -21   1  199.43    9.39
   0  21   1  183.36    9.39
   0  21   1  188.85   10.56
   0  21   2   18.07    2.38
   0  21  -2   25.77    2.46
   0  21  -2   21.06    2.43
   0  21  -2   17.69    2.44
   0  21   2   22.51    2.75
   0  21   2   21.49    2.77
   0  21  -2   20.04    2.59
   0  21   2   26.59    2.71
   0  21   2   17.50    2.12
   0  21   2   22.86    2.53
   0  21   2   24.48    2.63
   0  21   2   14.92    2.11
   0  21   2   22.84    3.04
   0  21   2   19.68    2.47
   0  21   2   22.10    2.88
   0  21   2   19.41    2.47
   0  21   2   20.53    2.46
   0  21  -2   15.11    2.60
   0  21   2   23.39    3.08
   0  21   2   21.87    2.35
   0  21   2   18.29    2.59
   0  21   2   27.24    3.24
   0 -21  -2   22.60    2.26
   0  21  -2   19.12    2.86
   0  21   2   19.57    2.85
   0  21   2   23.91    3.24
   0  21   3  283.52   13.01
   0  21   3  264.81   12.41
   0  21  -3  263.57   12.86
   0  21  -3  303.20   12.46
   0  21   3  266.44   12.84
   0  21  -3  245.34   12.32
   0  21   3  253.45   12.67
   0  21   3  280.85   12.87
   0  21   3  266.89   12.41
   0  21   3  266.96   13.99
   0  21   3  258.99   12.94
   0  21  -3  278.39   13.26
   0  21   3  234.92   13.08
   0  21   3  270.70   12.84
   0  21   3  265.81   13.78
   0  21   3  291.92   12.98
   0  21   3  254.79   13.52
   0  21   3  194.15   12.66
   0  21   3  233.21   12.89
   0  21  -3  310.16   13.91
   0  21   3  247.14   12.49
   0 -21   3  278.33   12.64
   0  21   4    6.20    2.09
   0  21  -4    8.38    1.46
   0  21   4    3.66    1.69
   0  21   4    3.78    1.46
   0  21   4    6.44    1.94
   0  21  -4    7.69    1.89
   0  21  -4    7.65    1.92
   0  21   4    3.69    1.51
   0  21   4    4.70    1.62
   0  21   4   10.78    1.95
   0  21   4    7.93    1.70
   0  21   4    4.59    1.87
   0  21   4    3.74    1.83
   0  21   4    6.06    2.01
   0  21   4    5.43    1.73
   0  21   4    7.05    1.99
   0 -21   4    3.57    1.39
   0  21   4    7.97    2.37
   0  21   4    6.03    2.03
   0  21   4    3.63    1.82
   0  21   5  301.31   15.45
   0  21   5  305.72   16.20
   0  21   5  315.09   15.18
   0  21   5  313.54   15.95
   0  21  -5  293.28   15.05
   0  21   5  344.95   15.86
   0  21   5  319.82   15.44
   0  21   5  301.40   15.94
   0 -21   5  346.51   15.37
   0  21   5  339.36   15.53
   0  21   5  399.40   17.03
   0  21   5  303.82   15.89
   0  21   5  329.67   15.85
   0  21  -5  301.39   15.37
   0  21   5  325.59   15.20
   0  21   5  336.30   15.54
   0  21   5  294.05   15.91
   0  21   5  300.63   15.10
   0  21   5  306.00   16.61
   0  21   5  335.34   16.24
   0  21   5  350.80   16.01
   0  21   6    3.58    1.84
   0  21   6    4.40    1.80
   0  21   6    1.66    1.90
   0  21   6    2.55    1.57
   0  21   6    2.97    1.82
   0  21  -6    1.30    1.73
   0  21   6    3.00    1.51
   0  21   6    3.46    1.74
   0  21   6    3.00    1.81
   0  21   6    1.97    1.88
   0 -21   6    2.54    1.33
   0  21   6    2.85    2.04
   0  21   6    3.00    1.87
   0 -21   6    3.06    1.63
   0  21   6    1.74    1.46
   0  21   6    1.79    2.11
   0  21  -6    6.28    1.84
   0  21   6    2.08    1.67
   0  21   6    4.44    1.72
   0 -21   6    1.91    1.60
   0 -21   6    0.69    1.29
   0  21   7  120.34    8.89
   0  21   7  125.63    7.61
   0  21   7   91.20    6.82
   0  21   7  139.08    8.40
   0  21   7  100.59    7.67
   0 -21   7  104.08    7.10
   0  21   7   94.88    7.24
   0  21   7  122.09    8.13
   0 -21   7  121.63    8.16
   0  21   7  115.08    7.74
   0  21   7  104.52    7.27
   0  21   7  118.64    7.78
   0 -21   7  124.60    8.22
   0 -21   7  102.33    6.95
   0  21   8  350.92   19.35
   0  21   8  388.43   18.45
   0  21   8  384.00   18.05
   0  21   8  352.24   18.59
   0  21   8  317.96   18.05
   0  21  -8  376.03   18.22
   0 -21   8  358.09   18.60
   0  21   8  385.49   18.49
   0  21   8  373.57   18.36
   0  21   8  386.31   18.20
   0 -21   8  386.65   18.96
   0 -21   8  359.35   17.49
   0 -21   8  399.55   19.14
   0  21   9   20.41    3.33
   0  21   9   24.35    4.08
   0  21  -9   18.80    3.13
   0 -21   9   20.59    3.41
   0  21   9   27.48    3.60
   0  21   9   18.78    3.19
   0  21   9   18.45    3.07
   0 -21   9   20.19    3.31
   0  21   9   24.52    3.31
   0  21  10  153.79    9.46
   0  21  10  159.07   10.64
   0  21  10  159.80    9.84
   0 -21  10  183.01   10.67
   0  21 -10  158.77    9.80
   0  21  10  160.85    9.84
   0  21  10  128.97    9.15
   0 -21  10  185.72   10.72
   0 -21  10  174.35   10.56
   0  21  11   11.93    2.30
   0  21  11   14.21    2.90
   0 -21  11   11.15    2.44
   0  21 -11    9.32    2.24
   0  21  11   14.16    2.62
   0  21  11   14.44    2.60
   0  21  11    8.41    2.31
   0 -21  11   14.91    2.72
   0 -21  11   12.81    2.67
   0  21  12    9.64    2.30
   0 -21  12   10.30    2.26
   0  21 -12   13.28    2.22
   0  21  12    6.62    1.89
   0  21  12   13.84    2.21
   0 -21  12   10.51    2.10
   0 -21  12    9.52    2.08
   0  21  13   38.54    3.32
   0  21  13   39.84    3.08
   0 -22   0 3328.65  120.49
   0  22   0 3251.31  121.96
   0  22   0 2983.19  120.00
   0  22   0 2851.46  119.78
   0  22   0 3007.91  121.70
   0  22   0 3175.31  120.58
   0  22   0 3130.40  120.38
   0  22   0 3141.90  121.32
   0  22   0 3363.48  120.81
   0  22   0 2862.85  120.18
   0  22   0 3355.33  121.40
   0  22   0 2975.59  120.97
   0  22   0 2987.33  120.36
   0  22   0 3309.30  121.95
   0 -22  -1  181.59    9.01
   0  22   1  204.55   10.59
   0  22   1  165.12   10.20
   0  22   1  145.58    9.30
   0  22  -1  179.85   10.28
   0  22  -1  206.76    9.66
   0  22   1  184.79    8.95
   0  22   1  185.38   10.05
   0  22  -1  204.67   10.65
   0  22   1  185.46    9.25
   0  22   1  188.85   10.36
   0  22  -1  183.89    9.93
   0  22  -1  172.44    9.11
   0  22   1  188.59    9.50
   0  22   1  177.34    9.30
   0  22  -1  143.16    9.14
   0  22   1  177.86    9.29
   0  22  -1  162.64    8.92
   0  22   1  187.85    9.47
   0  22   1  176.76    9.74
   0  22  -2   73.60    5.77
   0  22  -2   78.37    6.12
   0  22   2  106.32    6.38
   0  22   2   80.60    5.39
   0 -22   2   89.21    5.49
   0  22   2   82.29    6.45
   0  22   2   69.70    5.86
   0  22   2   92.76    6.35
   0 -22  -2   83.97    5.22
   0  22  -2   82.05    5.93
   0  22  -2   83.98    6.31
   0  22   2   83.66    5.56
   0  22   2   82.13    6.23
   0  22  -2   83.92    5.43
   0  22   2   86.32    5.63
   0  22   2   86.91    5.82
   0  22  -2   84.61    5.32
   0  22   2   94.01    5.84
   0  22   2   79.33    5.18
   0  22   2   98.72    6.35
   0  22   2   79.55    5.86
   0  22   2   80.52    5.17
   0  22  -2   69.76    5.00
   0  22   2   80.89    5.48
   0  22   2   99.78    5.86
   0  22   2   99.19    5.83
   0  22  -2   82.78    5.70
   0  22   2   82.51    5.50
   0  22   3   69.14    5.03
   0 -22   3   70.26    4.99
   0  22   3   72.98    5.81
   0  22  -3   61.32    5.35
   0  22   3   58.61    5.66
   0  22   3   55.40    5.36
   0  22   3   65.34    5.29
   0  22  -3   71.26    5.91
   0  22   3   73.17    5.21
   0  22   3   72.39    5.38
   0  22  -3   73.35    5.89
   0  22   3   74.99    5.96
   0  22  -3   75.91    5.57
   0  22   3   78.28    5.81
   0  22   3   76.11    5.28
   0  22  -3   78.80    4.98
   0  22   3   70.60    5.07
   0  22  -3   78.28    4.80
   0  22  -3   74.79    5.30
   0  22   3   73.38    5.15
   0  22   3   71.21    5.13
   0  22   3   76.87    5.63
   0  22   3   70.10    5.70
   0  22   3   66.79    4.78
   0  22   4   49.09    4.66
   0 -22   4   44.50    3.89
   0  22   4   49.22    4.18
   0  22   4   51.11    4.71
   0  22   4   45.57    4.33
   0  22   4   45.15    4.78
   0  22   4   44.72    3.84
   0  22   4   39.70    3.98
   0  22  -4   48.34    4.37
   0  22   4   47.62    4.58
   0  22   4   48.27    4.40
   0  22   4   37.15    4.22
   0  22   4   46.98    4.14
   0  22   4   51.96    4.28
   0  22  -4   46.39    4.10
   0  22   4   41.53    4.44
   0  22   4   43.23    4.13
   0  22   4   38.51    3.76
   0  22   4   43.58    4.34
   0  22   4   45.45    3.74
   0  22   4   41.84    3.93
   0 -22   5   13.31    2.26
   0  22   5   16.07    3.10
   0  22   5   13.30    2.52
   0  22   5   17.31    2.92
   0  22   5   12.64    2.66
   0  22   5   13.79    2.64
   0  22   5   11.10    2.35
   0  22   5   10.35    2.21
   0  22  -5   12.27    2.31
   0  22   5   15.47    2.48
   0  22   5   12.82    2.12
   0  22   5    7.71    2.43
   0  22   5   10.24    2.42
   0  22   5   14.26    2.29
   0 -22   5   15.66    2.63
   0  22   5   13.09    2.25
   0  22   5    9.92    2.22
   0  22   5   16.00    2.66
   0  22   5   16.07    2.79
   0  22   5   13.05    2.41
   0  22   5   14.63    2.83
   0  22  -5   11.22    2.31
   0  22   5   16.05    2.83
   0  22   6   39.46    5.01
   0  22   6   65.83    5.92
   0 -22   6   58.66    4.81
   0  22   6   66.94    5.37
   0 -22   6   63.83    5.37
   0 -22   6   55.26    5.25
   0  22   6   51.52    5.03
   0  22   6   57.91    4.89
   0  22   6   63.63    5.49
   0  22   6   58.25    5.40
   0  22   6   53.41    5.71
   0  22   6   53.31    5.21
   0  22   6   60.40    4.94
   0  22   6   61.30    5.08
   0  22  -6   69.99    5.40
   0  22   6   60.44    4.99
   0  22   6   68.28    5.57
   0  22   6   54.02    5.50
   0  22   6   58.53    5.17
   0  22  -6   59.26    4.84
   0  22   7    0.89    1.98
   0  22   7   -1.43    2.32
   0  22   7   -0.64    1.89
   0  22   7    2.60    1.88
   0  22   7    0.60    1.44
   0 -22   7    0.36    1.60
   0  22   7   -0.67    2.10
   0  22   7   -0.36    1.82
   0  22   7    1.18    1.35
   0  22   7    0.56    1.33
   0  22   8   10.20    2.69
   0  22   8    3.42    2.00
   0  22   8    6.54    2.11
   0  22   8    9.39    2.49
   0  22   8    6.82    2.69
   0 -22   8    5.18    2.16
   0  22   8    8.65    2.33
   0  22   8    4.75    2.04
   0  22   8    6.92    2.12
   0 -22   8    8.00    2.48
   0 -22   8    7.64    2.49
   0  22   9  219.75   11.69
   0  22  -9  168.01   10.54
   0 -22   9  179.94   11.22
   0  22   9  176.25   10.81
   0  22   9  162.54   10.53
   0  22   9  191.40   10.92
   0 -22   9  186.31   11.46
   0  22   9  173.58   10.52
   0  22   9  214.44   12.49
   0  22  10   82.28    7.19
   0  22  10   83.51    6.49
   0  22 -10   98.34    6.91
   0 -22  10   93.23    7.23
   0  22  10   94.27    6.76
   0 -22  10   97.13    7.39
   0 -22  10   92.41    7.14
   0  22  11   -0.25    1.54
   0  22  11    2.77    1.91
   0  22 -11    1.09    1.48
   0 -22  11   -0.31    1.57
   0  22  11    1.93    1.62
   0  22  11   -0.54    1.47
   0 -22  11    0.30    1.29
   0 -22  11    0.63    1.20
   0  22  12   11.33    2.32
   0  22 -12    8.54    1.86
   0 -22  12   10.31    2.24
   0  22  12    9.88    1.97
   0  22  12   10.26    1.97
   0 -22  12   10.20    1.95
   0 -22  12   12.71    2.23
   0 -22  13   15.53    1.96
   0  22  13   10.20    1.60
   0  23   0    5.17    1.48
   0  23   0    1.07    1.50
   0  23   0    2.45    1.91
   0  23   0    1.69    1.34
   0  23   0    0.87    1.18
   0  23   0   -0.51    1.43
   0  23   0    0.91    1.56
   0 -23   0    1.75    1.26
   0  23   0    0.52    1.36
   0  23   1    4.14    1.70
   0  23   1    1.54    1.85
   0  23  -1    1.55    1.74
   0  23  -1    1.93    1.29
   0  23  -1    1.86    1.57
   0  23   1    2.25    1.24
   0  23   1    3.52    1.45
   0  23   1    3.79    1.55
   0  23   1    1.83    1.13
   0  23  -1    3.28    1.52
   0  23   1    2.39    1.54
   0  23  -1    3.14    1.35
   0  23  -1    3.26    1.43
   0  23   1    2.62    1.50
   0 -23   1    1.81    1.34
   0  23   1    2.31    2.01
   0  23   1    3.25    1.53
   0 -23  -1    4.40    1.33
   0  23  -1    2.15    1.41
   0  23   1    1.53    1.69
   0  23   1    3.41    1.81
   0  23  -1    5.82    2.01
   0  23  -2  833.03   30.56
   0  23  -2  729.32   31.72
   0  23   2  722.62   30.61
   0  23   2  673.37   31.47
   0  23   2  770.75   31.51
   0  23  -2  709.85   30.99
   0  23  -2  645.30   30.09
   0  23   2  795.60   30.86
   0  23   2  674.15   29.86
   0  23   2  782.22   30.75
   0  23   2  706.38   31.48
   0  23   2  769.16   30.41
   0  23  -2  745.69   30.93
   0  23  -2  718.62   30.85
   0  23  -2  780.13   30.53
   0  23   2  717.63   31.20
   0  23   2  721.45   31.22
   0  23   2  738.68   30.55
   0  23  -2  718.19   30.10
   0  23  -2  693.39   31.52
   0  23   2  805.91   32.17
   0  23   2  723.58   30.29
   0  23  -2  499.21   30.10
   0 -23   2  743.32   30.42
   0  23   2  738.74   31.14
   0  23   2  675.24   31.11
   0 -23  -2  732.07   30.08
   0  23   2  748.76   32.18
   0  23  -3   84.38    5.74
   0  23   3   80.25    6.00
   0  23   3   90.46    5.70
   0  23  -3   82.32    5.69
   0  23   3   73.14    6.09
   0  23   3   78.63    5.56
   0  23   3   69.63    5.08
   0  23   3   75.28    6.34
   0  23   3   68.97    5.86
   0  23   3   67.63    5.49
   0 -23   3   72.06    5.26
   0  23   3   64.82    5.71
   0  23  -3   56.88    5.33
   0  23  -3   74.10    6.06
   0  23   3   80.55    5.44
   0  23   3   82.54    5.61
   0  23   3   72.91    5.59
   0  23  -3   84.41    5.95
   0  23   3   82.43    5.64
   0  23   3   68.38    5.05
   0  23   3   88.63    6.45
   0  23   3   84.90    5.66
   0  23   3   73.08    5.86
   0  23  -3   76.41    6.13
   0  23  -3   61.38    4.81
   0  23  -3   71.08    5.13
   0 -23   4   37.39    3.67
   0  23   4   41.00    4.31
   0  23   4   34.47    3.77
   0  23  -4   29.87    3.77
   0  23   4   31.26    3.76
   0  23   4   35.85    4.26
   0  23   4   43.60    4.83
   0  23   4   34.88    3.79
   0  23   4   32.14    3.61
   0  23   4   43.83    4.40
   0  23   4   32.76    3.43
   0  23   4   31.72    3.84
   0  23   4   37.24    3.79
   0  23   4   33.39    3.61
   0  23  -4   34.44    3.80
   0  23   4   29.57    3.28
   0  23   4   39.13    4.35
   0  23   4   39.26    3.80
   0  23   4   35.05    4.09
   0  23   4   39.02    3.49
   0  23   4   34.06    3.61
   0  23  -4   46.43    4.01
   0 -23   5   11.23    2.17
   0  23   5    9.71    2.45
   0  23   5   13.44    3.04
   0  23   5   12.05    2.65
   0  23   5    6.80    2.45
   0  23   5   10.57    2.47
   0  23   5    8.49    2.16
   0  23   5   10.93    2.67
   0  23   5   10.93    2.37
   0  23   5   12.55    2.15
   0  23   5   12.72    2.67
   0  23   5   12.37    2.49
   0  23  -5   15.18    2.48
   0  23   5    9.57    2.05
   0 -23   5   14.15    2.63
   0  23   5   16.16    2.46
   0  23   5   12.90    2.61
   0  23   5    8.77    2.14
   0  23   5   12.58    2.57
   0  23  -5   12.32    2.60
   0  23   5   14.81    2.53
   0  23   5    7.86    2.10
   0  23   5   13.95    2.89
   0 -23   6   -1.13    1.53
   0  23   6    1.42    1.71
   0  23   6    2.50    1.93
   0  23   6    1.30    2.17
   0  23   6   -0.30    1.93
   0 -23   6    3.90    1.82
   0 -23   6    0.67    1.69
   0  23   6    0.33    1.81
   0  23   6    1.06    1.78
   0  23   6    0.71    1.58
   0  23   6    0.90    1.56
   0  23   6   -0.85    1.74
   0  23   6   -0.67    1.78
   0  23  -6    1.12    1.43
   0  23   6   -0.57    1.78
   0  23   6    0.76    1.79
   0  23   6    0.30    1.62
   0  23  -6    0.81    1.24
   0  23   6    2.00    1.58
   0  23   6    0.62    1.53
   0  23   7  108.27    8.09
   0  23   7  106.40    7.54
   0  23   7   96.86    7.40
   0  23   7  121.10    8.01
   0 -23   7  112.30    8.09
   0  23   7  110.00    7.96
   0  23   7  112.11    8.68
   0  23   7  100.88    7.21
   0  23   7  116.56    7.71
   0  23   8   99.54    7.34
   0  23   8  116.46    8.86
   0  23   8  139.32    8.71
   0 -23   8  108.27    7.95
   0  23   8  105.35    7.55
   0  23   8  106.67    7.79
   0  23   8  110.21    8.09
   0 -23   8  111.43    8.20
   0 -23   8  102.35    7.91
   0  23   9  323.73   16.24
   0 -23   9  316.59   16.78
   0  23   9  334.00   16.61
   0  23   9  281.11   15.94
   0 -23   9  338.71   17.12
   0 -23   9  345.59   17.19
   0  23  10    3.76    1.97
   0  23 -10    3.96    2.08
   0  23  10    3.15    1.94
   0  23 -10    4.56    1.85
   0  23  10    8.29    2.26
   0  23 -10    4.41    1.98
   0 -23  10    3.46    1.98
   0 -23  10    3.53    1.99
   0 -23  10    8.01    2.21
   0  23  11   14.73    2.50
   0  23  11   18.91    3.04
   0  23 -11   16.42    2.71
   0 -23  11   16.90    2.92
   0  23  11   14.57    2.55
   0  23  11   18.27    2.67
   0 -23  11   17.50    2.66
   0 -23  11   17.16    2.82
   0  23  12   33.81    3.49
   0 -23  12   28.59    3.27
   0  23  12   27.95    2.93
   0  23  12   31.97    3.13
   0 -23  12   33.15    3.09
   0 -23  12   33.81    3.27
   0  24   0  101.91    6.77
   0 -24   0   99.05    6.10
   0  24   0  101.46    7.14
   0  24   0   95.75    6.62
   0  24   0   99.44    6.22
   0  24   0  104.83    6.39
   0  24   0   80.91    6.66
   0  24   0   79.70    6.22
   0  24   0   96.65    6.12
   0  24   0   85.66    6.40
   0  24   0   89.04    6.72
   0 -24  -1 1205.08   46.77
   0  24   1 1239.24   48.46
   0  24   1 1018.97   47.14
   0 -24   1 1100.31   46.62
   0  24   1 1129.41   46.48
   0  24  -1 1171.02   48.24
   0  24   1 1319.74   49.07
   0  24  -1 1229.92   47.80
   0  24   1 1264.43   47.27
   0  24   1 1119.47   48.05
   0  24  -1 1142.88   47.58
   0  24  -1 1061.16   46.60
   0  24  -1 1122.07   48.09
   0  24  -1  989.37   46.47
   0  24   1 1153.28   46.98
   0  24   1 1208.35   48.13
   0  24   1 1161.73   47.61
   0  24  -1 1239.78   47.66
   0  24   1 1255.47   47.95
   0  24   1 1140.22   48.06
   0  24  -1 1126.95   46.70
   0  24  -1 1033.59   47.01
   0  24   1 1146.35   46.88
   0  24   1 1213.19   46.87
   0  24   2    4.44    1.76
   0  24  -2   11.01    2.51
   0  24   2    8.16    2.04
   0  24   2    5.07    2.30
   0 -24   2    8.45    1.86
   0  24   2    6.63    2.06
   0  24  -2    8.20    1.96
   0  24   2    9.18    2.32
   0  24   2    8.94    1.92
   0  24   2   11.39    2.14
   0  24  -2    6.80    1.95
   0  24  -2   13.17    2.76
   0  24  -2    8.84    1.95
   0  24   2    8.70    2.04
   0  24   2    4.90    1.55
   0  24   2    7.04    2.29
   0  24  -2    5.75    1.79
   0  24   2    7.55    1.91
   0  24   2    8.45    1.87
   0  24   2    6.18    1.91
   0  24  -2    8.01    2.08
   0  24   2    9.65    1.81
   0  24  -2    7.76    2.02
   0  24  -2    5.21    1.67
   0  24   2    5.25    2.01
   0  24  -3    7.72    2.13
   0  24   3    7.01    2.07
   0  24  -3    9.34    2.49
   0  24   3    6.06    2.40
   0  24   3    6.18    2.25
   0 -24   3    5.79    1.69
   0  24   3    8.54    2.44
   0  24   3    3.81    1.86
   0  24   3    7.07    2.00
   0  24   3    6.43    2.20
   0  24   3    7.25    2.02
   0  24   3    9.10    2.03
   0  24   3    4.49    2.01
   0  24  -3    9.29    1.92
   0  24  -3    5.24    2.07
   0  24   3    5.09    1.62
   0  24  -3    5.71    2.06
   0  24  -3    3.98    1.66
   0  24  -3    3.78    1.70
   0  24  -3    3.75    1.64
   0  24   3   10.04    2.13
   0  24  -3    8.84    1.75
   0  24   3    6.50    1.95
   0  24   3    3.42    1.87
   0  24   3    6.52    2.00
   0  24   4   13.72    2.56
   0  24  -4   15.52    3.13
   0  24   4   17.55    2.98
   0 -24   4   13.95    2.39
   0  24  -4   18.27    3.01
   0  24   4   16.79    3.33
   0  24   4   13.01    2.55
   0  24   4   16.32    3.19
   0  24   4   19.23    3.01
   0  24   4   17.87    2.66
   0  24  -4   16.76    2.90
   0  24  -4   13.84    3.05
   0  24   4   13.61    2.75
   0  24   4   18.11    2.57
   0  24   4   16.98    2.66
   0  24   4   19.49    3.05
   0  24   4   12.28    2.29
   0  24   4   16.38    2.48
   0  24  -4   20.23    2.83
   0  24  -4   12.61    2.39
   0  24   4   12.19    2.68
   0  24   4   14.55    2.43
   0  24   4   17.23    2.66
   0  24   4   19.20    2.91
   0  24   4   18.66    3.07
   0  24   5   25.62    3.97
   0  24   5   29.15    3.76
   0  24  -5   31.10    3.93
   0  24   5   25.31    3.54
   0  24   5   32.52    4.34
   0  24   5   37.66    4.17
   0 -24   5   25.22    3.24
   0  24   5   28.55    3.48
   0  24  -5   27.57    3.44
   0  24  -5   23.07    3.23
   0  24   5   25.54    3.27
   0  24   5   27.70    3.58
   0  24   5   25.28    3.78
   0  24   5   31.34    3.87
   0 -24   5   28.72    3.67
   0  24   5   25.00    3.22
   0  24   5   32.91    4.32
   0  24   5   38.10    3.89
   0  24   5   31.84    3.63
   0  24   5   37.08    4.12
   0  24   5   39.68    4.32
   0  24   5   29.73    3.73
   0  24  -5   35.77    3.79
   0  24   6  142.92    9.39
   0  24   6  133.31    9.26
   0 -24   6  138.88    8.94
   0  24   6  145.27    9.58
   0  24  -6  113.53    8.07
   0  24  -6  134.04    8.52
   0  24   6  150.17    9.04
   0  24   6  143.62    8.72
   0 -24   6  141.57    9.15
   0  24   6  154.56    9.54
   0  24   6  144.05   10.05
   0  24   6  129.32    8.43
   0  24   6  137.37    8.74
   0  24   6  147.42    9.23
   0  24   6  133.51    8.91
   0  24   6  134.07    9.17
   0  24  -6  127.02    8.48
   0  24   6  151.60    8.82
   0 -24   7  508.88   22.78
   0  24   7  494.58   22.43
   0  24   7  500.86   22.19
   0 -24   7  509.10   22.97
   0  24   7  533.96   24.12
   0  24   7  436.38   21.63
   0  24   7  475.10   21.96
   0  24   7  524.42   23.05
   0  24   8   47.73    5.22
   0 -24   8   43.30    4.91
   0  24   8   50.96    5.23
   0  24   8   51.53    5.05
   0  24   8   57.02    5.08
   0 -24   8   49.47    5.24
   0  24   8   55.12    5.87
   0  24   8   46.06    4.70
   0  24  -9   49.13    5.04
   0  24   9   49.89    4.76
   0  24   9   48.15    5.37
   0  24   9   44.70    4.75
   0  24  -9   46.82    4.99
   0 -24   9   47.05    4.95
   0  24   9   48.39    4.79
   0  24   9   47.43    4.69
   0 -24   9   37.67    4.50
   0 -24   9   50.53    5.14
   0  24 -10   19.80    3.05
   0  24  10   25.39    3.27
   0  24 -10   18.28    2.89
   0  24  10   23.95    3.17
   0  24  10   18.03    3.24
   0  24 -10   17.96    2.80
   0 -24  10   19.26    3.12
   0 -24  10   18.33    3.03
   0 -24  10   24.02    3.42
   0  24  10   20.60    3.04
   0  24  11   32.08    3.48
   0  24  11   40.99    3.85
   0 -24  11   37.98    3.85
   0 -24  11   33.04    3.72
   0  24  12    0.66    1.23
   0 -24  12   -0.63    1.23
   0  24  12    0.54    1.23
   0  24  12    0.71    1.13
   0 -24  12    0.18    1.05
   0 -24  12   -0.20    1.13
   0  25   0    2.42    1.70
   0  25   0    2.92    1.85
   0  25   0    0.21    1.24
   0  25   0    0.31    1.53
   0  25   0    0.50    1.57
   0  25   0    3.64    1.92
   0  25   0    0.94    1.41
   0  25   0    4.02    1.71
   0  25   0    1.77    1.68
   0  25   0   -0.87    1.36
   0 -25   0    0.68    1.24
   0  25   0   -0.29    1.50
   0  25   0    2.75    1.96
   0  25  -1   53.07    4.58
   0  25  -1   69.70    5.89
   0  25   1   58.51    5.24
   0  25   1   65.55    4.90
   0  25  -1   72.68    5.21
   0  25   1   47.87    4.28
   0  25   1   71.05    5.95
   0  25   1   72.20    5.28
   0  25   1   68.30    5.15
   0  25  -1   72.48    5.69
   0  25   1   65.42    4.96
   0  25   1   65.30    5.65
   0  25  -1   70.72    4.95
   0  25   1   66.43    5.48
   0  25   1   67.19    5.45
   0  25   1   58.36    4.76
   0  25  -1   60.29    4.82
   0  25  -1   69.13    5.40
   0  25  -1   55.05    4.99
   0  25  -1   56.76    5.41
   0 -25   1   70.51    5.01
   0  25  -1   66.50    5.73
   0 -25  -1   57.47    4.58
   0  25   1   56.72    5.06
   0  25  -1   61.08    5.18
   0  25   1   77.25    6.21
   0  25  -2   51.65    4.25
   0  25   2   55.43    4.60
   0  25   2   52.97    5.12
   0  25   2   57.91    4.99
   0  25  -2   57.11    4.89
   0  25  -2   58.10    4.83
   0  25   2   54.97    4.51
   0  25   2   55.90    4.52
   0  25   2   49.77    5.05
   0  25  -2   52.68    4.83
   0  25   2   40.38    4.35
   0  25   2   51.98    4.36
   0 -25   2   62.65    4.73
   0  25   2   46.55    5.27
   0  25  -2   46.95    5.03
   0  25   2   57.55    4.83
   0  25   2   58.46    4.75
   0  25  -2   52.22    4.40
   0  25  -2   48.35    4.20
   0  25   2   52.73    4.43
   0  25  -2   52.52    4.80
   0  25   2   41.53    4.47
   0  25   2   48.36    4.20
   0  25   2   49.93    5.08
   0  25  -2   57.17    5.42
   0  25  -2   57.35    4.62
   0  25  -3  481.51   23.56
   0  25   3  467.78   22.99
   0  25   3  480.51   22.27
   0  25   3  503.98   22.54
   0  25   3  503.91   22.51
   0  25  -3  551.99   23.27
   0  25  -3  548.65   22.09
   0  25   3  565.87   24.01
   0  25   3  452.70   21.75
   0  25  -3  525.65   21.99
   0  25   3  465.02   21.77
   0  25   3  531.39   23.31
   0  25   3  493.31   22.08
   0  25   3  482.90   22.39
   0  25   3  499.86   23.52
   0  25   3  477.13   21.96
   0  25  -3  667.91   23.65
   0  25  -3  511.83   22.66
   0 -25   3  536.97   22.50
   0  25   3  503.07   22.25
   0  25   3  451.04   23.45
   0  25  -3  403.74   22.28
   0  25  -3  462.54   23.25
   0  25   3  453.25   22.91
   0  25   3  403.48   22.62
   0  25   3  493.22   22.83
   0  25  -4   58.49    4.90
   0  25   4   52.01    4.78
   0  25   4   53.67    4.80
   0  25  -4   46.09    4.44
   0  25   4   47.47    4.35
   0  25   4   51.14    5.20
   0  25   4   52.40    5.09
   0  25   4   38.05    4.75
   0 -25   4   58.32    4.81
   0  25   4   46.46    4.79
   0  25  -4   49.75    5.32
   0  25   4   50.75    5.55
   0  25  -4   42.63    4.65
   0  25   4   58.09    4.92
   0  25   4   56.68    5.53
   0  25   4   59.33    4.81
   0  25   4   57.79    4.87
   0  25   4   65.39    5.93
   0  25  -4   58.20    5.60
   0  25   4   64.80    5.14
   0  25   4   49.79    5.15
   0  25   4   64.48    5.12
   0  25  -4   51.52    4.85
   0  25   4   53.59    4.50
   0  25   5   44.67    4.65
   0  25  -5   43.05    4.77
   0  25  -5   47.51    5.22
   0  25   5   40.33    4.56
   0  25   5   49.75    5.00
   0  25   5   61.46    5.59
   0 -25   5   50.36    4.60
   0  25   5   61.78    6.03
   0 -25   5   48.76    4.79
   0  25   5   49.19    5.08
   0  25   5   44.25    4.30
   0  25  -5   43.23    4.94
   0  25   5   50.58    4.79
   0  25   5   56.25    4.86
   0  25   5   59.16    5.04
   0  25   5   24.13    4.08
   0  25  -5   45.63    4.52
   0  25   5   47.46    4.61
   0  25  -5   49.34    4.52
   0  25   5   44.69    4.99
   0  25   5   46.74    4.44
   0  25  -5   48.94    4.51
   0  25   5   52.31    5.18
   0  25   5   44.57    4.66
   0  25   6  275.76   18.18
   0  25   6  438.17   20.01
   0  25  -6  391.62   19.77
   0  25   6  372.49   18.76
   0  25   6  398.95   19.79
   0  25  -6  356.45   18.13
   0  25   6  390.18   18.64
   0 -25   6  354.40   18.88
   0  25  -6  389.03   19.72
   0  25   6  390.91   19.12
   0  25   6  353.68   18.33
   0  25   6  473.72   20.18
   0  25   6  390.42   20.24
   0  25   6  387.12   18.60
   0  25   6  438.91   19.40
   0  25   6  488.80   20.44
   0  25  -7   59.16    6.14
   0  25   7   64.31    6.11
   0 -25   7   72.14    6.10
   0  25   7   58.65    5.41
   0  25   7   59.94    5.59
   0 -25   7   65.03    6.02
   0  25   7   69.87    5.68
   0  25  -7   71.12    6.35
   0  25   7   69.51    6.11
   0  25   7   81.08    6.16
   0  25   7   77.14    6.95
   0  25  -8   17.83    3.31
   0  25   8   14.28    3.26
   0  25   8   15.76    3.04
   0 -25   8   18.46    3.25
   0  25   8   11.48    2.57
   0  25   8   16.03    2.95
   0 -25   8   19.22    3.29
   0  25   8   17.85    3.04
   0  25  -8   16.43    3.29
   0  25   8   18.68    3.31
   0  25  -9  204.15   11.70
   0  25   9  200.85   12.27
   0  25  -9  202.24   11.69
   0  25   9  171.95   11.08
   0 -25   9  202.75   11.73
   0  25   9  203.86   11.40
   0 -25   9  204.04   11.84
   0 -25   9  210.36   11.94
   0  25 -10  247.35   12.62
   0 -25  10  225.19   12.74
   0  25  10  226.92   12.40
   0  25  10  240.83   12.54
   0  25  10  233.85   12.43
   0  25 -10  244.40   12.55
   0  25  10  243.40   13.42
   0 -25  10  242.39   13.01
   0  25  11   67.98    5.73
   0  25  11   72.61    5.40
   0  25  11   84.03    5.52
   0 -25  11   78.40    5.63
   0 -25  11   89.00    6.00
   0  25  12  136.22    7.68
   0 -25  12  153.00    7.79
   0  25  12  135.84    7.36
   0  25  12  136.03    7.26
   0 -25  12  140.27    7.31
   0 -25  12  145.47    7.67
   0  26   0 2527.93   97.95
   0  26   0 2454.26   96.29
   0  26   0 2176.49   96.00
   0  26   0 2429.95   97.23
   0  26   0 2405.73   95.74
   0  26   0 2245.58   95.90
   0  26   0 2219.86   97.04
   0  26   0 2525.30   97.16
   0  26   0 2348.74   96.00
   0  26   0 2425.13   96.86
   0 -26   0 2520.83   96.19
   0  26   0 2306.30   97.48
   0  26   1   12.04    2.05
   0  26   1    8.25    2.15
   0  26   1   12.59    2.70
   0  26  -1   14.35    2.44
   0  26  -1   14.33    2.66
   0  26  -1    7.96    2.00
   0  26   1   13.61    2.87
   0  26   1    8.06    2.12
   0  26  -1   13.23    2.75
   0  26   1   11.14    2.48
   0  26  -1    9.41    2.28
   0  26  -1    7.58    2.03
   0  26  -1   10.85    2.67
   0  26  -1    9.89    2.20
   0  26   1   11.41    2.51
   0  26   1   11.34    2.35
   0  26   1   15.25    2.93
   0  26   1   13.18    2.38
   0  26  -1   11.31    2.44
   0  26  -1   14.00    2.62
   0  26   1   12.02    2.72
   0 -26  -1   11.61    2.14
   0  26   1   11.40    2.40
   0  26  -1    8.77    2.73
   0 -26   1    7.35    1.97
   0  26  -2    7.90    2.02
   0  26  -2    9.29    2.11
   0  26   2    7.58    2.07
   0  26   2   10.80    2.53
   0  26  -2   11.39    2.68
   0  26   2   11.59    2.01
   0  26  -2    8.63    2.57
   0  26   2    9.63    2.33
   0  26   2   12.33    2.65
   0  26   2   11.93    2.28
   0  26  -2    9.03    2.29
   0  26  -2    8.34    1.86
   0  26   2   11.62    2.58
   0  26  -2    8.42    2.05
   0  26  -2   10.54    2.32
   0  26   2   10.52    2.31
   0  26   2    9.42    2.23
   0  26   2    6.95    2.05
   0  26  -2   11.23    2.44
   0  26   2    3.20    2.48
   0  26   2   12.54    2.80
   0 -26   2    7.62    2.05
   0  26  -2   11.52    2.77
   0  26   2   11.30    2.43
   0  26   3    9.40    2.44
   0  26   3    7.47    2.23
   0  26  -3    8.46    2.74
   0  26   3    8.69    2.58
   0  26  -3    7.90    2.19
   0  26   3    8.86    2.22
   0  26  -3    9.05    2.04
   0  26   3    7.01    1.88
   0  26   3    6.50    1.92
   0  26  -3    8.06    2.09
   0  26  -3    9.92    2.24
   0  26   3    9.00    2.41
   0  26   3    6.53    2.27
   0  26   3    4.41    1.87
   0  26   3    4.96    1.82
   0  26  -3    8.18    1.87
   0  26   3    6.20    2.02
   0  26   3    4.56    2.38
   0  26  -3    8.12    2.20
   0  26   3    5.36    1.98
   0  26   3    6.48    2.01
   0  26   3    6.35    2.34
   0 -26   3    5.22    1.82
   0  26  -3    6.08    2.60
   0  26   4  191.74   10.45
   0  26  -4  161.23   10.25
   0  26   4  205.59   11.63
   0  26   4  168.35   11.20
   0  26  -4  183.96   10.62
   0  26   4  191.20   10.91
   0  26  -4  219.36   11.65
   0 -26   4  177.53   10.44
   0  26   4  200.75   12.21
   0  26   4  188.34   11.37
   0  26  -4  154.11   11.19
   0  26   4  180.16   11.29
   0  26   4  188.90   11.01
   0  26  -4  199.46   11.73
   0  26   4  185.08   10.36
   0  26  -4  186.01   10.81
   0  26   4  190.11   10.80
   0  26   4  193.05   10.78
   0  26   4  190.31   10.72
   0  26   4  246.09   12.35
   0  26   4  159.65   10.92
   0  26   4  176.32   10.12
   0  26   5   74.17    6.53
   0  26  -5   78.13    6.83
   0  26   5   75.33    7.07
   0  26   5   78.21    6.61
   0  26   5   78.96    6.17
   0  26  -5   69.91    5.75
   0  26   5   79.21    6.76
   0  26   5   81.48    6.03
   0  26   5   83.94    6.87
   0 -26   5   80.29    6.39
   0  26  -5   74.70    6.05
   0  26   5   77.83    6.16
   0  26   5   72.28    6.45
   0  26   5   86.57    6.39
   0  26   5   69.08    5.74
   0  26   5   87.39    6.87
   0  26   5   77.65    6.25
   0  26  -5   72.77    6.77
   0  26  -6  219.88   13.11
   0  26   6  212.61   13.51
   0  26   6  256.88   13.48
   0 -26   6  190.49   11.99
   0  26   6  211.57   12.03
   0  26  -6  258.57   12.43
   0  26   6  226.69   12.41
   0  26  -6  207.37   11.73
   0 -26   6  224.80   12.65
   0  26   6  188.88   11.92
   0  26   6  261.97   12.84
   0  26  -6  236.48   13.51
   0  26   6  219.75   12.15
   0  26   6  218.61   12.99
   0  26   6  208.42   12.46
   0  26   7  685.42   28.94
   0  26  -7  635.78   28.72
   0  26   7  603.08   29.10
   0 -26   7  594.92   27.98
   0  26   7  623.71   27.86
   0  26   7  629.87   27.78
   0 -26   7  600.04   28.18
   0  26   7  597.94   27.60
   0  26  -7  618.18   28.77
   0  26   7  603.61   28.19
   0  26   7  590.32   27.43
   0  26   8  165.80   10.46
   0 -26   8  180.34   10.96
   0  26   8  186.84   10.81
   0  26   8  174.14   10.92
   0  26   8  183.85   10.67
   0 -26   8  182.38   11.11
   0 -26   8  195.18   11.35
   0  26  -9    4.90    2.07
   0  26  -9    3.25    1.94
   0  26   9    2.37    2.07
   0 -26   9    3.71    2.08
   0  26   9    4.21    1.88
   0 -26   9    1.40    1.73
   0 -26   9    3.08    1.89
   0  26 -10    1.79    1.68
   0  26  10    1.34    1.72
   0 -26  10    2.97    1.70
   0  26  10    4.09    1.74
   0  26  10    1.81    1.59
   0  26  10    4.97    1.88
   0  26 -10    1.29    1.67
   0 -26  10    0.90    1.62
   0  26  11    7.48    1.92
   0  26  11    7.20    1.78
   0  26  11    6.65    1.66
   0 -26  11    8.20    1.84
   0 -26  11    3.32    1.65
   0 -26  12   62.01    4.30
   0  26  12   70.53    4.11
   0  26  12   62.51    4.35
   0  27   0    1.37    1.57
   0  27   0   -0.77    1.97
   0  27   0    0.29    1.52
   0  27   0    1.37    1.71
   0  27   0    0.65    1.42
   0  27   0   -1.64    1.87
   0  27   0    2.94    1.88
   0  27   0    0.27    1.53
   0  27   0    0.27    1.41
   0  27   0   -0.31    1.53
   0  27   0    0.76    1.66
   0 -27   0    0.26    1.27
   0  27   1  636.90   30.53
   0  27  -1  818.85   31.37
   0  27   1  718.62   31.47
   0  27  -1  653.26   30.38
   0  27   1  692.57   30.07
   0  27  -1  657.59   29.68
   0  27  -1  618.64   30.79
   0  27   1  755.18   31.13
   0 -27   1  719.23   30.15
   0  27  -1  642.66   30.25
   0  27   1  805.04   31.12
   0 -27  -1  689.08   29.80
   0  27  -1  732.41   31.64
   0  27   1  767.16   31.78
   0  27  -1  706.05   30.91
   0  27   1  818.91   32.21
   0  27   1  736.16   31.20
   0  27  -1  671.47   29.85
   0  27   1  643.59   29.98
   0  27  -1  670.98   30.05
   0  27   1  668.37   29.64
   0  27  -1  691.80   31.39
   0  27   1  677.54   30.13
   0  27   1  623.38   29.62
   0  27  -1  671.52   29.82
   0  27  -2  342.74   16.50
   0  27  -2  445.57   18.15
   0  27   2  362.83   17.78
   0  27  -2  324.25   17.01
   0  27   2  385.63   17.41
   0  27   2  330.65   17.77
   0  27   2  319.69   18.14
   0 -27   2  360.48   17.00
   0  27  -2  368.06   17.55
   0  27   2  326.88   17.79
   0  27  -2  388.87   18.62
   0  27   2  277.20   16.60
   0  27  -2  447.83   17.41
   0  27  -2  306.73   16.46
   0  27   2  339.26   16.96
   0  27   2  322.35   17.85
   0  27   2  329.23   16.59
   0  27  -2  343.09   17.35
   0  27  -2  335.26   17.97
   0  27   2  318.22   17.46
   0  27   2  366.00   17.17
   0  27   2  368.04   16.69
   0  27   2  356.20   16.85
   0  27  -3  317.03   18.10
   0  27   3  410.01   18.92
   0  27   3  427.73   19.98
   0  27  -3  378.65   17.95
   0  27  -3  431.74   19.18
   0  27   3  433.96   19.76
   0  27   3  388.62   18.99
   0 -27   3  415.28   18.79
   0  27  -3  353.20   18.67
   0  27   3  377.24   19.97
   0  27  -3  405.26   19.96
   0  27   3  423.60   19.97
   0  27   3  423.26   18.88
   0  27  -3  457.49   19.68
   0  27   3  409.49   18.98
   0  27   3  346.57   19.10
   0  27  -3  371.70   19.68
   0  27   3  345.68   19.22
   0  27   3  381.68   18.22
   0  27   3  378.13   18.65
   0  27  -3  360.10   17.84
   0  27   3  386.13   18.34
   0  27   4   34.06    4.77
   0  27   4   24.62    3.54
   0  27   4   25.77    3.88
   0  27  -4   21.36    3.80
   0 -27   4   26.42    3.45
   0  27   4   23.25    3.70
   0  27  -4   25.69    4.21
   0  27  -4   27.09    3.59
   0  27   4   25.34    3.43
   0  27   4   18.63    3.07
   0  27   4   23.59    3.20
   0  27   4   18.19    3.06
   0  27   4   25.43    3.68
   0  27  -4   28.13    3.54
   0  27   4   17.81    3.22
   0  27   4   21.05    3.06
   0  27  -4   34.02    3.84
   0  27   4   24.60    3.70
   0  27   4   21.92    3.31
   0  27   5   19.01    3.90
   0  27  -5   21.68    3.75
   0  27   5   18.54    3.28
   0  27   5   20.79    3.72
   0  27   5   18.98    3.43
   0  27   5   20.16    3.07
   0  27   5   20.22    3.62
   0  27  -5   21.57    3.05
   0 -27   5   23.40    3.46
   0  27   5   17.53    3.06
   0  27  -5   18.99    3.64
   0  27   5   16.32    2.94
   0  27   5   21.43    3.25
   0  27  -5   19.12    3.10
   0  27   5   18.57    3.33
   0  27   5   18.59    3.45
   0  27   5   23.15    3.20
   0  27   6  134.32    9.30
   0  27   6  131.64    9.75
   0  27  -6  125.86    9.16
   0 -27   6  115.19    8.32
   0  27  -6  132.33    8.44
   0  27   6  133.33    8.57
   0  27  -6  111.29    7.84
   0  27   6  129.97    8.48
   0 -27   6  145.53    9.18
   0  27   6  141.47    8.91
   0  27   6  127.67    8.54
   0  27   6  118.49    8.79
   0  27  -6  151.25    9.75
   0  27   6  121.00    8.64
   0  27   6  131.68    8.56
   0  27  -7   56.70    5.94
   0  27   7   66.84    6.13
   0  27   7   77.57    6.93
   0 -27   7   67.67    5.93
   0  27   7   67.53    5.74
   0  27   7   63.86    5.62
   0 -27   7   68.95    6.11
   0  27   7   68.83    6.10
   0  27   7   76.16    5.99
   0  27  -7   70.28    6.35
   0  27  -8  195.08   11.97
   0  27   8  196.10   11.33
   0  27  -8  222.50   12.31
   0  27   8  221.65   12.80
   0 -27   8  202.73   11.72
   0  27   8  202.22   11.47
   0  27   8  184.48   11.54
   0 -27   8  196.41   11.81
   0 -27   8  203.36   11.83
   0  27   9  130.56    8.38
   0  27  -9  148.04    8.95
   0  27  -9  123.53    8.43
   0  27   9  144.68    9.36
   0 -27   9  129.33    8.62
   0  27   9  134.40    8.36
   0 -27   9  147.20    9.12
   0 -27   9  131.47    8.71
   0  27 -10    2.11    1.45
   0  27  10    4.04    1.99
   0 -27  10    3.60    1.59
   0  27  10    4.74    1.63
   0  27  10    3.59    1.85
   0  27 -10    3.31    1.48
   0  27  10    3.97    1.55
   0 -27  10    2.78    1.59
   0  27  11  305.09   13.96
   0  27  11  299.61   14.18
   0  27  11  281.67   14.41
   0 -27  11  320.38   14.48
   0 -27  11  319.78   14.53
   0  28   0  270.45   14.27
   0  28   0  260.28   13.56
   0  28   0  246.70   14.39
   0  28   0  277.86   14.39
   0  28   0  292.69   15.12
   0 -28   0  273.77   13.62
   0  28   0  265.25   13.97
   0  28   0  237.95   14.35
   0  28   0  259.83   14.24
   0  28   0  279.04   13.73
   0  28   0  250.49   13.57
   0  28   0  244.91   13.36
   0  28   1  160.63    9.79
   0  28  -1  159.74    9.59
   0  28   1  198.95   10.98
   0  28  -1  171.80   10.37
   0  28   1  156.27   10.50
   0  28  -1  161.93   10.60
   0  28  -1  175.52   10.40
   0  28   1  201.04   11.54
   0  28  -1  137.48    9.65
   0 -28  -1  171.19    9.75
   0 -28   1  171.60    9.85
   0  28  -1  139.17   10.40
   0  28   1  177.84   10.33
   0  28   1  209.84   10.76
   0  28   1  182.87   11.23
   0  28  -1  174.18   10.59
   0  28  -1  193.95   11.49
   0  28   1  162.10   10.49
   0  28  -1  158.86    9.87
   0  28   1  188.92   10.28
   0  28   1  178.73    9.73
   0  28  -1  167.19    9.79
   0  28  -1  172.90    9.89
   0  28   1  166.80    9.78
   0  28  -2    3.26    1.92
   0  28  -2    7.28    2.61
   0  28   2    9.69    2.37
   0 -28   2   15.38    2.70
   0  28   2    8.39    2.58
   0  28  -2    7.61    2.18
   0  28  -2    9.98    2.30
   0  28   2   10.33    2.09
   0  28   2   11.50    2.32
   0  28   2   10.90    2.70
   0  28   2    8.85    2.38
   0  28  -2   10.75    2.41
   0  28   2   11.56    2.52
   0  28   2   12.75    2.95
   0  28  -2    4.48    2.19
   0  28   2    4.67    2.14
   0  28  -2   15.25    2.86
   0  28  -2   13.47    3.00
   0  28   2    7.09    2.38
   0  28  -2    8.00    2.02
   0  28   2    9.08    2.32
   0  28  -2   12.56    2.69
   0  28   2   11.79    2.57
   0  28  -3   15.95    3.32
   0  28   3   13.68    3.36
   0  28   3   23.63    3.71
   0  28   3   19.88    3.13
   0  28   3   12.94    2.62
   0  28  -3   21.78    2.94
   0  28   3   19.65    2.85
   0  28  -3   17.76    3.05
   0  28   3   19.52    3.22
   0  28   3   18.61    3.41
   0  28   3   17.53    2.94
   0  28  -3   15.68    3.27
   0  28   3   24.16    3.75
   0  28   3   14.46    3.09
   0  28   3   17.19    3.22
   0  28  -3   16.96    2.94
   0  28  -3   22.88    3.27
   0  28   3   20.28    2.90
   0  28  -3   15.57    2.62
   0  28   3   20.02    3.18
   0  28   4   61.50    5.42
   0  28   4   55.52    5.58
   0  28   4   55.92    5.94
   0  28  -4   48.75    5.44
   0  28   4   51.83    4.77
   0  28  -4   56.01    5.08
   0  28   4   54.30    5.22
   0  28   4   50.01    5.34
   0  28   4   49.49    5.30
   0 -28   4   51.16    5.02
   0  28   4   62.18    5.12
   0  28   4   49.22    5.37
   0  28   4   50.13    4.87
   0  28  -4   54.77    5.81
   0  28   4   45.61    5.15
   0  28   4   60.18    5.39
   0  28  -4   59.30    5.32
   0  28   4   54.17    5.18
   0  28   5  569.15   26.94
   0  28   5  623.01   26.50
   0  28  -5  560.25   26.38
   0 -28   5  555.48   25.24
   0  28   5  552.83   26.04
   0  28   5  561.11   26.28
   0  28  -5  543.91   25.05
   0  28   5  529.38   24.80
   0 -28   5  557.03   25.48
   0  28   5  532.11   25.79
   0  28   5  551.92   25.37
   0  28   5  666.61   26.92
   0  28  -5  583.19   26.76
   0  28   5  600.84   25.85
   0  28  -5  589.80   25.45
   0  28   5  539.99   24.97
   0  28   5  559.89   25.30
   0  28   6  777.89   32.78
   0  28  -6  722.06   31.72
   0 -28   6  710.53   30.76
   0  28  -6  526.56   29.18
   0  28   6  675.57   30.33
   0  28  -6  774.33   30.53
   0 -28   6  696.17   30.94
   0  28   6  712.71   30.58
   0  28   6  629.05   30.26
   0  28   6  715.01   31.00
   0  28  -6  706.55   31.68
   0  28   6  650.08   30.93
   0  28   6  768.84   31.06
   0  28   7  101.65    7.28
   0  28   7  113.62    7.55
   0  28   7  102.37    7.41
   0  28   7   99.98    7.62
   0 -28   7  103.74    7.57
   0  28   7  102.71    7.29
   0  28   7  103.48    7.40
   0 -28   7  113.12    7.95
   0 -28   7   95.87    7.45
   0  28  -8  145.89    9.30
   0  28  -8  142.66    9.25
   0  28   8  139.13    9.67
   0 -28   8  144.61    9.10
   0  28   8  134.39    8.74
   0  28   8  129.08    8.51
   0 -28   8  143.42    9.28
   0 -28   8  138.92    9.05
   0  28  -9   24.89    3.26
   0  28   9   23.27    3.62
   0 -28   9   24.28    3.35
   0  28   9   19.34    2.89
   0  28   9   22.07    3.14
   0  28   9   31.24    3.52
   0  28  -9   23.63    3.28
   0 -28   9   23.62    3.28
   0  28 -10    5.32    1.43
   0  28 -10    2.98    1.47
   0  28  10    3.71    1.76
   0 -28  10    4.09    1.58
   0  28  10    3.39    1.60
   0  28  10    3.83    1.59
   0 -28  10    2.04    1.49
   0 -28  10    2.31    1.35
   0  28  11    8.63    1.60
   0  28  11    8.44    1.78
   0  28  11    8.60    1.98
   0 -28  11    7.87    1.64
   0 -28  11    6.08    1.61
   0 -29   0    2.36    1.57
   0  29   0    2.28    1.63
   0  29   0    0.41    1.93
   0  29   0    0.30    1.49
   0  29   0    0.83    1.70
   0  29   0    0.37    1.70
   0  29   0    1.91    1.78
   0  29   0    0.71    1.82
   0  29   0    0.60    1.47
   0  29   0   -1.19    1.61
   0  29   0    1.19    1.90
   0  29   0    0.71    1.55
   0  29  -1   10.78    2.84
   0  29  -1    7.46    2.29
   0  29   1    7.48    2.24
   0  29   1   10.66    2.72
   0  29  -1    9.87    2.65
   0  29   1    8.28    2.50
   0  29  -1    8.81    2.20
   0  29   1   11.65    2.49
   0  29   1   12.92    2.78
   0  29  -1   12.51    2.99
   0  29  -1   11.23    2.44
   0  29   1    8.56    2.09
   0  29   1    9.11    2.55
   0  29   1   12.31    2.78
   0  29   1   12.00    2.81
   0  29  -1   11.06    2.77
   0  29  -1    9.07    2.35
   0  29  -1   12.75    2.42
   0  29   1   11.28    2.50
   0  29  -1   14.34    2.76
   0  29   1    8.42    2.31
   0  29  -2   77.92    7.01
   0  29   2   90.97    7.40
   0  29   2   78.26    6.38
   0  29  -2   80.88    6.10
   0  29  -2   97.95    6.67
   0  29   2   91.28    6.26
   0  29  -2   91.15    6.91
   0  29   2   90.25    7.38
   0  29  -2   83.83    7.19
   0  29   2   86.00    7.03
   0  29   2   91.34    6.78
   0  29   2   84.04    6.50
   0  29   2   85.08    6.28
   0  29   2   94.67    7.47
   0  29  -2   92.16    6.35
   0  29   2   89.83    6.69
   0  29   2   75.49    6.68
   0  29  -2   67.37    6.59
   0  29  -2   79.83    6.62
   0  29   3  690.17   27.28
   0  29   3  568.47   27.34
   0  29  -3  528.09   27.21
   0  29   3  580.06   27.95
   0  29   3  593.51   27.65
   0  29   3  597.57   26.71
   0  29  -3  570.74   27.53
   0  29   3  511.56   25.67
   0  29   3  576.54   26.59
   0  29  -3  612.96   25.98
   0  29  -3  590.53   26.91
   0  29   3  570.66   27.16
   0  29   3  549.36   26.05
   0  29   3  599.67   26.83
   0  29   3  633.22   27.88
   0  29  -3  570.38   25.72
   0  29  -3  614.54   26.86
   0  29   3  580.89   27.23
   0  29  -4    3.78    2.19
   0  29   4    2.81    2.25
   0  29   4    2.40    1.72
   0  29   4   -1.37    2.52
   0  29  -4    0.65    1.57
   0  29   4    2.47    2.02
   0  29   4    2.05    1.82
   0  29   4    1.46    1.47
   0  29   4    1.94    1.73
   0  29  -4   -0.33    1.34
   0 -29   4    0.34    1.65
   0  29   4    1.30    1.42
   0  29   4    3.46    1.94
   0  29   4    1.22    2.27
   0  29   4    1.19    1.91
   0  29   4    2.40    1.95
   0  29  -4    0.85    2.04
   0  29  -4    1.71    1.85
   0  29   4    0.62    1.46
   0  29  -5  271.90   14.59
   0  29   5  227.90   14.34
   0  29   5  266.38   14.21
   0 -29   5  240.08   13.19
   0  29   5  256.71   13.21
   0  29  -5  280.36   13.57
   0  29   5  230.99   13.90
   0  29  -5  250.23   13.14
   0 -29   5  236.26   13.37
   0  29   5  244.00   13.91
   0  29   5  244.07   13.37
   0  29  -5  246.35   14.27
   0  29   5  250.88   13.51
   0  29   5  214.14   13.40
   0  29   5  240.29   13.12
   0  29  -5  197.13   12.61
   0  29   5  243.15   13.41
   0  29   6   90.07    7.72
   0  29  -6   87.85    7.31
   0 -29   6   95.78    6.98
   0  29  -6   81.12    6.23
   0  29  -6   89.51    6.46
   0  29   6   83.07    6.40
   0 -29   6   77.73    6.60
   0  29   6   89.07    6.82
   0  29   6   84.69    6.62
   0  29   6   82.16    7.08
   0  29  -6   79.88    7.31
   0  29   7  112.40    8.11
   0  29   7  142.30    8.44
   0  29   7  116.20    7.88
   0  29  -7  103.89    8.29
   0  29   7  122.00    8.07
   0  29  -7  121.51    8.57
   0  29   7  108.22    8.55
   0 -29   7  124.63    8.18
   0  29   7  104.63    7.71
   0 -29   7  116.98    8.19
   0 -29   7  122.37    8.27
   0  29  -8    4.33    2.22
   0  29   8    2.72    1.76
   0  29   8    1.92    1.98
   0  29  -8    5.62    2.17
   0 -29   8    5.04    1.80
   0  29   8    4.67    1.72
   0 -29   8    7.71    2.26
   0 -29   8    2.91    1.73
   0  29   9    0.66    1.75
   0  29  -9   -0.54    1.53
   0 -29   9   -0.57    1.36
   0  29   9    0.24    1.39
   0  29   9    1.33    1.70
   0  29   9    1.60    1.57
   0  29  -9    0.27    1.54
   0 -29   9   -0.57    1.37
   0  29 -10   12.52    2.03
   0  29  10   11.35    2.44
   0  29 -10   15.61    2.13
   0  29  10   15.09    2.17
   0  29  10   14.90    2.44
   0 -29  10   19.15    2.62
   0 -29  10   14.21    2.34
   0 -29  11   84.67    5.59
   0  29  11   76.44    5.49
   0  30   0    4.65    2.30
   0  30   0    7.50    2.12
   0  30   0    6.14    2.30
   0  30   0    5.12    2.19
   0  30   0    3.30    1.95
   0  30   0    4.43    1.95
   0  30   0    2.19    1.70
   0  30   0    6.21    2.16
   0  30   0    3.25    1.96
   0  30   1   69.65    6.09
   0  30  -1   89.98    7.37
   0  30   1   82.03    7.09
   0  30  -1   80.15    6.23
   0  30   1   85.21    6.60
   0  30   1   78.57    6.72
   0  30  -1   97.91    7.75
   0  30   1   80.72    7.02
   0  30  -1   99.47    6.82
   0  30   1   82.67    6.49
   0  30  -1   98.47    7.30
   0  30  -1   66.23    5.83
   0  30   1   77.95    6.38
   0  30   1   82.81    6.89
   0  30   1   89.60    7.23
   0  30  -1   87.87    7.16
   0  30  -1   86.06    6.80
   0  30  -2   -0.85    2.05
   0  30   2   -0.42    2.01
   0  30   2   -0.33    1.73
   0  30  -2    1.28    2.28
   0  30   2   -0.40    1.68
   0  30  -2    0.74    1.77
   0  30   2    0.42    1.94
   0  30  -2   -0.32    1.48
   0  30   2   -0.34    1.55
   0  30  -2   -0.29    1.51
   0  30   2   -0.29    1.52
   0  30   2    0.69    1.86
   0  30   2   -0.33    1.61
   0  30  -2    0.29    1.52
   0  30  -2    1.21    1.71
   0  30   2    0.41    1.79
   0  30  -2   -1.76    1.91
   0  30   2    0.38    1.70
   0  30  -2    1.40    1.56
   0  30   3   60.67    6.28
   0  30   3   82.83    6.40
   0  30  -3   74.51    6.90
   0  30   3   78.33    6.46
   0  30   3   69.09    6.43
   0  30  -3   85.03    6.60
   0  30  -3   63.06    6.19
   0  30   3   75.46    6.74
   0  30  -3   64.21    5.97
   0  30  -3   82.54    5.99
   0 -30   3   84.50    6.30
   0  30   3   81.06    6.46
   0  30   3   83.26    7.00
   0  30  -3   72.31    5.71
   0  30  -3   73.53    6.40
   0  30  -3   83.49    7.13
   0  30   3   78.26    5.97
   0  30   3   85.44    6.57
   0  30   3   82.01    6.13
   0  30   3   60.49    6.23
   0  30   4   23.70    4.00
   0  30   4   14.08    3.21
   0  30   4   16.32    3.08
   0  30  -4   15.24    3.51
   0 -30   4   13.91    2.59
   0  30   4   10.28    2.91
   0  30  -4   12.19    2.58
   0  30  -4   14.67    2.76
   0  30   4   17.55    3.19
   0 -30   4   13.12    2.66
   0  30   4   13.19    2.63
   0  30   4    6.90    2.71
   0  30   4   15.50    3.05
   0  30  -4   16.17    3.45
   0  30   4   23.24    3.84
   0  30   4   12.70    2.62
   0  30   4   13.64    2.96
   0  30  -4   14.86    2.95
   0  30   5  103.14    7.68
   0  30   5   92.21    7.86
   0  30  -5   86.15    7.47
   0 -30   5   90.38    6.80
   0  30  -5  103.42    7.05
   0  30  -5  128.24    7.78
   0  30   5   76.97    6.36
   0  30   5   82.52    7.23
   0 -30   5   95.33    7.13
   0  30   5   88.73    7.00
   0  30   5  104.14    7.81
   0  30   5   77.73    6.76
   0  30  -5   87.38    6.75
   0  30   5   90.77    7.30
   0  30   5   85.84    6.74
   0  30   5   91.81    6.98
   0  30  -5  106.96    8.10
   0 -30   6   56.36    5.14
   0  30  -6   55.92    4.87
   0  30  -6   42.57    4.37
   0  30   6   61.97    5.20
   0 -30   6   48.20    5.00
   0  30   6   50.53    5.00
   0  30   6   52.98    5.11
   0  30   6   57.40    5.13
   0  30   6   53.02    5.04
   0  30  -7  241.90   13.52
   0  30   7  246.18   12.85
   0  30   7  228.44   13.66
   0  30  -7  243.51   13.51
   0 -30   7  254.08   13.19
   0 -30   7  227.26   13.06
   0 -30   7  229.52   12.98
   0  30   8    8.29    2.53
   0  30  -8   10.60    2.60
   0 -30   8    6.52    2.02
   0  30   8    8.43    2.26
   0  30   8    9.24    2.12
   0  30   8    9.83    2.30
   0  30  -8   15.95    2.94
   0 -30   8    8.20    2.18
   0  30   9   45.72    4.40
   0  30  -9   28.27    3.49
   0 -30   9   39.43    3.82
   0  30   9   32.47    3.60
   0  30   9   32.63    3.28
   0  30   9   39.70    3.78
   0  30  -9   43.24    3.91
   0 -30   9   34.32    3.71
   0  30 -10    5.08    1.49
   0  30  10    8.17    1.56
   0  30  10    8.26    1.83
   0  30  10   11.45    2.22
   0  30 -10    6.72    1.63
   0 -30  10    8.39    1.84
   0 -30  10    9.77    2.00
   0  31   0   -0.43    1.86
   0  31   0   -0.65    1.70
   0  31   0    3.53    2.05
   0  31   0    0.43    2.08
   0  31   0   -0.34    1.78
   0  31   0    0.75    1.80
   0  31   0   -0.32    1.65
   0  31   0    0.41    2.03
   0  31   1  166.40   10.66
   0  31  -1  192.51   12.04
   0  31   1  173.86   11.62
   0  31   1  194.72   11.74
   0  31   1  181.11   11.92
   0  31  -1  198.96   11.24
   0  31   1  221.84   11.73
   0  31  -1  211.68   12.49
   0  31  -1  201.06   11.12
   0  31  -1  189.07   11.52
   0  31   1  187.36   11.06
   0  31  -1  192.64   11.84
   0  31   1  170.38   11.19
   0  31   1  205.74   12.16
   0  31  -1  182.65   11.31
   0  31   1  180.76   10.91
   0  31  -1  183.77   11.24
   0  31  -1  177.83   10.66
   0  31   2  132.14    9.25
   0  31  -2  118.68    9.27
   0  31   2  132.83    8.51
   0  31  -2  120.24    9.19
   0  31   2  130.93    9.30
   0  31  -2  139.87    9.02
   0  31  -2  108.92    7.76
   0  31   2  138.58    8.82
   0  31  -2  121.91    8.33
   0  31   2   98.94    8.39
   0  31   2  123.50    8.43
   0  31   2  119.15    7.85
   0  31   2  110.97    8.70
   0  31   2  127.01    8.87
   0  31   2  136.81    8.67
   0  31  -2  134.60    8.89
   0  31  -2  123.41    8.07
   0  31  -2  121.85    8.99
   0  31  -2  112.77    8.33
   0  31   3  261.86   13.53
   0  31   3  223.87   12.14
   0  31  -3  209.17   12.86
   0  31  -3  214.60   12.17
   0  31   3  228.88   12.53
   0  31  -3  206.54   12.57
   0  31   3  210.74   12.73
   0  31  -3  182.63   11.02
   0  31  -3  218.92   12.20
   0  31   3  200.97   12.33
   0 -31   3  189.01   11.50
   0  31  -3  216.76   13.05
   0  31  -3  182.41   11.11
   0  31   3  201.61   11.57
   0  31   3  206.99   11.99
   0  31  -3  189.89   11.92
   0  31   3  247.99   13.27
   0  31   3  212.93   12.15
   0  31   3  257.14   13.53
   0  31   3  188.37   11.25
   0  31   4  839.61   32.98
   0  31  -4  651.97   32.17
   0 -31   4  653.12   30.70
   0  31  -4  622.98   30.78
   0  31   4  661.41   31.84
   0  31  -4  689.54   31.17
   0  31  -4  694.91   32.24
   0  31   4  710.71   32.27
   0 -31   4  725.03   31.44
   0  31  -4  766.89   31.95
   0  31   4  828.16   32.95
   0  31   4  666.31   30.78
   0  31   4  765.49   31.89
   0  31   4  680.42   31.10
   0  31   4  731.31   31.67
   0  31  -4  726.06   32.48
   0  31   4  680.84   32.04
   0 -31   5   10.64    2.46
   0  31   5   12.24    2.43
   0  31  -5   12.62    2.42
   0  31   5   14.15    3.13
   0  31  -5   10.92    2.46
   0 -31   5   12.25    2.74
   0  31   5   12.57    2.75
   0  31   5   11.21    2.54
   0  31   6    7.55    2.69
   0  31  -6    6.87    2.43
   0 -31   6    7.79    2.20
   0  31  -6    6.63    1.96
   0  31   6    8.67    2.35
   0 -31   6    5.76    2.10
   0  31  -6    7.67    2.53
   0  31   6    8.15    2.23
   0  31   6    7.16    2.37
   0  31   6    3.80    1.96
   0  31   7   -0.63    1.55
   0  31  -7    3.45    2.00
   0  31   7    0.30    1.54
   0  31   7    2.69    2.04
   0  31  -7    1.37    1.53
   0 -31   7    1.20    1.47
   0  31   7    0.57    1.47
   0 -31   7    0.33    1.45
   0 -31   7    1.87    1.69
   0  31  -8    5.50    2.02
   0  31   8    6.01    2.23
   0 -31   8    5.78    1.82
   0  31   8    7.58    2.03
   0  31   8    4.09    1.86
   0  31  -8    7.83    2.15
   0 -31   8    3.10    1.67
   0  31   9    2.18    1.85
   0  31  -9    2.64    1.52
   0 -31   9    2.35    1.32
   0  31   9    3.57    1.74
   0  31  -9    2.64    1.48
   0 -31   9    6.41    1.84
   0  31  10   97.28    5.56
   0  31  10   91.72    5.70
   0 -31  10   94.88    5.62
   0 -31  10   90.52    5.47
   0  32   0   35.28    4.64
   0  32   0   38.92    4.39
   0  32   0   45.63    4.63
   0  32   0   36.83    4.64
   0  32   0   36.92    4.68
   0  32   0   39.41    4.40
   0  32   0   39.03    4.77
   0  32   0   35.76    4.39
   0  32   1   61.23    6.28
   0  32  -1   62.72    6.43
   0  32   1   66.73    6.30
   0  32   1   64.40    6.45
   0  32   1   76.13    6.23
   0  32  -1   75.15    6.01
   0  32  -1   80.31    7.04
   0  32  -1   76.65    6.62
   0  32   1   74.72    6.23
   0  32  -1   85.98    6.51
   0  32  -1   59.09    5.78
   0  32   1   76.58    6.75
   0  32  -1   68.94    6.39
   0  32   1   67.54    6.17
   0  32  -1   66.80    5.66
   0  32  -1   82.76    6.59
   0  32   1   75.12    6.14
   0  32  -2  206.95   12.78
   0  32   2  205.28   12.63
   0 -32   2  203.47   11.48
   0  32   2  211.77   11.97
   0  32   2  193.59   11.83
   0  32   2  208.61   12.46
   0  32  -2  212.00   12.26
   0  32   2  227.22   13.16
   0  32  -2  224.87   13.16
   0  32  -2  186.58   11.25
   0  32  -2  199.18   11.65
   0  32  -2  236.80   12.99
   0  32  -2  236.91   12.54
   0  32  -2  171.62   10.99
   0  32   2  206.99   12.56
   0  32   2  198.49   12.27
   0  32   2  185.27   11.63
   0  32  -2  234.23   12.48
   0  32   3   52.68    5.52
   0  32  -3   44.32    5.21
   0  32   3   46.64    4.68
   0  32   3   51.85    5.39
   0  32  -3   55.01    5.07
   0  32  -3   41.90    4.89
   0  32  -3   51.92    4.60
   0  32   3   44.01    5.00
   0  32  -3   45.66    4.77
   0 -32   3   45.26    4.61
   0  32   3   49.38    5.28
   0  32   3   51.29    5.10
   0  32   3   40.37    5.08
   0  32  -3   47.64    5.06
   0  32  -3   50.57    5.61
   0  32   3   43.76    4.46
   0  32   3   41.37    4.31
   0  32   3   45.17    4.85
   0 -32   4  157.90   10.16
   0  32   4  202.16   11.75
   0  32  -4  179.30   10.81
   0  32  -4  189.20   11.58
   0  32  -4  221.36   11.39
   0  32   4  180.87   11.44
   0 -32   4  187.81   10.99
   0  32   4  182.67   10.74
   0  32  -4  202.04   11.31
   0  32   4  177.44   11.36
   0  32   4  168.27   10.41
   0  32  -5  196.07   11.98
   0  32   5  218.20   11.98
   0 -32   5  197.61   11.03
   0  32  -5  223.28   12.32
   0  32   5  176.84   11.43
   0  32  -5  215.38   11.30
   0  32  -5  204.78   11.08
   0 -32   5  187.68   11.17
   0  32   5  193.22   11.76
   0  32  -5  208.01   12.11
   0  32   5  184.37   10.97
   0  32   5  174.66   11.23
   0  32   5  177.19   11.11
   0  32  -5  188.03   11.16
   0  32   5  170.02   10.83
   0  32   5  199.78   11.40
   0  32  -6   79.55    6.67
   0  32   6   91.78    7.17
   0 -32   6   84.27    6.27
   0  32  -6   82.85    5.90
   0  32  -6   71.12    5.63
   0 -32   6   70.78    6.08
   0  32   6   83.57    6.38
   0  32   6   83.07    6.34
   0  32  -6   90.81    6.95
   0  32  -7    2.58    1.92
   0  32   7   -0.36    1.90
   0 -32   7    2.24    1.57
   0  32   7   -0.27    1.59
   0  32   7    1.14    1.46
   0  32  -7    0.32    1.81
   0 -32   7   -0.87    1.71
   0  32  -8   45.78    4.72
   0  32   8   65.18    5.40
   0 -32   8   60.45    4.84
   0  32   8   59.36    4.69
   0  32   8   60.77    4.91
   0  32  -8   50.69    4.64
   0 -32   8   62.94    4.96
   0  32   9   98.37    5.81
   0  32  -9   86.81    5.56
   0  32  -9   83.82    5.74
   0 -32   9  100.24    5.97
   0 -32  10   56.94    3.91
   0  32 -10   51.11    3.70
   0  33   0   -0.86    2.01
   0  33   0    1.58    2.02
   0  33   0    1.05    1.76
   0  33   0   -1.34    2.15
   0  33   0    0.86    2.08
   0  33   0    0.38    1.59
   0  33   0   -1.24    1.84
   0  33   0    0.33    1.69
   0  33  -1    8.13    2.60
   0  33   1    4.65    2.46
   0  33   1    1.60    1.88
   0  33  -1    6.79    2.23
   0  33   1    5.87    2.10
   0  33  -1    3.86    2.10
   0  33  -1    3.03    2.18
   0  33  -1    4.21    1.97
   0  33   1    4.27    2.24
   0  33   1    4.28    2.17
   0  33   1    2.47    1.98
   0  33  -1    2.56    1.73
   0  33  -1    5.74    2.30
   0  33   1    5.44    2.32
   0  33  -1    6.04    2.19
   0  33   1    4.59    2.08
   0  33  -2  352.71   18.55
   0  33   2  325.28   17.93
   0  33  -2  324.58   17.86
   0  33  -2  352.29   17.61
   0  33   2  373.19   18.49
   0  33  -2  379.98   17.37
   0  33  -2  321.28   17.34
   0  33   2  391.38   18.46
   0  33   2  278.69   16.82
   0 -33   2  332.21   16.97
   0  33  -2  344.67   17.81
   0  33   2  336.46   18.11
   0  33   2  357.27   18.16
   0  33   2  354.85   17.69
   0  33  -2  362.71   17.26
   0  33  -2  366.54   18.73
   0  33   3    8.05    2.28
   0 -33   3   11.16    2.24
   0  33   3   16.47    3.09
   0  33  -3    5.89    2.11
   0  33  -3   13.24    2.75
   0  33  -3   16.24    2.81
   0  33  -3   13.04    2.92
   0  33   3   12.81    2.90
   0 -33   3   11.30    2.44
   0  33   3   14.48    2.57
   0  33   3    7.92    2.57
   0  33   4    3.72    1.95
   0  33  -4    2.82    2.02
   0 -33   4    2.57    1.49
   0  33   4    1.93    1.85
   0  33  -4    3.44    2.15
   0  33   4   -0.37    1.75
   0  33  -4    0.32    1.66
   0  33  -4    0.63    1.59
   0 -33   4    1.28    1.70
   0  33  -4    4.95    2.22
   0  33   4    0.75    1.71
   0  33   4    0.91    1.67
   0  33  -4    0.40    1.99
   0  33   4    2.44    2.08
   0  33   4    1.52    1.65
   0  33   4    2.78    1.95
   0  33   5  363.83   22.48
   0  33  -5  484.00   23.95
   0 -33   5  516.42   23.03
   0  33  -5  572.28   23.35
   0 -33   5  518.46   23.45
   0  33   5  622.82   24.50
   0  33   5  549.19   23.73
   0  33   5  577.46   23.92
   0  33  -5  505.88   24.14
   0  33  -5  432.63   22.50
   0  33   5  478.38   23.56
   0  33  -6   14.80    3.21
   0 -33   6   16.04    2.71
   0  33  -6   23.58    3.49
   0  33  -6   21.52    2.79
   0  33   6   13.30    2.52
   0  33  -6   19.96    2.74
   0  33   6   22.84    3.04
   0  33   6   18.74    3.04
   0  33   6   19.93    3.10
   0  33   6   17.23    2.86
   0  33  -6   24.87    3.59
   0 -33   6   18.01    2.91
   0  33  -7    1.19    1.55
   0 -33   7    3.60    1.49
   0  33  -7    0.59    1.67
   0  33   7    0.73    1.47
   0  33   7    2.13    1.61
   0  33  -7    0.89    1.59
   0 -33   7    1.60    1.50
   0  33   8   42.13    3.82
   0  33  -8   46.34    4.19
   0  33  -8   48.40    4.17
   0  33  -8   37.53    3.92
   0 -33   8   45.71    3.96
   0  33  -9   58.78    3.89
   0  33  -9   46.92    3.93
   0  33  -9   39.06    3.68
   0 -33   9   55.23    4.06
   0 -33   9   50.47    3.65
   0 -33   9   66.28    4.28
   0  34   0  638.37   28.39
   0  34   0  637.26   27.79
   0  34   0  548.52   27.49
   0  34   0  606.85   28.36
   0  34   1   40.14    4.75
   0  34  -1   29.67    4.12
   0  34  -1   33.73    3.98
   0  34   1   31.36    4.11
   0  34   1   32.01    4.17
   0  34  -1   33.51    4.12
   0  34   1   38.97    4.59
   0  34  -1   44.85    4.96
   0 -34   2   12.94    2.46
   0  34   2   10.98    2.83
   0  34  -2    9.64    2.44
   0  34   2   10.67    3.03
   0  34   2   10.19    2.84
   0  34  -2   10.43    2.39
   0  34  -2   11.82    2.91
   0  34  -2    5.65    2.06
   0  34  -3   33.39    4.48
   0  34   3   35.39    4.35
   0  34  -3   37.16    4.17
   0  34   3   40.97    4.70
   0  34   3   40.45    4.67
   0  34  -3   43.26    4.66
   0 -34   3   35.03    3.95
   0  34   3   29.91    4.27
   0  34   3   43.32    4.99
   0  34   3   37.31    4.40
   0  34  -3   36.10    4.59
   0  34   3   40.59    4.53
   0  34  -3   39.63    4.41
   0  34   4    9.87    2.60
   0  34  -4    6.55    2.39
   0 -34   4   12.11    2.30
   0  34  -4    9.45    2.25
   0 -34   4    5.49    2.10
   0  34   4    8.47    2.59
   0  34   4    6.30    2.02
   0  34  -4   11.38    2.42
   0  34   4   12.09    2.80
   0  34  -4   11.63    2.80
   0  34   4    8.40    2.38
   0  34   4    7.18    2.27
   0  34   4    8.46    2.39
   0  34  -5   82.24    6.95
   0 -34   5   84.06    6.14
   0  34  -5   88.91    6.28
   0  34  -5   89.43    6.38
   0  34  -5   77.52    6.58
   0 -34   5   85.64    6.50
   0  34   5   98.77    6.91
   0  34   5   78.23    6.19
   0  34   5   85.16    6.35
   0  34  -5   97.76    7.38
   0  34   5  105.82    7.10
   0  34  -5   84.51    6.27
   0  34  -6    7.99    2.48
   0 -34   6    8.90    2.03
   0  34  -6    9.46    1.98
   0  34  -6    9.88    2.44
   0  34  -6   12.52    2.78
   0  34   6    8.61    2.17
   0  34   6    9.67    2.22
   0 -34   6   13.09    2.34
   0  34  -7    4.06    1.86
   0 -34   7    2.08    1.39
   0  34   7    2.14    1.49
   0  34  -7    1.07    1.37
   0  34  -7    1.36    1.55
   0 -34   7    1.20    1.26
   0  34  -8   43.05    3.87
   0  34  -8   51.49    4.08
   0  34  -8   42.15    3.78
   0 -34   8   56.85    4.16
   0 -34   9   49.50    3.68
   0  34  -9   48.30    3.60
   0  35   0    0.80    2.02
   0  35   0    0.41    1.99
   0  35   0    0.98    1.70
   0  35   0   -1.35    1.99
   0  35   0    1.56    1.91
   0  35   0    0.36    1.73
   0  35   1  150.95   10.50
   0  35  -1  163.26   10.88
   0  35   1  179.02   11.12
   0  35   1  176.10   10.41
   0  35  -1  166.92   10.08
   0  35   1  180.33   10.64
   0  35   1  149.91   10.46
   0  35  -1  166.08   10.58
   0  35  -1  173.75   11.07
   0  35  -1  184.72   11.11
   0  35   1  171.60   10.68
   0  35  -1  193.08   10.88
   0  35   1  166.70   10.84
   0  35   2  201.33   13.26
   0  35  -2  267.37   14.51
   0 -35   2  245.17   12.87
   0  35  -2  274.26   13.99
   0  35  -2  247.71   14.15
   0  35   2  244.64   13.85
   0  35   2  293.37   14.80
   0  35   2  252.96   13.66
   0  35  -2  218.60   12.66
   0  35   2  254.24   13.57
   0  35  -2  259.94   14.10
   0  35  -3  291.67   15.38
   0  35   3  297.93   15.18
   0 -35   3  249.95   13.76
   0  35   3  252.41   14.24
   0  35   3  258.57   14.67
   0  35  -3  281.23   15.18
   0  35   3  270.06   14.77
   0  35   3  292.77   14.83
   0  35  -3  290.60   14.83
   0 -35   4    7.47    1.87
   0  35  -4    7.24    2.36
   0  35   4    7.86    2.44
   0  35  -4    8.84    2.26
   0  35   4    7.47    2.32
   0  35  -4    7.31    2.44
   0  35   4    7.95    2.31
   0  35   4    3.60    2.05
   0  35   4    7.91    1.97
   0  35  -4    5.06    2.11
   0  35   4    8.65    2.49
   0  35  -4    4.35    2.31
   0  35   4    8.19    2.32
   0  35  -5   13.69    2.94
   0 -35   5   13.36    2.28
   0  35  -5   20.01    3.09
   0  35  -5   16.67    2.52
   0  35  -5   19.79    3.13
   0  35   5   15.63    2.77
   0  35  -5   13.49    2.39
   0  35   5   15.51    2.51
   0 -35   5   16.10    2.55
   0  35  -6   47.22    4.66
   0 -35   6   57.05    4.41
   0  35  -6   55.32    4.92
   0 -35   6   53.07    4.38
   0  35  -6   46.42    3.99
   0  35  -6   54.88    4.76
   0  35  -7   20.68    2.94
   0  35  -7   28.71    3.23
   0 -35   7   24.73    2.80
   0  35  -7   27.30    3.10
   0  35  -8    5.95    1.42
   0  35  -8    5.26    1.50
   0 -35   8    6.49    1.44
   0  35  -8    7.68    1.62
   0  36   0   13.76    3.01
   0  36   0   16.84    3.15
   0  36   0   19.48    3.14
   0  36   0   23.14    3.58
   0  36  -1  120.72    8.18
   0  36   1   97.75    7.51
   0  36  -1  113.40    7.31
   0  36   1  100.57    7.61
   0  36   1   88.32    6.88
   0  36   1  102.20    7.60
   0  36  -1   95.01    7.35
   0  36  -1   81.28    7.21
   0  36   1   98.26    7.32
   0  36   2   81.23    6.49
   0  36  -2   86.60    6.37
   0  36   2   59.52    5.78
   0  36  -2   68.52    6.25
   0  36  -2   75.91    6.45
   0  36   2   94.51    6.85
   0  36  -2   71.04    6.12
   0  36   2   73.23    6.03
   0  36  -2   54.16    5.05
   0  36   2   88.17    6.52
   0  36   2   66.17    6.19
   0  36  -3   19.15    3.07
   0  36  -3   22.24    3.40
   0  36   3   23.09    3.48
   0  36   3   22.67    3.49
   0  36  -3   24.83    3.75
   0  36   3   27.02    3.60
   0  36  -3   22.22    3.28
   0  36   3   25.07    3.49
   0  36  -3   30.17    3.98
   0  36   3   21.73    3.34
   0  36   3   28.13    3.68
   0  36   3   30.34    3.83
   0  36   4  288.56   15.57
   0  36  -4  274.02   14.86
   0  36  -4  314.07   15.83
   0  36   4  284.66   15.29
   0  36   4  276.16   14.59
   0  36  -4  328.35   15.51
   0  36   4  367.64   16.49
   0  36   4  339.39   15.89
   0  36  -4  334.86   16.30
   0  36   4  333.83   15.82
   0  36  -4  317.78   16.08
   0  36  -5    4.88    2.00
   0 -36   5    1.73    1.29
   0  36  -5    2.48    1.37
   0  36  -5    2.04    1.58
   0  36  -5    3.42    1.59
   0  36   5    1.91    1.81
   0  36   5    2.30    1.38
   0  36  -5    3.38    1.89
   0 -36   5    2.56    1.45
   0  36  -6   20.63    2.89
   0  36  -6   14.97    2.14
   0  36  -6   18.65    2.76
   0  36  -6   21.13    2.81
   0 -36   6   20.53    2.54
   0  36  -7   56.45    4.55
   0  36  -7   65.57    4.78
   0  36  -7   66.78    4.74
   0 -36   7   58.63    4.22
   0 -36   8    8.64    1.51
   0  36  -8    7.80    1.49
   0  37   0    2.38    1.75
   0  37   0   -3.37    2.21
   0  37   0    0.72    1.84
   0  37   0   -0.69    1.72
   0  37   0    0.65    1.84
   0  37   0    1.78    1.96
   0  37  -1   61.29    5.70
   0  37  -1   70.25    5.53
   0  37   1   69.88    5.84
   0  37   1   62.34    5.56
   0  37  -1   68.95    5.80
   0  37   1   65.61    5.95
   0  37  -1   61.37    5.62
   0  37  -1   54.47    5.17
   0  37   1   66.73    5.74
   0  37   1   66.24    5.63
   0  37  -1   67.93    5.85
   0  37   1   79.98    6.27
   0  37   2    6.30    2.11
   0  37  -2    5.58    2.05
   0  37   2    8.68    2.48
   0  37  -2    8.49    2.09
   0  37  -2    6.31    2.11
   0  37   2    8.86    2.30
   0  37   2    7.41    2.30
   0  37  -2    8.61    2.39
   0  37  -2    7.41    2.14
   0  37   2    5.26    1.98
   0  37  -2    6.61    2.38
   0  37   2    8.57    2.38
   0  37   3   19.70    3.09
   0  37   3   27.90    3.40
   0  37   3   21.04    3.21
   0  37  -3   23.76    3.54
   0  37  -3   11.35    2.58
   0  37  -3   19.54    3.10
   0  37   3   23.27    3.36
   0  37  -3   18.25    2.86
   0  37   3   21.23    3.11
   0  37  -3   20.25    3.33
   0  37  -4   14.69    2.36
   0  37  -4   16.69    2.76
   0  37  -4   15.34    2.84
   0  37   4   16.12    2.81
   0  37  -4   11.39    2.41
   0  37   4   15.76    2.71
   0  37  -4   20.09    3.09
   0 -37   4   17.07    2.39
   0  37  -5   31.08    3.14
   0  37  -5   29.90    3.47
   0  37  -5   36.12    3.78
   0  37  -5   38.63    3.92
   0  37  -5   28.06    3.08
   0 -37   5   32.42    3.13
   0  37  -6   21.11    2.73
   0  37  -6   25.74    2.98
   0  37  -6   23.95    2.91
   0 -37   6   19.66    2.33
   0  37  -7  135.89    6.98
   0  37  -7  124.69    6.89
   0  37  -7  111.55    6.73
   0  38   0  383.26   19.24
   0  38   0  429.80   19.22
   0  38   0  397.25   19.55
   0  38   0  383.14   19.28
   0  38   0  361.55   19.31
   0  38   1   14.10    2.66
   0  38  -1    8.52    2.38
   0  38   1    6.25    2.10
   0  38   1   15.94    2.70
   0  38  -1   10.26    2.37
   0  38  -1    7.03    1.92
   0  38   1   11.75    2.53
   0  38   1    6.91    2.12
   0  38  -1   10.60    2.46
   0  38  -1   12.12    2.42
   0  38  -1   13.65    2.73
   0  38   1   14.55    2.78
   0  38   2   -0.89    1.47
   0  38   2    1.13    1.64
   0  38  -2    0.93    1.45
   0  38  -2    1.92    1.57
   0  38   2    0.31    1.54
   0  38  -2    0.85    1.39
   0  38  -2    1.51    1.75
   0  38  -2    0.54    1.39
   0  38   2    0.29    1.57
   0  38   2    0.90    1.65
   0  38   2    0.30    1.43
   0  38  -2    1.27    1.66
   0  38   3  111.02    7.22
   0  38  -3   93.32    6.93
   0  38   3  102.22    6.83
   0  38  -3  102.36    6.69
   0  38   3  107.40    6.94
   0  38  -3  101.92    6.95
   0  38   3   81.78    6.49
   0  38  -3   97.35    6.54
   0  38  -3   98.09    7.04
   0  38   3  114.42    7.09
   0  38  -4   82.55    5.83
   0  38  -4   83.84    5.47
   0  38  -4   74.14    5.83
   0  38  -4   66.06    5.04
   0  38   4   76.97    5.59
   0  38  -4   84.35    6.00
   0 -38   4   71.07    4.93
   0  38  -5    3.05    1.27
   0  38  -5    0.46    1.19
   0  38  -5    4.33    1.69
   0  38  -5    2.94    1.28
   0  38  -5    4.84    1.68
   0 -38   5    1.34    1.13
   0  38  -6   29.40    2.89
   0  38  -6   24.20    2.63
   0  38  -7    1.01    0.95
   0  39   0    0.87    1.63
   0  39   0   -0.76    1.53
   0  39   0    3.67    1.78
   0  39   0   -0.29    1.67
   0  39   0    1.41    1.44
   0  39   0   -0.54    1.54
   0  39  -1   14.04    2.57
   0  39   1   18.01    2.82
   0  39   1   12.70    2.34
   0  39   1   18.44    2.82
   0  39  -1   16.05    2.66
   0  39   1   10.76    2.32
   0  39  -1   14.97    2.53
   0  39  -1   13.81    2.25
   0  39  -1   20.90    2.79
   0  39   1   15.79    2.67
   0  39   1   14.70    2.57
   0  39  -1   16.48    2.69
   0  39   2   93.96    6.24
   0  39  -2   90.59    6.39
   0  39   2   87.41    6.12
   0  39  -2   92.37    6.13
   0  39  -2   93.29    6.51
   0  39  -2   70.30    5.32
   0  39   2   85.70    6.07
   0  39   2   97.56    6.53
   0  39   2   82.86    6.09
   0  39  -2   90.70    6.30
   0  39  -2   75.66    5.76
   0  39   3   81.09    5.70
   0  39  -3   83.72    6.08
   0  39   3   96.85    6.17
   0  39  -3   76.24    6.05
   0  39   3   87.41    5.80
   0  39  -3   78.08    5.56
   0  39   3   72.10    5.72
   0  39  -3   82.86    5.93
   0  39   3   81.82    5.81
   0  39  -3   98.06    5.94
   0  39  -4   99.32    6.23
   0  39  -4   68.88    5.16
   0  39  -4   93.70    6.11
   0  39  -4   75.53    5.23
   0  39  -4  114.74    6.41
   0  39  -5   29.53    3.00
   0  39  -5   26.58    2.87
   0  39  -5   28.40    2.84
   0  39  -5   19.07    2.17
   0  39  -6  252.99   11.71
   0  40   0   34.52    3.55
   0  40   0   36.83    3.66
   0  40   0   34.24    3.55
   0  40   0   30.55    3.18
   0  40   0   27.87    3.24
   0  40   0   35.48    3.62
   0  40  -1    1.79    1.39
   0  40   1    0.49    1.28
   0  40   1   -1.26    1.41
   0  40  -1    0.77    1.24
   0  40  -1    1.22    1.32
   0  40   1    0.92    1.20
   0  40  -1    0.48    1.26
   0  40   1    0.24    1.33
   0  40   1    1.94    1.40
   0  40  -1    0.73    1.25
   0  40  -1    0.23    1.30
   0  40   1    0.24    1.35
   0  40  -2   14.80    2.33
   0  40   2   11.68    2.13
   0  40  -2    9.51    2.12
   0  40   2   10.29    2.04
   0  40   2   13.29    2.31
   0  40  -2   14.67    2.43
   0  40   2   11.40    2.21
   0  40   2   10.73    2.12
   0  40  -2   10.35    2.08
   0  40  -2    9.39    1.97
   0  40  -3  407.80   17.60
   0  40  -3  338.79   16.73
   0  40  -3  369.10   17.45
   0  40  -3  391.23   17.30
   0  40  -3  387.11   16.89
   0  40  -4   71.04    4.77
   0  40  -4   64.52    4.66
   0  40  -4   76.82    4.80
   0  40  -4   61.91    4.08
   0  40  -5    7.47    1.59
   0  40  -5    8.17    1.59
   0  40  -5    5.65    1.42
   0  41   0    0.86    1.15
   0  41   0    2.38    1.42
   0  41   0    0.65    1.27
   0  41   0   -0.63    1.33
   0  41   0    0.41    1.08
   0  41  -1   33.05    3.26
   0  41   1   34.87    3.30
   0  41   1   35.59    3.40
   0  41  -1   41.04    3.47
   0  41   1   30.07    3.11
   0  41  -1   34.58    3.32
   0  41   1   36.54    3.29
   0  41  -1   33.02    3.21
   0  41  -1   33.31    3.20
   0  41  -2    1.04    1.25
   0  41   2    1.29    1.10
   0  41   2    1.23    1.23
   0  41  -2    3.15    1.44
   0  41   2    1.10    1.06
   0  41  -2    2.60    1.25
   0  41   2    1.14    1.23
   0  41  -2    0.54    1.16
   0  41  -2    1.19    1.22
   0  41  -3   28.12    2.85
   0  41  -3   27.52    2.83
   0  41  -3   21.03    2.43
   0  41  -3   25.22    2.48
   0  41  -3   32.28    2.90
   0  41  -4   10.14    1.75
   0  41  -4   10.51    1.73
   0  41  -4   14.21    1.90
   0  42   0   69.14    4.73
   0  42   0   78.80    4.90
   0  42   0   72.43    4.89
   0  42   0   78.79    4.87
   0  42  -1   10.74    1.89
   0  42   1   12.55    1.81
   0  42  -1   16.50    2.15
   0  42   1   14.94    2.07
   0  42   1   16.54    2.00
   0  42  -1   15.66    2.12
   0  42   1    9.51    1.74
   0  42  -1   12.01    1.88
   0  42  -2   10.73    1.76
   0  42  -2   11.28    1.81
   0  42  -2    9.92    1.65
   0  42  -3    9.34    1.57
   1   0 -15   55.22    4.37
  -1   0  15   38.48    4.13
   1   0 -14    2.09    1.72
  -1   0  14    0.75    1.06
   1   0 -14    2.28    2.03
   1   0 -14   -1.33    1.84
   1   0 -14    0.31    1.42
  -1   0  14    0.33    1.52
   1   0 -13  339.42   17.37
   1   0 -13  317.17   17.40
  -1   0  13  310.14   16.12
   1   0 -13  329.11   16.83
  -1   0  13  366.23   17.78
   1   0 -12   -0.41    2.59
   1   0 -12   -0.36    2.01
  -1   0  12    0.43    2.12
  -1   0  12   -1.33    2.05
  -1   0  11   23.14    4.17
  -1   0  11   33.02    4.17
   1   0 -11   27.35    3.78
   1   0 -10    0.72    1.76
   1   0 -10    0.28    1.53
  -1   0  10    0.79    1.56
  -1   0  10    3.25    1.67
   1   0 -10    2.18    1.69
   1   0  -9  610.46   26.33
   1   0  -9  624.36   26.30
  -1   0   9  568.89   26.44
  -1   0   9  573.59   26.91
   1   0  -9  618.25   26.84
  -1   0   9  572.68   26.65
   1   0  -8    0.65    1.14
  -1   0   8    0.29    1.40
  -1   0   8    0.44    0.72
  -1   0   8   -0.24    1.29
   1   0  -8    0.19    1.10
   1   0  -8   -0.25    1.69
  -1   0   8   -0.27    1.51
  -1   0   7  168.54    8.62
   1   0  -7  165.77    8.13
   1   0  -7  167.63    8.39
  -1   0   7  165.80    8.52
   1   0  -7  142.70    8.12
  -1   0   6    0.06    0.49
  -1   0   6    0.15    1.01
  -1   0   6   -0.21    0.79
   1   0  -6    3.17    1.29
   1   0  -6   -0.54    0.98
  -1   0   6    1.37    1.04
   1   0  -6    0.68    0.98
   1   0  -6    0.24    0.89
  -1   0   6   -0.16    0.95
   1   0  -6    0.41    0.87
  -1   0   6    0.87    1.14
  -1   0   5 2869.01  126.23
  -1   0   5 3860.33  127.62
   1   0  -5 3465.82  127.23
   1   0  -5 3937.89  127.35
   1   0  -5 3610.16  127.23
  -1   0   5 3798.93  127.78
  -1   0   5 2600.47  126.01
  -1   0   5 3759.07  127.21
  -1   0   5 3418.31  127.01
   1   0  -5 3563.96  126.80
   1   0  -5 3982.70  127.19
  -1   0   5 3885.47  127.84
  -1   0   4    0.29    0.49
  -1   0   4    0.84    0.64
   1   0  -4    0.33    0.84
  -1   0   4    0.10    0.75
   1   0  -4    0.06    0.59
   1   0  -4    1.76    0.79
  -1   0   4    0.31    0.90
  -1   0   4    0.71    0.46
  -1   0   4    0.51    0.83
   1   0  -4    0.32    0.64
   1   0  -3 5228.54  212.51
  -1   0   3 5567.11  212.75
   1   0  -3 5831.16  212.70
   1   0  -3 6306.97  212.52
   1   0  -3 5311.37  212.29
   1   0  -3 5304.05  212.29
  -1   0   3 5743.17  212.84
   1   0  -3 5331.20  212.51
  -1   0   3 5894.58  212.84
   1   0  -2    0.04    0.44
  -1   0   2    0.03    0.37
  -1   0   2    0.26    0.50
   1   0  -2   -0.33    0.51
   1   0  -2   -0.20    0.48
  -1   0   2    0.78    0.59
  -1   0   2    0.47    0.55
   1   0  -2    0.69    0.48
  -1   0   1  750.38   28.73
   1   0  -1  832.24   28.79
   1   0  -1  724.16   28.68
  -1   0   1  757.89   28.70
  -1   0   1  781.04   28.76
   1   0   0    0.18    0.29
  -1   0   0    0.08    0.27
   1   0   0    0.08    0.28
   1   0   0    0.25    0.24
  -1   0  -1  249.10   10.15
   1   0   1  244.15   10.05
   1   0   1  247.49   10.02
  -1   0  -1  244.77    9.99
   1   0   1  251.06   10.07
  -1   0  -1  262.11   10.00
  -1   0  -1  248.87    9.99
   1   0   1  270.98   10.09
  -1   0  -1  255.75   10.01
  -1   0  -2    0.48    0.34
   1   0   2   -0.10    0.53
  -1   0  -2    0.99    0.62
   1   0   2    0.97    0.45
   1   0   2    0.62    0.55
  -1   0  -2    0.05    0.31
   1   0   2    0.59    0.46
   1   0   2    0.62    0.42
  -1   0  -2    0.13    0.46
  -1   0  -2    0.55    0.40
   1   0   2   -0.10    0.56
   1   0   2    0.20    0.58
  -1   0  -2    0.49    0.41
   1   0   3  109.75    4.80
  -1   0  -3  128.17    5.49
   1   0   3  125.04    5.25
  -1   0  -3  126.84    5.06
  -1   0  -3  126.61    5.15
   1   0   3  116.65    5.13
  -1   0  -3  121.43    5.14
   1   0   3  120.53    5.38
  -1   0  -3  121.24    5.02
   1   0   3  124.46    5.35
   1   0   4    0.63    0.57
  -1   0  -4    0.32    0.82
   1   0   4    0.32    0.43
   1   0   4    0.09    0.75
  -1   0  -4    0.26    0.58
   1   0   4    0.33    0.57
  -1   0  -4    0.27    0.57
   1   0   4    0.68    0.78
  -1   0  -4   -0.27    0.59
   1   0   4    0.61    0.91
  -1   0  -4    0.39    0.58
   1   0   5 1622.78   68.83
   1   0   5 2004.33   68.99
  -1   0  -5 1764.37   69.79
   1   0   5 1822.09   69.21
   1   0   5 1894.20   68.59
   1   0   5 1749.89   69.63
  -1   0  -5 1778.76   69.07
   1   0   5 1740.83   69.53
   1   0   5 1813.39   69.03
   1   0   5 1842.99   69.48
  -1   0  -5 1851.29   69.21
  -1   0  -5 1712.55   68.95
   1   0   5 1640.62   69.51
   1   0   5 1732.43   69.66
  -1   0  -5 1680.11   68.98
   1   0   6    1.42    0.77
  -1   0  -6    0.83    1.06
  -1   0  -6    0.56    0.80
   1   0   6    0.98    1.16
   1   0   6    0.32    1.02
   1   0   6    1.05    0.78
  -1   0  -6    0.69    0.83
   1   0   6   -0.33    0.95
   1   0   6    0.34    1.05
  -1   0  -6    0.59    0.81
  -1   0  -6    0.11    0.81
   1   0   7   48.95    3.86
   1   0   7   47.38    3.80
   1   0   7   40.09    3.06
  -1   0  -7   52.92    3.43
  -1   0  -7   46.58    3.52
  -1   0  -7   44.64    3.78
  -1   0  -8    0.97    1.14
   1   0   8   -0.64    1.61
   1   0   8   -1.42    1.33
  -1   0  -8    1.79    1.44
  -1   0  -8   -0.20    1.15
   1   0   8    0.26    1.23
   1   0   9  375.20   18.27
  -1   0  -9  383.11   16.78
  -1   0  -9  346.23   17.26
  -1   0  -9  339.21   16.34
   1   0   9  328.45   16.96
  -1   0 -10   -0.78    1.60
  -1   0 -10   -0.35    2.11
  -1   0 -10    0.85    1.65
   1   0  10   -0.42    1.66
  -1   0 -11  196.18   11.59
  -1   0 -11  187.70   10.88
   1   0  11  182.07   11.85
  -1   0 -12    1.11    2.08
  -1   0 -13  232.86   13.04
   1   0  13  252.07   13.59
  -1   0 -13  230.32   12.43
   1   0  13  245.27   13.34
  -1   0 -14   -0.95    1.40
  -1   0 -14    1.03    1.54
   1   0  14    0.25    1.36
   1  -1 -15    0.90    1.45
   1   1 -15   -0.91    1.49
  -1   1  15   -0.44    1.27
  -1  -1  15   -0.44    1.28
   1  -1 -14   17.41    2.72
  -1  -1  14   15.80    2.83
   1   1 -14   21.78    3.04
  -1  -1  14   14.36    2.15
  -1   1  14   20.82    2.49
   1  -1 -14   21.73    3.44
   1   1 -14   21.86    3.24
   1   1 -14   20.57    3.33
   1  -1 -14   23.36    3.30
   1  -1 -14   20.10    3.46
   1   1 -14   27.21    3.74
  -1  -1  14   24.46    3.45
  -1   1  14   25.09    3.56
   1  -1 -13  137.31    8.87
  -1  -1  13  117.90    9.18
  -1   1  13  142.14    9.44
  -1   1  13  137.55    8.54
  -1  -1  13  127.70    8.25
   1   1 -13  129.11    8.76
  -1   1  13  131.36    9.59
   1  -1 -13  149.41    9.81
   1  -1 -13  136.09    9.29
   1   1 -13  140.73    9.59
   1   1 -13  133.56    9.47
   1   1 -13  139.18    9.39
   1   1 -12  748.65   32.79
   1  -1 -12  745.76   32.60
  -1  -1  12  671.91   32.32
  -1   1  12  633.79   31.07
  -1  -1  12  612.49   31.28
  -1   1  12  863.99   33.79
   1  -1 -12  761.70   32.09
   1   1 -12  733.70   32.03
   1   1 -11  184.34   11.72
  -1  -1  11  274.39   14.23
  -1  -1  11  198.90   12.21
   1   1 -11  225.56   12.66
   1  -1 -11  225.82   12.60
  -1   1  11  216.77   13.14
  -1   1  11  245.12   12.79
   1  -1 -10   97.49    7.32
   1   1 -10   96.84    7.34
   1  -1 -10  100.76    6.80
   1   1 -10   90.37    6.60
  -1   1  10   71.96    6.79
  -1   1  10   99.33    7.02
  -1  -1  10   92.03    6.88
   1   1 -10   90.10    6.81
  -1  -1  10  112.05    8.00
   1  -1 -10   90.26    6.72
   1  -1  -9   84.48    5.92
   1  -1  -9   83.41    5.83
  -1  -1   9   71.02    5.84
  -1  -1   9   73.72    6.20
  -1   1   9   82.35    6.01
  -1   1   9   92.53    6.81
   1   1  -9   74.79    5.76
  -1  -1   9   69.17    5.66
   1   1  -9   74.90    6.10
   1  -1  -9   88.41    6.33
   1   1  -9   71.24    5.37
  -1  -1   9   92.28    6.59
   1  -1  -8   12.76    2.09
   1   1  -8   15.62    2.39
  -1  -1   8   16.89    2.69
  -1   1   8   18.01    2.76
  -1   1   8   10.23    1.37
   1   1  -8   13.51    2.07
  -1  -1   8   15.48    2.26
   1  -1  -8   13.71    2.44
  -1   1   8   16.35    2.36
   1   1  -8   14.76    2.43
   1  -1  -8   12.02    1.93
  -1   1   8   15.31    2.49
  -1  -1   8   11.47    2.25
  -1   1   7  313.25   15.43
  -1  -1   7  359.20   15.35
   1  -1  -7  334.92   14.66
   1   1  -7  360.02   14.88
  -1  -1   7  336.10   14.90
   1  -1  -7  344.99   14.71
  -1   1   7  310.92   14.67
   1   1  -7  349.03   14.83
   1  -1  -7  340.88   14.76
  -1  -1   7  336.60   15.00
   1  -1  -7  376.20   14.55
   1   1  -7  312.22   14.35
  -1   1   7  348.47   15.02
  -1   1   7  259.60   13.16
  -1   1   6   29.75    1.87
  -1  -1   6   31.21    1.79
  -1   1   6   33.37    2.08
   1   1  -6   30.46    2.59
   1  -1  -6   29.67    2.59
  -1  -1   6   35.21    2.98
  -1  -1   6   26.57    2.39
   1   1  -6   26.51    2.61
  -1  -1   6   29.46    2.63
   1  -1  -6   29.28    2.55
  -1   1   6   28.27    2.61
   1  -1  -6   26.36    2.55
   1   1  -6   32.13    2.64
  -1   1   6   24.91    2.20
  -1   1   6   32.56    2.76
   1   1  -6   27.63    2.26
   1   1  -6   30.65    2.48
   1  -1  -6   30.12    2.42
   1  -1  -6   26.52    2.12
  -1  -1   6   24.96    2.69
  -1   1   6   26.16    2.72
  -1   1   6   29.17    2.43
  -1  -1   5  110.54    5.01
  -1   1   5  100.33    5.12
  -1   1   5  125.09    5.78
   1  -1  -5  122.56    5.80
  -1  -1   5  110.53    5.91
  -1   1   5   97.13    5.41
   1   1  -5  120.26    5.94
  -1   1   5  105.19    4.55
  -1   1   5  106.93    5.85
   1   1  -5  116.82    5.76
   1  -1  -5  122.55    5.87
   1  -1  -5  133.59    4.97
   1  -1  -5  119.54    5.76
  -1  -1   5  141.69    4.98
   1   1  -5  114.98    5.80
  -1   1   5  116.10    6.07
  -1   1   5  122.83    5.03
  -1   1   5  112.38    5.64
  -1  -1   5  102.65    6.03
  -1   1   5  123.21    6.08
  -1  -1   5  126.90    6.18
   1   1  -5  106.70    5.61
   1  -1  -5  117.33    5.40
   1  -1  -5  118.00    5.56
   1   1  -5  117.95    5.57
  -1  -1   5  109.91    6.01
  -1   1   5  127.16    5.82
  -1   1   5  114.62    6.10
  -1   1   4  936.18   42.94
  -1  -1   4  932.02   42.78
  -1   1   4 1104.32   43.40
   1   1  -4 1110.26   43.47
  -1   1   4 1300.17   43.95
   1   1  -4  908.46   42.56
  -1  -1   4 1186.27   43.86
   1  -1  -4 1191.98   43.57
  -1   1   4  991.96   43.31
   1   1  -4 1178.22   43.72
   1  -1  -4 1112.45   43.50
  -1   1   4 1172.46   43.92
  -1   1   4 1209.19   43.58
   1   1  -4 1135.90   43.57
  -1  -1   4 1178.16   43.94
  -1  -1   4 1146.85   43.38
   1  -1  -4 1136.26   43.32
   1   1  -4 1105.35   43.31
  -1  -1   4 1216.86   43.93
  -1   1   4 1182.26   43.84
   1  -1  -4 1093.14   43.14
   1   1  -4 1021.94   43.38
  -1  -1   4 1246.44   44.03
  -1   1   4 1148.98   43.93
  -1   1   3 1496.92   58.43
   1  -1  -3 1550.29   58.70
  -1   1   3 1361.93   58.84
   1   1  -3 1586.30   58.87
   1   1  -3 1454.42   58.60
  -1   1   3 1536.74   58.99
   1  -1  -3 1524.22   58.91
   1  -1  -3 1638.89   58.60
   1   1  -3 1489.93   58.71
  -1   1   3 1444.03   58.97
   1   1  -3 1534.09   58.55
  -1  -1   3 1481.19   58.99
   1  -1  -3 1573.13   58.54
   1  -1  -3 1543.95   58.71
  -1  -1   3 1523.20   58.98
  -1   1   3 1543.64   58.79
  -1   1   3 1560.16   59.03
   1   1  -3 1541.84   58.79
  -1   1   2  458.64   19.91
  -1  -1   2  525.34   19.80
   1  -1  -2  527.57   19.70
   1   1  -2  515.40   19.86
   1   1  -2  487.03   19.93
   1  -1  -2  520.65   19.97
   1   1  -2  513.99   19.91
  -1   1   2  533.80   20.02
  -1  -1   2  501.61   19.95
  -1  -1   2  480.53   19.92
  -1   1   2  531.64   20.04
  -1  -1   2  462.65   19.90
   1   1  -2  523.23   19.86
  -1   1   2  491.09   19.88
   1  -1  -1 2940.20  101.65
   1   1  -1 2537.98  101.61
  -1  -1   1 2980.63  101.58
   1  -1  -1 2655.02  101.54
   1  -1  -1 2589.33  101.45
   1   1  -1 2690.02  101.61
   1   1  -1 2702.11  101.51
   1   1  -1 2572.96  101.57
  -1   1   1 2561.80  101.58
  -1   1   1 2695.02  101.60
  -1  -1   1 2373.25  101.45
   1  -1  -1 2762.15  101.62
  -1  -1   0 1817.72   70.16
   1   1   0 1923.35   70.16
   1  -1   0 1734.58   70.25
  -1  -1   0 1848.03   70.17
   1   1   0 1908.05   70.14
  -1   1   0 1873.45   70.25
  -1  -1   0 1694.09   70.03
   1   1   0 1834.62   70.17
   1  -1   0 1869.01   70.29
  -1   1   0 1870.48   70.29
  -1  -1   0 1942.53   70.21
   1   1   1    1.68    0.36
   1  -1   1    2.15    0.47
  -1   1  -1    2.32    0.52
   1  -1   1    0.73    0.43
  -1   1  -1    1.10    0.35
  -1  -1  -1    1.44    0.37
  -1  -1  -1    1.00    0.43
   1   1   1    2.25    0.46
  -1   1  -1    1.34    0.39
  -1  -1  -1    1.42    0.20
   1  -1   1    1.04    0.40
   1  -1   1    1.78    0.47
  -1  -1  -1    1.31    0.39
  -1   1  -1    1.08    0.43
   1   1   1    1.11    0.37
   1  -1   1    1.04    0.43
  -1   1  -1    1.48    0.34
   1  -1   1    1.67    0.47
  -1   1  -1    1.36    0.41
   1   1   1    1.27    0.41
  -1   1  -2 1358.12   52.01
  -1  -1  -2 1320.63   51.93
   1  -1   2 1395.92   51.95
   1   1   2 1124.20   51.66
  -1   1  -2 1343.40   51.71
   1   1   2 1415.47   51.74
  -1  -1  -2 1488.63   51.70
   1   1   2 1313.26   51.69
  -1   1  -2 1323.45   51.81
   1   1   2 1382.33   51.63
   1  -1   2 1338.86   51.88
   1   1   2 1290.54   51.81
  -1  -1  -2 1432.67   51.53
  -1  -1  -2 1393.43   51.83
   1   1   2 1337.17   51.76
   1  -1   2 1255.94   51.91
   1  -1   2 1344.20   51.94
  -1  -1  -2 1318.89   51.63
   1  -1   2 1298.05   51.80
  -1   1  -2 1363.24   51.70
   1   1   2 1293.47   51.86
   1   1   2 1449.13   51.95
   1   1   3 4648.52  195.99
   1   1   3 4598.25  195.84
  -1  -1  -3 5204.33  196.49
   1  -1   3 6807.79  195.92
   1   1   3 4978.12  195.98
   1  -1   3 3833.78  195.74
  -1   1  -3 5150.25  196.54
   1   1   3 6595.77  196.08
  -1   1  -3 4971.35  196.08
  -1  -1  -3 5141.64  196.03
   1   1   3 5316.06  196.45
   1   1   3 5366.02  196.28
   1   1   3 4863.54  196.10
  -1   1  -3 4778.27  196.12
   1  -1   3 5329.30  196.41
   1  -1   3 5576.33  196.29
  -1  -1  -3 5461.98  196.18
   1   1   3 5357.75  196.17
   1   1   3 5245.56  196.02
   1  -1   3 5002.68  196.37
   1  -1   3 5143.31  196.47
   1   1   3 4933.76  196.39
  -1  -1  -3 5084.72  196.01
  -1   1  -3 5718.19  196.29
  -1   1  -3 4888.00  196.06
   1   1   3 5144.11  196.32
   1   1   3 5025.34  196.35
   1  -1   4  768.18   39.02
   1   1   4  932.34   39.28
   1  -1   4  893.46   38.90
   1   1   4  924.72   39.05
   1   1   4 1099.40   39.48
  -1  -1  -4 1003.54   39.89
  -1   1  -4 1072.31   40.08
  -1   1  -4 1042.84   39.46
   1  -1   4 1192.11   39.99
   1   1   4 1068.70   39.81
  -1  -1  -4 1046.57   39.40
   1   1   4 1174.57   40.07
   1   1   4  902.63   39.35
   1  -1   4 1099.33   39.41
  -1   1  -4 1040.32   39.49
   1  -1   4 1078.63   39.75
  -1  -1  -4 1128.79   39.47
   1  -1   4 1061.61   39.92
   1   1   4 1086.97   40.00
  -1   1  -4 1058.47   39.46
   1  -1   4 1065.28   39.87
  -1   1  -4 1095.41   39.55
  -1  -1  -4 1061.06   39.39
  -1  -1  -4 1054.54   39.43
   1   1   4 1005.73   39.79
   1  -1   4 1083.75   40.03
   1   1   5  404.64   13.12
   1  -1   5  296.95   12.62
   1   1   5  378.84   13.10
   1   1   5  303.21   12.96
  -1   1  -5  276.20   13.45
   1   1   5  241.38   12.34
  -1  -1  -5  311.63   13.60
  -1   1  -5  302.41   13.52
   1  -1   5  302.81   12.35
   1   1   5  306.13   13.38
  -1   1  -5  315.15   13.02
   1  -1   5  306.25   13.43
  -1  -1  -5  316.09   12.93
   1   1   5  311.09   13.51
   1  -1   5  395.88   13.13
   1   1   5  297.28   12.90
  -1   1  -5  291.92   13.02
  -1  -1  -5  310.74   13.01
   1  -1   5  318.20   13.35
  -1  -1  -5  295.23   12.80
  -1   1  -5  309.49   12.93
  -1  -1  -5  309.13   12.83
   1  -1   5  307.92   13.54
   1   1   5  311.37   13.57
   1   1   5  300.16   13.44
   1  -1   5  338.47   13.72
  -1   1  -5  304.90   12.93
  -1  -1  -5  306.46   12.88
   1  -1   6    8.21    1.12
   1   1   6    4.85    0.96
  -1   1  -6    7.49    1.58
   1  -1   6    7.79    1.31
   1   1   6    5.83    1.72
   1  -1   6    6.41    1.44
  -1   1  -6    7.36    1.29
  -1  -1  -6    7.55    1.23
   1   1   6    7.82    1.56
   1  -1   6    6.27    1.55
   1   1   6    8.60    1.30
   1  -1   6    4.60    0.99
  -1   1  -6    7.02    1.40
   1  -1   6    6.79    1.36
  -1  -1  -6    5.88    1.15
  -1  -1  -6    7.52    1.18
   1   1   6    7.78    1.48
  -1  -1  -6    6.33    1.16
  -1   1  -6    4.73    1.16
   1  -1   6    9.07    1.69
   1  -1   6    5.62    1.58
  -1   1  -6    6.66    1.21
  -1  -1  -7    2.08    1.33
  -1   1  -7    1.25    1.26
   1   1   7    0.40    1.07
  -1  -1  -7    0.43    0.95
  -1  -1  -7    2.55    1.11
   1  -1   7    1.37    1.12
   1  -1   7    1.45    1.20
   1   1   7    1.64    0.89
  -1  -1  -7    3.35    1.24
  -1  -1  -7    1.20    0.87
  -1   1  -7    3.01    1.09
  -1   1  -7    1.34    1.17
  -1  -1  -7    1.26    0.93
   1  -1   8    4.56    1.75
   1   1   8    3.54    1.75
  -1   1  -8    4.72    1.49
  -1  -1  -8    4.05    1.43
   1  -1   8    3.54    1.81
   1   1   8    3.59    1.44
  -1  -1  -8    4.62    1.65
  -1   1  -8    2.57    1.45
  -1   1  -8    3.24    1.32
  -1  -1  -8    5.99    1.53
   1  -1   8    4.69    1.61
   1   1   8    2.78    1.47
   1   1   9  101.26    7.73
   1  -1   9  102.90    7.74
  -1   1  -9   95.87    6.42
  -1  -1  -9  100.91    6.47
  -1  -1  -9   99.13    7.03
  -1   1  -9   92.06    6.88
  -1  -1  -9  107.12    6.55
  -1   1  -9   98.70    6.49
   1  -1   9   96.71    6.92
  -1   1 -10   51.51    4.57
  -1   1 -10   57.45    5.34
  -1  -1 -10   50.31    5.11
  -1   1 -10   44.82    4.94
   1  -1  10   40.25    5.01
  -1   1 -10   51.69    4.67
   1   1  10   49.10    5.37
  -1  -1 -10   48.86    4.59
  -1   1 -11    7.61    2.32
   1  -1  11    8.73    2.70
  -1  -1 -11    7.48    2.19
   1   1  11    9.16    2.81
  -1  -1 -11   13.02    3.04
  -1   1 -11    6.40    2.67
  -1  -1 -12   45.11    4.64
   1   1  12   40.30    5.28
  -1  -1 -12   51.08    5.27
  -1   1 -12   50.95    5.32
   1  -1  13  188.22   10.56
  -1  -1 -13  156.76    9.29
  -1   1 -13  158.39    9.47
   1   1  13  150.90   10.04
   1  -1  13  166.28   10.26
  -1   1 -13  165.63   10.21
  -1  -1 -13  162.54    9.94
  -1   1 -13  154.91    9.85
  -1   1 -14   75.07    4.89
  -1  -1 -14   66.03    4.59
  -1   1 -14   69.17    5.38
  -1  -1 -14   74.23    5.45
   1  -1  14   65.75    5.16
   1   1  14   55.13    5.06
  -1   2  15    0.70    0.85
   1  -2 -15    0.66    1.47
   1   2 -15    1.81    1.33
  -1   2  15    1.55    1.28
  -1  -2  15    1.54    1.29
  -1  -2  14   45.37    4.61
   1   2 -14   53.15    4.63
  -1   2  14   42.16    3.76
   1   2 -14   47.92    4.72
   1  -2 -14   53.62    4.93
   1  -2 -14   53.25    4.91
   1   2 -14   47.61    4.89
   1   2 -14   50.48    4.94
   1  -2 -14   47.40    4.93
  -1  -2  14   55.31    5.10
  -1   2  14   45.35    4.87
   1  -2 -13   21.63    3.79
   1   2 -13   21.13    3.78
   1   2 -13   24.96    3.73
   1   2 -13   22.71    3.69
   1  -2 -13   26.57    4.05
  -1   2  13   25.65    4.00
  -1   2  13   23.68    3.64
   1  -2 -13   20.23    3.29
  -1  -2  13   26.28    3.25
  -1   2  13   18.16    2.95
  -1  -2  13   22.21    3.68
   1   2 -13   26.03    3.67
   1   2 -12  638.83   28.65
   1   2 -12  611.91   28.13
   1  -2 -12  618.60   28.08
   1  -2 -12  616.78   27.45
  -1  -2  12  599.31   26.88
   1   2 -12  604.81   27.48
  -1  -2  12  605.50   28.23
  -1   2  12  599.68   26.99
  -1  -2  11   25.99    3.69
  -1  -2  11   35.62    4.61
  -1   2  11   33.00    4.54
  -1   2  11   28.39    3.81
   1  -2 -11   28.44    3.91
   1   2 -11   34.66    4.17
   1   2 -10  274.24   14.13
   1   2 -10  280.71   14.14
   1   2 -10  294.92   15.40
   1  -2 -10  277.11   14.96
  -1  -2  10  306.55   15.43
  -1  -2  10  287.55   14.84
   1  -2 -10  292.23   14.70
  -1   2  10  257.58   14.79
  -1  -2  10  344.02   16.42
   1   2 -10  288.33   14.71
  -1   2  10  224.46   14.58
   1   2  -9   23.42    2.81
   1  -2  -9   25.08    3.08
  -1   2   9   17.47    3.20
  -1  -2   9   30.83    3.91
  -1  -2   9   22.74    3.16
   1   2  -9   26.75    3.21
  -1   2   9   24.01    3.18
   1  -2  -9   27.71    3.18
   1  -2  -9   20.45    3.05
  -1  -2   9   26.89    3.24
   1   2  -9   23.17    2.92
   1   2  -9   27.43    3.53
  -1  -2   9   27.15    3.45
   1  -2  -8    4.76    1.54
   1   2  -8    5.56    1.61
   1   2  -8    6.67    1.77
  -1   2   8    5.17    1.94
  -1   2   8    6.74    1.22
  -1   2   8    9.42    1.90
   1   2  -8    5.41    2.06
  -1  -2   8    7.00    1.91
   1  -2  -7    1.21    1.02
   1  -2  -7    1.88    1.22
  -1   2   7    1.76    1.01
   1   2  -7    1.24    1.23
   1  -2  -7    3.03    1.28
  -1   2   7    1.47    1.16
  -1  -2   7    2.43    1.01
  -1  -2   7    4.97    1.57
   1   2  -7    1.43    1.24
  -1   2   7    3.98    1.57
  -1  -2   7    2.22    1.19
   1   2  -7    1.97    1.22
   1  -2  -7    0.84    1.03
  -1   2   7    3.08    1.20
  -1   2   7    1.86    0.71
  -1   2   6   24.33    1.77
  -1  -2   6   33.80    1.79
  -1   2   6   29.25    2.05
   1   2  -6   26.71    2.50
   1   2  -6   27.93    2.73
   1  -2  -6   36.06    2.72
  -1   2   6   23.07    2.39
  -1  -2   6   27.21    2.58
   1  -2  -6   31.07    2.57
  -1   2   6   23.68    2.14
   1   2  -6   36.45    2.77
   1  -2  -6   25.38    2.32
  -1  -2   6   26.00    2.66
  -1   2   6   30.50    3.00
  -1   2   6   25.37    2.17
  -1   2   6   29.52    2.54
   1   2  -6   26.16    2.39
  -1   2   6   27.18    2.59
   1   2  -6   22.04    2.16
   1  -2  -6   22.42    2.12
  -1  -2   6   30.28    2.73
   1  -2  -6   22.99    1.95
  -1  -2   6   44.96    3.26
  -1   2   6   24.41    2.14
  -1   2   6   21.85    2.51
  -1   2   5   51.82    2.39
  -1   2   5   35.75    2.87
  -1  -2   5   69.63    2.56
  -1   2   5   56.37    2.87
   1   2  -5   50.01    3.22
  -1   2   5   62.04    3.78
  -1  -2   5   46.57    3.36
  -1   2   5   50.39    3.02
   1  -2  -5   48.54    3.09
  -1   2   5   35.01    2.35
   1   2  -5   49.43    3.14
  -1   2   5   47.16    3.20
   1   2  -5   50.24    3.34
   1  -2  -5   53.84    3.17
  -1  -2   5   52.65    3.39
  -1   2   5   58.54    3.08
   1  -2  -5   45.72    2.39
   1   2  -5   48.73    3.12
   1  -2  -5   43.31    2.81
   1   2  -5   52.02    3.05
   1  -2  -5   46.53    2.71
  -1   2   5   47.18    3.26
  -1  -2   5   49.29    3.36
  -1   2   5   48.07    3.41
  -1   2   5   48.92    3.05
  -1  -2   5   45.60    3.38
  -1   2   4  161.82    7.14
  -1   2   4  148.77    6.83
  -1   2   4  157.41    7.13
   1  -2  -4  165.57    7.18
   1   2  -4  151.45    7.23
  -1   2   4  190.25    6.84
  -1  -2   4  151.41    7.41
   1   2  -4  170.83    7.24
  -1   2   4  150.40    6.93
  -1   2   4  157.26    6.99
  -1   2   4  166.45    7.45
   1  -2  -4  186.08    7.27
   1   2  -4  162.69    7.41
  -1   2   4  159.36    7.42
  -1  -2   4  158.39    7.47
   1   2  -4  152.82    7.18
   1  -2  -4  144.48    6.88
   1  -2  -4  157.01    6.77
   1   2  -4  172.12    7.17
  -1  -2   4  177.13    7.41
  -1  -2   4  153.75    7.47
  -1   2   4  157.23    7.51
  -1   2   4  156.39    7.19
  -1   2   3  343.97   16.36
  -1   2   3  368.65   16.31
  -1  -2   3  412.99   16.79
   1  -2  -3  414.15   16.52
  -1   2   3  465.92   16.38
  -1   2   3  440.90   16.65
   1   2  -3  408.69   16.62
   1  -2  -3  463.43   16.54
  -1   2   3  428.74   16.83
  -1   2   3  420.71   16.48
   1   2  -3  397.70   16.48
  -1   2   3  474.81   16.50
   1   2  -3  409.93   16.74
   1  -2  -3  398.92   16.70
   1   2  -3  387.99   16.48
  -1   2   3  417.47   16.83
   1   2  -3  420.53   16.62
  -1  -2   3  414.53   16.82
  -1   2   3  407.64   16.66
   1  -2  -3  408.01   16.33
  -1   2   3  406.33   16.86
  -1  -2   3  435.22   16.67
  -1   2   2  958.51   38.98
   1  -2  -2 1042.02   38.91
   1  -2  -2 1006.93   39.28
  -1  -2   2 1072.97   39.19
  -1   2   2 1039.16   39.31
  -1   2   2 1013.00   39.32
   1   2  -2  990.54   39.26
  -1  -2   2 1048.13   39.30
   1   2  -2  933.52   39.15
   1   2  -2 1000.55   39.14
  -1   2   2 1040.11   39.26
  -1  -2   2 1000.38   39.24
   1  -2  -2 1011.65   39.17
  -1  -2   2  992.95   39.22
   1   2  -2 1015.89   39.17
  -1   2   2 1061.58   39.22
   1   2  -1  344.87   14.29
   1  -2  -1  395.67   14.30
  -1  -2   1  356.98   14.10
   1  -2  -1  353.99   14.03
  -1  -2   1  355.54   14.15
   1  -2  -1  358.34   14.13
   1   2  -1  350.88   14.24
   1   2  -1  373.30   14.27
   1   2  -1  353.17   14.11
  -1   2   1  374.00   14.11
  -1   2   1  355.24   14.22
   1  -2   0 2139.73   93.20
  -1   2   0 1986.48   93.19
  -1   2   0 2372.09   93.36
   1  -2   0 2771.76   93.50
   1   2   0 2488.22   93.40
   1   2   0 2601.67   93.22
  -1   2   0 2381.91   93.37
  -1  -2   0 2549.59   93.15
  -1  -2   0 2461.60   93.25
   1   2   0 2563.20   93.38
   1  -2   0 2687.74   93.45
  -1   2   0 2471.77   93.48
   1   2   0 2625.19   93.26
   1  -2   0 2444.84   93.47
  -1  -2   0 2587.94   93.30
   1   2   1   15.63    1.21
  -1   2  -1   17.18    0.99
   1  -2   1   15.03    1.10
  -1   2  -1   14.82    1.13
   1  -2   1   15.06    1.04
   1   2   1   21.35    1.10
   1   2   1   17.34    1.25
  -1  -2  -1   15.84    0.98
   1   2   1   15.91    0.80
  -1   2  -1   16.36    1.01
  -1  -2  -1   13.25    0.82
   1   2   1   17.73    0.87
   1  -2   1   14.26    1.06
  -1   2  -1   17.75    1.09
   1   2   1   15.05    0.93
  -1   2  -1   16.18    0.98
   1  -2   1   17.09    1.11
  -1   2  -1   15.42    0.99
   1  -2   1   15.63    1.10
   1   2   2   53.43    3.03
   1   2   2   65.75    2.80
   1   2   2   65.67    3.11
   1  -2   2   60.19    2.80
   1  -2   2   60.41    3.00
   1   2   2   47.75    2.63
   1   2   2   41.79    2.57
  -1  -2  -2   63.23    2.94
   1   2   2   60.14    2.52
  -1   2  -2   58.08    3.00
   1   2   2   58.02    2.71
   1   2   2   53.78    2.87
  -1   2  -2   59.69    2.75
   1   2   2   56.76    3.12
   1   2   2   76.54    2.80
  -1  -2  -2   58.28    2.64
  -1   2  -2   57.80    2.84
   1   2   2   62.20    2.64
   1  -2   2   58.91    2.92
  -1  -2  -2   56.66    2.54
   1  -2   2   53.79    2.94
  -1  -2  -2   59.60    2.65
  -1   2  -2   59.02    2.65
   1   2   2   56.83    2.89
   1  -2   2   60.66    2.88
  -1   2  -2   61.70    2.76
  -1   2  -2   59.40    2.88
   1   2   2   57.82    2.76
   1   2   2   56.28    2.86
   1   2   3    0.83    0.88
   1   2   3    1.23    0.62
   1   2   3    0.23    0.47
   1   2   3    2.57    0.57
   1  -2   3    0.92    0.57
  -1   2  -3    1.26    0.81
  -1  -2  -3    0.07    0.69
   1  -2   3    0.65    0.42
   1   2   3    0.66    0.43
   1  -2   3    0.07    0.66
  -1  -2  -3    1.10    0.48
   1   2   3    0.15    0.64
   1   2   3    1.71    0.68
   1   2   3    1.30    0.65
  -1   2  -3    0.71    0.62
  -1  -2  -3    0.98    0.56
   1   2   3    0.84    0.56
   1  -2   3    3.16    0.81
   1  -2   3    0.15    0.72
  -1   2  -3    1.95    0.73
   1   2   3    1.44    0.70
   1   2   3    0.75    0.71
  -1  -2  -3    0.90    0.49
   1  -2   3    2.13    0.86
   1   2   4  102.95    4.31
   1   2   4   87.70    4.23
   1  -2   4   95.54    3.76
   1   2   4  108.52    4.12
  -1  -2  -4   81.98    4.55
  -1   2  -4   94.58    4.70
   1   2   4   82.01    4.09
   1  -2   4   85.85    4.55
  -1   2  -4   79.63    4.19
  -1  -2  -4   78.69    4.06
   1   2   4   81.55    4.39
   1   2   4   88.41    4.61
   1   2   4   89.32    5.01
   1   2   4   95.05    4.36
   1  -2   4   94.39    4.13
  -1   2  -4   83.78    4.24
  -1   2  -4   84.92    4.34
  -1  -2  -4   83.74    4.10
   1  -2   4   92.67    4.50
  -1  -2  -4   80.31    4.06
  -1  -2  -4   77.89    4.08
   1   2   4   86.19    4.49
   1  -2   4   83.96    4.60
   1  -2   4   87.93    4.56
  -1   2  -4   77.73    4.22
  -1   2  -4   78.19    4.14
   1   2   4   84.43    4.59
   1   2   5 1185.19   56.92
   1  -2   5 1326.77   56.72
   1   2   5 1607.56   57.22
   1   2   5 1444.74   56.78
  -1  -2  -5 1393.42   57.74
   1   2   5 1521.35   57.20
  -1   2  -5 1527.82   57.91
  -1   2  -5 1539.59   57.34
   1  -2   5 1439.10   57.76
   1   2   5 1524.38   57.87
   1   2   5 1657.62   58.70
  -1  -2  -5 1524.65   57.16
   1   2   5 1586.53   57.77
   1  -2   5 1217.24   56.83
   1   2   5 1680.78   57.48
  -1  -2  -5 1623.91   57.13
   1  -2   5 1534.61   57.69
   1   2   5 1517.90   57.39
  -1   2  -5 1443.19   57.39
  -1  -2  -5 1442.42   56.99
  -1   2  -5 1536.88   57.28
   1  -2   5 1517.90   57.90
  -1   2  -5 1580.45   57.33
  -1  -2  -5 1481.53   57.11
   1   2   5 1480.95   57.75
   1  -2   5 1512.15   57.92
   1   2   6 2300.78   80.01
   1  -2   6 1958.59   79.60
   1   2   6 1458.75   79.48
   1   2   6 1966.76   79.47
  -1   2  -6 1978.08   80.73
   1  -2   6 2050.26   80.34
  -1   2  -6 2190.61   80.26
   1   2   6 2230.49   81.78
   1  -2   6 2480.84   81.26
   1   2   6 2059.99   80.91
  -1  -2  -6 2190.02   80.07
   1   2   6 2233.54   80.21
   1  -2   6 2027.93   79.78
   1  -2   6 2234.62   80.80
  -1   2  -6 2096.51   80.24
  -1  -2  -6 2076.73   79.98
  -1   2  -6 2173.50   80.09
   1   2   6 1949.62   80.66
   1  -2   6 2099.48   80.95
  -1  -2  -6 2185.29   80.03
   1  -2   6 2241.19   81.09
  -1   2  -6 2253.30   80.24
  -1  -2  -6 1966.16   79.64
  -1  -2  -7    2.58    1.38
  -1   2  -7    3.57    1.54
  -1  -2  -7    4.59    1.44
   1   2   7    3.82    1.46
   1   2   7    3.46    1.36
  -1  -2  -7    2.53    1.10
   1  -2   7    3.17    1.43
   1  -2   7    4.11    1.32
   1   2   7    4.72    1.20
  -1  -2  -7    2.58    0.99
  -1   2  -7    4.02    1.20
  -1   2  -7    3.45    1.33
   1   2   7    2.52    0.82
   1   2   8  186.85    9.09
  -1  -2  -8  158.74    9.02
  -1   2  -8  152.13    8.88
  -1  -2  -8  152.25    8.19
  -1   2  -8  150.12    8.07
  -1   2  -8  146.59    8.32
   1  -2   8  149.09    8.90
   1  -2   8  152.78    8.84
   1   2   8  165.15    8.85
   1   2   8  150.56    9.60
  -1  -2  -8  155.67    8.25
  -1   2  -8  149.25    8.27
   1  -2   8  143.25    9.28
  -1  -2  -9    2.47    1.74
  -1   2  -9    2.46    1.87
  -1   2  -9    2.43    1.50
  -1  -2  -9    2.87    1.40
   1  -2   9    2.46    1.61
   1   2   9    4.41    1.57
  -1   2  -9    2.45    1.45
   1   2   9    3.78    2.09
  -1  -2  -9    1.19    1.27
   1  -2   9    3.76    2.04
  -1  -2 -10  816.11   34.45
   1  -2  10  832.68   36.43
  -1   2 -10  834.57   34.69
   1   2  10  754.15   35.83
  -1   2 -10  809.93   35.35
  -1   2 -10  834.09   34.52
  -1   2 -10  802.66   35.35
  -1  -2 -10  737.93   35.08
  -1  -2 -11   10.35    2.66
  -1   2 -11    8.03    2.10
  -1   2 -11   10.23    2.80
   1   2  11   13.52    3.25
  -1   2 -11   14.38    2.63
  -1  -2 -11   10.53    2.57
   1  -2  11   10.04    2.79
   1   2  11   12.48    2.36
  -1  -2 -12  430.69   20.95
   1   2  12  456.57   20.54
   1   2  12  491.18   22.85
  -1   2 -12  425.80   21.64
  -1  -2 -12  448.10   21.78
   1  -2  13   30.68    4.36
  -1  -2 -13   41.71    4.03
  -1   2 -13   45.88    4.43
   1   2  13   48.03    4.94
   1  -2  13   39.92    4.70
  -1   2 -13   43.95    4.71
  -1   2 -13   46.61    4.71
  -1  -2 -13   39.11    4.35
  -1   2 -14   53.44    4.35
  -1  -2 -14   57.59    4.84
  -1   2 -14   71.99    5.27
   1  -2  14   60.47    4.89
   1   2  14   67.26    5.07
  -1   3  15    4.85    1.17
   1  -3 -15    3.88    1.66
   1   3 -15    6.69    1.82
  -1   3  15    4.80    1.67
  -1  -3  15    2.39    1.48
  -1  -3  14    0.61    1.51
   1   3 -14    1.94    1.63
  -1   3  14    1.01    1.18
   1   3 -14    1.29    1.66
   1   3 -14   -0.31    1.50
   1  -3 -14   -0.33    1.73
   1  -3 -14    0.95    1.75
   1  -3 -14    2.67    1.87
   1   3 -14    0.97    1.82
  -1   3  14    0.33    1.53
  -1  -3  14   -1.31    1.77
  -1   3  13  167.60   11.75
  -1  -3  13  246.00   13.04
   1   3 -13  203.92   11.98
  -1  -3  13  202.38   11.11
  -1   3  13  186.51   12.26
   1   3 -13  229.43   12.89
   1   3 -13  208.33   12.39
   1  -3 -13  210.39   12.31
   1   3 -13  214.31   12.67
   1  -3 -13  216.37   12.70
   1  -3 -12  226.67   13.17
   1   3 -12  250.22   13.75
   1   3 -12  253.32   13.73
   1   3 -12  217.54   12.75
  -1   3  12  222.74   13.43
  -1  -3  12  184.67   13.11
   1  -3 -12  208.95   12.39
  -1   3  12  203.42   12.13
  -1  -3  12  230.58   12.40
   1  -3 -11  356.48   18.36
  -1  -3  11  434.74   20.19
  -1   3  11  394.24   18.79
  -1  -3  11  322.78   18.15
   1   3 -11  345.61   18.47
  -1   3  11  437.68   20.30
   1  -3 -10   25.04    3.46
   1   3 -10   31.95    3.54
   1   3 -10   22.83    3.47
  -1  -3  10   30.41    4.20
  -1   3  10   26.06    3.86
   1  -3 -10   27.32    3.40
  -1   3  10   11.87    2.95
  -1  -3  10   26.66    3.56
  -1  -3  10   25.62    3.42
   1  -3 -10   27.40    3.93
   1   3 -10   26.13    3.80
   1   3 -10   33.79    3.75
  -1  -3  10   27.60    3.86
   1   3  -9  189.26   10.28
   1  -3  -9  193.29   10.70
   1  -3  -9  196.81   10.60
  -1  -3   9  234.27   12.08
  -1   3   9  185.99   11.49
  -1   3   9  188.05   10.87
   1   3  -9  218.64   11.09
  -1   3   9  190.65    9.44
   1  -3  -9  181.83   10.88
   1   3  -9  197.54   11.24
  -1  -3   9  205.67   11.13
   1   3  -9  204.47   10.63
  -1  -3   9  199.66   11.36
   1  -3  -8  197.12   10.22
  -1  -3   8  192.73   10.67
  -1   3   8  164.63   10.52
  -1   3   8  194.06   10.55
   1   3  -8  204.92   10.43
  -1   3   8  225.00    9.42
   1   3  -8  201.30   10.81
  -1  -3   8  188.00   10.68
  -1  -3   7    3.50    1.49
   1   3  -7    2.54    1.24
  -1   3   7    2.60    1.52
   1  -3  -7    3.83    1.27
  -1   3   7    4.44    1.52
  -1   3   7    2.11    1.15
   1   3  -7    3.25    1.29
   1  -3  -7    4.99    1.43
   1  -3  -7    6.07    1.36
  -1   3   7    4.56    1.33
   1  -3  -7    6.14    1.34
   1   3  -7    5.46    1.45
   1   3  -7    3.83    1.53
  -1   3   7    3.47    0.85
  -1   3   6  517.57   20.99
  -1   3   6  517.99   20.03
  -1   3   6  634.33   20.58
  -1   3   6  547.96   21.55
   1  -3  -6  504.55   20.80
   1   3  -6  493.62   20.96
  -1   3   6  431.88   19.89
  -1   3   6  492.66   21.53
  -1  -3   6  480.32   21.32
   1   3  -6  489.17   20.91
   1  -3  -6  476.82   20.73
  -1  -3   6  445.46   20.99
   1  -3  -6  514.88   20.92
  -1   3   6  554.40   20.76
   1   3  -6  493.43   21.18
   1   3  -6  503.94   20.91
   1   3  -6  447.57   20.54
   1  -3  -6  496.42   20.44
  -1   3   6  478.49   21.07
  -1  -3   6  469.59   21.20
  -1   3   6  576.35   21.70
  -1   3   6  483.50   20.49
  -1  -3   6  522.76   21.50
  -1   3   5  160.52    7.99
  -1   3   5  200.95    7.39
  -1   3   5  229.35    8.02
   1  -3  -5  171.88    7.98
  -1   3   5  161.57    7.83
   1   3  -5  163.92    8.11
  -1   3   5  160.08    8.50
  -1  -3   5  177.99    8.50
  -1   3   5  166.27    7.89
   1   3  -5  159.58    8.01
   1   3  -5  172.73    8.39
   1  -3  -5  174.04    8.03
   1  -3  -5  238.74    7.61
  -1   3   5  152.27    7.69
   1  -3  -5  169.45    7.51
   1  -3  -5  146.94    7.64
   1   3  -5  160.54    8.08
  -1   3   5  156.73    8.20
   1   3  -5  161.36    7.92
  -1  -3   5  156.12    8.29
  -1   3   5  163.64    7.89
  -1   3   5  124.74    8.14
  -1  -3   5  167.85    8.46
  -1  -3   5  179.62    8.32
  -1   3   4  198.05    8.72
   1   3  -4  188.20    8.79
   1  -3  -4  227.14    8.78
  -1   3   4  190.92    9.16
  -1  -3   4  196.63    9.04
  -1   3   4  188.68    8.30
  -1   3   4  183.69    8.60
   1  -3  -4  216.40    8.71
  -1   3   4  188.42    8.54
   1   3  -4  206.05    8.77
  -1   3   4  197.81    8.96
  -1   3   4  212.16    8.68
   1   3  -4  206.36    9.07
   1  -3  -4  197.01    8.24
   1  -3  -4  195.71    8.43
   1   3  -4  198.95    8.85
  -1  -3   4  202.02    9.09
   1   3  -4  188.44    8.70
  -1   3   4  192.35    8.95
  -1   3   4  212.60    9.24
   1  -3  -4  207.22    8.37
  -1  -3   4  196.07    9.09
  -1  -3   4  195.60    8.83
  -1   3   4  201.37    8.76
  -1   3   3   85.48    4.11
  -1   3   3  114.87    4.38
   1   3  -3   92.20    4.35
  -1   3   3   95.60    4.06
  -1   3   3   91.92    4.27
   1  -3  -3   85.22    4.13
  -1   3   3   94.06    4.55
  -1  -3   3   86.36    4.42
   1   3  -3   96.25    4.51
   1  -3  -3   79.83    4.31
   1   3  -3   97.91    4.26
   1  -3  -3   79.77    4.02
  -1   3   3   90.44    3.67
  -1   3   3   87.64    4.21
  -1   3   3   90.73    3.80
  -1   3   3   82.86    4.41
   1   3  -3   86.68    4.33
   1  -3  -3   85.22    4.40
  -1   3   3   85.03    3.66
   1   3  -3   86.18    4.46
  -1   3   3   95.48    4.37
  -1  -3   3   85.58    4.24
   1  -3  -3   89.15    4.03
  -1   3   2  768.71   25.76
   1   3  -2  836.38   25.28
   1   3  -2  659.92   25.53
  -1   3   2  603.96   25.64
   1  -3  -2  625.73   25.36
   1  -3  -2  664.71   25.87
  -1  -3   2  633.29   25.74
  -1  -3   2  622.01   25.78
  -1   3   2  639.27   25.40
  -1   3   2  635.48   25.87
   1   3  -2  641.38   25.85
   1   3  -2  618.27   25.74
  -1   3   2  595.13   25.72
   1   3  -2  617.20   25.53
  -1  -3   2  598.32   25.73
   1   3  -2  625.11   25.71
  -1   3   2  716.91   25.64
  -1   3   2  518.46   25.67
  -1   3   2  631.45   25.72
  -1  -3   1 1433.62   53.92
   1  -3  -1 1391.74   53.92
  -1  -3   1 1339.60   53.93
  -1   3   1 1326.31   53.84
   1   3  -1 1381.43   54.08
   1  -3  -1 1356.26   53.87
  -1   3   1 1435.81   53.86
   1   3  -1 1456.77   54.09
   1  -3  -1 1437.61   53.76
  -1  -3   1 1363.80   54.09
   1   3  -1 1358.82   53.65
   1   3  -1 1392.59   54.13
   1   3  -1 1609.26   53.81
   1   3   0 2281.30   85.56
   1  -3   0 2227.21   85.71
  -1   3   0 2197.15   85.70
  -1   3   0 2154.27   85.55
   1  -3   0 2380.42   85.66
  -1  -3   0 2201.98   85.44
  -1   3   0 2178.18   85.50
  -1  -3   0 2220.19   85.38
  -1   3   0 2181.96   85.51
   1  -3   0 2216.89   85.64
  -1   3   0 2484.27   85.61
   1   3   0 2246.73   85.69
   1   3   1    0.49    0.53
   1   3   1    0.17    0.60
   1   3   1    1.06    0.61
   1   3   1    1.54    0.52
   1   3   1    1.05    0.65
  -1  -3  -1    1.49    0.38
   1  -3   1    0.72    0.50
   1  -3   1    0.58    0.40
   1   3   1    0.76    0.39
   1   3   1    0.82    0.56
  -1  -3  -1    1.62    0.49
   1   3   1    0.25    0.38
  -1   3  -1    0.81    0.39
  -1  -3  -1    0.64    0.19
  -1   3  -1    1.52    0.35
   1   3   1    2.91    0.40
   1  -3   1    0.70    0.46
  -1   3  -1    0.71    0.36
  -1   3  -1    1.43    0.45
  -1   3  -1    1.79    0.52
  -1   3  -1    0.77    0.36
   1  -3   1    0.21    0.50
   1   3   2   52.71    2.87
   1   3   2   41.68    2.38
   1   3   2   47.01    2.67
   1   3   2   34.88    2.25
   1   3   2   41.93    2.47
   1   3   2   41.83    2.71
  -1  -3  -2   44.20    2.45
   1   3   2   47.72    2.32
  -1  -3  -2   42.93    2.45
  -1   3  -2   45.86    2.61
   1   3   2   54.01    2.38
   1   3   2   44.17    2.64
   1  -3   2   54.86    2.49
   1  -3   2   46.48    2.63
   1   3   2   41.66    2.70
   1   3   2   48.49    2.31
   1   3   2   41.55    2.50
  -1  -3  -2   47.84    2.21
  -1   3  -2   52.66    2.53
  -1  -3  -2   45.93    2.14
   1  -3   2   44.37    2.53
   1  -3   2   45.41    2.46
  -1   3  -2   49.40    2.53
   1   3   2   49.23    2.51
   1  -3   2   47.04    2.64
  -1   3  -2   44.80    2.28
  -1  -3  -2   49.75    2.22
   1   3   2   45.40    2.34
   1   3   3  916.54   33.74
   1   3   3  816.65   33.13
   1   3   3 1027.96   33.11
  -1  -3  -3  895.85   33.44
   1  -3   3  784.89   33.38
   1   3   3  800.53   32.98
  -1   3  -3  864.07   33.50
   1  -3   3  852.16   33.13
   1   3   3  925.23   33.95
  -1  -3  -3  864.95   32.94
  -1   3  -3  843.14   33.15
   1   3   3  812.72   33.43
   1   3   3  882.72   33.23
   1   3   3  810.29   33.21
  -1   3  -3  823.10   33.20
  -1  -3  -3  844.51   33.07
   1  -3   3  727.58   33.24
   1   3   3  879.25   33.30
  -1   3  -3  834.21   33.23
  -1  -3  -3  855.33   32.92
   1  -3   3  806.76   33.46
   1  -3   3  835.99   33.40
   1   3   3  889.47   33.46
  -1   3  -3  854.46   33.14
   1   3   4  550.69   24.06
   1   3   4  621.49   23.86
   1   3   4  640.08   24.25
  -1  -3  -4  647.63   24.66
   1  -3   4  829.23   23.71
   1   3   4  486.08   23.77
  -1   3  -4  644.24   24.71
   1  -3   4  644.43   24.14
   1   3   4  521.38   23.38
   1  -3   4  634.80   24.60
   1   3   4  623.63   25.09
   1   3   4  530.23   24.46
   1   3   4  637.09   24.43
  -1  -3  -4  621.76   23.99
  -1   3  -4  618.75   24.22
   1   3   4  562.39   24.72
   1   3   4  604.06   24.26
  -1  -3  -4  641.73   24.04
  -1   3  -4  638.73   24.41
   1   3   4  596.52   24.11
  -1   3  -4  577.18   24.19
   1  -3   4  659.08   24.59
   1  -3   4  657.36   24.60
   1  -3   4  762.23   24.81
  -1  -3  -4  594.54   23.93
   1   3   4  624.24   24.50
  -1   3  -4  610.66   24.17
  -1   3  -4  591.37   24.22
   1  -3   4  607.30   24.65
   1   3   5  564.90   24.38
   1   3   5  773.91   24.79
   1   3   5  647.13   24.20
  -1   3  -5  576.80   24.98
  -1  -3  -5  614.64   25.12
   1   3   5  650.29   25.78
  -1  -3  -5  630.20   24.37
  -1   3  -5  656.66   24.67
   1   3   5  621.19   25.15
   1   3   5  589.46   24.54
   1  -3   5  549.79   24.13
   1  -3   5  653.41   25.06
  -1  -3  -5  602.55   24.22
  -1   3  -5  614.63   24.74
   1   3   5  627.68   24.60
  -1   3  -5  626.05   24.59
  -1  -3  -5  615.13   24.24
  -1   3  -5  551.16   24.45
   1  -3   5  633.55   24.98
  -1  -3  -5  539.53   24.19
   1  -3   5  567.05   25.00
   1   3   5  667.49   25.13
   1   3   6  904.38   29.56
   1   3   6  704.15   29.06
  -1   3  -6  698.31   29.91
   1   3   6  951.74   29.16
  -1   3  -6  732.58   29.41
   1   3   6  702.13   30.68
   1   3   6  704.03   29.93
   1  -3   6  743.31   30.07
  -1  -3  -6  740.51   29.16
   1   3   6  477.61   28.83
   1  -3   6  705.29   29.79
  -1  -3  -6  724.57   29.12
  -1   3  -6  691.10   29.60
  -1   3  -6  696.90   29.40
   1  -3   6  751.72   30.20
  -1  -3  -6  730.60   29.12
   1  -3   6  778.47   30.22
  -1   3  -6  740.23   29.30
   1   3   6  711.95   29.88
  -1   3  -6  759.79   29.41
   1   3   7   14.45    1.64
  -1   3  -7   20.36    2.55
  -1  -3  -7   15.82    2.27
  -1  -3  -7   15.81    1.94
   1  -3   7   14.74    2.13
   1   3   7   12.39    2.20
   1  -3   7   17.41    2.33
   1   3   7   16.60    1.90
   1  -3   7   17.79    2.24
  -1   3  -7   20.44    2.12
   1  -3   7   13.54    2.24
  -1   3  -8  230.07   12.60
   1   3   8  252.48   12.62
  -1  -3  -8  278.88   13.07
   1   3   8  268.27   12.81
   1   3   8  226.66   13.18
  -1  -3  -8  259.30   12.10
   1  -3   8  255.51   12.86
  -1   3  -8  243.10   12.14
   1   3   8  238.90   11.83
  -1   3  -8  262.06   12.38
  -1   3  -8  257.32   12.03
  -1  -3  -8  260.62   12.11
   1  -3   8  239.32   12.76
  -1   3  -9    0.62    1.61
  -1  -3  -9    3.73    1.96
   1   3   9    0.26    1.26
  -1   3  -9   -0.50    1.49
  -1   3  -9    1.07    1.33
   1  -3   9    0.94    1.57
   1   3   9   -0.76    1.50
   1  -3   9    0.38    1.55
   1   3   9    0.84    1.25
  -1   3  -9    0.50    1.30
  -1  -3  -9    0.24    1.23
  -1   3 -10   17.20    3.30
  -1  -3 -10   25.73    3.73
  -1   3 -10   30.12    3.60
  -1  -3 -10   26.75    3.38
   1   3  10   28.61    4.33
   1  -3  10   32.36    4.33
  -1   3 -10   25.86    3.69
  -1   3 -10   22.68    3.19
   1  -3  10   26.83    3.60
  -1  -3 -11    0.37    2.02
  -1   3 -11    0.59    1.70
  -1   3 -11    0.76    2.03
   1   3  11    2.62    1.79
  -1   3 -11   -0.97    1.87
   1  -3  11    0.44    1.89
  -1  -3 -11   -0.31    1.37
   1   3  11    0.28    1.36
  -1  -3 -12   65.60    5.48
   1   3  12   59.69    5.08
  -1   3 -12   60.94    5.98
  -1  -3 -12   67.90    6.10
   1   3  12   67.87    6.41
  -1   3 -13   40.60    4.15
   1  -3  13   33.96    4.12
   1   3  13   39.52    3.72
   1   3  13   42.88    4.65
   1  -3  13   35.54    4.49
  -1  -3 -13   42.34    4.46
  -1   3 -13   36.02    4.25
  -1   3 -13   32.26    4.12
  -1   3 -14   84.08    5.59
   1   3  14   86.87    6.00
   1  -3  14   79.85    5.97
  -1   3 -14   89.22    6.12
  -1  -3 -14   90.08    6.14
  -1   4  15   53.70    3.76
  -1   4  15   45.82    3.30
   1  -4 -15   62.05    4.38
   1   4 -15   57.13    4.35
  -1   4  15   32.95    3.92
  -1  -4  15   46.07    4.01
  -1  -4  14    5.47    2.03
   1   4 -14    6.13    2.11
  -1   4  14    5.72    1.77
   1   4 -14    6.66    2.31
   1  -4 -14    6.06    2.08
   1   4 -14    6.42    2.34
   1  -4 -14    6.25    2.32
   1  -4 -14    8.08    2.44
   1   4 -14    6.54    2.10
  -1  -4  14    5.19    2.19
  -1   4  14    7.44    2.26
   1   4 -13  574.06   24.71
  -1   4  13  504.64   24.97
   1   4 -13  563.53   25.18
   1  -4 -13  543.86   24.71
   1   4 -13  520.49   24.77
   1   4 -13  538.31   25.06
   1  -4 -13  550.25   25.23
  -1   4  12  392.04   18.93
   1   4 -12  407.18   18.46
  -1  -4  12  433.40   19.48
  -1   4  12  318.86   17.24
  -1   4  12  321.97   18.96
   1   4 -12  390.77   18.88
   1  -4 -12  416.12   18.88
   1   4 -12  452.94   19.69
   1   4 -11  288.77   15.73
  -1  -4  11  272.91   14.74
  -1   4  11  290.81   15.18
   1   4 -11  293.18   15.26
  -1  -4  11  280.56   15.74
  -1   4  11  247.03   15.34
   1  -4 -11  281.54   14.77
   1  -4 -10    7.18    2.22
   1  -4 -10    9.09    2.53
   1   4 -10   15.67    2.73
  -1  -4  10    9.73    2.30
   1   4 -10   11.54    2.87
  -1  -4  10    5.58    2.11
  -1   4  10    8.96    2.40
  -1  -4  10    4.57    1.95
   1   4 -10   13.00    2.74
   1  -4 -10    5.70    2.02
  -1   4  10    7.93    2.56
  -1  -4  10   11.11    2.72
   1  -4  -9  105.05    6.89
   1   4  -9   96.03    6.49
  -1   4   9  102.19    7.25
   1   4  -9  112.63    7.22
   1  -4  -9  105.06    6.83
  -1   4   9  100.95    7.62
   1   4  -9  109.00    6.91
  -1  -4   9  108.70    7.30
   1  -4  -9  110.77    7.39
   1   4  -9  112.28    7.60
  -1  -4   9  108.03    7.54
   1  -4  -8  374.16   17.92
   1   4  -8  363.79   17.48
  -1   4   8  411.94   19.20
   1   4  -8  426.92   18.40
  -1   4   8  353.04   18.61
  -1  -4   8  394.96   18.68
  -1   4   8  464.64   17.30
   1   4  -8  403.65   18.72
  -1  -4   8  380.09   18.64
   1  -4  -7  220.66    9.99
  -1   4   7  223.86    9.98
   1  -4  -7  206.54    9.96
   1   4  -7  161.16    9.66
  -1   4   7  225.98   10.59
  -1   4   7  134.02    9.85
   1   4  -7  217.86   10.26
  -1  -4   7  204.30   10.48
   1  -4  -7  219.01    9.97
  -1   4   7  164.43    9.67
  -1  -4   7  214.07   10.60
  -1   4   7  210.17   10.18
   1   4  -7  213.80   10.12
   1   4  -7  207.12   10.49
  -1   4   7  229.65    9.10
  -1   4   6   34.19    2.18
  -1   4   6   29.41    2.30
  -1   4   6   29.89    2.63
   1   4  -6   29.34    2.69
  -1  -4   6   23.16    2.65
  -1   4   6   42.88    2.22
  -1   4   6   28.17    2.81
  -1   4   6   24.78    2.87
   1  -4  -6   29.77    2.51
   1   4  -6   28.98    2.85
   1   4  -6   27.68    2.59
   1  -4  -6   30.02    2.54
  -1   4   6   41.30    2.83
   1   4  -6   25.73    2.81
   1  -4  -6   31.67    2.32
   1   4  -6   33.40    2.81
  -1   4   6   32.53    2.77
  -1  -4   6   34.15    2.98
  -1  -4   6   34.50    3.09
  -1   4   6   27.63    2.27
  -1   4   5   11.54    1.36
  -1   4   5   15.84    1.69
  -1   4   5   19.61    1.29
   1  -4  -5   15.42    1.63
   1   4  -5   14.12    1.67
  -1   4   5    9.71    1.10
  -1   4   5   13.47    1.90
  -1   4   5   12.76    1.39
  -1   4   5   20.05    2.07
   1   4  -5   13.62    1.62
  -1   4   5    6.84    1.34
   1  -4  -5   16.54    1.21
  -1   4   5   14.82    1.56
   1  -4  -5   14.43    1.53
   1   4  -5   12.72    1.84
  -1   4   5   15.56    1.37
  -1   4   5   14.18    1.72
   1   4  -5   14.54    1.73
   1   4  -5   14.81    1.65
  -1  -4   5   14.05    1.82
   1  -4  -5   16.09    1.22
   1  -4  -5   15.67    1.40
  -1  -4   5   17.32    1.78
  -1   4   5   19.03    1.62
  -1  -4   5   17.33    2.00
  -1   4   4  265.32   11.79
  -1   4   4  204.39   11.10
  -1   4   4  280.57   11.66
   1  -4  -4  299.74   11.68
  -1   4   4  318.53   11.82
   1   4  -4  298.79   11.89
   1   4  -4  307.67   12.29
  -1   4   4  234.82   11.61
  -1   4   4  197.66   11.23
  -1  -4   4  302.98   12.26
   1  -4  -4  324.51   11.85
  -1   4   4  299.90   11.77
   1   4  -4  281.16   11.97
  -1   4   4  234.44   12.07
  -1   4   4  305.35   12.39
  -1   4   4  321.35   12.28
   1   4  -4  313.56   12.12
  -1  -4   4  300.20   12.27
   1   4  -4  313.91   12.35
   1  -4  -4  267.51   11.40
   1   4  -4  301.61   11.98
  -1   4   4  306.72   11.68
  -1   4   4  292.24   11.83
  -1  -4   4  335.07   12.14
   1  -4  -4  320.25   11.47
  -1   4   3 1946.14   89.50
  -1   4   3 2256.60   89.93
  -1   4   3 2169.10   89.87
  -1   4   3 2394.61   89.85
  -1   4   3 2106.93   89.94
   1   4  -3 2512.90   90.00
  -1   4   3 2578.06   90.04
   1  -4  -3 2325.60   90.22
   1   4  -3 2365.00   90.32
  -1  -4   3 2458.79   90.20
  -1   4   3 2661.01   90.10
  -1   4   3 3182.91   90.27
   1   4  -3 2313.08   90.09
  -1   4   3 2292.57   90.34
  -1  -4   3 2375.06   90.29
  -1   4   3 2888.54   89.92
   1  -4  -3 2368.52   89.85
  -1   4   3 1903.30   90.14
  -1   4   3 2435.01   90.45
   1   4  -3 2314.23   90.15
  -1   4   3 2317.75   89.37
  -1   4   3 2420.54   90.31
  -1   4   3 2363.32   89.93
   1   4  -3 2357.13   90.32
  -1   4   3 2316.14   90.05
  -1  -4   3 2187.10   89.95
  -1   4   2   22.67    1.43
  -1  -4   2   18.38    1.43
  -1   4   2   20.51    1.40
   1   4  -2   17.64    1.16
   1  -4  -2   15.38    1.38
  -1   4   2   20.22    1.41
   1  -4  -2   18.11    0.97
  -1   4   2   22.79    1.39
  -1   4   2   17.62    1.42
   1   4  -2   20.55    1.38
  -1   4   2   16.55    1.46
  -1   4   2   21.27    1.27
  -1   4   2   22.55    1.54
  -1   4   2   17.98    1.52
  -1   4   2   20.11    1.03
   1   4  -2   16.93    1.42
  -1   4   2   19.60    1.04
  -1   4   2   18.18    1.45
   1   4  -2   16.12    1.38
  -1  -4   2   17.42    1.40
  -1   4   2   16.35    1.29
  -1  -4   1    2.15    0.69
  -1   4   1    1.92    0.38
  -1  -4   1    3.04    0.30
   1   4  -1    1.51    0.61
   1  -4  -1    2.10    0.45
   1   4  -1    2.06    0.34
   1   4  -1    2.17    0.57
   1  -4  -1    1.91    0.31
   1  -4  -1    1.68    0.45
  -1   4   1    1.98    0.39
  -1   4   1    1.79    0.25
   1   4  -1    2.46    0.60
  -1   4   1    2.54    0.65
   1   4  -1    1.84    0.61
   1   4   0 3140.19  109.45
   1   4   0 2826.49  109.32
   1   4   0 2879.25  109.30
  -1   4   0 2745.59  109.31
   1   4   0 2824.01  109.38
   1  -4   0 2940.52  109.35
   1   4   0 2752.57  109.44
   1  -4   0 2734.59  109.24
   1   4   0 2864.06  109.15
  -1   4   0 3286.73  109.24
  -1   4   0 2836.32  109.11
  -1   4   0 2798.66  109.16
  -1  -4   0 2778.48  108.92
  -1   4   0 2841.70  109.15
   1   4   1  283.85   11.27
   1   4   1  248.50   11.00
   1   4   1  259.13   10.96
   1   4   1  294.09   11.24
   1   4   1  255.81   11.13
  -1   4  -1  269.90   11.07
   1  -4   1  250.34   10.96
  -1  -4  -1  237.69   10.92
   1   4   1  295.29   10.90
   1   4   1  272.08   11.16
   1   4   1  286.32   11.27
   1   4   1  252.34   11.07
   1  -4   1  261.43   10.95
   1   4   1  266.89   10.85
   1   4   1  266.53   11.16
  -1   4  -1  278.03   10.84
   1   4   1  316.50   10.93
   1   4   1  261.82   10.81
   1  -4   1  265.69   10.98
  -1   4  -1  275.12   10.93
  -1   4  -1  249.94   10.83
   1  -4   1  252.35   10.99
  -1   4  -1  277.89   10.83
  -1   4  -1  259.43   10.95
   1   4   2 3669.87  143.03
   1   4   2 3329.65  142.63
   1   4   2 4167.41  142.70
   1   4   2 4013.70  142.88
   1   4   2 3954.17  143.19
   1   4   2 3636.46  142.91
   1  -4   2 3864.65  142.91
  -1   4  -2 4004.86  142.95
  -1  -4  -2 3232.06  142.66
   1   4   2 4242.85  143.29
   1  -4   2 3564.83  142.67
   1   4   2 3896.13  143.03
   1   4   2 2620.13  142.37
  -1  -4  -2 3938.86  142.37
  -1   4  -2 3736.16  142.59
   1   4   2 3673.26  142.85
   1   4   2 3889.92  143.16
   1   4   2 3968.51  142.94
   1   4   2 3951.48  142.79
  -1  -4  -2 3844.16  142.31
  -1  -4  -2 3842.12  142.36
  -1   4  -2 3755.49  142.72
   1  -4   2 3642.39  142.82
  -1   4  -2 3719.83  142.57
  -1   4  -2 3694.75  142.74
   1  -4   2 4062.21  142.77
  -1  -4  -2 3919.38  142.36
   1   4   3 1613.32   55.24
   1   4   3 1395.48   55.09
   1   4   3 1777.45   55.86
   1   4   3 1136.63   55.06
   1  -4   3 1589.90   55.17
   1  -4   3 1592.71   55.50
  -1   4  -3 1406.73   55.39
  -1  -4  -3 1149.67   55.03
  -1  -4  -3 1616.33   55.40
  -1  -4  -3 1374.05   54.47
   1   4   3 1512.08   55.65
   1   4   3 1480.63   55.49
  -1   4  -3 1482.76   55.10
   1   4   3 1313.23   55.65
  -1  -4  -3 1486.72   54.80
   1   4   3 1379.60   55.16
  -1   4  -3 1427.49   55.17
  -1  -4  -3 1507.59   55.00
  -1   4  -3 1442.56   55.26
   1  -4   3 1477.14   55.35
  -1   4  -3 1467.21   55.22
   1  -4   3 1483.60   55.37
  -1  -4  -3 1457.38   54.78
   1   4   3 1535.17   55.24
   1  -4   3 1437.86   55.45
  -1   4  -3 1458.38   55.06
   1   4   4 1837.36   57.92
   1   4   4 1697.30   58.16
   1   4   4 1491.49   58.02
  -1  -4  -4 1388.50   58.27
   1   4   4 1610.94   57.84
   1  -4   4 1466.01   57.96
   1  -4   4 1766.54   57.41
   1  -4   4 1456.91   58.36
  -1   4  -4 1591.98   58.58
  -1  -4  -4 1420.22   57.69
   1   4   4 1336.90   58.76
  -1   4  -4 1433.18   58.00
   1   4   4 1675.03   58.76
   1   4   4 1478.96   58.13
   1   4   4 1218.26   58.37
  -1   4  -4 1363.79   58.10
   1   4   4 1415.97   57.82
   1  -4   4 1516.50   58.35
  -1  -4  -4 1431.11   57.73
   1  -4   4 1441.20   58.29
   1  -4   4 1415.54   58.42
  -1   4  -4 1317.51   58.00
   1  -4   4 1430.95   58.26
  -1   4  -4 1413.06   57.95
  -1  -4  -4 1389.81   57.66
   1   4   4 1542.58   58.33
   1   4   5  779.40   37.39
   1   4   5 1084.73   37.79
  -1   4  -5  955.96   38.36
   1   4   5  801.24   37.15
   1  -4   5  924.79   37.48
  -1   4  -5 1064.08   38.42
  -1  -4  -5  945.75   38.14
  -1  -4  -5  953.77   37.38
   1   4   5 1085.15   38.50
   1   4   5  890.55   38.72
  -1   4  -5  997.12   37.77
   1   4   5 1031.92   37.88
   1  -4   5  991.52   38.18
  -1   4  -5  956.13   37.86
  -1  -4  -5  993.62   37.30
   1  -4   5 1034.07   38.15
  -1  -4  -5  975.99   37.38
  -1   4  -5  949.77   37.71
  -1  -4  -5  975.14   37.31
   1  -4   5  912.56   38.17
  -1   4  -5  982.85   37.70
   1   4   5  942.61   38.05
   1   4   6   44.14    3.11
   1   4   6   58.44    3.35
   1   4   6   36.53    3.52
   1   4   6   56.02    3.07
  -1   4  -6   48.67    3.76
  -1   4  -6   51.65    3.39
   1   4   6   44.02    4.09
  -1   4  -6   46.07    3.33
   1  -4   6   48.34    3.80
   1   4   6   48.83    3.74
  -1  -4  -6   60.16    3.28
  -1  -4  -6   44.09    3.12
   1   4   6   67.85    3.69
  -1   4  -6   53.47    3.71
  -1  -4  -6   48.82    3.10
   1  -4   6   53.17    3.74
  -1   4  -6   49.13    3.42
  -1   4  -6   49.25    3.29
   1  -4   6   51.88    3.85
   1  -4   6   51.28    3.80
  -1  -4  -6   53.91    3.17
  -1   4  -6   52.38    3.37
   1   4   7  588.34   23.78
   1   4   7  656.11   24.11
  -1   4  -7  582.14   24.98
  -1  -4  -7  549.48   24.74
   1   4   7  575.99   24.80
   1  -4   7  592.85   24.98
  -1   4  -7  625.74   24.34
   1   4   7  585.09   24.87
  -1  -4  -7  580.83   24.01
   1   4   7  465.52   23.71
  -1   4  -7  558.81   24.14
   1  -4   7  566.61   24.70
  -1   4  -7  641.72   24.34
   1  -4   7  547.96   24.91
  -1  -4  -8   38.87    3.78
   1   4   8   29.07    3.37
  -1   4  -8   28.19    3.40
   1  -4   8   41.57    3.89
   1   4   8   38.22    3.72
  -1  -4  -8   41.43    3.37
  -1   4  -8   41.47    3.56
   1   4   8   36.21    4.08
   1   4   8   31.49    2.98
  -1   4  -8   40.66    3.57
  -1   4  -8   34.31    3.18
   1  -4   8   34.07    3.67
  -1   4  -9  654.51   28.59
   1   4   9  535.57   27.43
  -1  -4  -9  625.03   28.49
  -1   4  -9  671.21   27.97
  -1   4  -9  670.56   27.48
   1  -4   9  648.85   28.67
   1   4   9  649.45   28.15
  -1   4  -9  662.67   27.93
   1  -4   9  631.72   28.49
   1   4   9  687.50   29.75
   1  -4   9  622.23   29.26
  -1  -4  -9  656.45   27.68
  -1  -4 -10  287.35   16.07
  -1   4 -10  307.47   16.24
  -1  -4 -10  327.41   15.58
  -1   4 -10  324.52   15.73
   1   4  10  343.44   17.44
   1  -4  10  346.60   17.43
  -1   4 -10  311.73   16.30
  -1   4 -10  306.75   15.51
   1  -4  10  275.15   15.79
  -1  -4 -11   81.33    6.10
  -1   4 -11   80.35    6.32
   1   4  11   95.83    7.49
   1  -4  11   71.88    6.96
  -1   4 -11   74.63    6.71
  -1   4 -11   76.39    6.09
  -1  -4 -11   77.20    6.52
   1   4  11   79.79    7.54
   1   4  11   81.78    6.13
  -1   4 -12    8.60    2.47
  -1  -4 -12    7.50    2.70
  -1   4 -12    9.78    2.60
   1   4  12    5.03    2.17
   1  -4  13    0.68    1.78
  -1   4 -13   -0.85    1.42
   1   4  13   -0.22    1.35
  -1   4 -13   -0.33    1.98
  -1  -4 -13    0.93    1.59
  -1   4 -13    2.27    1.76
   1   4  13    0.35    1.33
  -1   4 -14   44.16    3.82
   1   4  14   44.18    3.91
   1  -4  14   48.70    4.28
   1   4  14   38.55    3.99
  -1   4 -14   57.66    4.59
  -1  -4 -14   49.63    4.32
  -1   5  15   65.30    4.44
  -1   5  15   92.72    5.19
   1   5 -15   95.04    5.75
   1  -5 -15   89.84    5.48
  -1   5  15   72.43    5.24
  -1  -5  15   83.67    5.56
   1   5 -14  118.90    7.77
  -1  -5  14  128.90    8.11
  -1   5  14  144.68    7.55
  -1   5  14  111.87    8.15
   1  -5 -14  119.37    7.98
   1   5 -14  122.46    8.18
   1   5 -14  126.82    8.30
   1  -5 -14  108.44    7.61
   1  -5 -14  110.30    7.96
   1   5 -14  129.56    8.25
   1   5 -13   38.84    4.44
  -1  -5  13   36.44    4.52
   1   5 -13   46.26    5.08
   1  -5 -13   46.40    4.81
   1  -5 -13   37.63    4.88
   1   5 -13   47.07    5.22
   1   5 -13   42.82    5.15
  -1   5  13   44.59    5.25
   1   5 -12   38.41    4.90
   1   5 -12   44.93    5.21
   1  -5 -12   48.25    5.15
  -1   5  12   32.76    4.82
  -1   5  12   38.87    4.47
  -1   5  12   42.65    5.18
  -1  -5  12   44.69    5.16
  -1  -5  12   33.39    4.21
   1   5 -12   48.05    4.99
   1  -5 -11  167.37   10.54
   1   5 -11  164.01   10.73
  -1  -5  11  173.46   10.75
  -1  -5  11  155.22    9.84
  -1   5  11  151.48   10.56
  -1   5  11  157.16    9.99
  -1  -5  11  173.99   11.15
   1   5 -11  145.32    9.89
   1  -5 -10   19.69    3.27
   1  -5 -10   31.99    3.97
   1   5 -10   26.57    3.49
  -1  -5  10   30.11    3.84
   1   5 -10   27.09    3.92
  -1  -5  10   29.68    4.09
  -1   5  10   30.43    3.78
   1  -5 -10   27.34    3.41
   1   5 -10   30.90    3.87
  -1   5  10   24.68    3.87
  -1  -5  10   31.08    3.82
  -1  -5  10   33.15    4.27
   1   5  -9   70.05    5.07
   1  -5  -9   66.57    5.18
  -1   5   9   44.72    4.92
  -1  -5   9   62.62    5.51
   1  -5  -9   71.12    5.27
   1   5  -9   71.51    5.56
  -1   5   9   59.18    5.56
  -1  -5   9   76.11    5.75
   1  -5  -9   75.68    5.83
   1   5  -9   71.27    5.36
   1   5  -9   66.88    5.74
  -1  -5   9   65.61    5.69
   1  -5  -8   95.32    6.63
   1   5  -8  114.80    6.62
   1   5  -8  105.57    6.98
  -1  -5   8  107.07    7.32
  -1   5   8  116.96    7.73
  -1   5   8  111.84    7.23
  -1   5   8  121.67    6.21
   1   5  -8  109.61    7.36
  -1  -5   8  102.36    7.22
   1   5  -7  374.02   15.96
  -1   5   7  400.39   16.91
   1  -5  -7  360.76   15.54
  -1  -5   7  340.95   16.20
  -1   5   7  377.70   16.32
  -1   5   7  238.98   14.74
   1  -5  -7  352.38   15.69
   1  -5  -7  340.14   15.35
  -1   5   7  348.26   15.72
  -1  -5   7  326.84   16.07
   1   5  -7  364.78   16.34
   1   5  -7  362.80   15.86
  -1   5   7  365.42   14.70
  -1   5   7  448.42   15.48
  -1   5   7  326.85   15.64
  -1   5   6    8.13    1.59
  -1   5   6    9.10    1.16
  -1   5   6    9.28    1.38
  -1   5   6    8.43    1.71
  -1   5   6    5.95    1.62
  -1   5   6   11.82    1.19
   1   5  -6   15.18    1.95
  -1  -5   6    9.24    1.72
   1  -5  -6    8.44    1.38
  -1   5   6    9.35    1.43
   1  -5  -6   10.74    1.59
   1   5  -6    7.57    1.85
   1   5  -6    7.29    1.50
  -1   5   6    7.65    1.35
   1  -5  -6    8.78    1.09
   1   5  -6    7.77    1.57
   1   5  -6    8.99    1.91
  -1   5   6    6.81    1.45
   1  -5  -6   10.03    1.31
  -1  -5   6    8.09    1.78
  -1  -5   6    9.56    1.63
  -1  -5   6    6.49    1.64
  -1   5   5  848.81   29.36
  -1   5   5  827.01   30.22
  -1   5   5  712.30   29.69
  -1   5   5  664.95   30.42
   1  -5  -5  826.74   29.92
   1   5  -5  750.52   30.19
  -1   5   5  850.97   30.79
  -1   5   5  897.56   29.56
  -1   5   5  753.46   29.95
   1   5  -5  741.69   30.05
   1  -5  -5  692.63   29.31
   1  -5  -5  789.45   29.81
  -1   5   5  837.28   29.93
   1   5  -5  833.11   30.69
   1   5  -5  871.96   30.48
  -1  -5   5  758.91   30.49
   1  -5  -5  731.15   29.42
   1   5  -5  702.50   29.99
  -1   5   5  776.62   29.45
  -1   5   5  790.19   30.35
  -1  -5   5  793.16   30.24
  -1   5   5  774.72   29.76
  -1  -5   5  795.57   30.64
  -1   5   4  300.50   12.93
  -1   5   4  319.19   13.14
  -1   5   4  443.53   12.81
  -1   5   4  262.85   12.82
  -1   5   4  238.79   12.83
  -1   5   4  321.04   13.03
   1   5  -4  338.72   13.21
   1   5  -4  333.96   13.55
   1  -5  -4  307.99   12.86
   1   5  -4  307.59   13.19
  -1   5   4  249.48   12.56
  -1   5   4  366.02   13.74
  -1  -5   4  315.40   13.46
  -1   5   4  392.08   13.97
  -1  -5   4  332.45   13.52
  -1   5   4  325.00   13.38
   1   5  -4  296.31   13.13
   1   5  -4  303.41   13.26
   1   5  -4  317.68   13.46
  -1   5   4  322.67   12.79
   1  -5  -4  289.62   12.53
  -1   5   4  317.00   13.00
  -1  -5   4  346.88   13.26
   1  -5  -4  318.35   12.58
  -1   5   3 1141.05   34.40
  -1   5   3  859.27   33.86
  -1   5   3 1008.07   34.40
  -1   5   3  992.26   34.37
  -1   5   3  841.00   34.19
  -1   5   3  867.89   34.25
  -1  -5   3  844.92   34.39
   1  -5  -3  719.84   34.29
   1   5  -3  805.57   34.12
  -1   5   3  968.00   34.36
  -1   5   3  818.24   34.20
  -1  -5   3  872.60   34.49
  -1   5   3  926.19   34.66
  -1   5   3  908.73   34.07
   1   5  -3  855.48   34.33
   1  -5  -3  856.27   34.01
  -1   5   3  742.95   34.46
  -1   5   3  824.23   34.61
  -1   5   3  883.09   34.49
   1   5  -3  884.16   34.58
  -1   5   3  889.60   34.10
   1   5  -3  882.51   34.46
  -1  -5   3  876.04   34.53
  -1  -5   3  865.55   34.22
  -1   5   3  849.74   34.22
  -1   5   2    1.15    0.62
  -1   5   2    1.18    0.68
  -1  -5   2    1.30    0.74
  -1   5   2    2.42    0.83
   1   5  -2    1.40    0.79
  -1  -5   2    1.25    0.45
  -1   5   2    0.90    0.83
  -1   5   2    2.82    0.57
   1   5  -2    2.62    0.74
  -1   5   2    1.81    0.60
  -1   5   2    2.19    0.74
  -1   5   2    2.27    0.80
  -1   5   2    3.18    0.85
  -1   5   2    1.68    0.73
  -1   5   2    1.60    0.51
   1   5  -2    1.99    0.80
   1  -5  -2    2.15    0.48
  -1  -5   2    1.24    0.68
  -1   5   2    1.63    0.36
   1   5  -2    4.45    0.87
   1   5  -2    1.33    0.74
  -1   5   2    1.50    0.73
  -1   5   2    1.77    0.64
  -1   5   2    1.52    0.57
  -1   5   1  339.63   13.95
   1   5  -1  365.85   13.94
   1   5  -1  430.55   13.89
  -1   5   1  289.40   13.90
   1  -5  -1  358.96   13.77
  -1   5   1  446.83   14.19
  -1   5   1  292.92   13.79
  -1  -5   1  344.75   13.49
   1   5  -1  343.23   14.01
  -1  -5   1  339.18   13.96
  -1   5   1  345.20   13.82
  -1   5   1  288.95   13.79
  -1   5   1  367.54   13.77
  -1   5   1  368.94   13.97
  -1  -5   1  350.90   13.47
   1   5  -1  348.45   13.89
   1  -5  -1  340.50   13.40
  -1   5   1  360.14   13.65
   1  -5  -1  353.30   13.53
   1  -5  -1  354.25   13.76
  -1   5   1  342.46   13.52
   1   5   0    8.08    0.95
   1   5   0   10.41    0.97
   1   5   0    8.53    0.93
   1   5   0    8.49    0.71
   1   5   0   10.49    1.03
   1   5   0    9.55    0.91
  -1  -5   0    7.39    0.80
   1   5   0    9.94    1.02
  -1   5   0    9.75    0.71
   1  -5   0    9.70    0.96
   1   5   0    8.30    0.72
  -1   5   0    9.98    1.01
   1  -5   0    9.16    0.84
   1   5   0   10.11    1.10
   1   5   0    9.45    0.80
   1   5   0    9.14    0.97
  -1   5   0    9.00    0.68
   1   5   0    9.31    0.87
  -1   5   0   12.50    0.90
  -1  -5   0    9.75    0.52
  -1   5   0    9.80    0.73
  -1   5   0    8.10    0.66
  -1   5   0    8.50    0.75
  -1   5   0    8.19    0.73
   1   5   1 3607.09  144.51
   1   5   1 3708.91  144.49
   1   5   1 4371.82  144.61
   1   5   1 4069.84  144.86
   1   5   1 3889.35  144.41
   1   5   1 4588.84  144.89
   1   5   1 3943.52  144.51
   1   5   1 3906.12  144.76
   1   5   1 3644.54  144.61
  -1   5  -1 3581.35  144.53
   1  -5   1 3780.16  144.49
   1  -5   1 3673.11  144.46
   1   5   1 3896.17  144.82
   1   5   1 3747.41  144.71
  -1  -5  -1 3401.99  144.44
   1   5   1 3889.86  144.34
   1   5   1 3662.40  144.34
  -1   5  -1 3790.80  144.28
  -1   5  -1 3608.34  144.31
   1   5   1 4047.22  144.41
   1   5   1 3565.41  144.49
  -1   5  -1 3773.19  144.41
  -1   5  -1 3519.19  144.36
   1  -5   1 3562.77  144.45
  -1   5  -1 3775.03  144.27
  -1   5  -1 3577.36  144.41
  -1   5  -1 4121.50  144.39
   1   5   2   30.51    1.76
   1   5   2   29.38    2.08
   1   5   2   27.39    1.71
   1   5   2   22.02    1.77
   1   5   2   29.46    1.78
   1   5   2   28.00    1.90
   1   5   2   24.81    2.05
   1   5   2   28.00    2.01
   1   5   2   27.83    1.98
   1  -5   2   21.65    1.80
  -1   5  -2   24.94    1.87
   1   5   2   27.47    1.60
  -1  -5  -2   23.13    1.68
   1   5   2   25.72    2.05
   1  -5   2   23.71    1.66
  -1  -5  -2   26.27    1.39
  -1  -5  -2   28.26    1.36
   1   5   2   27.27    1.91
   1   5   2   26.41    2.03
  -1   5  -2   29.21    1.65
   1   5   2   26.45    1.75
   1   5   2   26.13    1.88
  -1   5  -2   27.04    1.75
  -1  -5  -2   27.10    1.39
   1  -5   2   24.15    1.82
  -1   5  -2   27.70    1.78
  -1   5  -2   25.62    1.75
   1  -5   2   26.10    1.73
  -1   5  -2   26.23    1.60
  -1  -5  -2   26.96    1.35
   1   5   3   17.03    1.39
   1   5   3   19.91    1.65
   1   5   3   19.13    1.51
   1   5   3   22.09    1.87
   1   5   3   18.34    1.53
   1   5   3   14.86    1.71
  -1  -5  -3   18.03    1.60
   1   5   3   23.28    1.49
   1  -5   3   20.63    1.55
  -1   5  -3   19.10    1.69
   1   5   3   20.35    1.83
  -1  -5  -3   16.31    1.49
   1  -5   3   16.71    1.61
   1   5   3   26.26    2.00
   1   5   3   17.58    1.69
   1   5   3   23.98    2.07
  -1  -5  -3   18.48    1.18
  -1   5  -3   17.54    1.42
   1   5   3   23.73    1.64
   1   5   3   19.22    1.55
  -1  -5  -3   20.04    1.26
  -1   5  -3   20.44    1.63
   1  -5   3   18.12    1.65
  -1   5  -3   18.42    1.42
  -1  -5  -3   19.77    1.20
   1  -5   3   18.37    1.66
   1  -5   3   25.56    1.64
  -1   5  -3   20.15    1.61
   1   5   4  104.18    5.30
   1   5   4  102.10    5.23
   1   5   4   73.42    4.85
   1   5   4  115.96    5.49
   1   5   4  119.95    5.97
  -1  -5  -4  112.56    5.57
   1  -5   4  113.66    5.30
   1  -5   4  124.93    4.69
   1   5   4  112.06    5.81
   1  -5   4  124.91    5.76
   1   5   4   80.91    4.90
  -1   5  -4  103.12    5.58
  -1   5  -4  113.34    5.82
   1   5   4  117.72    6.22
  -1   5  -4  116.35    5.36
  -1  -5  -4  112.48    4.97
   1   5   4  108.11    5.69
   1   5   4  133.33    4.77
   1   5   4  110.57    5.41
  -1   5  -4  112.50    5.48
  -1  -5  -4  114.16    5.04
   1  -5   4  120.94    5.66
   1   5   4  119.11    5.13
   1  -5   4  120.84    5.65
   1  -5   4  110.40    5.52
  -1  -5  -4  111.24    4.95
  -1   5  -4  113.10    5.30
  -1   5  -4  122.43    5.50
   1  -5   4  122.03    5.80
   1   5   5  141.42    5.85
   1   5   5  135.65    5.83
   1   5   5  110.98    6.21
  -1   5  -5  105.65    6.13
  -1   5  -5  109.92    6.05
  -1  -5  -5  112.73    5.98
   1  -5   5  119.16    5.60
   1   5   5   94.81    5.22
  -1   5  -5  110.92    5.65
   1   5   5   99.13    6.49
  -1  -5  -5  113.14    5.30
   1   5   5  118.56    6.17
   1   5   5  121.73    5.84
   1   5   5  116.79    6.33
  -1  -5  -5  112.13    5.20
  -1   5  -5  108.22    5.76
   1  -5   5  116.13    6.06
   1  -5   5  136.29    6.37
   1  -5   5  121.19    5.97
  -1   5  -5  113.42    5.63
  -1  -5  -5  115.25    5.23
  -1   5  -5  101.89    5.59
  -1  -5  -5  110.44    5.26
   1   5   6   50.71    3.24
   1   5   6   50.55    3.30
  -1   5  -6   45.38    3.73
   1   5   6   57.58    3.97
   1   5   6   50.89    3.06
  -1   5  -6   48.30    3.42
  -1  -5  -6   60.22    3.38
  -1   5  -6   68.85    3.77
   1   5   6   50.26    3.80
  -1  -5  -6   52.36    3.13
   1   5   6   48.38    4.20
   1  -5   6   44.05    3.64
   1   5   6   46.97    3.38
  -1  -5  -6   45.97    3.00
  -1   5  -6   45.05    3.49
   1  -5   6   52.25    3.73
  -1   5  -6   52.85    3.52
  -1   5  -6   49.48    3.34
  -1   5  -6   47.12    3.34
  -1  -5  -6   47.49    3.03
   1  -5   6   55.26    3.97
   1  -5   6   52.14    3.89
   1   5   7  386.92   16.69
  -1  -5  -7  373.63   17.42
  -1   5  -7  380.37   17.53
   1   5   7  473.55   17.98
  -1   5  -7  416.43   17.02
   1   5   7  420.51   17.74
   1  -5   7  393.00   17.66
  -1  -5  -7  394.92   16.71
   1   5   7  458.56   17.26
   1  -5   7  401.22   17.58
  -1   5  -7  406.75   16.94
   1  -5   7  393.67   17.77
  -1  -5  -8   25.94    3.20
   1   5   8   25.39    3.06
  -1   5  -8   22.66    3.09
  -1  -5  -8   28.76    3.31
   1   5   8   22.97    3.34
  -1   5  -8   26.76    2.92
   1  -5   8   31.07    3.39
   1   5   8   19.88    2.90
  -1  -5  -8   30.33    2.85
   1   5   8   26.90    2.82
   1  -5   8   31.19    3.32
  -1   5  -8   33.03    3.00
  -1   5  -8   24.92    3.05
   1  -5   8   24.70    3.20
  -1   5  -9  316.04   17.35
  -1  -5  -9  329.83   17.49
   1   5   9  453.26   17.91
  -1   5  -9  388.46   17.41
  -1   5  -9  352.34   16.71
   1  -5   9  366.98   17.92
   1  -5   9  416.80   19.10
   1   5   9  328.14   17.20
   1   5   9  346.73   18.41
   1  -5   9  373.86   17.94
  -1   5  -9  341.93   16.95
  -1  -5  -9  365.95   16.89
  -1  -5 -10   -1.09    1.89
  -1   5 -10   -0.35    1.96
  -1  -5 -10    1.09    1.34
   1  -5  10    0.84    1.78
  -1   5 -10   -0.30    1.50
   1   5  10    2.96    2.17
   1   5  10    1.85    1.38
  -1   5 -10    0.59    1.41
   1  -5  10    2.84    1.71
  -1   5 -11   65.52    5.73
   1  -5  11   47.84    5.80
   1   5  11   80.51    6.92
   1   5  11   69.07    5.55
  -1   5 -11   76.45    6.51
  -1   5 -11   59.60    5.47
  -1  -5 -11   68.61    6.09
   1   5  11   83.17    7.26
  -1   5 -12   -0.32    1.96
   1  -5  12    3.66    2.08
  -1   5 -12   -0.37    1.95
  -1  -5 -12    1.76    2.04
   1   5  12    1.25    1.86
  -1   5 -12   -1.37    1.83
  -1   5 -13    2.26    1.54
   1  -5  13    4.03    1.95
   1   5  13    2.02    1.46
  -1  -5 -13    1.83    1.77
  -1   5 -13    3.23    1.99
  -1   5 -13    3.17    2.06
   1   5  13    6.16    2.19
  -1   5 -14   53.12    4.22
   1   5  14   59.72    4.42
   1   5  14   52.11    3.54
   1  -5  14   56.25    4.50
  -1   5 -14   56.46    4.54
  -1  -5 -14   60.18    4.61
  -1   6  15   85.37    4.95
   1   6 -15   92.47    5.61
   1  -6 -15   79.40    5.24
  -1   6  15   98.27    5.70
  -1  -6  15   80.76    5.38
   1   6 -14   22.52    3.12
  -1  -6  14   32.18    3.69
  -1   6  14   15.18    2.44
   1   6 -14   33.50    3.88
   1   6 -14   28.06    3.52
   1  -6 -14   28.35    3.40
   1  -6 -14   21.83    3.27
   1   6 -14   29.97    3.64
   1  -6 -14   32.16    3.78
  -1   6  14   23.87    3.42
   1   6 -13   -2.27    2.19
   1  -6 -13    0.78    2.05
   1  -6 -13    1.04    1.84
   1   6 -13    1.14    2.09
   1   6 -13   -1.55    2.38
   1   6 -13    1.38    1.84
  -1  -6  13    1.14    1.78
  -1   6  13    3.21    2.05
  -1   6  12  186.09   10.93
   1   6 -12  184.73   11.15
   1   6 -12  195.70   11.82
   1   6 -12  179.95   11.41
   1  -6 -12  179.22   11.20
  -1   6  12  197.96   12.32
  -1   6  11   19.72    3.94
  -1  -6  11   22.02    3.77
  -1   6  11   23.41    3.51
  -1   6  11   17.59    3.37
  -1  -6  11   17.56    3.01
   1   6 -11   22.12    3.62
   1   6 -11   20.32    3.73
   1  -6 -11   15.97    3.23
  -1  -6  11   19.85    3.48
   1  -6 -10  151.38    9.22
  -1  -6  10  150.72    9.46
  -1   6  10  146.12    9.31
  -1   6  10  128.24    9.74
   1   6 -10  147.34    9.35
  -1   6  10  175.06    8.57
   1   6 -10  136.60    9.64
   1  -6 -10  150.49    9.56
   1   6 -10  144.27    9.11
  -1  -6  10  137.74    9.35
  -1  -6  10  153.60    9.96
   1  -6  -9   98.83    6.83
   1  -6  -9  108.35    6.85
  -1  -6   9   99.77    7.37
   1   6  -9  112.11    7.26
  -1   6   9   90.19    6.92
   1   6  -9  109.52    7.58
  -1  -6   9  101.43    7.18
   1  -6  -9  103.00    7.20
   1   6  -9   96.10    6.80
  -1  -6   9  110.27    7.58
  -1   6   8   73.24    3.86
   1  -6  -8   55.16    4.32
   1   6  -8   50.58    3.93
  -1  -6   8   56.24    4.73
  -1   6   8   53.38    4.82
  -1   6   8   51.12    4.43
   1   6  -8   49.77    4.31
  -1   6   8   40.61    3.38
   1   6  -8   53.44    4.69
   1   6  -8   63.06    4.64
  -1  -6   8   39.43    4.21
  -1  -6   8   49.38    4.58
  -1   6   7  398.85   18.28
  -1   6   7  383.24   17.85
  -1   6   7  442.32   19.19
  -1   6   7  467.79   20.02
  -1   6   7  464.93   19.64
   1   6  -7  453.68   19.29
   1  -6  -7  431.65   18.74
  -1  -6   7  478.19   19.88
   1  -6  -7  382.70   18.76
  -1   6   7  523.79   19.09
   1   6  -7  452.81   19.72
  -1   6   7  430.76   19.00
  -1  -6   7  466.39   19.75
   1   6  -7  456.86   19.27
  -1  -6   7  419.30   19.56
  -1   6   6  390.45   17.28
  -1   6   6  351.47   16.71
  -1  -6   6  380.95   17.63
  -1   6   6  350.76   17.48
   1   6  -6  362.30   17.24
  -1   6   6  345.16   17.65
   1  -6  -6  390.50   16.95
  -1   6   6  496.28   16.64
  -1   6   6  409.68   16.99
  -1   6   6  504.11   17.52
   1  -6  -6  425.23   16.51
   1  -6  -6  369.17   16.79
  -1  -6   6  377.86   17.62
   1   6  -6  376.83   17.63
   1   6  -6  326.99   17.11
  -1   6   6  385.00   17.30
  -1  -6   6  368.03   17.22
  -1  -6   6  380.60   17.69
  -1   6   5   34.46    2.05
  -1   6   5   31.30    2.50
  -1   6   5   34.57    2.46
  -1   6   5   34.66    2.05
  -1   6   5   40.35    2.59
   1  -6  -5   30.10    2.22
   1   6  -5   36.24    2.94
  -1   6   5   38.34    2.62
   1  -6  -5   34.86    2.37
  -1   6   5   31.41    2.76
  -1   6   5   33.23    2.96
   1   6  -5   36.68    2.72
  -1   6   5   24.27    1.99
  -1  -6   5   32.09    2.78
  -1   6   5   35.72    2.71
   1  -6  -5   29.51    1.98
   1   6  -5   30.73    2.67
  -1  -6   5   37.19    2.68
  -1   6   4  123.87    5.61
  -1   6   4  141.47    5.75
  -1   6   4   98.12    4.99
  -1   6   4  141.81    5.80
  -1   6   4   88.28    5.36
  -1   6   4  105.00    5.42
   1   6  -4  114.03    5.93
  -1   6   4   93.49    5.40
  -1   6   4  119.34    5.59
   1  -6  -4  119.39    5.73
  -1   6   4  123.44    6.11
   1  -6  -4  118.90    5.32
  -1   6   4  121.96    5.34
  -1  -6   4  133.90    6.02
   1   6  -4  115.49    5.69
  -1   6   4  113.94    5.91
  -1   6   4  116.43    6.02
   1   6  -4  118.94    5.91
   1   6  -4  114.79    5.77
  -1  -6   4  115.23    5.87
  -1   6   4  115.93    5.16
  -1   6   4  119.16    5.75
   1  -6  -4  118.66    5.02
  -1  -6   4  117.13    5.60
  -1   6   3 1279.67   50.47
  -1   6   3 1344.82   50.53
  -1   6   3 1175.78   50.04
  -1   6   3  863.07   50.09
  -1   6   3  973.15   50.29
  -1   6   3 1167.66   50.45
   1  -6  -3 1457.92   50.86
  -1   6   3 1358.28   50.52
  -1  -6   3 1350.54   50.71
  -1   6   3 1619.52   51.12
  -1   6   3 1396.55   51.01
   1   6  -3 1382.06   50.61
   1  -6  -3 1371.38   50.18
  -1   6   3 1045.34   50.09
  -1   6   3 1322.68   50.55
  -1   6   3 1362.98   50.85
  -1   6   3 1349.58   50.97
   1   6  -3 1426.39   50.88
  -1  -6   3 1326.34   50.78
   1   6  -3 1382.30   50.79
  -1   6   3 1398.23   50.26
  -1  -6   3 1356.20   50.43
  -1  -6   3 1451.73   50.25
  -1   6   3 1338.31   50.16
   1   6  -2 3082.76  124.72
   1   6  -2 2771.34  124.87
  -1   6   2 3044.29  125.01
  -1   6   2 3588.39  125.04
  -1   6   2 2881.89  124.98
  -1   6   2 3607.00  125.49
  -1   6   2 2683.56  124.95
  -1   6   2 3247.48  125.04
   1   6  -2 3322.80  125.27
   1   6  -2 3417.87  124.44
  -1   6   2 3791.43  125.20
  -1  -6   2 3340.13  124.75
  -1  -6   2 3482.35  125.22
   1  -6  -2 3312.12  124.76
  -1   6   2 3309.31  125.05
  -1   6   2 3353.33  125.24
   1   6  -2 3368.14  125.03
  -1   6   2 3342.66  124.87
  -1   6   2 3269.65  124.82
  -1   6   2 3470.93  124.91
  -1   6   2 3220.26  125.21
  -1   6   2 3082.40  125.28
   1   6  -2 2793.25  124.57
  -1   6   2 3288.47  125.06
   1   6  -2 3403.88  125.13
   1   6  -2 3292.02  125.22
   1   6  -2 3360.29  125.25
  -1  -6   2 3433.48  124.77
   1   6  -2 3431.75  125.25
   1  -6  -2 3392.86  124.74
  -1  -6   2 3417.42  124.84
  -1   6   1 2814.57  112.28
  -1   6   1 3000.92  112.48
  -1   6   1 2353.55  112.09
  -1  -6   1 2646.86  112.07
  -1  -6   1 3028.63  112.42
   1  -6  -1 2954.40  112.18
  -1   6   1 3132.47  112.19
  -1   6   1 3074.05  112.28
   1   6  -1 3034.69  112.61
  -1   6   1 2908.52  112.25
  -1   6   1 3142.45  112.53
   1   6  -1 2995.45  112.49
  -1   6   1 2882.55  112.36
  -1   6   1 2932.04  112.41
  -1  -6   1 3082.36  111.87
   1   6  -1 3071.78  112.32
   1  -6  -1 3076.03  111.95
   1   6  -1 3099.90  112.46
   1   6  -1 3176.78  112.40
   1   6  -1 3218.60  112.25
  -1   6   1 2301.48  112.34
   1   6  -1 2553.83  112.20
  -1   6   1 2783.75  112.38
   1   6  -1 3131.04  111.96
   1  -6   0  948.62   36.22
   1   6   0  915.73   36.45
  -1  -6   0  927.70   36.19
   1   6   0 1007.15   36.06
  -1   6   0  780.97   36.32
  -1   6   0  928.19   35.99
   1  -6   0  923.89   36.26
   1   6   0 1016.17   36.30
   1   6   0  944.81   36.57
   1   6   0  866.35   36.35
   1   6   0  953.45   36.07
  -1   6   0  944.79   36.01
  -1   6   0  916.31   36.29
  -1   6   0  951.07   35.93
   1   6   0  919.87   36.33
   1   6   0 1007.42   36.29
   1   6   0  956.30   36.44
  -1   6   0  909.48   36.24
  -1   6   0  858.50   36.15
   1   6   0  927.54   36.03
   1   6   0  926.03   36.34
   1   6   0  914.03   36.31
   1   6   0  921.98   36.45
   1   6   0  980.18   36.29
   1   6   0  951.85   36.48
  -1   6   0  943.43   36.09
  -1   6   0  945.35   35.93
   1   6   1 5619.26  198.65
   1   6   1 5194.98  198.38
   1   6   1 5324.50  198.67
   1   6   1 5388.44  198.36
   1   6   1 5426.31  198.69
   1   6   1 4947.62  198.31
   1   6   1 5058.02  198.29
   1   6   1 4786.30  198.16
   1   6   1 4756.72  198.09
   1  -6   1 5047.53  198.30
  -1  -6  -1 5470.49  198.37
  -1   6  -1 5118.87  198.28
   1   6   1 5579.12  198.73
   1  -6   1 4884.02  198.26
  -1   6  -1 5210.47  198.38
   1   6   1 5477.48  198.50
   1   6   1 5198.32  198.62
  -1   6  -1 5159.97  198.08
  -1   6  -1 5683.33  198.27
   1   6   1 5380.79  198.25
   1   6   1 5322.58  198.25
   1   6   1 5325.67  198.42
   1   6   1 5515.71  198.35
   1   6   1 5252.02  198.54
   1   6   1 5424.97  198.44
  -1   6  -1 5017.59  198.19
  -1   6  -1 4836.74  198.20
   1  -6   1 5174.53  198.30
  -1   6  -1 5020.42  198.26
  -1   6  -1 5315.40  198.08
  -1   6  -1 5037.11  198.30
   1   6   2 2185.17   85.49
   1   6   2 2325.46   86.09
   1   6   2 2309.97   85.93
   1   6   2 1945.13   85.82
   1   6   2 2113.88   85.50
   1   6   2 2385.38   85.52
   1   6   2 2305.75   85.75
  -1   6  -2 2892.37   85.12
   1   6   2 2354.26   85.67
   1   6   2 2476.28   85.43
   1   6   2 2149.61   85.84
   1   6   2 2136.31   85.94
  -1  -6  -2 1959.14   85.48
   1   6   2 1662.18   85.52
  -1   6  -2 2103.60   85.64
   1  -6   2 2211.18   85.51
   1  -6   2 2213.70   85.63
  -1   6  -2 2123.95   85.34
   1   6   2 2272.15   86.02
   1   6   2 2262.59   85.52
   1   6   2 2295.22   85.81
   1   6   2 2080.33   85.51
   1   6   2 2217.34   85.48
  -1   6  -2 2101.60   85.50
  -1   6  -2 2031.17   85.49
   1  -6   2 2270.74   85.50
  -1   6  -2 2153.18   85.33
   1   6   3  239.66   11.81
   1   6   3  268.51   11.75
   1   6   3  242.26   11.70
   1   6   3  284.40   12.20
   1   6   3  265.66   12.33
   1   6   3  307.42   12.41
  -1   6  -3  276.88   12.13
   1  -6   3  282.09   12.06
   1   6   3  245.97   11.52
  -1   6  -3  304.13   12.14
  -1  -6  -3  339.10   12.14
   1  -6   3  277.71   11.78
   1   6   3  288.15   12.25
   1   6   3  285.88   12.41
   1   6   3  285.86   12.25
   1   6   3  299.38   12.19
  -1   6  -3  277.99   11.71
   1   6   3  330.10   12.70
  -1  -6  -3  275.57   11.27
   1   6   3  328.44   11.51
   1   6   3  282.74   11.86
   1   6   3  283.19   11.89
   1   6   3  265.87   12.11
  -1   6  -3  294.13   11.95
  -1  -6  -3  275.54   11.40
   1  -6   3  284.26   11.99
   1  -6   3  306.26   11.81
  -1   6  -3  278.10   11.89
   1  -6   3  267.01   11.92
  -1  -6  -3  271.94   11.25
  -1   6  -3  281.09   11.70
   1   6   4 1414.23   55.63
   1   6   4 1479.84   55.06
   1   6   4 1801.51   55.13
   1   6   4 1114.43   54.88
   1   6   4 1531.87   55.17
  -1   6  -4 1437.93   55.43
  -1   6  -4 1346.01   55.49
   1   6   4  983.90   55.08
  -1  -6  -4 1427.91   55.26
   1  -6   4 1420.18   55.34
   1   6   4 1762.43   55.09
   1  -6   4 1523.64   54.26
  -1  -6  -4 1707.58   55.49
   1  -6   4 1326.97   54.94
  -1  -6  -4 1403.68   54.50
  -1   6  -4 1348.75   54.95
   1   6   4 1361.14   55.48
   1   6   4 1334.39   55.85
   1   6   4 1456.68   54.60
   1   6   4 1390.62   54.31
   1   6   4 1266.97   55.03
  -1   6  -4 1465.96   55.23
  -1  -6  -4 1422.71   54.61
   1  -6   4 1385.96   55.27
  -1   6  -4 1439.96   55.16
   1  -6   4 1368.68   55.20
  -1   6  -4 1356.02   54.93
   1  -6   4 1366.55   55.40
  -1  -6  -4 1358.35   54.46
   1   6   5  557.85   22.25
   1   6   5  555.50   22.29
   1  -6   5  504.85   22.10
  -1   6  -5  509.04   22.87
  -1   6  -5  532.67   22.72
   1   6   5  536.62   21.97
   1   6   5  551.12   22.92
  -1  -6  -5  543.23   22.64
   1  -6   5  553.99   22.82
   1   6   5  533.16   22.80
   1   6   5  543.57   23.37
  -1   6  -5  590.78   22.39
  -1  -6  -5  545.01   21.78
   1   6   5  562.64   22.44
   1   6   5  473.19   22.77
   1  -6   5  558.91   22.79
  -1   6  -5  548.13   22.47
  -1  -6  -5  552.36   21.68
  -1   6  -5  556.54   22.66
  -1   6  -5  577.49   22.33
   1  -6   5  538.50   22.76
  -1  -6  -5  556.66   21.78
   1  -6   5  572.18   22.63
  -1   6  -5  552.56   22.36
   1   6   6  874.19   27.08
   1   6   6  564.18   26.41
   1   6   6  668.93   26.27
  -1   6  -6  587.54   27.11
   1   6   6  916.49   28.26
   1   6   6  609.69   27.25
   1   6   6  630.04   27.93
  -1   6  -6  668.76   26.78
  -1  -6  -6  622.89   26.31
   1  -6   6  716.94   27.63
  -1   6  -6  604.98   26.61
   1   6   6  621.49   26.71
  -1   6  -6  651.12   27.08
   1  -6   6  650.90   27.24
  -1   6  -6  638.96   26.83
   1  -6   6  655.42   27.32
  -1   6  -6  604.53   26.58
   1   6   7   45.03    3.87
   1   6   7   54.36    3.84
  -1   6  -7   70.08    4.94
  -1  -6  -7   74.99    5.03
  -1  -6  -7   70.56    4.28
   1   6   7   81.26    5.78
  -1   6  -7   70.97    4.57
  -1   6  -7   68.93    4.53
   1  -6   7   71.66    5.06
   1   6   7   88.15    4.82
   1  -6   7   69.81    4.88
   1  -6   7   68.43    4.93
   1  -6   7   77.45    5.34
  -1   6  -7   68.91    4.49
  -1  -6  -8  754.38   33.79
  -1   6  -8  828.23   34.15
   1   6   8  809.13   33.86
  -1  -6  -8  747.29   33.85
  -1   6  -8  814.57   33.40
   1   6   8  830.40   34.00
   1   6   8  623.19   33.98
  -1  -6  -8  772.52   32.90
   1  -6   8  810.44   34.19
   1   6   8  962.13   33.78
  -1   6  -8  893.07   33.47
   1  -6   8  814.43   33.98
  -1   6  -8  755.93   33.43
   1  -6   8  808.69   34.23
   1  -6   8  742.20   33.73
   1   6   9   49.88    4.75
  -1  -6  -9   50.55    4.91
  -1   6  -9   55.61    5.09
  -1  -6  -9   62.46    4.69
   1   6   9   59.43    5.06
   1  -6   9   58.17    5.22
  -1   6  -9   53.88    4.67
   1   6   9   48.45    5.36
   1   6   9   58.03    4.58
  -1   6  -9   57.75    5.22
  -1   6  -9   59.92    4.66
  -1   6  -9   55.77    4.87
   1  -6   9   59.51    5.34
  -1  -6 -10   14.57    3.07
   1   6  10   17.63    3.49
   1  -6  10   20.73    3.70
  -1   6 -10   14.78    2.73
   1   6  10   17.84    3.40
  -1   6 -10   17.13    2.85
   1  -6  10   13.32    2.80
   1   6  11  173.69   11.42
   1   6  11  202.03   11.83
   1  -6  11  153.24   10.81
  -1   6 -11  170.76   10.21
   1   6  11  154.92    9.68
  -1   6 -11  163.56    9.93
  -1   6 -11  179.19   10.96
  -1  -6 -11  171.36   10.56
   1  -6  11  154.00   10.33
  -1   6 -12   75.29    6.19
  -1   6 -12   76.01    6.18
   1  -6  12   54.84    6.29
  -1   6 -12   77.70    6.61
  -1  -6 -12   83.20    6.57
   1   6  12   70.72    6.55
   1  -6  13   68.27    5.87
  -1   6 -13   66.01    5.40
   1   6  13   56.74    4.68
  -1   6 -13   65.63    5.49
  -1   6 -13   67.50    5.76
  -1  -6 -13   65.02    5.43
  -1   6 -13   56.24    5.31
   1   6  13   68.28    5.80
   1  -6  14    1.17    1.40
  -1   6 -14    0.63    1.36
   1   6  14    0.29    0.91
   1   6  14    0.21    1.12
   1  -6  14    0.23    1.18
   1   6  14    2.11    1.40
  -1   6 -14   -1.17    1.57
  -1  -6 -14    0.47    1.39
  -1   7  15    2.32    1.02
  -1   7  15    2.31    1.16
   1  -7 -15    3.64    1.39
   1   7 -15    4.31    1.59
  -1  -7  15    3.14    1.35
  -1   7  15    5.34    1.57
  -1  -7  14    0.87    1.54
   1   7 -14    0.55    1.52
  -1   7  14    1.04    1.13
   1  -7 -14   -0.31    1.68
   1  -7 -14    0.57    1.62
   1   7 -14   -0.30    1.73
   1   7 -14    1.20    1.68
   1   7 -14    0.29    1.65
  -1   7  14   -0.62    1.38
   1   7 -13   14.81    3.00
  -1  -7  13   14.26    2.97
  -1   7  13   15.59    2.55
   1   7 -13   21.04    3.46
   1   7 -13   12.57    2.91
   1   7 -13   14.14    3.27
   1  -7 -13   13.13    3.11
   1  -7 -13   13.08    2.62
  -1   7  13    9.12    2.75
   1   7 -12   26.73    3.94
  -1  -7  12   35.78    4.60
   1   7 -12   20.46    3.87
   1  -7 -12   28.20    4.06
   1   7 -12   31.22    4.40
   1   7 -12   25.91    4.17
  -1   7  12   43.24    5.23
  -1   7  11   14.21    3.34
  -1   7  11   21.77    3.32
  -1  -7  11   24.21    4.01
   1   7 -11   19.29    3.48
  -1  -7  11   22.56    3.39
  -1   7  11   17.18    3.63
   1   7 -11   20.01    3.65
   1   7 -11   23.42    3.84
   1  -7 -11   18.80    3.38
  -1  -7  11   20.95    3.37
  -1  -7  11   18.77    3.35
  -1   7  10   47.41    5.25
   1  -7 -10   35.40    4.03
   1   7 -10   33.32    4.09
  -1   7  10   43.54    5.06
  -1   7  10   45.79    4.61
  -1   7  10   50.77    3.87
  -1  -7  10   40.82    4.48
   1   7 -10   32.34    4.34
   1   7 -10   35.02    4.03
   1  -7 -10   33.72    4.34
  -1  -7  10   35.30    4.45
   1  -7  -9  266.53   13.75
   1   7  -9  285.29   14.24
  -1  -7   9  265.35   14.45
  -1   7   9  296.00   14.48
  -1   7   9  287.09   12.94
   1  -7  -9  291.84   14.33
   1   7  -9  248.54   13.76
   1   7  -9  284.01   14.73
  -1  -7   9  297.22   14.58
  -1  -7   9  291.77   14.75
   1  -7  -8  121.95    7.16
  -1   7   8  114.73    7.42
  -1   7   8  113.41    7.71
  -1  -7   8  102.30    7.32
   1   7  -8  124.75    7.44
  -1   7   8  100.80    6.97
  -1   7   8  102.50    6.16
  -1  -7   8  121.15    7.65
   1   7  -8  117.36    7.26
   1   7  -8  108.62    7.50
  -1  -7   8  128.98    7.88
  -1   7   7  199.52   11.39
  -1   7   7  260.24   11.32
  -1   7   7  213.75   10.64
  -1  -7   7  255.18   12.29
   1  -7  -7  247.34   11.38
   1  -7  -7  251.12   11.69
  -1   7   7  237.11   11.39
   1   7  -7  271.84   12.16
   1   7  -7  273.48   12.49
  -1  -7   7  265.94   12.41
  -1  -7   7  258.28   12.40
  -1   7   6 2373.77   83.73
  -1   7   6 1795.38   82.78
  -1   7   6 2403.24   82.78
  -1   7   6 2089.20   84.38
   1  -7  -6 2326.95   83.13
  -1   7   6 2204.75   84.10
  -1  -7   6 2307.97   84.13
   1   7  -6 2272.04   83.69
  -1   7   6 1503.34   82.13
   1  -7  -6 2510.13   83.23
  -1   7   6 2206.82   83.10
   1   7  -6 2257.47   82.95
   1  -7  -6 1661.74   82.27
  -1   7   6 3062.34   84.16
   1   7  -6 2382.30   84.24
  -1  -7   6 2377.70   84.25
   1   7  -6 2370.16   83.91
  -1  -7   6 2270.10   83.61
  -1  -7   6 2273.79   84.21
  -1   7   5  634.12   22.46
  -1   7   5  438.57   22.57
  -1   7   5  638.41   22.47
  -1   7   5  576.70   23.17
  -1   7   5  479.22   22.67
  -1   7   5  751.76   22.87
  -1   7   5  574.69   22.94
  -1   7   5  651.13   23.26
   1  -7  -5  511.07   22.46
   1   7  -5  540.09   22.50
  -1   7   5  584.10   23.92
   1   7  -5  527.62   23.08
  -1   7   5  562.34   23.49
   1  -7  -5  540.24   22.61
  -1   7   5  514.75   22.36
  -1  -7   5  571.31   23.47
  -1  -7   5  551.55   23.42
   1   7  -5  584.50   23.41
  -1  -7   5  531.85   22.99
  -1   7   4 2115.12   82.57
  -1   7   4 2191.34   82.61
  -1   7   4 2157.75   82.08
  -1   7   4 1924.65   82.35
  -1   7   4 2201.07   82.01
   1  -7  -4 2115.82   82.66
  -1   7   4 2263.04   82.64
  -1   7   4 2131.16   82.58
   1   7  -4 2060.72   81.97
  -1   7   4 2402.28   82.62
   1   7  -4 1995.95   82.54
  -1   7   4 1438.07   82.49
  -1   7   4 1918.73   82.03
   1  -7  -4 2057.43   82.09
  -1  -7   4 2096.88   82.83
  -1   7   4 2116.71   82.95
  -1   7   4 1949.19   82.94
   1   7  -4 2549.06   81.83
   1   7  -4 2141.96   82.81
  -1  -7   4 2018.17   82.80
   1   7  -4 2115.94   82.89
  -1  -7   4 2013.12   82.41
   1  -7  -4 2129.44   81.80
  -1   7   3  212.22   11.04
  -1   7   3  339.22   11.83
  -1   7   3  284.32   12.14
  -1   7   3  385.54   12.03
  -1   7   3  292.00   11.59
  -1   7   3  276.82   11.58
  -1   7   3  217.50   11.43
   1  -7  -3  244.52   11.66
   1   7  -3  248.56   10.95
  -1  -7   3  271.59   11.71
  -1   7   3  300.40   11.83
  -1   7   3  284.02   11.66
  -1   7   3  249.48   11.47
   1   7  -3  280.07   11.61
  -1   7   3  276.44   11.88
  -1   7   3  322.80   12.18
  -1   7   3  274.02   11.30
  -1   7   3  278.04   11.84
  -1   7   3  274.24   11.57
  -1   7   3  235.31   11.80
   1   7  -3  292.38   11.02
  -1   7   3  267.34   11.24
   1   7  -3  267.51   11.76
  -1  -7   3  272.84   11.76
   1   7  -3  288.28   11.87
  -1  -7   3  257.28   11.38
  -1  -7   3  250.07   11.13
   1  -7  -2   22.29    1.37
   1   7  -2   18.70    1.72
  -1  -7   2   22.26    1.35
  -1   7   2   23.75    1.66
  -1   7   2   19.25    1.64
  -1  -7   2   21.10    1.73
  -1   7   2   13.40    1.44
  -1   7   2   13.98    1.56
  -1   7   2   22.04    1.47
   1   7  -2   20.43    1.52
  -1   7   2   25.75    1.54
  -1   7   2   19.07    1.66
   1   7  -2   26.18    1.32
  -1   7   2   22.56    1.83
  -1   7   2   19.35    1.70
  -1   7   2   23.85    1.57
  -1   7   2   20.22    1.62
  -1  -7   2   21.25    1.34
   1   7  -2   19.74    1.72
   1   7  -2   18.40    1.72
   1   7  -2   20.72    1.72
   1   7  -2   17.39    1.57
  -1   7   2   22.66    1.61
  -1   7   2   19.49    1.64
  -1   7   2   24.64    1.73
   1   7  -2   21.46    1.57
  -1   7   2   20.36    1.83
   1   7  -2   18.30    1.35
  -1   7   1   46.47    2.55
   1   7  -1   44.19    2.49
  -1   7   1   31.80    2.28
   1  -7  -1   46.89    2.03
  -1  -7   1   49.46    2.36
   1  -7  -1   48.50    2.42
  -1   7   1   52.67    2.79
  -1  -7   1   46.38    2.60
   1   7  -1   45.59    2.16
  -1   7   1   45.18    2.48
   1   7  -1   43.96    2.19
   1   7  -1   49.85    2.43
  -1   7   1   46.76    2.37
   1   7  -1   41.57    2.69
  -1   7   1   48.01    2.54
  -1   7   1   56.09    2.70
  -1   7   1   47.40    2.62
  -1   7   1   45.40    2.72
   1   7  -1   46.95    2.64
  -1   7   1   47.21    2.52
   1   7  -1   51.74    2.75
   1   7  -1   46.62    2.60
   1  -7  -1   46.51    2.10
  -1  -7   1   51.40    2.12
  -1   7   1   45.89    2.73
   1   7  -1   48.34    2.46
  -1   7   1   46.68    2.68
   1   7  -1   48.84    2.21
   1   7  -1   38.64    2.44
   1   7  -1   40.02    2.47
   1   7   0   28.19    1.86
   1   7   0   27.09    1.94
   1   7   0   27.62    1.82
   1   7   0   30.45    1.79
   1   7   0   29.19    1.72
   1   7   0   28.05    1.96
   1   7   0   27.11    1.56
   1   7   0   28.76    2.05
   1   7   0   24.68    1.75
   1  -7   0   28.34    1.71
   1   7   0   25.09    1.90
  -1  -7   0   25.41    1.65
  -1   7   0   16.44    1.50
  -1   7   0   21.35    1.86
   1  -7   0   28.52    1.79
   1   7   0   30.37    1.58
  -1   7   0   27.78    1.54
  -1   7   0   35.96    1.66
   1   7   0   25.66    1.86
  -1   7   0   27.43    1.81
  -1   7   0   26.21    1.39
   1   7   0   27.51    1.89
  -1   7   0   24.21    1.67
  -1   7   0   26.94    1.73
   1   7   0   26.32    1.82
  -1   7   0   21.50    1.66
   1   7   0   26.36    1.72
   1   7   0   26.36    1.87
  -1   7   0   27.39    1.53
  -1   7   0   28.28    1.41
  -1   7   0   28.17    1.60
   1   7   1  137.80    6.31
   1   7   1  135.79    5.83
   1   7   1  135.48    6.19
   1   7   1  139.91    6.04
   1   7   1  136.55    6.29
   1   7   1  141.96    5.98
   1   7   1  142.06    5.97
   1   7   1  138.55    6.03
   1   7   1  148.20    6.37
  -1   7  -1  137.17    6.00
   1   7   1  149.50    6.22
   1  -7   1  125.56    5.90
  -1  -7  -1  130.56    5.95
  -1   7  -1  134.80    5.93
   1   7   1  128.35    6.20
   1   7   1  143.01    5.80
   1  -7   1  138.32    5.94
  -1   7  -1  139.99    5.70
   1   7   1  141.93    5.94
  -1   7  -1  103.92    5.72
   1   7   1  138.30    5.95
   1   7   1  135.90    6.08
   1   7   1  136.33    6.18
   1   7   1  137.47    5.91
   1   7   1  139.76    6.08
  -1   7  -1  125.91    5.82
   1  -7   1  137.86    5.92
  -1   7  -1  134.83    5.84
  -1   7  -1  124.50    5.91
  -1   7  -1  131.57    5.65
  -1   7  -1  141.11    5.96
   1   7   2 2609.76   89.84
   1   7   2 2684.37   90.28
   1   7   2 1964.82   89.64
   1   7   2 2166.20   89.83
  -1   7  -2 2456.65   89.21
   1   7   2 2409.74   90.28
   1   7   2 2286.95   89.61
   1   7   2 2032.20   89.61
   1   7   2 2382.45   90.27
   1   7   2 2361.53   89.55
  -1  -7  -2 2221.05   89.72
  -1   7  -2 2298.51   89.88
   1   7   2 2520.86   90.33
   1  -7   2 2459.19   89.75
   1  -7   2 2330.77   89.57
  -1   7  -2 2345.86   89.82
   1   7   2 2129.74   89.88
   1   7   2 2313.67   90.10
  -1   7  -2 2250.55   89.48
   1  -7   2 2287.21   89.78
  -1   7  -2 3094.73   89.88
   1   7   2 2361.07   89.71
   1   7   2 2255.04   89.71
   1   7   2 2385.99   89.71
   1   7   2 2277.87   89.35
   1   7   2 2373.90   90.00
  -1   7  -2 2250.97   89.69
   1  -7   2 2353.80   89.65
  -1   7  -2 2301.71   89.48
  -1   7  -2 2199.43   89.71
   1   7   3  483.57   19.81
   1   7   3  503.71   20.09
   1   7   3  500.53   20.22
   1   7   3  458.74   19.58
   1   7   3  480.90   19.73
   1   7   3  436.24   19.56
   1   7   3  576.32   20.60
   1   7   3  539.67   20.59
   1   7   3  507.44   20.22
  -1  -7  -3  397.22   19.62
   1   7   3  540.15   20.51
   1   7   3  434.90   19.40
   1  -7   3  503.59   19.95
   1   7   3  525.29   20.22
  -1   7  -3  442.87   19.90
   1  -7   3  567.58   19.87
  -1  -7  -3  490.28   19.27
   1   7   3  507.33   20.44
  -1  -7  -3  474.10   19.01
  -1   7  -3  485.50   19.57
   1   7   3  467.45   20.03
   1   7   3  438.62   19.66
   1   7   3  506.15   19.34
   1   7   3  656.65   19.39
   1   7   3  502.98   20.15
   1   7   3  514.62   19.81
   1  -7   3  495.95   19.84
  -1  -7  -3  481.95   19.25
  -1  -7  -3  463.24   18.79
  -1   7  -3  520.83   19.85
  -1   7  -3  482.16   19.77
  -1   7  -3  500.45   19.57
  -1  -7  -3  478.93   19.00
   1  -7   3  489.84   19.85
   1  -7   3  525.66   19.64
   1   7   4    3.28    0.98
   1   7   4    1.14    0.86
   1   7   4    1.06    0.70
   1   7   4    0.90    0.87
   1   7   4    0.40    0.98
  -1  -7  -4    0.72    0.72
   1  -7   4    4.01    1.06
   1   7   4    0.97    1.08
   1  -7   4    0.92    0.67
  -1   7  -4    1.32    1.12
   1   7   4    0.53    0.68
  -1  -7  -4    0.73    0.77
   1   7   4    2.36    1.08
  -1   7  -4    1.18    0.92
   1   7   4    0.52    0.98
  -1   7  -4    0.53    0.79
   1   7   4    0.32    1.03
  -1  -7  -4    2.36    0.54
   1   7   4    1.48    0.62
   1   7   4    0.92    0.80
   1   7   4    2.83    0.54
  -1   7  -4    1.04    0.85
  -1  -7  -4    0.95    0.51
  -1   7  -4    1.00    0.96
   1  -7   4    1.08    0.87
  -1  -7  -4    1.67    0.58
   1  -7   4    0.60    0.88
   1  -7   4    0.11    0.81
  -1   7  -4    0.69    0.72
  -1  -7  -4    1.50    0.49
  -1   7  -4    0.50    0.86
   1   7   5    0.80    0.83
   1   7   5    0.43    0.83
   1   7   5    0.54    0.81
   1   7   5    0.17    1.09
   1   7   5    2.52    1.24
   1   7   5    2.79    0.93
  -1   7  -5   -0.98    1.20
  -1   7  -5    1.61    1.22
   1  -7   5    0.76    0.69
  -1  -7  -5    0.41    0.88
   1   7   5    0.20    1.18
  -1   7  -5    2.54    0.99
  -1  -7  -5    0.67    0.58
   1   7   5    1.27    1.11
   1   7   5    0.86    0.89
  -1   7  -5    0.28    1.02
  -1   7  -5   -0.25    0.96
   1  -7   5    0.44    1.03
  -1  -7  -5    1.12    0.57
  -1   7  -5    2.60    0.99
   1  -7   5    0.74    1.08
  -1   7  -5    0.83    0.91
   1  -7   5    0.64    0.92
   1   7   6 1287.67   53.35
   1   7   6 1641.91   53.93
  -1   7  -6 1309.44   54.08
   1   7   6 1098.35   53.76
   1   7   6 1496.05   53.32
  -1  -7  -6 1393.29   54.11
  -1  -7  -6 1329.98   53.13
  -1   7  -6 1349.19   53.58
   1   7   6 1423.00   54.37
   1   7   6 1089.84   54.38
   1  -7   6 1491.37   54.54
   1   7   6 1306.92   53.64
   1   7   6 1370.69   54.58
  -1   7  -6 1302.25   53.92
  -1   7  -6 1393.74   53.85
   1  -7   6 1442.28   54.29
   1  -7   6 1387.85   53.84
   1  -7   6 1332.65   54.16
   1   7   7   18.44    2.17
  -1   7  -7   13.79    2.31
   1   7   7   12.83    1.72
  -1  -7  -7   16.79    2.42
  -1   7  -7   15.29    2.10
  -1   7  -7   19.47    2.30
   1  -7   7   16.60    2.39
  -1  -7  -7   15.69    1.91
   1   7   7   18.90    2.97
   1   7   7   16.74    2.14
   1  -7   7   17.72    2.45
  -1   7  -7   15.27    2.25
  -1   7  -7   16.40    2.16
   1  -7   7   13.39    2.33
   1  -7   7   16.25    2.37
   1   7   8    4.48    1.40
  -1   7  -8    2.42    1.63
  -1  -7  -8    3.95    1.76
   1   7   8    4.74    1.60
   1   7   8    5.14    2.08
   1  -7   8    3.40    1.65
  -1   7  -8    4.36    1.56
   1   7   8    4.54    1.67
  -1   7  -8    4.34    1.55
   1  -7   8    4.32    1.62
  -1   7  -8    3.41    1.49
   1  -7   8    3.19    1.69
   1  -7   8    5.88    1.82
   1   7   9   44.30    5.09
   1   7   9   42.75    4.13
  -1  -7  -9   50.81    4.74
   1   7   9   39.15    4.63
   1  -7   9   44.81    4.63
   1   7   9   44.06    4.34
  -1   7  -9   46.06    4.27
   1   7   9   35.83    3.64
  -1   7  -9   39.25    4.10
  -1   7  -9   46.37    4.59
   1  -7   9   42.77    4.46
   1   7  10  645.75   31.60
  -1  -7 -10  719.55   31.21
  -1   7 -10  671.81   30.18
   1   7  10  708.96   31.79
   1  -7  10  713.86   31.93
   1   7  10  672.95   30.11
  -1   7 -10  739.20   30.61
   1  -7  10  638.50   30.71
  -1   7 -11    0.99    1.79
   1  -7  11    1.30    1.93
   1   7  11    0.31    1.54
   1   7  11    1.79    1.95
  -1   7 -11    0.71    1.96
  -1   7 -11    1.91    1.66
  -1  -7 -11    0.35    1.92
  -1   7 -11    2.32    2.13
   1  -7  12   23.55    3.74
  -1   7 -12   21.63    3.25
  -1  -7 -12   19.39    3.21
  -1   7 -12   18.91    3.36
  -1   7 -12   19.96    3.45
   1   7  12   17.23    3.40
  -1   7 -13  284.61   14.68
   1  -7  13  288.93   15.31
   1   7  13  307.84   14.30
  -1  -7 -13  258.79   14.47
  -1   7 -13  319.98   15.44
  -1   7 -13  283.23   14.85
  -1   7 -13  313.18   15.35
   1   7  13  303.50   15.41
   1  -7  14   10.46    2.08
  -1   7 -14   16.15    2.31
  -1  -7 -14   16.09    2.41
  -1   7 -14   17.96    2.51
   1  -7  14   10.51    2.13
   1   7  14   12.31    2.24
   1   7  14    8.45    1.52
   1   7  14   13.66    2.16
  -1   8  15   83.06    4.79
  -1   8  15   79.70    4.80
   1   8 -15   95.02    5.55
  -1   8  15  101.97    5.73
  -1  -8  15   69.10    5.14
   1   8 -14   86.22    6.08
  -1  -8  14   87.89    6.25
  -1   8  14   63.44    5.17
  -1   8  14   81.27    5.65
   1  -8 -14   86.34    6.42
   1  -8 -14   78.53    5.89
   1   8 -14   84.65    6.32
   1   8 -14   94.38    6.32
  -1   8  14   66.80    5.96
   1   8 -13   65.26    5.69
  -1   8  13   69.18    5.25
  -1   8  13   56.38    5.97
   1   8 -13   63.77    5.98
   1  -8 -13   70.13    6.21
   1  -8 -13   70.77    5.86
   1   8 -13   78.06    6.49
   1   8 -13   67.72    5.95
   1   8 -12   -0.41    1.95
   1   8 -12    0.81    2.16
   1  -8 -12    2.57    2.06
   1   8 -12    0.42    2.21
  -1  -8  12    2.96    2.13
   1   8 -12    1.13    2.11
  -1   8  11   -0.92    2.15
   1   8 -11    0.75    1.79
  -1   8  11   -0.36    1.65
  -1  -8  11   -1.01    1.75
  -1  -8  11   -0.43    1.60
  -1   8  11    0.24    1.21
   1   8 -11    0.42    1.82
   1   8 -11   -1.23    2.01
  -1  -8  11    1.49    1.62
   1  -8 -11   -0.37    1.86
  -1  -8  11   -0.41    1.88
   1  -8 -10   31.78    3.79
  -1   8  10   22.55    3.92
  -1   8  10   25.19    4.10
  -1   8  10   25.24    3.57
   1   8 -10   30.32    3.88
  -1  -8  10   29.66    3.96
  -1   8  10   36.71    3.33
  -1  -8  10   29.94    3.96
   1  -8 -10   30.78    4.07
   1   8 -10   28.43    4.25
  -1  -8  10   22.85    3.63
  -1   8   9   39.97    4.89
   1  -8  -9   36.62    3.83
  -1   8   9   47.66    4.51
   1   8  -9   39.07    4.16
  -1   8   9   42.81    4.82
  -1  -8   9   42.54    4.47
  -1   8   9   40.07    3.40
   1   8  -9   41.23    4.30
   1   8  -9   36.21    4.35
   1  -8  -9   36.84    4.12
  -1  -8   9   47.69    4.67
  -1   8   8    7.03    1.35
   1  -8  -8    3.41    1.53
  -1  -8   8    2.31    1.57
  -1   8   8    4.11    1.67
  -1   8   8    5.01    2.06
   1   8  -8    2.24    1.45
  -1   8   8    3.97    1.25
   1   8  -8    4.05    1.73
   1   8  -8    3.26    1.71
  -1  -8   8    2.30    1.51
  -1  -8   8    5.57    1.70
  -1   8   7    6.16    1.53
  -1   8   7    7.74    1.30
  -1   8   7    6.37    1.50
  -1  -8   7    7.86    1.91
   1  -8  -7    6.73    1.53
  -1   8   7   10.44    1.79
   1   8  -7    7.69    2.05
  -1  -8   7    5.25    1.70
  -1  -8   7    6.37    1.81
  -1  -8   7    8.70    1.76
  -1   8   6 1152.85   46.97
  -1   8   6 1359.82   46.05
  -1   8   6 1371.64   46.95
  -1   8   6  997.97   45.90
  -1  -8   6 1151.30   47.38
   1  -8  -6 1196.05   46.41
  -1   8   6 1197.35   47.46
   1   8  -6 1191.02   47.09
  -1   8   6  997.53   47.23
   1  -8  -6 1219.02   46.15
   1   8  -6 1140.24   46.28
  -1   8   6 1148.84   46.72
  -1   8   6 1146.94   46.54
  -1  -8   6 1186.85   47.43
   1   8  -6 1196.55   47.48
   1   8  -6 1188.42   47.21
  -1  -8   6 1131.74   46.84
  -1   8   5  227.50    8.54
  -1   8   5  165.33    8.57
  -1   8   5  152.43    8.04
  -1   8   5  181.08    8.84
  -1   8   5  190.13    8.75
   1   8  -5  198.06    8.40
  -1   8   5  274.66    9.48
  -1   8   5  230.70    9.03
  -1   8   5  217.99    9.54
   1   8  -5  204.07    9.09
  -1   8   5  158.91    9.15
   1  -8  -5  214.87    8.54
  -1  -8   5  198.89    9.31
  -1   8   5  228.08    8.62
   1   8  -5  208.21    9.28
  -1  -8   5  192.72    9.25
  -1  -8   5  216.17    9.01
  -1   8   4   58.58    3.40
  -1   8   4   40.24    2.71
  -1   8   4   47.20    3.67
  -1   8   4   44.92    3.15
  -1   8   4   62.35    3.54
  -1   8   4   47.45    2.85
  -1   8   4   61.95    3.35
   1   8  -4   40.66    2.47
  -1   8   4   57.96    3.37
  -1   8   4   51.86    3.27
  -1   8   4   63.46    3.41
   1   8  -4   53.22    2.80
   1  -8  -4   49.22    3.27
  -1  -8   4   61.41    3.59
   1   8  -4   53.51    3.32
   1  -8  -4   55.04    2.87
  -1   8   4   62.06    3.89
  -1   8   4   53.95    3.54
  -1   8   4   57.74    3.06
   1   8  -4   63.74    2.72
  -1   8   4   57.41    3.73
  -1  -8   4   49.82    3.42
   1   8  -4   55.49    3.52
   1   8  -4   58.32    3.63
   1  -8  -4   54.67    2.60
  -1  -8   4   50.24    3.14
  -1  -8   4   61.82    3.05
  -1   8   4   55.05    2.85
  -1   8   3   11.98    1.43
  -1   8   3   11.90    1.40
  -1   8   3   16.67    1.84
  -1   8   3   14.47    1.51
  -1   8   3   12.08    1.20
  -1   8   3   14.95    1.47
   1   8  -3   11.40    1.06
   1   8  -3   16.82    1.07
   1   8  -3   17.00    1.74
  -1  -8   3   14.60    1.61
  -1  -8   3   14.51    1.26
  -1   8   3   22.07    1.75
  -1   8   3   13.05    1.51
  -1   8   3   17.94    1.63
  -1   8   3   19.11    1.72
  -1   8   3   10.85    1.51
   1   8  -3   14.57    1.45
  -1   8   3   19.48    1.41
   1   8  -3   16.77    1.11
  -1   8   3   16.84    1.37
  -1   8   3   12.75    1.60
  -1   8   3   16.56    1.52
  -1   8   3   14.48    1.75
   1   8  -3   13.90    1.59
  -1  -8   3   15.53    1.33
   1   8  -3   13.96    1.63
  -1  -8   3   16.91    1.22
  -1  -8   3   14.10    1.33
  -1  -8   2  441.73   17.45
  -1   8   2  525.93   17.70
  -1   8   2  415.30   17.24
  -1  -8   2  512.15   16.96
  -1   8   2  314.51   17.09
  -1  -8   2  445.97   16.93
   1   8  -2  431.24   17.40
   1  -8  -2  447.28   16.98
  -1   8   2  504.44   17.47
  -1   8   2  351.28   16.94
  -1   8   2  375.49   17.32
   1   8  -2  441.43   17.19
  -1   8   2  462.71   17.10
  -1   8   2  427.66   17.58
   1   8  -2  376.89   16.76
  -1   8   2  488.19   17.61
  -1   8   2  457.60   17.15
  -1   8   2  404.75   17.23
   1   8  -2  436.36   17.42
  -1  -8   2  404.49   16.83
   1   8  -2  447.89   17.46
   1   8  -2  428.56   17.23
   1  -8  -2  413.01   16.50
  -1   8   2  348.99   16.89
   1   8  -2  617.28   17.64
  -1   8   2  517.80   17.95
  -1   8   2  460.90   17.32
  -1   8   2  402.33   17.29
   1   8  -2  341.33   16.86
   1   8  -1 1096.77   36.93
   1   8  -1  955.81   37.71
   1  -8  -1 1024.10   36.77
  -1   8   1 1071.38   37.37
  -1   8   1  963.90   37.29
  -1  -8   1  969.08   37.33
   1   8  -1 1007.30   37.32
  -1  -8   1  911.12   37.07
  -1   8   1  735.45   37.30
   1  -8  -1 1010.68   37.21
  -1   8   1 1116.96   37.20
  -1   8   1  965.06   37.28
   1   8  -1  951.93   37.12
   1   8  -1  978.38   37.61
  -1   8   1  993.85   37.34
  -1   8   1  812.69   37.39
   1   8  -1  840.12   36.92
  -1   8   1 1012.58   37.48
   1   8  -1 1017.66   37.55
  -1   8   1  938.53   37.24
  -1   8   1 1056.44   37.53
   1   8  -1  980.09   37.49
  -1  -8   1  951.39   36.79
   1  -8  -1  940.71   36.70
   1   8  -1  952.53   37.36
   1   8  -1  878.49   36.89
   1   8  -1  950.19   37.21
  -1   8   1  890.59   37.38
  -1   8   1 1007.16   37.76
   1   8  -1  950.34   37.15
   1   8  -1  811.53   37.23
   1   8  -1  962.90   37.34
   1   8   0 3154.80  124.07
   1   8   0 3216.66  123.62
   1   8   0 3479.60  123.50
   1   8   0 3194.85  124.02
   1   8   0 3335.33  123.89
   1   8   0 3408.58  123.55
   1   8   0 3056.27  123.73
   1   8   0 3213.10  123.70
  -1   8   0 3525.95  124.17
   1   8   0 3131.81  123.98
   1  -8   0 3236.31  123.67
   1   8   0 3333.89  123.77
   1  -8   0 3191.23  123.65
  -1  -8   0 3215.70  123.63
  -1   8   0 2900.74  123.59
   1   8   0 3380.87  123.42
   1   8   0 3232.72  124.10
  -1   8   0 3302.28  123.73
  -1   8   0 2772.41  123.31
  -1   8   0 3289.89  123.23
   1   8   0 3160.73  123.87
  -1   8   0 3355.14  123.73
  -1   8   0 3362.23  123.74
   1   8   0 3355.74  123.94
   1   8   0 3259.62  123.82
   1   8   0 3135.98  123.70
  -1   8   0 3030.95  123.64
   1   8   0 3265.80  123.87
  -1   8   0 3049.21  123.57
  -1   8   0 3245.73  123.41
  -1   8   0 3394.12  123.40
  -1   8   0 3286.16  123.22
  -1   8   0 3256.87  123.51
   1   8   1  542.71   21.05
  -1   8  -1  609.53   20.94
   1   8   1  580.07   21.73
   1   8   1  535.23   21.61
   1   8   1  575.37   21.33
   1   8   1  504.91   21.22
   1   8   1  572.58   21.24
   1   8   1  563.52   21.21
   1   8   1  571.62   21.54
  -1  -8  -1  579.57   21.28
   1   8   1  565.46   21.63
   1   8   1  576.00   21.47
   1   8   1  564.53   21.69
   1   8   1  535.97   20.96
  -1   8  -1  499.45   21.12
  -1   8  -1  545.75   21.16
   1  -8   1  529.36   21.11
  -1   8  -1  540.29   20.86
  -1   8  -1  519.71   21.20
  -1   8  -1  669.71   21.39
   1   8   1  576.88   21.22
   1   8   1  553.21   20.94
   1   8   1  545.85   21.32
   1   8   1  575.26   21.45
   1   8   1  561.11   21.21
  -1   8  -1  482.29   21.11
   1   8   1  537.48   21.43
   1   8   1  550.61   21.48
  -1   8  -1  494.04   20.96
   1   8   1  570.48   21.23
  -1   8  -1  548.04   21.08
   1  -8   1  543.08   21.11
  -1   8  -1  539.06   21.07
  -1   8  -1  539.16   21.15
  -1   8  -1  544.04   20.85
  -1   8  -2  628.64   36.80
   1   8   2  998.29   37.42
   1   8   2  944.59   37.49
   1   8   2 1039.60   37.68
   1   8   2  955.71   38.03
   1   8   2 1170.91   38.19
   1   8   2 1031.84   37.72
   1   8   2  920.86   37.48
   1   8   2  884.75   37.90
   1  -8   2 1055.11   37.58
   1   8   2 1081.32   37.92
   1  -8   2  935.65   37.26
  -1   8  -2  983.37   37.67
   1   8   2  969.09   37.28
  -1  -8  -2  973.17   37.58
   1   8   2  977.49   37.92
  -1   8  -2  998.69   37.60
   1   8   2 1050.40   38.14
  -1   8  -2  890.77   37.20
   1  -8   2  987.29   37.60
  -1   8  -2  960.78   37.25
   1   8   2  999.84   37.85
   1   8   2 1010.88   37.55
   1   8   2 1069.38   37.22
   1   8   2 1023.47   37.58
  -1   8  -2 1150.63   37.65
   1   8   2  981.75   37.65
   1   8   2 1030.65   37.57
   1   8   2  969.80   37.09
  -1   8  -2 1000.24   37.52
  -1   8  -2  971.79   37.52
  -1   8  -2  969.86   37.23
   1  -8   2  955.26   37.36
  -1   8  -2  915.62   37.46
   1   8   3   84.74    4.94
   1   8   3  132.05    5.97
   1   8   3  114.44    5.14
   1   8   3  101.92    5.17
   1   8   3  100.68    5.45
   1   8   3  110.78    5.80
   1   8   3  109.72    5.42
  -1   8  -3   95.69    4.40
   1   8   3  104.51    5.04
   1   8   3  115.20    5.63
   1   8   3  109.49    5.73
  -1  -8  -3  119.08    5.34
   1  -8   3  105.13    5.28
  -1  -8  -3  105.93    4.72
   1  -8   3  114.27    5.17
  -1   8  -3   95.00    5.28
   1   8   3  103.70    4.88
[truncated: 17,356,596 more chars]
