# Supplementary material for: Reactivity of Pnictaalumenes Towards 1,3‐Dipole Molecules
Source: Angew Chem Int Ed Engl. 2025 Jun 17;64(31):e202506356. doi: 10.1002/anie.202506356 (PMC12304809; doi:10.1002/anie.202506356)
Supplement: Supplementary file 3 — Supporting Information [file ANIE-64-e202506356-s001.xyz]

118
1P @PBE0-D3/def2SVP
C     -1.1163029862     0.8124963972     0.9517426565
C     -2.4435856292     1.3119449468     0.9058634582
C     -2.9317473088     2.111353959     1.9425745844
H     -3.9507082201     2.5009792032     1.8800399976
C     -2.130146875     2.3958949909     3.0434278176
H     -2.5003104487     3.0390599717     3.8453006784
C     -0.8785748185     1.800023708     3.150102039
H     -0.2903974323     1.9319509892     4.0613063576
C     -0.3610964341     0.9821264859     2.1331273286
C     -3.3787742368     0.9047872078     -0.1940796319
C     -3.5479842203     1.6969225413     -1.3487418454
C     -4.4424436254     1.270913525     -2.3325288785
H     -4.5739859348     1.8719382698     -3.2354526558
C     -5.1635673696     0.0899508809     -2.1820139402
H     -5.858545081     -0.2301676084     -2.9625852775
C     -5.0006567884     -0.6793260208     -1.0368733796
H     -5.571655761     -1.60327342     -0.9224662358
C     -4.1121673178     -0.2913873297     -0.0283790918
C     -4.0124270113     -1.1099541253     1.2464508858
H     -3.080802204     -0.8150613326     1.7483712388
C     -5.1639566298     -0.7561852572     2.1894395084
H     -5.1823107078     0.3203434589     2.4141196037
H     -5.0700647409     -1.3012014157     3.142421163
H     -6.1346581922     -1.0212692378     1.7400093466
C     -3.9375863327     -2.6151590638     1.0119892833
H     -4.8575453358     -3.0108331176     0.5537123432
H     -3.8082787731     -3.1385475268     1.9724422188
H     -3.0955723983     -2.8833470868     0.3597372091
C     -2.7829939889     2.9919841188     -1.5257144975
H     -1.9846973972     2.9965913825     -0.7698351717
C     -3.6784576133     4.1988083449     -1.245790981
H     -4.5127591127     4.2489129084     -1.9641155895
H     -3.1051058393     5.1360719509     -1.3274513538
H     -4.111855676     4.1501575787     -0.2352344898
C     -2.1026146157     3.096786751     -2.8872349858
H     -2.8330871716     3.1874775423     -3.7071332319
H     -1.476990118     2.211341905     -3.0731294655
H     -1.4495663427     3.9823753505     -2.9206154681
C     0.8941920203     0.2459094828     2.4973749411
C     0.7959526082     -1.1183144643     2.879093219
C     1.9045591763     -1.7271832354     3.477359163
H     1.8377998408     -2.7692114298     3.7929199387
C     3.078146166     -1.0219426774     3.7217434822
H     3.9199538007     -1.5133051505     4.216536504
C     3.1726119735     0.3052730627     3.3312113309
H     4.0979018834     0.8578686198     3.5126654611
C     2.0982036589     0.9527472642     2.7125236056
C     -0.5036104341     -1.899777088     2.7568597799
H     -0.9444074823     -1.6397784642     1.7815872403
C     -1.4911058594     -1.5069076497     3.8609202936
H     -1.7746819445     -0.4481402683     3.8142499563
H     -1.0495902934     -1.6972595632     4.8523884115
H     -2.4109004309     -2.1064798983     3.7809706801
C     -0.3157681895     -3.4133305296     2.7883207746
H     -1.2419245148     -3.9100792997     2.4650953116
H     -0.0840502204     -3.773134618     3.8037727947
H     0.4896503528     -3.7490523822     2.1215698371
C     2.2654962395     2.404913683     2.3114168807
H     1.3590194392     2.7004883827     1.7678049082
C     2.4039019129     3.3270062355     3.5220300874
H     2.4941061219     4.3756477761     3.1978302175
H     3.3010327464     3.0814022523     4.1128129518
H     1.5349830255     3.2543126441     4.1920711578
C     3.4404866789     2.5861528001     1.3536326281
H     3.3545302504     1.8901044356     0.508976389
H     4.4065944607     2.4101655072     1.8543186866
H     3.4530256655     3.6068865992     0.9421848441
P     -0.5087583204     0.3440462588     -0.7544409443
N     1.1349430033     0.9093102355     -0.8495278179
Al     1.8782830123     -0.780136373     -0.9669167195
N     0.1092457824     -1.278689332     -0.6934515254
C     1.3604588623     2.235286614     -1.2158740228
C     0.6787861891     3.2942385709     -0.5867611219
C     0.9003430277     4.6171031414     -0.9589651887
H     0.3521313461     5.4129116441     -0.447812702
C     1.8146237119     4.9304289461     -1.9637126837
C     2.4824886853     3.8905030946     -2.6106145824
H     3.1819341743     4.1103776789     -3.4216716093
C     2.2477276351     2.5667924042     -2.2528537475
C     -0.7070711873     -2.3429375504     -1.0856305798
C     -1.8052562858     -2.1694097681     -1.95307433
C     -2.5806418717     -3.2530207347     -2.3516927855
H     -3.4284265637     -3.0776211648     -3.018987928
C     -2.2948042017     -4.5431426762     -1.9038597186
C     -1.2208836289     -4.7260452651     -1.0339556335
H     -0.9876074488     -5.7241093677     -0.653000733
C     -0.4457837277     -3.6434888659     -0.6265926494
C     3.9360174718     -1.4029873037     -0.5430463903
C     3.9924818919     -0.5721395283     -1.7056851713
C     3.1989911304     -1.1858640448     -2.7196709558
C     2.7014462909     -2.4298152746     -2.2075479208
C     3.1645186286     -2.5707646052     -0.8664915933
C     4.7612313563     -1.2159928219     0.6861493927
H     5.7773460116     -1.6155941309     0.5252282514
H     4.3261642145     -1.7335084951     1.5493032794
H     4.8576976278     -0.1564319367     0.9575491702
C     4.874652052     0.6278997652     -1.8256540855
H     4.8246074455     1.0742466784     -2.8266857625
H     5.9216831022     0.3323420068     -1.6494155439
C     2.9488837248     -0.6913049075     -4.1094437986
H     1.8805843141     -0.5040178672     -4.3013514242
H     3.2862098602     -1.432104583     -4.8516149297
H     3.4875976098     0.244320546     -4.3099201749
C     1.8827618361     -3.3913823997     -3.006540603
H     0.9583995052     -2.9339306933     -3.3903944833
H     1.5796319492     -4.262000416     -2.4132741038
H     2.4600108868     -3.7517003926     -3.8737863536
C     3.007642352     -3.7441142129     0.0450441517
H     2.3821036412     -4.524135179     -0.4057026726
H     2.5606961125     -3.461958012     1.0108296098
H     3.9919321153     -4.1900093427     0.2606905606
H     2.7305135285     1.7597076335     -2.7997674255
H     1.993834137     5.9691535511     -2.2492646683
H     -0.0268289684     3.0705662062     0.2149840794
H     -2.9086891304     -5.3903999987     -2.2166808103
H     0.37767661     -3.7892418064     0.0681913253
H     -2.0537421909     -1.1656075058     -2.306145944
H     4.6296137264     1.4170077268     -1.1007750065
131
1P_PMe3 @PBE0-D3/def2SVP
P     0.6749271033     -0.1284060885     0.6360043494
Al     -1.8225396077     -0.5772604487     -0.2048748115
N     -0.0614444113     -1.1180907298     -0.599692207
N     -0.8528744906     0.6919593714     0.7824882215
C     -3.3201127341     -0.5858855773     -1.606929082
C     -4.0684032625     -1.8143682104     -1.3563924593
C     -5.0327427709     -1.5562133865     -0.394791171
C     -4.9518375662     -0.1694528053     -0.0128570807
C     -3.9542737927     0.4433105285     -0.765837795
C     -2.8411194729     -0.2522180567     -3.0001687485
H     -3.7018360611     -0.0191609517     -3.651609093
H     -2.3030995075     -1.0948472348     -3.4569148147
H     -2.169593187     0.6152923679     -3.0164429401
C     -3.8867524062     -3.0841306016     -2.1208247836
H     -4.5384870634     -3.8827213541     -1.7380594009
H     -2.8505381067     -3.4549461749     -2.0896043447
H     -4.142148607     -2.9451781997     -3.1860169703
C     -6.0623941611     -2.5215468408     0.1095905386
H     -6.5240239509     -2.1796002322     1.0480686342
H     -5.6513574158     -3.5272501221     0.2915154341
H     -6.8857138605     -2.6433772544     -0.6147534451
C     -5.8493716355     0.4937712281     0.9811312389
H     -5.5746200659     1.5461743756     1.1364279817
H     -5.8280403147     -0.0002099408     1.9666850338
H     -6.899409481     0.4776122086     0.6440319958
C     -3.6630969784     1.9038310737     -0.8954681959
H     -4.1032783302     2.4863490866     -0.0750697662
H     -4.0695894877     2.2996277574     -1.8419439068
H     -2.5848268398     2.1224232234     -0.9053893397
P     -2.3524490379     -2.1761590984     1.5872323421
C     -0.9596443174     -2.1478677985     2.7638127995
H     -1.1200908505     -2.8970980573     3.5537174168
H     -0.8908647967     -1.1459686924     3.2116221632
H     -0.0167460262     -2.3557810517     2.2417988055
C     -2.4089891571     -3.9117636678     1.0314409895
H     -2.4419355854     -4.59163637     1.8960984281
H     -1.5100973107     -4.1242431479     0.4328648634
H     -3.2944442753     -4.0688205289     0.4023464144
C     -3.7689290468     -1.9816079873     2.718275957
H     -3.70937066     -2.7402801812     3.5134827122
H     -4.7145893575     -2.0870719906     2.1777640431
H     -3.7192820281     -0.9805659825     3.1693341776
C     0.3601923391     -2.415088368     -0.8696972736
C     1.2556294666     -3.133093421     -0.0512095034
H     1.7154534886     -2.6352187522     0.8055404476
C     1.5743905904     -4.4588071579     -0.33098233
H     2.2773606013     -4.9789864637     0.3247601528
C     1.0224863494     -5.1150356976     -1.430910324
H     1.2788530093     -6.1543071868     -1.6466270513
C     0.1521930377     -4.4091896991     -2.263359519
H     -0.2773354895     -4.8935297802     -3.1444272262
C     -0.1671331009     -3.0821147664     -1.9936184321
H     -0.8259566763     -2.5255222115     -2.6617687899
C     -1.1563182886     1.4088477887     1.9230474318
C     -2.4914160997     1.5090779664     2.3687286477
H     -3.2742878949     1.0227352244     1.7830137809
C     -2.8171026382     2.2193327899     3.5189857358
H     -3.8641002224     2.2800933424     3.8292404629
C     -1.8263214804     2.8493516959     4.2740941308
H     -2.0833398523     3.4066965205     5.1770816626
C     -0.5014779177     2.7561780572     3.8478970975
H     0.291811242     3.2467575846     4.4185091544
C     -0.1678445166     2.0555389303     2.6924641891
H     0.8720662627     2.0188765211     2.3605537676
C     1.9214975651     1.0632248926     -0.0920314946
C     1.6806658746     2.2817788866     -0.7649005444
C     2.7076477015     3.2364365392     -0.8336493984
H     2.5134715883     4.166650361     -1.3707739074
C     3.963579291     3.0035572105     -0.2902272561
H     4.7396168274     3.7703243756     -0.3484179996
C     4.2386495983     1.7613085563     0.2692127582
H     5.2410768471     1.5253729508     0.6344000191
C     3.2397606943     0.7886166584     0.3594437456
C     0.4789977656     2.59763056     -1.596666862
C     0.3435077692     1.9256195466     -2.8379175325
C     -0.6190895927     2.382971605     -3.7426838849
H     -0.7238974049     1.8871899845     -4.7093185612
C     -1.4359286477     3.4684448945     -3.4429309924
H     -2.1800520686     3.810179164     -4.1667125471
C     -1.3010569955     4.1139890995     -2.2218438005
H     -1.9479619026     4.962672311     -1.9873199408
C     -0.3478002536     3.6993644122     -1.285221782
C     3.6494094226     -0.5660101661     0.8517527644
C     3.6322657548     -0.8758374285     2.2281343955
C     4.0798085281     -2.1324165649     2.6413153031
H     4.0611122179     -2.3885528515     3.7033073027
C     4.5650015912     -3.0574797116     1.7200610314
H     4.9213244794     -4.0330420104     2.0608686332
C     4.6009071387     -2.736469137     0.3693277103
H     4.9835854282     -3.4656383287     -0.347983956
C     4.137583893     -1.4986895817     -0.0901133573
C     1.2905359212     0.8058682842     -3.2453391723
H     1.5188923015     0.2326662917     -2.3353707824
C     2.597984027     1.3805391856     -3.7970662766
H     3.2834995919     0.5694708449     -4.0891211298
H     3.1148001664     2.0104028274     -3.0603912498
H     2.4009867617     1.9948377366     -4.6904882648
C     0.6992969518     -0.183073713     -4.2421001391
H     1.3771998234     -1.0417428161     -4.3571524782
H     0.5622842281     0.2615416827     -5.2410557156
H     -0.2692475256     -0.5673196365     -3.9007956505
C     -0.2166631884     4.4750222086     0.0147771987
H     0.4512164679     3.9013747992     0.6750449474
C     0.4096257682     5.8525653939     -0.2152704701
H     0.5203333922     6.389239069     0.7401640998
H     -0.2264863895     6.4671505691     -0.8724930695
H     1.4023175692     5.7886301019     -0.6820594747
C     -1.55051381     4.631639513     0.7424382732
H     -1.3925181926     5.0961359039     1.727554902
H     -2.0368083682     3.6634085092     0.9108627782
H     -2.2467171441     5.2750013406     0.1807275714
C     3.1802427529     0.1486583859     3.2482824725
H     2.6443162786     0.9325796777     2.6927728222
C     4.3852597699     0.8068076821     3.9213962915
H     4.0601862053     1.5844313124     4.6308198643
H     5.0496775542     1.2774136149     3.1815868254
H     4.9788521067     0.0651219826     4.4798787925
C     2.2069113741     -0.4199590983     4.2743562776
H     1.8087099581     0.3833719766     4.9131014095
H     2.6876741304     -1.1597735409     4.9341218731
H     1.3578724906     -0.9010197843     3.7704920234
C     4.232416573     -1.1574595637     -1.566749786
H     3.575134589     -0.2940694063     -1.7424109982
C     5.6558013832     -0.7212821427     -1.9190553093
H     5.7207401461     -0.4218750269     -2.9772661234
H     6.3703134981     -1.5439598696     -1.7539763316
H     5.9785274119     0.1318617708     -1.3049587271
C     3.7617439255     -2.2782861699     -2.4896689228
H     3.7925760682     -1.9380601333     -3.5366675741
H     2.7334836721     -2.5903039581     -2.2610239285
H     4.4067863554     -3.1684794059     -2.422418091
118
1AS @PBE0-D3/def2SVP
C     9.2938099698     8.933222506     5.8926998416
C     9.8545700844     8.5678999144     4.6441032869
C     9.7379984482     9.4631923159     3.5659954585
H     10.1717289656     9.1755343629     2.6051764405
C     9.055348026     10.6677398425     3.6764037824
H     8.9928118087     11.3448219934     2.8208806213
C     8.4047658577     10.9708081011     4.8656823329
H     7.7989428072     11.8766241258     4.9505972419
C     8.5051410334     10.1146734952     5.9686092338
C     10.465614841     7.2477782134     4.251847161
C     11.8295901819     7.1794594452     3.8808476571
C     12.3111673718     6.0283133891     3.2455607151
H     13.3621203402     5.9815666838     2.9486750548
C     11.4760228049     4.9560055942     2.9724577344
H     11.8620764061     4.0705084569     2.460516673
C     10.1400966774     5.0160506519     3.3541533972
H     9.4881309422     4.1708999649     3.1281478985
C     9.6076931055     6.1456706777     3.9861013041
C     12.8045679011     8.3217637601     4.1140256377
H     12.2817438793     9.0885092043     4.7023658239
C     14.0154978851     7.8727936783     4.9321413272
H     13.6961560036     7.3925151723     5.8674706944
H     14.6428768296     8.7364804402     5.2005247842
H     14.6455539671     7.1626048914     4.3720264751
C     13.2546267302     8.9696612543     2.8023203582
H     13.7921789655     8.2502732156     2.1635111531
H     13.9373875335     9.810549605     3.0029289539
H     12.4049534183     9.3578495439     2.2218033267
C     8.1132664072     6.188720985     4.2814736496
H     7.9940544334     6.6939877313     5.2534566573
C     7.3492091966     6.9914873489     3.2216329383
H     7.684256659     8.0348926134     3.1616088833
H     6.2714218621     6.9964733876     3.4498773798
H     7.4796246537     6.5349998224     2.2268608881
C     7.4716771043     4.8077610285     4.4014805333
H     7.3658231644     4.3198060518     3.4190882493
H     6.4620371933     4.8998490689     4.8287811629
H     8.0495818786     4.1326351569     5.0485831248
C     7.6668014338     10.463953475     7.1698036177
C     6.3758067863     9.8919884398     7.2776495847
C     5.5675473033     10.253370513     8.3614076908
H     4.5718944624     9.8145150808     8.457262678
C     6.0037871328     11.1692379394     9.3104541325
H     5.3576449386     11.4402360447     10.1495440353
C     7.2618361282     11.7467913086     9.1830341171
H     7.5969989231     12.4731553068     9.927567598
C     8.1075149717     11.4107793042     8.1221623949
C     5.8096644186     8.9762960781     6.2030174886
H     6.6589035678     8.5775495792     5.6289255087
C     4.9428361838     9.781295633     5.2295843571
H     4.0748329197     10.2198134475     5.7484268183
H     4.5631736156     9.1372844952     4.4199513104
H     5.5087575706     10.6048276025     4.7695172526
C     5.0360640055     7.7809032633     6.7554325241
H     5.6336033448     7.2009735189     7.4732704401
H     4.7454203113     7.1082635262     5.9328667911
H     4.105421213     8.0872800067     7.259363102
C     9.465714064     12.0818695653     8.0167131138
H     10.042607292     11.5332533757     7.2564208983
C     10.2593014562     12.0145807413     9.3211635567
H     9.7912097207     12.6160356602     10.1168605268
H     11.2789705428     12.4009866881     9.1707207119
H     10.3457620419     10.978491352     9.6805013402
C     9.3285604739     13.5264786745     7.5291763162
H     8.8178222589     13.5793840278     6.5559241556
H     10.3187595373     13.9971831077     7.4194200586
H     8.7464550697     14.1314669569     8.2432353902
C     12.4847745989     8.6696071179     7.9508986384
C     12.4771515143     9.9025071788     7.2665958292
H     11.6842591431     10.099195666     6.5412472412
C     13.4642615832     10.8606762441     7.4814289318
H     13.4216581018     11.8027384266     6.927598855
C     14.5028465341     10.6258534919     8.3815208246
H     15.2808986554     11.3748613496     8.5443700016
C     14.516286635     9.4203158389     9.083212584
H     15.3039754773     9.2236241885     9.8160416991
C     13.5210093119     8.4686948345     8.882825596
H     13.5160412603     7.5560114719     9.4761188194
C     8.1469186621     6.0182191116     8.4472035164
C     7.5515908495     6.6933644691     9.5341157165
H     8.0213627003     7.601984528     9.9193262402
C     6.3804722521     6.225185286     10.1228242293
H     5.9487544006     6.7772470893     10.9620769558
C     5.7625412031     5.0633374212     9.6585865461
H     4.8458526688     4.6958166373     10.1252650039
C     6.3313271038     4.3886218871     8.5795453678
H     5.8554595012     3.4859357725     8.1859244815
C     11.1254885991     3.692275141     8.0063337166
C     7.4952556331     4.8643462768     7.9782061438
H     7.9157091162     4.3493546638     7.1168315677
C     12.3443022983     4.1840875312     7.4307254175
C     13.0730271658     4.8707844309     8.4533615658
C     12.2738583453     4.8679210713     9.6369442149
C     11.0714865314     4.1324932123     9.3616104187
C     10.1788223917     2.7682066189     7.3112539193
H     10.6532517737     1.7827128788     7.1692399584
H     9.8946155365     3.1357126493     6.3136105186
H     9.2606829636     2.6143140453     7.8911637773
C     12.8749151431     3.8363396054     6.0772910296
H     13.5384538705     4.6185259195     5.6839500412
H     12.070098305     3.6975118149     5.3436071987
H     13.4549927392     2.898131505     6.1215104195
C     14.4802020731     5.3517914849     8.2909227086
H     14.5861641029     6.1167724351     7.507742309
H     15.1306660218     4.5058101544     8.014385664
H     14.8780568789     5.7792724237     9.2199451969
C     12.6319271779     5.4205619657     10.9826048804
H     11.9044900207     6.16458055     11.3433747267
H     13.6180634781     5.9039661443     10.9749051257
H     12.6688721579     4.6148472544     11.7335484813
C     10.0141158215     3.827135035     10.3750116452
H     9.7920228809     4.6963849834     11.0110570774
H     10.3419704839     3.0099502107     11.0399919586
H     9.0687065407     3.5248264671     9.9062933341
N     11.4948626541     7.7150487968     7.7402406179
N     9.3424277003     6.449573041     7.8588502442
Al     11.1162555672     5.9228345085     8.0250133846
As     9.7047598446     8.2856357627     7.7564883144
131
1As_PMe3 @PBE0-D3/def2SVP
C     9.1924675246     9.0951433439     5.7542590624
C     9.7932009371     8.7021391811     4.5410433816
C     9.6048002432     9.5031131371     3.4030968955
H     10.0511415382     9.1775949551     2.4615542061
C     8.832237437     10.6566177526     3.4377686118
H     8.7145654257     11.2662111487     2.5387961199
C     8.1615293929     10.9906785719     4.6085925561
H     7.4882982782     11.8508822736     4.6384580661
C     8.3202151158     10.2123517217     5.7583617136
C     10.4704712808     7.3934620615     4.2882144007
C     11.8271809144     7.3424281502     3.9008049282
C     12.3478115775     6.1324304869     3.4293213538
H     13.3972679727     6.0814017001     3.1301338701
C     11.5535173812     4.9983820082     3.3317523363
H     11.9736812772     4.0638716708     2.9515555836
C     10.2204903185     5.0540041505     3.7252206336
H     9.6008953038     4.1593383645     3.6417426891
C     9.656122397     6.2362406837     4.2127174466
C     12.7330350372     8.5617086222     3.9451675835
H     12.2111124593     9.3382720858     4.5252940531
C     14.0602965298     8.2819843757     4.6478822234
H     13.9102458883     7.8566756375     5.6475064363
H     14.6288018561     9.2162211508     4.7699401732
H     14.6881330352     7.5869401557     4.0676259035
C     13.0006377614     9.1138565972     2.542867107
H     13.5163403678     8.3648269686     1.9205117442
H     13.6451641693     10.0054107359     2.5967778768
H     12.0765955146     9.3982844762     2.0211593159
C     8.1713288952     6.2841981959     4.5414759726
H     8.0460089974     7.0152383789     5.3527016451
C     7.3685552274     6.7691390757     3.3319271812
H     7.6877368279     7.7677539094     3.002622731
H     6.2951045162     6.8190935248     3.5738135925
H     7.4926290993     6.076797277     2.4835998648
C     7.6058549155     4.9679628008     5.0587821957
H     7.5682964791     4.1911491991     4.278193097
H     6.5771917005     5.1208070173     5.4172680495
H     8.1971094351     4.5867036827     5.899967718
C     7.4539778225     10.5303948848     6.9391530567
C     6.1768661416     9.9301893407     7.0071881432
C     5.3369874745     10.2613725925     8.0761898152
H     4.3457789769     9.8072912129     8.1402329451
C     5.7507528233     11.1465143583     9.0634957125
H     5.0854823778     11.3868589791     9.8967915611
C     7.0123034847     11.7317031054     8.9893511263
H     7.3285471918     12.429954866     9.7676711692
C     7.8739034443     11.4457182376     7.9282490859
C     5.6790938094     8.9990469741     5.9154781305
H     6.5570642652     8.6740073156     5.3392880804
C     4.7638217293     9.7573192504     4.952358128
H     3.8611892134     10.1199059759     5.4703514762
H     4.4419940747     9.1037416455     4.1260674832
H     5.2733463244     10.62919043     4.5167214908
C     4.9964739393     7.7409896816     6.4452903686
H     5.6539271423     7.1740546419     7.1188103469
H     4.7156353222     7.0858920273     5.605891498
H     4.0715891131     7.9718617157     6.9969134151
C     9.2194044661     12.1361251134     7.8260429477
H     9.8213538296     11.5570580251     7.1082619257
C     9.9839011944     12.1576690159     9.1455579111
H     9.4990448713     12.806640452     9.8919896123
H     11.0050629357     12.538673872     8.9914887151
H     10.0623083786     11.1450265998     9.5663620461
C     9.0590683099     13.5433448836     7.2490186084
H     8.5729393699     13.5179417477     6.2626283072
H     10.0391514798     14.0327995566     7.1336972725
H     8.4413041128     14.1712738208     7.9109839268
C     12.4751723258     8.5415140985     7.7135710615
C     12.5094023272     9.8934843025     7.3085337282
H     11.6290434176     10.3276377258     6.8269901071
C     13.6495439796     10.6717392473     7.4822742601
H     13.6358886428     11.7141383099     7.1522832985
C     14.803423805     10.1361159141     8.0542956128
H     15.6987680039     10.7478011556     8.1814399513
C     14.7893223503     8.7990370484     8.4553050938
H     15.6817382698     8.3527052039     8.9033071436
C     13.6506266818     8.0170332811     8.2955114453
H     13.6537909589     6.9719220571     8.6112519288
C     7.9051544     6.5764357734     8.6676913671
C     7.1483735111     7.5847082614     9.3024684279
H     7.4532810448     8.6299718072     9.2053036996
C     6.0054357909     7.2758807961     10.0340958445
H     5.4464093639     8.0901542828     10.5026849008
C     5.5688590646     5.9580079798     10.1632903839
H     4.6704176791     5.7208066449     10.7366286369
C     6.2947086478     4.9499218216     9.5260937983
H     5.9629818054     3.9101792789     9.5930281941
C     11.3138272451     4.1794718084     8.0518743248
C     7.4338812875     5.2514913161     8.7869303713
H     7.9766997153     4.4608841938     8.2666080173
C     12.7282139013     4.5809242222     7.9168437185
C     13.3714380685     4.3113556904     9.1137356957
C     12.4390741425     3.6602130573     10.0079590915
C     11.2124409607     3.5565435323     9.3785771457
C     10.6030632342     3.5430406366     6.8758199046
H     11.0558590152     2.5636529045     6.640419442
H     10.6587598657     4.1607819548     5.9705558285
H     9.5381439884     3.370241617     7.087158227
C     13.3262161325     5.0470487328     6.6297325705
H     14.3424077459     5.4412499006     6.7644872525
H     12.7293757577     5.8374323075     6.1496886457
H     13.3828375003     4.2175747257     5.904197185
C     14.8052508865     4.5695498788     9.4445635833
H     15.3299779123     5.0720686665     8.6202728526
H     15.3427299037     3.6287025365     9.6515441299
H     14.9244299923     5.1994816366     10.3425713439
C     12.8208387997     3.1160960944     11.3480428606
H     11.9533744501     2.7290945017     11.9013309127
H     13.314346476     3.8625100303     11.9930035986
H     13.5380012148     2.2838356421     11.2458151588
C     10.0018174764     2.8309266577     9.8658790294
H     10.1549023992     2.4140797192     10.8713936235
H     9.7542988701     1.9847549993     9.2017226193
H     9.1072177065     3.4714428878     9.906333861
C     12.6189011166     6.7781523102     11.5398094315
H     12.4944741894     7.1172132917     12.5795078204
H     13.2541576182     7.490765176     10.9946684815
H     13.0977985655     5.7936879753     11.5242502974
C     10.4019623057     8.4158117158     10.9280531555
H     9.3573083494     8.4954271365     10.5977544237
H     11.0162275628     9.0962990647     10.3211733269
H     10.4724118704     8.7038664165     11.9879012128
C     9.9157060522     5.7496099101     11.823828581
H     10.2830887345     4.7183358014     11.8983133002
H     8.8985952969     5.7342848545     11.4030922723
H     9.8912946247     6.2090164251     12.823532859
N     11.352741898     7.7562273446     7.5617749125
N     9.0810896852     6.8187857803     7.9769255821
Al     10.7955766672     6.13864297     8.3183528957
As     9.6676147055     8.5672599728     7.6161283627
P     10.998396392     6.7040314622     10.7095465812
126
2P @PBE0-D3/def2SVP
P     -0.253833031     0.0385265413     -0.4890652055
Al     -0.9096974128     1.0396679522     1.9503181991
N     -1.7207887467     0.5502193307     0.352867928
N     0.5686729816     0.3245016433     1.0594034931
N     1.8529345885     0.5329281762     1.0607387331
N     2.4345617787     0.1592413801     0.0038000511
C     -1.1247840645     2.9817795981     2.9613644008
C     -0.1045133107     2.2239802489     3.6214505928
C     -0.6956194961     1.0210942902     4.1111181986
C     -2.09092594     1.0347632359     3.7668735189
C     -2.3557670554     2.2534891164     3.0637853738
C     -0.9700217747     4.3547975291     2.3930795082
H     -1.1280211229     5.1107494076     3.180149979
H     -1.6944111712     4.5490152394     1.5912420792
H     0.0314236372     4.5124547409     1.9709832988
C     1.3309923926     2.6009030903     3.7955591956
H     1.5986792643     2.6072451394     4.8637254759
H     1.5333543312     3.6015979056     3.3937234625
H     2.0049977071     1.901948028     3.2772331378
C     0.0129294525     -0.0146375427     4.9166649233
H     0.0639552189     0.2927161989     5.9745810547
H     1.0415110124     -0.1699731942     4.5644598693
H     -0.4948568334     -0.9851743545     4.8706377241
C     -3.094956049     -0.001304641     4.1534895393
H     -3.5206179842     0.2237646087     5.145075165
H     -2.6404052397     -1.0007622189     4.2038088136
H     -3.9226022997     -0.0454846423     3.4329262525
C     -3.6877526933     2.720677018     2.5752591507
H     -4.1711913532     3.3608085301     3.3319720442
H     -4.3620751867     1.8784566578     2.3711649596
H     -3.6036099716     3.3072146368     1.6496424634
Br     -4.6562995192     -0.4232146328     0.5780624077
Br     -0.521626292     3.1992259053     -0.9257892879
C     -2.6250067771     1.3139968315     -0.3885815427
C     -3.9987133569     1.0097083169     -0.4487293681
C     -4.9123944591     1.7287702564     -1.2145667353
H     -5.9598623076     1.4212752784     -1.2152039659
C     -4.4987888583     2.818903453     -1.9798985188
C     -5.45469282     3.5519795782     -2.8737625127
H     -5.4099825187     3.153035987     -3.9008767013
H     -5.214096955     4.6236020921     -2.9290272403
H     -6.4921587839     3.4494107638     -2.5253444058
C     -3.1575636152     3.1982548151     -1.8937179791
H     -2.7991856846     4.0755023164     -2.4356295972
C     -2.2649214924     2.4833415102     -1.1033999598
Br     4.0426259131     -2.11880177     -1.1916489156
Br     3.1661523806     3.2485541475     0.6078751291
C     3.7680972661     0.5208403851     -0.1354031947
C     4.6683497455     -0.4068499246     -0.7013871847
C     6.0023724339     -0.1032036472     -0.9401637566
H     6.6508287831     -0.8695701208     -1.3689933483
C     6.5079391473     1.166951898     -0.647998859
C     7.9559689724     1.4904425764     -0.8705023404
H     8.1106208752     2.5703792683     -1.0043477445
H     8.3510296655     0.974310958     -1.7575846926
H     8.5664151115     1.1735692312     -0.0084226091
C     5.624136811     2.1225533235     -0.1435287598
H     5.9703928343     3.1398514274     0.0488627092
C     4.2879660312     1.8113046876     0.0952420836
C     -0.1404355946     -1.8001328364     -0.7409054804
C     -0.0946918325     -2.0649359183     -2.1369400457
C     0.4543358219     -3.2570611225     -2.6124456836
H     0.5046081137     -3.4258452716     -3.6904665756
C     0.9351855239     -4.2109277748     -1.7231532769
H     1.38180299     -5.1373137574     -2.0919965552
C     0.7937636605     -4.0002545115     -0.3582050722
H     1.0789172422     -4.7880944942     0.341585613
C     0.2449256469     -2.8173348085     0.1629794112
C     -0.6464301277     -1.0764485812     -3.1217764779
C     0.2102589643     -0.1361576959     -3.735347887
C     -0.3334281134     0.7825902797     -4.6352541017
H     0.3177869453     1.5220557337     -5.1061072257
C     -1.693139011     0.7827085393     -4.9224115917
H     -2.1061805618     1.5174913157     -5.6183957357
C     -2.5292647144     -0.1522404482     -4.3238070935
H     -3.594195436     -0.1435137641     -4.5600249675
C     -2.0282456418     -1.0998501443     -3.4245205879
C     0.0111453321     -2.865041266     1.6459872263
C     -1.2900968789     -3.1791296955     2.1203888001
C     -1.4493735174     -3.4851880177     3.4775746211
H     -2.4378833997     -3.7425786762     3.8580639804
C     -0.3685496389     -3.5099652074     4.3519325969
H     -0.5193182591     -3.7739152303     5.4018892744
C     0.8977255158     -3.1988949828     3.8812493841
H     1.7480248438     -3.2144553799     4.5670307734
C     1.1088752136     -2.8717862309     2.5381163495
C     1.6947542973     -0.1153178444     -3.4288973685
H     1.8429158067     -0.6630765843     -2.486443058
C     2.2397597961     1.2912353416     -3.2026354078
H     3.2945272975     1.2408903552     -2.8919099483
H     1.6763064095     1.8029526812     -2.4098652841
H     2.1979234366     1.9077433607     -4.1150004712
C     2.4815366138     -0.8439815959     -4.5188012742
H     3.5527567656     -0.8758207284     -4.2650082649
H     2.3727967052     -0.3369525419     -5.491565756
H     2.134947441     -1.8807543412     -4.6421104078
C     -2.9519635794     -2.1514689193     -2.8296432742
H     -2.6325118385     -2.3105666818     -1.7862160272
C     -2.8171402715     -3.4868587346     -3.5670496395
H     -3.4879728451     -4.2406227451     -3.1249521203
H     -1.7944952116     -3.8819619352     -3.5226173484
H     -3.0910783913     -3.3673024133     -4.6275799239
C     -4.4195128867     -1.7383815802     -2.8082420226
H     -5.0020692759     -2.4479399976     -2.2019029746
H     -4.8543480509     -1.7428201361     -3.8207441681
H     -4.558019657     -0.7361421831     -2.3828098944
C     -2.4949734165     -3.2732627841     1.1909573922
H     -2.4776704801     -2.3744615359     0.5515708813
C     -2.4479105378     -4.5065796208     0.2823396835
H     -3.3626007849     -4.5541149416     -0.3292464061
H     -2.3963180725     -5.4281450882     0.8844339899
H     -1.5924720238     -4.499477531     -0.402258092
C     -3.8273729659     -3.2857744109     1.9334122371
H     -4.6540596677     -3.234460074     1.209410952
H     -3.9298571025     -2.4422657344     2.6306668706
H     -3.9639801367     -4.2186686238     2.5034976623
C     2.5286820359     -2.5963263368     2.080740587
H     2.4725771569     -2.1949111291     1.0594887281
C     3.2380975867     -1.5551091157     2.9450656783
H     4.2198115523     -1.3124115378     2.5090437767
H     3.4160804738     -1.9224775459     3.9685979049
H     2.6658848267     -0.6196818798     3.0007407785
C     3.3610455629     -3.8791772233     2.0360509595
H     4.3760230116     -3.6621554374     1.6690495389
H     2.9218739745     -4.6345192031     1.3700443383
H     3.4490932004     -4.328001638     3.0388230106
126
2As @PBE0-D3/def2SVP
C     4.196496512     9.8409974188     16.8220664611
C     5.2718469738     10.0902749116     17.7145701937
C     5.8378230467     11.3646678792     17.8019423085
H     6.6752716453     11.5276468398     18.4843793899
C     5.3389609262     12.4063488628     17.0296668133
H     5.7870086688     13.4012838268     17.0842871683
C     4.229465085     12.1844900004     16.2251772886
H     3.7760256326     13.0207528486     15.6897575476
C     3.6277934579     10.9200237912     16.1103032995
C     5.8199227264     9.0148687663     18.6074679764
C     5.173385601     8.7426155539     19.8357877643
C     5.7140387507     7.7600302964     20.6715975773
H     5.2252649153     7.5313164342     21.6198107399
C     6.8651350128     7.0672640073     20.3154962548
H     7.2712762337     6.3031605671     20.9831898184
C     7.4922989961     7.3407999862     19.1063249584
H     8.3875241057     6.7822430709     18.8242544981
C     6.9824411897     8.3051616851     18.2341353918
C     3.9440936259     9.521680155     20.2734346856
H     3.3650767514     9.7525812378     19.3646437244
C     4.3418641607     10.8518699447     20.9180764538
H     4.9547157265     10.6753547268     21.8166451766
H     3.447367814     11.4187981036     21.2211725563
H     4.9217637078     11.4815721911     20.2300498744
C     3.0321252137     8.7403204539     21.2130500345
H     2.80533621     7.738720134     20.8219025097
H     2.079459634     9.27431691     21.3456817476
H     3.4811032547     8.6241377737     22.2125270965
C     7.6670536625     8.5579514238     16.9050062784
H     6.96250068     9.1167416805     16.2709102642
C     7.9996866295     7.2683496457     16.1583348106
H     8.7656229384     6.6723951319     16.6799268359
H     8.3930590884     7.5028131176     15.1574425734
H     7.1034732973     6.6438841596     16.0306051484
C     8.9104995246     9.4282725157     17.0862959938
H     8.6639414179     10.38780091     17.5646259262
H     9.3733121732     9.6474758648     16.1114192474
H     9.659393343     8.9220871111     17.7171366753
C     2.3470069691     10.9381899822     15.3257100223
C     1.1151558001     11.0029070827     16.0283846605
C     -0.0478936003     11.3008857503     15.307972256
H     -1.0016210957     11.3696607594     15.831198339
C     -0.0155150176     11.5502660709     13.9404012736
H     -0.9362406318     11.8021976377     13.4078685299
C     1.1904816269     11.4757051957     13.2606581507
H     1.217105551     11.665028683     12.1850581488
C     2.3787876401     11.168237932     13.9305240445
C     1.03095894     10.8328984604     17.5411414168
H     1.6224593428     9.9367861694     17.7949432061
C     1.6145726213     12.0250623984     18.3069931794
H     2.6856046256     12.1668269047     18.1243423548
H     1.4788808326     11.875492755     19.3896073323
H     1.0943744657     12.9554583208     18.0273711994
C     -0.3916469649     10.601383034     18.0404694698
H     -1.0117604546     11.5051616689     17.9278488951
H     -0.3723247734     10.3638544386     19.1145895255
H     -0.89323543     9.7761654636     17.5155668277
C     3.6710808854     11.1572574449     13.1362060172
H     4.4473512596     10.7190258827     13.7787652449
C     3.5877455057     10.3012542913     11.8736794411
H     3.2737252568     9.274368189     12.1014093149
H     4.578599871     10.2420746221     11.3967171375
H     2.8926677171     10.7272843534     11.1323612636
C     4.1105512622     12.5745171263     12.7628678392
H     3.361026166     13.0617765865     12.1182202595
H     5.0646898452     12.5454772128     12.2144651383
H     4.2543603346     13.2110083862     13.6465299164
C     6.4725482141     8.1757814041     13.0802806743
C     6.7660811203     7.0032011901     12.3531177741
C     7.8362967834     6.9314303163     11.4654468601
H     8.0171389979     5.9958774675     10.9326751465
C     8.6880387952     8.0210245344     11.2745028505
C     8.4526799945     9.1751715365     12.026849304
H     9.1139079527     10.0386921439     11.9328616474
C     7.3822562063     9.2403474136     12.9100100934
C     9.819795506     7.9578615813     10.2915423287
H     10.1441047103     6.9220434887     10.1180437725
H     10.6878727943     8.5355742097     10.6407372257
H     9.5179406399     8.3768177041     9.3170637399
C     2.4691813422     6.1156329347     17.8250895486
C     3.2943146071     4.9618701979     17.8061105822
C     3.3029304131     4.0061377956     18.8158999481
H     3.9776133976     3.1518775849     18.7329928204
C     2.4522685201     4.1245807595     19.917409619
C     1.5807457815     5.2138500327     19.9470261113
H     0.8749991587     5.3313029496     20.7716252637
C     1.5951586363     6.1657450064     18.931821962
C     2.4892032965     3.1256217549     21.0361993445
H     1.5187316562     3.0587357914     21.5482440129
H     3.2410345631     3.4107843748     21.7908718814
H     2.755700993     2.1228657636     20.6721120239
C     0.4436986218     7.033818686     13.4956711767
C     1.2797779348     5.9169725845     13.1945619576
C     1.1343813674     4.9593897821     14.2498633381
C     0.1928782936     5.4805328753     15.1956257685
C     -0.2274263462     6.7689775141     14.7376245002
C     0.2445145627     8.2176774748     12.6115088953
H     -0.1226261905     9.0867130688     13.1697849401
H     -0.4906847329     7.9853462457     11.8229128239
H     1.1777649766     8.5189458361     12.1174117148
C     2.1284670063     5.7915686736     11.9712097397
H     2.6787773834     4.8423952677     11.9604998346
H     2.8742055492     6.5981797599     11.9053460918
H     1.503944047     5.8275710119     11.064488112
C     1.7332997863     3.5913104352     14.2837425689
H     1.0785482929     2.8788048815     13.7548218783
H     1.8626075048     3.2270700735     15.3114794712
H     2.7193035522     3.5625511879     13.8012210992
C     -0.3085810124     4.7709431777     16.4103980877
H     -1.1639474347     4.1247090869     16.151236361
H     -0.6470702656     5.4767342808     17.1805922572
H     0.4631627797     4.1332711336     16.863675494
C     -1.240349954     7.650923639     15.3912232582
H     -2.2533483356     7.4176065293     15.0243569409
H     -1.0438983686     8.7115567608     15.1810354989
H     -1.2381209298     7.5208309241     16.4819876382
N     3.4751544595     7.8044996666     14.6781698849
N     4.3256454049     7.8521853987     13.7072940176
N     5.4694709365     8.2837923794     14.0349407178
N     2.4761467446     7.0866866662     16.8304089454
Al     1.9183228504     6.851023473     15.0832439555
As     4.1711144362     7.8909697576     16.458838161
Br     5.8012236178     5.400125742     12.6472893138
Br     7.1740328816     10.8117551817     13.9354807389
Br     4.4061253303     4.6349923085     16.305207168
Br     0.344245286     7.5675078584     19.0267726469
158
3P @PBE0-D3/def2SVP
P     17.4891978617     5.3552941608     8.5337337793
Al     17.7830723938     4.7793270701     11.2232819491
N     16.481365051     5.3053759371     10.0089045501
N     15.1780775362     5.1964688903     9.8861765529
N     14.7559638556     5.4929769378     8.7401933092
N     18.8216135002     5.1415069429     9.7159345034
N     19.8979527812     4.482621522     9.3267843164
N     20.0421992279     4.4070186642     8.0854404735
C     17.7161872455     4.7253334637     13.3773096858
C     19.0079958335     4.256279187     12.9316669
C     18.8007105403     3.064158715     12.1747677205
C     17.3921877942     2.8104521182     12.1215296156
C     16.7255975855     3.8147529056     12.8847378866
C     17.4742756526     5.8104942444     14.3740054674
H     17.3922386224     5.3748525239     15.3835342837
H     16.5501052289     6.3652999935     14.1672879247
H     18.2946747663     6.5367650116     14.3859950263
C     20.3247958386     4.8873606253     13.250083411
H     20.7410054279     4.4834557589     14.1873977096
H     20.2291031689     5.9759162257     13.3669846876
H     21.0581882259     4.7058518318     12.4526941813
C     19.8508483144     2.1937491998     11.5681795885
H     19.9706583123     1.2770892897     12.16852217
H     20.8217653038     2.699362929     11.5250718876
H     19.6002918552     1.8896864329     10.5425675275
C     16.7342998865     1.6626484968     11.4261091189
H     16.7012995839     0.7766740559     12.0814659113
H     17.2726467897     1.3747139051     10.5123071015
H     15.7011341285     1.9048095992     11.1442527412
C     15.2508752676     3.8980305002     13.109035355
H     14.8686321867     2.9568825737     13.5331729372
H     14.7103335853     4.0876882504     12.1697126168
H     14.9999489157     4.7063229249     13.8076324149
C     17.3973374712     7.1305495192     8.0344132633
C     17.2179251297     8.224605905     8.9106695186
C     16.7620453151     9.4389902982     8.3780025012
H     16.6339620805     10.2891250433     9.0513921424
C     16.506422678     9.5867811265     7.0194331468
H     16.1287629692     10.5367316024     6.6339285331
C     16.7961421971     8.5418016539     6.1489593757
H     16.6740778927     8.667784284     5.0706046375
C     17.2715529364     7.3209582024     6.6361069693
C     13.4184916171     5.2180681219     8.4102028483
C     12.8375036319     3.9375217501     8.5832580936
C     11.5696684927     3.7069536207     8.0391511336
H     11.1130237691     2.7213876951     8.1603120871
C     10.8824038214     4.6920420871     7.3420105931
H     9.8948422851     4.4828276952     6.9241995114
C     11.4599940324     5.94815844     7.1849044581
H     10.9143237274     6.7291917845     6.6503178065
C     12.7215326897     6.2315816199     7.7061521334
C     21.0383853941     3.5210564105     7.6136003103
C     22.41170333     3.6661950174     7.8906834546
C     23.3004227389     2.7438009674     7.3266544748
H     24.3693582781     2.8408551608     7.5309644614
C     22.8514176102     1.713627993     6.5117889835
H     23.5628838334     1.0044420239     6.081841325
C     21.4911081966     1.5910587298     6.2371497447
H     21.1464746744     0.7816942645     5.5915090871
C     20.5645109191     2.4860334666     6.7711752914
C     17.6197785173     8.2560127323     10.3561900827
C     19.0020274924     8.2897917996     10.6766138505
C     19.3834298488     8.5311279334     12.0007099238
H     20.4434685976     8.5724052997     12.2531043958
C     18.4419776409     8.7694800205     12.9941019618
H     18.7641694152     8.99155426     14.0147908045
C     17.092900696     8.7306291553     12.6774188622
H     16.3515032471     8.91803035     13.4576021776
C     16.6606169451     8.4674696978     11.3731358199
C     17.7817122285     6.3223082629     5.636759265
C     16.9485275697     5.3727685041     5.0132602096
C     17.4860728575     4.5543329431     4.0144041661
H     16.84437156     3.818307525     3.5242872643
C     18.8187996955     4.6554012744     3.6398344381
H     19.2218823137     4.0059712002     2.8588812007
C     19.6394317335     5.5855352361     4.2649397375
H     20.6878698694     5.6606763121     3.9700124037
C     19.1407465403     6.4343147705     5.2560650352
C     13.5237809242     2.7983329975     9.3144464768
H     14.5475391578     3.118110706     9.5485706301
C     13.6275864005     1.5270914154     8.4730796281
H     14.1928228476     0.7541589006     9.0182304849
H     14.1456750882     1.7180085853     7.522572027
H     12.638173517     1.1036477398     8.2394047149
C     12.8151536332     2.5256022372     10.6419756387
H     13.3409605252     1.751537909     11.2244414463
H     11.7860073885     2.1705480686     10.4731719303
H     12.7540036405     3.4384219994     11.2518689233
C     13.2853851295     7.6349101012     7.6141131801
H     14.3577663842     7.5682099468     7.8592532465
C     12.6095437697     8.519106674     8.6630130388
H     13.0762147835     9.5158055557     8.6943526161
H     12.6740664645     8.0734402903     9.6653861642
H     11.5406620062     8.6502952882     8.4287113657
C     13.1576488378     8.2685051352     6.2336687898
H     13.6243069894     9.2650169836     6.2343465914
H     12.1050234127     8.4018270363     5.9371289491
H     13.6535080081     7.6659201111     5.4631060313
C     22.932653001     4.7775301943     8.7757502835
H     22.1327366245     5.5242221901     8.8501508462
C     23.2042327203     4.2731035658     10.1920244826
H     23.5348432026     5.0955609008     10.8470371683
H     23.9890862997     3.499616843     10.1947083649
H     22.2915881703     3.8343731059     10.6173023659
C     24.1585861524     5.4778595648     8.1952927257
H     24.4167521067     6.3598521022     8.8028039954
H     23.9783417948     5.8141865024     7.1637460787
H     25.0436997986     4.822535741     8.1867209894
C     19.0753372446     2.3461667458     6.5149619262
H     18.6863758205     3.3674669741     6.3675958574
C     18.7397542088     1.5255382932     5.2772797326
H     17.6608127729     1.5877297942     5.0711411378
H     18.9868261793     0.4594045749     5.4097437877
H     19.2723737661     1.8938825342     4.3889661234
C     18.3572554463     1.7639305859     7.7360742507
H     17.2733966625     1.6950445197     7.5526365252
H     18.502755766     2.3940739006     8.6240961707
H     18.7320698977     0.753109707     7.9671324225
C     20.0782765672     8.2027637772     9.6089775659
H     19.7390231096     7.4759647282     8.8563770698
C     21.4187400003     7.7097738293     10.1364594687
H     22.1174198222     7.5735057261     9.2994224658
H     21.3181942175     6.7472737844     10.6587337559
H     21.88660773     8.4326124693     10.8230772155
C     20.2532449873     9.5588683449     8.919464838
H     21.0292240599     9.4984244497     8.1407912827
H     20.5628079388     10.3246903749     9.6486299559
H     19.324119758     9.8996208866     8.4428912304
C     15.1671166088     8.4757767102     11.1097572279
H     15.00928103     8.1320333998     10.0769685171
C     14.4193858957     7.5159341488     12.0339929548
H     13.3553492568     7.4646424889     11.7559842421
H     14.465210521     7.8435490716     13.0850994535
H     14.8249407915     6.4992519039     11.9618431932
C     14.6011393711     9.8908602976     11.2466578397
H     13.5143779555     9.8960146749     11.07788889
H     15.0580071888     10.5876080783     10.5292306661
H     14.7841752508     10.2897336435     12.2570162039
C     15.4853861977     5.2170585651     5.3705199678
H     15.2698301191     5.8967292753     6.2093626227
C     15.171457837     3.8026187585     5.8503817717
H     14.111013604     3.7230871821     6.1305335494
H     15.7806298501     3.5514271273     6.730726523
H     15.3692884044     3.0548994978     5.0653264418
C     14.5908555901     5.599059782     4.1914739889
H     13.5291676058     5.5432510217     4.4782107847
H     14.7441913514     4.9176551209     3.3393607539
H     14.801851599     6.6197198169     3.8371646399
C     20.0463841732     7.5068479485     5.833061658
H     19.5938150619     7.84763169     6.7741132171
C     21.4428290212     6.9935771238     6.1636960289
H     22.0184261172     7.7653645011     6.6983944247
H     22.0161803864     6.7355121818     5.2596188072
H     21.3864969153     6.0982512615     6.7951180348
C     20.1130245513     8.7149486712     4.8973104006
H     20.738044857     9.511315118     5.3323969576
H     19.1142210059     9.133771162     4.7080874944
H     20.5488492912     8.43265158     3.9254185953
158
3As @PBE0-D3/def2SVP
C     6.5462652913     3.9103069053     7.977982064
C     6.7218848958     2.8354671322     8.8742146434
C     7.188224807     1.6162873715     8.359145311
H     7.3126616916     0.7739586962     9.0429110164
C     7.4549911411     1.4517748654     7.0041807505
H     7.8354900572     0.4964431004     6.6350846981
C     7.1744146244     2.484532232     6.1152743894
H     7.3061483918     2.3434670487     5.0397982223
C     6.6949787814     3.7103038641     6.5855616961
C     6.3014467425     2.8278635125     10.3151951791
C     7.2450344479     2.6364941657     11.350417379
C     6.7932369068     2.4052525164     12.654220322
H     7.5229128525     2.233117564     13.4486139986
C     5.4401286245     2.380189763     12.9536150837
H     5.1028233073     2.1827408317     13.9744993352
C     4.5140793984     2.6006426885     11.9421288584
H     3.450690648     2.5734571826     12.1812462228
C     4.9151317591     2.8098970414     10.6186316279
C     8.742961615     2.6195683398     11.1133125335
H     8.9210654766     2.9626796647     10.0835779184
C     9.4796576149     3.573401394     12.0531815893
H     9.075064633     4.5907239519     11.9851864832
H     10.5470110607     3.6261498988     11.7893226755
H     9.4220461493     3.2374741457     13.1009445533
C     9.2988555923     1.2014443486     11.2616731643
H     9.0886237171     0.8031572422     12.2670021092
H     10.389527585     1.1915278026     11.120197323
H     8.8568798169     0.5070854576     10.532851849
C     3.8516947397     2.8890851702     9.5378491503
H     4.196943446     3.6162921905     8.7881479594
C     2.5033195119     3.3777892884     10.0488933305
H     2.0236423178     2.6465648529     10.7183959828
H     1.8191742604     3.5270926112     9.2022953813
H     2.5979403541     4.3325552102     10.5863773539
C     3.6886469366     1.5308099265     8.8497052968
H     4.6229306945     1.1918065647     8.38212133
H     2.9183984224     1.5850432685     8.0649056139
H     3.3764393697     0.7660420433     9.5788402793
C     6.1997779462     4.7164676177     5.5852540843
C     7.0461627584     5.6620689474     4.9704429784
C     6.5163275205     6.5048483166     3.9879735234
H     7.1674647251     7.2369367852     3.5045867644
C     5.1799355354     6.4314314971     3.6194628961
H     4.7845259948     7.0979373866     2.8491991364
C     4.3462786551     5.5088082487     4.2378090194
H     3.2945581368     5.4568923506     3.9494324297
C     4.8349892173     4.6385664592     5.2155156109
C     8.5155973798     5.7879372527     5.3176534521
H     8.7191211436     5.1225839586     6.1714032625
C     8.8774433241     7.2049267902     5.7559529082
H     8.7172859575     7.934446492     4.9458796195
H     9.9364376467     7.2546097258     6.0483808592
H     8.2700223654     7.5114132545     6.6199764943
C     9.3877161263     5.3482681805     4.1414669405
H     9.1573026634     4.318102626     3.8294810002
H     10.4543427097     5.3998870229     4.4096178928
H     9.229157575     5.9999666149     3.2674412231
C     3.9094340131     3.5814139669     5.7885809736
H     4.375218741     3.1986308543     6.7063605965
C     3.7821655887     2.4026833237     4.8224612525
H     3.3292780037     2.722134472     3.8700626978
H     3.1470934433     1.6120377891     5.2531957486
H     4.7644890127     1.9628032711     4.5958380812
C     2.541778983     4.134230501     6.1739318794
H     2.6478542745     4.992361221     6.8505373457
H     1.9447715693     3.359290876     6.6795755321
H     1.9629354607     4.4635065128     5.2969950618
C     6.5371428012     8.3386691144     12.1649608172
C     5.1289221294     8.0845362505     12.2230743977
C     4.9249467769     6.888722113     12.973718009
C     6.218829127     6.4162738914     13.409127153
C     7.2070176973     7.3309999085     12.919876246
C     7.1895620973     9.4878635401     11.4662382064
H     7.1835631589     10.3879847885     12.102813306
H     6.6722728881     9.7460899576     10.5310103454
H     8.2353704667     9.2631028298     11.219245687
C     4.0769087723     8.9559406893     11.6212526552
H     3.1095372325     8.4447232389     11.5653298632
H     4.3322711379     9.2742228881     10.6008678356
H     3.9474595208     9.8653450144     12.2307012426
C     3.6094304626     6.2530456031     13.2888590562
H     3.1917526006     6.6503074907     14.2284070602
H     3.7074103815     5.1639413608     13.399670073
H     2.875745011     6.4370106866     12.4920498175
C     6.4660525566     5.3207214437     14.3936146749
H     7.3920369513     4.7718205061     14.1789152018
H     5.6482740201     4.5911986997     14.3991833109
H     6.5486788432     5.744171261     15.4083100029
C     8.6833733306     7.2417219901     13.1331852366
H     9.2152573176     7.0283692417     12.1934460042
H     8.9338726048     6.4454079353     13.8457600972
H     9.0763632207     8.1876755013     13.5359663945
C     10.5199742644     5.9304362405     8.4634205344
C     11.2288143932     4.9133165114     7.7771724173
C     12.4860267494     5.2043503316     7.2490978718
H     13.0412144071     4.4213623184     6.7272649412
C     13.0488791311     6.4696983001     7.3850736013
H     14.0333585036     6.6837578619     6.962496102
C     12.350818101     7.45742142     8.067679397
H     12.795475707     8.4504209627     8.1726450771
C     11.0856899135     7.2200549117     8.6150417141
C     10.6855363302     3.5000565361     7.712648526
H     9.6114128892     3.555198561     7.9542503859
C     11.3748369344     2.6481714021     8.7795420079
H     12.4477495447     2.539232787     8.5527112422
H     10.9322146675     1.6411761512     8.8223620153
H     11.2938687001     3.1067340085     9.774730064
C     10.8264453052     2.8369621811     6.347346492
H     10.3251640736     3.4132352869     5.5607721615
H     10.373307811     1.8345358619     6.3701868937
H     11.8818769615     2.7113608246     6.057656369
C     10.3797548314     8.3646008625     9.3189127772
H     9.3682615467     8.0274486523     9.5794564394
C     11.0961456334     8.7046734908     10.626376556
H     11.1808022845     7.8188773065     11.272330367
H     10.559764018     9.4907644144     11.1824638166
H     12.1160916228     9.073976466     10.4341849983
C     10.2298429052     9.5994898643     8.4312786786
H     11.2047557581     10.0374069549     8.165362078
H     9.6522242258     10.3787128383     8.9540533384
H     9.7040893994     9.3573630065     7.4965535505
C     2.8400735936     7.6171297347     7.6581349033
C     1.4693526852     7.4685183109     7.9473698715
C     0.5697195545     8.3722031069     7.3706748113
H     -0.4967417412     8.2729762851     7.5870078082
C     1.0042452228     9.3849807034     6.5267243121
H     0.2844942764     10.0799556681     6.0874846917
C     2.3606987855     9.5060566878     6.2323772421
H     2.6934344458     10.2990290776     5.5606661388
C     3.2977145269     8.6304934832     6.779799367
C     0.9622112693     6.3670086371     8.8519283939
H     1.7752063725     5.6378949699     8.9484874504
C     0.6678088386     6.8940471744     10.2552065701
H     1.5651600302     7.3660416322     10.6777949165
H     0.3550875338     6.0769062446     10.9255358899
H     -0.137448125     7.6461350392     10.2376190769
C     -0.2426438844     5.6303692227     8.2721708084
H     -1.1382860539     6.2699098404     8.2295394881
H     -0.4961997823     4.7611925243     8.8997116673
H     -0.0383937872     5.2685631578     7.2536064296
C     4.7823848342     8.7664783749     6.4952339761
H     5.1684434362     7.7423694348     6.3596251145
C     5.0979839102     9.5575952231     5.2331973966
H     4.5506411744     9.1686214293     4.3627737476
H     6.1734720774     9.4894950733     5.0105941164
H     4.8529110223     10.6265433392     5.3441646175
C     5.521604969     9.3758100697     7.6903082163
H     5.1664547726     10.4004689296     7.888473177
H     6.605291673     9.4192236406     7.4968795709
H     5.3688068652     8.7825942687     8.6026105418
N     7.4661396302     5.842582418     10.0725025074
N     8.7634995776     5.9407280511     9.9497439542
N     9.1835429627     5.6557424852     8.7977749487
N     5.0562226416     6.02010728     9.7776752175
N     3.9844440708     6.6699839093     9.3909410339
N     3.845099544     6.7534870447     8.1463015249
Al     6.1398451193     6.372306517     11.2520270969
As     6.443622085     5.8121085824     8.443821358
128
4P @PBE0-D3/def2SVP
Al     7.3559175033     10.4579014691     9.8558980809
P     8.7042374219     11.4805708728     7.7085214047
N     7.0562627826     10.9403750536     8.0892743273
N     8.9685798462     11.2608004705     9.4453993204
N     10.1466406947     11.2519798246     10.0526510921
Si     12.8751270118     11.6558394391     10.3390474793
C     12.7066918385     10.7757772851     11.9907873938
H     12.353001745     9.7438757927     11.8407430541
H     11.985374161     11.28656328     12.644857795
H     13.6759625255     10.731882967     12.5121967719
C     14.103447828     10.7275342178     9.2494529881
H     13.7568367326     9.7042434904     9.0371467307
H     15.0872793905     10.6604420079     9.7414256856
H     14.2477235014     11.243360875     8.2868341303
C     13.5249897326     13.4144525975     10.5499512311
H     13.5909395841     13.9164103411     9.5711021771
H     14.5327444202     13.4151734823     10.9956216812
H     12.867263649     14.0205430812     11.1908911979
C     11.2087347176     11.7131888533     9.4852349091
H     11.1194538065     12.1522306694     8.4715561506
N     6.224161588     10.3810212037     7.2164674529
Si     5.1687843144     9.5117768223     4.8622499171
C     5.7082942603     9.6257028589     3.0640786502
H     5.0625072039     9.0065413473     2.4214521472
H     6.7473447143     9.2818240279     2.9414830975
H     5.6562446695     10.6626562393     2.7008168747
C     3.4564577791     10.2647846092     5.0870999219
H     2.6918401037     9.6891595995     4.5411767754
H     3.4236674165     11.3041943031     4.7258911755
H     3.1863532789     10.2707108923     6.1547374609
C     5.0960267406     7.7024468881     5.3862436902
H     4.3997634168     7.1341033729     4.7486949595
H     4.7485646092     7.6148058163     6.4273695962
H     6.0874632907     7.2280008555     5.3180878539
C     6.4101912622     10.423423457     5.9427097133
H     7.2996610923     10.9479448481     5.5368432021
C     6.0486838859     9.9294170599     11.5113415062
C     5.7191254577     9.0983013345     10.3905451387
C     6.8739253632     8.3255357987     10.0603674875
C     7.9162722405     8.6599097     10.9836766871
C     7.4148034579     9.6564586406     11.875235989
C     5.0838707043     10.7469364347     12.3041049096
H     4.3521438567     11.260892582     11.6669791053
H     5.5980884252     11.5117820342     12.8980569186
H     4.5278170058     10.0959586557     12.9991641174
C     4.404592248     9.0310232334     9.6828851124
H     4.5393757499     9.1657278008     8.5990350748
H     3.7196223227     9.813943875     10.0352657069
H     3.9168469332     8.0581256423     9.857005457
C     6.9524181961     7.3690831366     8.9145467311
H     6.53958007     7.8154126526     7.9983611368
H     6.3788248858     6.4522922712     9.1270908084
H     7.9883430561     7.070916578     8.7048852544
C     9.3131728118     8.1282384516     10.9964700582
H     10.0432353701     8.951217042     11.0314956269
H     9.5242627234     7.5325794818     10.0984126378
H     9.4791210307     7.4806841095     11.8721942068
C     8.1637310623     10.2609865357     13.0176020169
H     9.2430275346     10.2776567511     12.8145502207
H     8.001449214     9.6844419374     13.9435800332
H     7.8483421079     11.2964026993     13.2075876682
C     8.7247783976     13.3296384415     7.4858977732
C     9.2953097545     13.7697548382     6.2650999903
C     9.7316323036     15.091441732     6.1326137209
H     10.1969098065     15.4023478268     5.1941335534
C     9.5380194315     16.0050204159     7.1616953757
H     9.8764387166     17.0383250401     7.0554478901
C     8.8487093345     15.6092611765     8.3018615594
H     8.5968485026     16.3459591203     9.0668074573
C     8.4343954948     14.2831900074     8.4888438383
C     9.3016968258     12.9135073749     5.0348341361
C     10.3633824887     12.039639935     4.729405802
C     10.3140643311     11.3032784176     3.5428124819
H     11.1292059784     10.6169900704     3.3021761482
C     9.2475883599     11.4370584022     2.6613289942
H     9.2239283431     10.8564890459     1.7357395392
C     8.2143695446     12.3182485661     2.9563497401
H     7.3877086987     12.4300025843     2.2514638181
C     8.2162380292     13.0633144676     4.1392518129
C     7.5679271192     14.0323803285     9.6834650046
C     6.179224559     13.8233685977     9.4757141888
C     5.3309394339     13.7928998274     10.5868052052
H     4.2593259173     13.6529569239     10.4359941295
C     5.8189565479     13.9805961112     11.8747222999
H     5.1337656826     13.9817593607     12.7260383833
C     7.1786093285     14.1716864872     12.0713289742
H     7.5588875543     14.31836538     13.0848607029
C     8.0713267171     14.1999559927     10.9935552308
C     11.5679220106     11.9240427767     5.6385057079
H     11.2935241033     12.4073387715     6.5884514422
C     11.9330754852     10.4757518645     5.9470113356
H     12.2880367109     9.9440558285     5.0500328563
H     11.0633536016     9.9371986747     6.3505813127
H     12.7386860029     10.4312385811     6.6943917817
C     12.754885499     12.7009657631     5.0683773974
H     13.0744485266     12.2830460998     4.1001631999
H     13.6155720661     12.6584260611     5.7551654994
H     12.498761166     13.7591653625     4.9075752348
C     7.0926037439     14.0547300204     4.3966154875
H     7.1490813667     14.3545918121     5.4530142879
C     7.2881288156     15.3162741698     3.5540295758
H     7.2413662855     15.0818076773     2.4783348925
H     8.2630517631     15.7845680144     3.7512707635
H     6.5037190531     16.0575880136     3.7745011055
C     5.7039149847     13.4630777557     4.1738286445
H     4.9293295393     14.204175284     4.4245619303
H     5.5442240066     12.5779128939     4.805288227
H     5.5400958592     13.1693585849     3.1251787799
C     5.5677072327     13.7851141514     8.084616457
H     6.3023432979     13.3211057181     7.4127641884
C     5.3152656122     15.2135679106     7.5942040855
H     4.8867698512     15.2056707902     6.5801518878
H     6.2433194291     15.8025005156     7.566069508
H     4.605324745     15.7321977079     8.2583826897
C     4.2952393284     12.9517204637     7.9913841297
H     3.9933921099     12.8510258619     6.9386742059
H     3.4514644079     13.4173648569     8.5253665621
H     4.4506199418     11.9375675379     8.385338759
C     9.5407724797     14.4498637296     11.2895415602
H     10.1080534419     14.2424472406     10.3689099355
C     10.069988964     13.5140267842     12.374052274
H     9.9318235315     12.464723795     12.0845698946
H     9.5747970217     13.6877210238     13.3422190197
H     11.1457328833     13.6843999091     12.5304568265
C     9.7929752786     15.9049502966     11.6922148875
H     10.8670605092     16.074924235     11.8677433026
H     9.2583678511     16.1527289424     12.6233456966
H     9.4624806202     16.6162817116     10.9229732146
128
4As PBE0-D3/def2SVP
As     3.0476734666     11.8828970801     16.2255648165
Si     6.8777440194     10.052247473     13.5507512606
Al     1.8467579033     12.5790675291     13.7342342071
N     3.500032655     12.0702388323     14.3788304616
C     5.4884097779     10.9367783173     14.4414966123
H     5.4771646839     11.0050474335     15.5502906994
Si     -1.614846439     12.0986105495     18.0614498595
N     4.5135188601     11.470219687     13.78759557
C     0.1237549219     12.2374124492     17.3625753777
H     1.0267288505     11.9709987025     17.9545083251
N     1.4459375806     12.6851437811     15.5399384961
C     8.5237315945     10.8396250168     14.0287574565
H     9.3699849519     10.3103209699     13.5620725248
H     8.6652796191     10.8003935588     15.1210126284
H     8.5716254549     11.8964254807     13.7248898123
N     0.2726430856     12.6054953086     16.1370867087
C     6.5870453938     10.1392725982     11.6957727165
H     7.3930342885     9.6228510068     11.1506954207
H     6.5447050574     11.1802540085     11.3443845594
H     5.6338797134     9.6553576032     11.4319670778
C     6.9263037831     8.2441479029     14.0872932905
H     7.703564223     7.6940117914     13.5325538146
H     5.9598521011     7.7493837073     13.9035117722
H     7.1545707249     8.1495312077     15.1604397299
C     -2.3910086038     13.8052215993     18.2539197537
H     -3.434374437     13.7293703299     18.6002373463
H     -2.3883128919     14.3324646107     17.2870157132
H     -1.8362155801     14.4229885419     18.9765959209
C     -1.514878882     11.2345889501     19.7300753456
H     -2.5202008759     11.0514563426     20.1412071489
H     -0.9565349436     11.8437930758     20.456477262
H     -0.9984275672     10.26577177     19.6413124569
C     -2.6844950887     11.0925312007     16.8807682817
H     -3.7082251668     10.980450484     17.2726204699
H     -2.2653444488     10.0864065549     16.7241479459
H     -2.7503850912     11.5889609377     15.9001214438
C     1.4495902814     11.1793027094     12.083546533
C     1.9078824176     12.4249696392     11.5579932883
C     0.9631675841     13.4403901817     11.9389628447
C     -0.0760082408     12.8098166892     12.7009150325
C     0.2303677799     11.418519976     12.7955103412
C     2.1721425274     9.8782059473     11.9457183498
H     2.0922839079     9.4906290338     10.9173526941
H     1.7609436373     9.1151717172     12.6201723792
H     3.2395128483     9.9981435351     12.1852641529
C     3.1312924359     12.6198997907     10.723636101
H     2.9093900304     12.4592475564     9.6553753065
H     3.9221598147     11.9165802563     11.0176458105
H     3.5372555069     13.6352120406     10.831660998
C     0.9420891789     14.8427744159     11.4284836474
H     0.330013762     14.8963603807     10.5126737128
H     1.9498310205     15.1968742687     11.1804808127
H     0.5167809542     15.5443119557     12.1579228312
C     -1.2795090855     13.4710369209     13.2901714201
H     -2.194138666     13.1695116292     12.7538988763
H     -1.2051142598     14.5652789168     13.2305896264
H     -1.3913579059     13.2004410903     14.3507724768
C     -0.5865501514     10.4201708577     13.5500751512
H     -1.5176765724     10.1840571669     13.0096718761
H     -0.8646332786     10.8062152535     14.5413223501
H     -0.0414954649     9.4780273542     13.6971093413
C     4.129515874     13.3070672707     17.0774204441
C     4.5748671082     12.9771931593     18.3798689098
C     5.6201096789     13.6958496345     18.9673284321
H     5.9677207543     13.4087271831     19.9626376581
C     6.176643076     14.788023815     18.3122437524
H     6.987292673     15.3562954891     18.7742341925
C     5.6483824389     15.1911831063     17.0918588352
H     6.0076224123     16.108462299     16.6216737256
C     4.6314558556     14.4670344663     16.4513551404
C     3.8474321779     11.9717506314     19.2182037079
C     2.8209184169     12.4502619469     20.0656951988
C     2.1274744187     11.5319282593     20.8601271121
H     1.3343645551     11.8839904581     21.5232687061
C     2.4345408313     10.1768999777     20.8236612085
H     1.8755955596     9.4733316622     21.4456259712
C     3.4600036574     9.7196040222     20.0032613925
H     3.7034833137     8.6550647673     19.9894864591
C     4.1823841123     10.6031790616     19.1973117425
C     4.0635397457     15.0995682116     15.2197447278
C     4.8486346443     15.2345000455     14.0531934967
C     4.3742116249     16.0344820321     13.0074851819
H     4.9837919895     16.1601592121     12.1097958279
C     3.1511668988     16.683172944     13.0979695382
H     2.8048290912     17.3207399998     12.2808815401
C     2.3658515838     16.5176061048     14.2330585055
H     1.4049487869     17.030562923     14.2980770653
C     2.8011949421     15.7399005168     15.310586594
C     2.5191525705     13.9350666294     20.1918719052
H     2.9647439778     14.4392565578     19.322031337
C     3.1916972339     14.50402975     21.4430233009
H     3.025769502     15.5906373411     21.5145475645
H     4.2764415741     14.3258522108     21.4338603471
H     2.7839413573     14.0366479523     22.353855039
C     1.0298636534     14.2633020715     20.183331826
H     0.882112239     15.3533142636     20.2302817019
H     0.5019402237     13.8304025291     21.0475116908
H     0.5466924994     13.8965777273     19.267356019
C     5.3379073832     10.1003018327     18.3559613663
H     5.5459922295     10.8760768314     17.6011123797
C     6.5999523951     9.9613322105     19.2088512221
H     7.4550262722     9.6400464136     18.5928918545
H     6.4550786465     9.2144214351     20.0058541498
H     6.8646978833     10.9155106278     19.6882457509
C     5.0193024911     8.8073723521     17.6133890737
H     5.8407512334     8.5443224956     16.9308517266
H     4.102340187     8.9121680657     17.0148557079
H     4.8866944871     7.9596618933     18.3036985803
C     6.2069848909     14.5712833353     13.8970390819
H     6.2990079596     13.8111838377     14.6890198736
C     7.350151682     15.5762210054     14.0593435249
H     8.3235539144     15.0710915424     13.9559690996
H     7.3346163487     16.0752532524     15.0374493913
H     7.294753159     16.3587896713     13.2854812023
C     6.341254023     13.8541408747     12.5555918137
H     7.2999635076     13.3159027073     12.509880547
H     6.3305735015     14.5610144201     11.7110613051
H     5.5358871805     13.1218392177     12.4186848876
C     1.9754392113     15.7148552875     16.5867790141
H     2.1244931982     14.7315247399     17.0547415842
C     2.4806366243     16.7824347967     17.5613990623
H     1.8974865243     16.7598683197     18.4951357898
H     2.3779697304     17.7877058821     17.1220448004
H     3.5386703077     16.6325037074     17.8186705744
C     0.4777368879     15.8740083577     16.3549377502
H     -0.0639842606     15.6963782306     17.2953470716
H     0.1052576115     15.1473659455     15.6195726054
H     0.2153979807     16.8897458021     16.0180821698
128
5P_CN @PBE0-D3/def2SVP
P     6.192762879     13.607368975     3.3879303003
Si     2.9703939805     11.426002051     5.926164114
Si     4.9811807017     14.9292908141     1.168835205
Al     4.1892156105     11.9349187491     1.9280313047
N     5.8236863444     12.1920117027     4.2531368433
N     4.8407838442     11.5439647504     3.8054997124
N     5.456343889     13.3574570213     1.8923245539
N     1.3542937954     13.1265293997     2.5254885913
C     4.2381241196     10.5925437328     4.7036876593
C     3.2660638208     13.2750340723     5.9303879109
C     3.3145167841     10.6624119808     7.6126100608
C     1.2095430169     11.0280103644     5.4242261695
C     6.5186166588     15.9728953922     0.8818267027
C     3.8138598076     15.84439685     2.3234483576
C     4.1050289226     14.6429844213     -0.4555671917
C     4.0720719198     9.9621377864     1.1459471798
C     2.6904285598     9.6681314739     1.3951320473
C     1.9068226054     10.3721487566     0.4680989394
C     2.7601846029     11.0935114676     -0.3995060318
C     4.1051319253     10.8664255837     -0.0109741962
C     5.2246640288     9.0762090006     1.520413214
C     2.1526421724     8.7431946937     2.438271019
C     0.416752107     10.4459542729     0.4583156212
C     2.2749745959     11.9224393971     -1.5416160159
C     5.3290377845     11.0851781701     -0.8461921961
C     8.0404154596     13.7051349745     3.4471345415
C     8.9751601016     13.0665403573     2.604739347
C     10.3210348953     13.4579112097     2.6740110002
C     10.7597042107     14.4194238251     3.5736769686
C     9.8546547699     14.9766104133     4.4680573938
C     8.5011025211     14.6350225815     4.4185799897
C     8.7224973739     11.8807929991     1.7301052632
C     8.6407250949     10.6065043584     2.3423898394
C     8.6667478621     9.4715532429     1.52735741
C     8.7644435276     9.5783886892     0.1441561743
C     8.8379107781     10.8324402803     -0.4463892222
C     8.8266288263     11.9969207473     0.3286295703
C     7.5893610006     15.1953234362     5.4652006813
C     7.0992955772     16.51465719     5.367811156
C     6.2204470993     16.9772674876     6.3518359715
C     5.853951206     16.170401874     7.4218392814
C     6.3916080474     14.8936752123     7.5432024419
C     7.2694788972     14.3877162331     6.5813554095
C     8.6330571802     10.4515620288     3.8545108255
C     10.0597700238     10.3985353027     4.4044732625
C     7.8267429707     9.2550337373     4.3469825482
C     8.9771648442     13.3423036655     -0.3577367666
C     10.3840492222     13.519665322     -0.9311632138
C     7.9252855074     13.5568491325     -1.4431231911
C     7.5528851984     17.4524730689     4.2646040724
C     6.4182371753     18.2634007446     3.646157092
C     8.652359315     18.3840571049     4.7816065354
C     7.941937895     13.0430581767     6.7964218129
C     9.234214739     13.229569209     7.594957408
C     7.0434413879     11.9992630956     7.4466345253
C     2.3858656053     12.6534784938     2.2670834173
H     5.0206442699     10.1219829923     5.3197622188
H     3.7235335774     9.823372413     4.1147914028
H     2.6229422799     13.7498391264     6.6887355883
H     2.999618937     13.7073613026     4.9530192158
H     4.3091962685     13.5429937392     6.1543715264
H     2.6040720685     11.0537122053     8.3584344558
H     4.3324663879     10.8880115881     7.9643009375
H     3.1963547245     9.5672484129     7.5843018375
H     0.5145552755     11.4665835753     6.1586809706
H     1.0291410461     9.9418325167     5.4030483952
H     0.9675420448     11.4543434423     4.4393805651
H     6.2273756885     17.002718974     0.6217933973
H     7.1252074103     15.5724726914     0.0589880399
H     7.1564569742     16.0238755282     1.7764526039
H     3.6394287358     16.8706388894     1.9618117275
H     4.22154313     15.9042876168     3.3446546719
H     2.8428610141     15.3305951929     2.3792479529
H     3.8532507677     15.6205521798     -0.8971104171
H     3.1649069311     14.0956493024     -0.302913183
H     4.7193479052     14.0912102894     -1.1804871462
H     5.3271083597     8.2438230028     0.8019995645
H     5.0951244515     8.6319677715     2.5181485063
H     6.1826261791     9.6114693455     1.5226534017
H     1.4707274837     8.0060761802     1.9844096984
H     1.5729592823     9.2705849771     3.2125668357
H     2.9501508003     8.17357368     2.9369423162
H     0.0193668461     10.5101715391     -0.5662283064
H     0.0664201113     11.3393591294     1.005034582
H     -0.0385683269     9.5672364772     0.938336126
H     3.0984679791     12.3697886051     -2.11296186
H     1.6118382002     12.7381290321     -1.2085714039
H     1.685526914     11.3045712993     -2.2395229838
H     5.5880801777     10.1706744035     -1.4080913024
H     6.2093369284     11.3524710402     -0.246346244
H     5.1760066983     11.8887203668     -1.5792792584
H     11.0382716204     12.952455149     2.0239383864
H     11.8144868927     14.7018368512     3.605553631
H     10.1921970883     15.6829710677     5.2290039062
H     8.6141106796     8.4816320588     1.9841648619
H     8.7818876526     8.6779896842     -0.4744794429
H     8.9125540415     10.9111298294     -1.533622637
H     5.8165310466     17.989372146     6.2797314183
H     5.1571870118     16.5445041511     8.1757967135
H     6.1247975712     14.2796285845     8.4054854022
H     8.1479932675     11.3457011426     4.2697562104
H     10.0474735574     10.3259702063     5.5037869096
H     10.6330860484     11.2958659964     4.1330906839
H     10.5961488277     9.5202037604     4.0108528037
H     7.7321191685     9.2954102188     5.4428471793
H     8.3092758288     8.2960986787     4.1001660808
H     6.8155611344     9.2450839607     3.9188147031
H     8.8253543119     14.1194987972     0.4069715922
H     10.4934016597     14.5151914688     -1.3892220642
H     10.59175425     12.7676460894     -1.7089923704
H     11.1579740133     13.4177519762     -0.15702043
H     8.0309002093     14.5577472756     -1.8900335151
H     6.9122889427     13.46830359     -1.0312612245
H     8.0230675445     12.8232408847     -2.2585088041
H     7.9945836574     16.8330367556     3.4682457012
H     6.7884797116     18.8366618536     2.7824071577
H     5.9990372588     18.9889898461     4.3605488883
H     5.6003837424     17.6183087789     3.3012441009
H     9.0201050995     19.0388416741     3.9758599434
H     9.509005447     17.8237624617     5.1823590939
H     8.2686734247     19.025107696     5.5913289254
H     8.2219681186     12.6522864638     5.8081700805
H     9.756495618     12.2677851144     7.721454278
H     9.01929314     13.6360958365     8.5962160942
H     9.9215516258     13.9244333156     7.0910333039
H     7.5522371429     11.0229454314     7.466104537
H     6.1124185086     11.885727321     6.876857855
H     6.7937981123     12.2524245264     8.4890994717
128
5P_NC @PBE0-D3/def2SVP
P     0.7415719175     -0.2340498098     0.4709509415
Si     -1.4232994632     -4.0913551374     -0.9610471608
Si     -0.4089686315     0.7351406482     2.8959685709
Al     -2.2424394713     -0.2235313775     0.4647346584
N     0.1231712855     -1.068209245     -0.8744948987
N     -1.1173172093     -1.2834765072     -0.8355808685
N     -0.6180596482     0.51464495     1.1282426338
C     -1.6158292106     -2.3081532733     -1.7170676341
C     -0.1889502496     -4.0184268712     0.4451015191
C     -0.8090072905     -5.1808892449     -2.3683654242
C     -3.0832241686     -4.7353557509     -0.3756372959
C     1.0617246333     1.8628332213     3.2135354617
C     -0.0998118139     -0.9219593867     3.7283916001
C     -1.9531113113     1.4890553624     3.6272719221
C     -3.7913635306     0.4184904079     -0.8458726456
C     -4.7857322035     -0.5894324348     -0.629103326
C     -5.3828085332     -0.3703158236     0.6212416422
C     -4.8158046828     0.785022572     1.2054557501
C     -3.8249312554     1.3010040501     0.3309543177
C     -3.3030164645     0.8764211315     -2.1893208245
C     -5.1565766747     -1.6882531633     -1.5712523618
C     -6.3655865945     -1.2712628698     1.2907130806
C     -5.2345558615     1.3393070522     2.525866683
C     -3.2818890919     2.6975092898     0.3192614068
C     2.0713827249     0.8430500274     -0.2372175794
C     1.9380342697     2.1070431419     -0.8508876225
C     3.096809141     2.8541891109     -1.1122883749
C     4.3641835744     2.3672666525     -0.824471837
C     4.4981225972     1.0842079694     -0.3098642819
C     3.3714528848     0.3144195193     -0.0106385904
C     0.6855355398     2.699407779     -1.4126631022
C     0.2270699053     2.2231894931     -2.6651598177
C     -0.7801690366     2.9351987476     -3.3219696722
C     -1.3331808597     4.0832206376     -2.7649687237
C     -0.8800524954     4.5389367569     -1.5346635242
C     0.1354577676     3.8675348311     -0.8455644145
C     3.5792584414     -1.0925566365     0.4558969145
C     3.9412951123     -1.3658810258     1.7918000876
C     4.0854031031     -2.6992333466     2.1873008238
C     3.9060822241     -3.738337582     1.2827801081
C     3.6137212998     -3.4567064823     -0.0473772248
C     3.4548792792     -2.1400658922     -0.4864161198
C     0.8755462673     1.0287409591     -3.3458889245
C     2.0808611389     1.4644962497     -4.1813910046
C     -0.0883742534     0.203673095     -4.1912697623
C     0.6491751998     4.4468393687     0.4600201557
C     1.4178586721     5.7482750812     0.2249335547
C     -0.468473282     4.6621226499     1.4773625154
C     4.2391640143     -0.2534507955     2.7800329307
C     3.6282014441     -0.4803110834     4.1594243831
C     5.7509614776     -0.0414817     2.8968576557
C     3.2619362157     -1.8477919778     -1.9643386195
C     4.6237311067     -1.6968939023     -2.6463809934
C     2.3978961028     -2.870571213     -2.6901708791
H     -1.0461523158     -2.2903156365     -2.6595539573
H     -2.6752488146     -2.1143104152     -1.9254670759
H     -0.0107696114     -5.0331694592     0.8355737129
H     -0.5840968433     -3.4081707437     1.2720763465
H     0.7804920363     -3.5961814574     0.1417431058
H     -0.7171811844     -6.2249918858     -2.0284639969
H     0.1763147213     -4.8571842748     -2.7360657402
H     -1.5124194992     -5.1684587009     -3.216396833
H     -2.9600775595     -5.7499220693     0.0364455716
H     -3.8058552493     -4.7971595031     -1.2043938882
H     -3.5037878706     -4.1017986822     0.418988677
H     1.312320227     1.8555383693     4.2859950699
H     0.8435111033     2.8983793336     2.9218865959
H     1.9561811059     1.5387730157     2.6613603558
H     0.197068928     -0.775484844     4.7793869176
H     0.6980069777     -1.4863651419     3.2209270401
H     -1.0092638881     -1.5393984959     3.7122505249
H     -1.8054448485     1.6157074974     4.7116781844
H     -2.8161870906     0.8248007781     3.4843497303
H     -2.1915802211     2.4728774949     3.199812307
H     -4.0213208701     1.5783080273     -2.6485753691
H     -3.1745988901     0.0369001114     -2.888132031
H     -2.3419276495     1.4028742945     -2.1314223661
H     -6.2463462829     -1.7062889673     -1.7332255727
H     -4.880735121     -2.6844068232     -1.1893781711
H     -4.6901804058     -1.561097153     -2.5589763337
H     -7.0961497962     -0.7053387238     1.8889183581
H     -5.8554473927     -1.971435358     1.976454568
H     -6.9269783219     -1.8766709777     0.5639383311
H     -4.7138794272     2.2740093013     2.7709849538
H     -5.0556291127     0.6270176613     3.3489995209
H     -6.3164435913     1.5526878937     2.5266995464
H     -3.8871274241     3.3472174807     -0.3370731994
H     -2.2474780459     2.7471762351     -0.0461788107
H     -3.2956432403     3.1412805869     1.3239524305
H     2.9837421738     3.8273019139     -1.5946983761
H     5.2478403663     2.971671301     -1.0416783409
H     5.4882257674     0.6564156978     -0.1409681741
H     -1.1387406482     2.5862117581     -4.2920145832
H     -2.1216973766     4.6232957457     -3.29438818
H     -1.3179588056     5.441211746     -1.1011225475
H     4.3451186867     -2.9280745958     3.2231176275
H     4.0119290074     -4.7748156173     1.6120130447
H     3.5101502283     -4.2782859775     -0.7587418265
H     1.2417511797     0.3628571804     -2.5523672909
H     2.5688794576     0.5899249939     -4.6405875663
H     2.8310012446     1.9860669286     -3.5708846938
H     1.768239913     2.1441871435     -4.9903370676
H     0.4043477888     -0.7244735747     -4.5188909303
H     -0.4079208144     0.7371740755     -5.1004402619
H     -0.9889292087     -0.0708463438     -3.6259755762
H     1.3505112081     3.7154312857     0.8900353667
H     1.8227022369     6.1360432708     1.1728720434
H     0.7617041414     6.523470022     -0.2019336884
H     2.2590869717     5.607939215     -0.4687784904
H     -0.0581263489     5.0426244713     2.4257868526
H     -0.9990406553     3.724196485     1.6829942758
H     -1.2081469842     5.3970992219     1.1234436486
H     3.8076548305     0.673685757     2.3711970812
H     3.7822439844     0.4064938186     4.7931792155
H     4.0946640174     -1.3330453846     4.6769606704
H     2.5496617633     -0.6717723661     4.0981460315
H     5.9764632917     0.7947558234     3.5773391534
H     6.2104914406     0.178962106     1.9229025892
H     6.2396478239     -0.9447247239     3.2957841366
H     2.7467949928     -0.8804331317     -2.0451732717
H     4.5002716184     -1.4411108552     -3.7108679684
H     5.1974529693     -2.6355090125     -2.5846259239
H     5.2238330478     -0.9049761109     -2.1752903143
H     2.2049444731     -2.5369853431     -3.721634038
H     1.4307013457     -2.9849133662     -2.1844823756
H     2.8830977495     -3.8571321667     -2.7567478308
C     -3.1442411485     -2.3887387424     2.3895442355
N     -2.813640994     -1.5554477901     1.6290731827
128
6P_monomer @PBE0-D3/def2SVP
Al     4.7210631586     4.5288240143     3.7041487867
Si     6.816383585     4.044106662     5.2303480591
N     6.0675917019     5.5865626078     4.7100230213
N     5.5818125598     3.0970293695     4.4457502286
C     8.5387772969     4.0651220215     4.4947630712
H     9.2135522098     3.3664627971     5.0068990099
H     8.950112684     5.0814074704     4.5799352427
H     8.5040769153     3.7915106088     3.4320587302
C     6.9515984894     3.8140432972     7.095129935
H     7.6752886614     3.0086466179     7.2931518856
H     5.9933982625     3.5218562347     7.5473670778
H     7.3112217829     4.719683932     7.6069832767
C     5.2034537839     1.71186937     4.3697724664
H     4.5335743699     1.5747160682     3.499588303
H     4.5952080969     1.4151145171     5.2499942137
P     4.8419040531     6.422572871     5.3774502355
N     3.5607492684     5.7510029979     4.5833256919
C     4.5984888552     6.1019299712     7.1404220714
H     3.7794551164     6.7186772546     7.5283306128
H     4.3029648302     5.0453033702     7.180655669
H     5.4949798819     6.2585285334     7.7463025848
C     4.0267191064     3.9568726182     1.9603194163
N     3.6225740373     3.4673974488     0.9861305161
Si     1.8781933749     5.4942656877     5.0140199115
C     1.2041021491     7.0014021101     5.9227000076
H     1.5202200549     6.9836112958     6.9769587906
H     1.5538211927     7.9445783798     5.4797010701
H     0.1029528965     7.0101084045     5.9142969801
C     1.7297111978     4.0108629572     6.1700994576
H     0.6720065732     3.7355269432     6.3132837811
H     2.2472210701     3.1353391679     5.7447667738
H     2.1592854559     4.2065150594     7.1646685547
C     0.9726667933     5.0549429419     3.4333146424
H     -0.1197497162     5.0844713839     3.5707031959
H     1.2497530041     5.7208311214     2.6043156908
H     1.244702098     4.0334685653     3.1241124327
C     5.0709292348     8.2280550064     5.0577895713
C     4.846809192     8.7599020451     3.7594612416
C     5.143034299     10.1066595954     3.5116476807
H     5.0023088361     10.4806712038     2.4967410213
C     5.606796956     10.9545079321     4.5044425276
H     5.8159081566     12.0041916644     4.2865793357
C     5.8235571389     10.4383105199     5.7716308373
H     6.2161808032     11.075048165     6.5668741351
C     5.5942488803     9.0873165835     6.058601854
C     4.3308781224     8.0236752293     2.560717926
C     5.2349497722     7.3021460232     1.7470231683
C     4.7507451789     6.7107801772     0.5763065847
H     5.4235519611     6.1245697482     -0.0504395594
C     3.4201160102     6.838324981     0.2020151578
H     3.0571782881     6.3376427816     -0.6976333588
C     2.5561350648     7.6006432623     0.9766961422
H     1.5190824796     7.7220027627     0.6570165643
C     2.991148225     8.2183546674     2.1531019335
C     5.9962028269     8.6766242326     7.4392350138
C     5.104264084     8.8724447845     8.5142058371
C     5.5217645419     8.5260104052     9.8023785348
H     4.8419524058     8.6603308632     10.6461533973
C     6.787187723     7.9957962956     10.0231312286
H     7.0946837639     7.7177538999     11.0341009641
C     7.6653537396     7.8219291234     8.9581916992
H     8.6584510007     7.4119750599     9.1479300957
C     7.2973243111     8.1674190516     7.6538202697
C     6.7236666469     7.2564433299     2.054215858
H     6.8403759741     7.3142003279     3.1463058331
C     7.3970792838     5.9635859848     1.6067757558
H     8.4256436924     5.9208728707     1.9933168058
H     7.4555363513     5.8846789316     0.5101821003
H     6.8719845243     5.0689787933     1.9743262548
C     7.4345566759     8.4581345121     1.4264077051
H     8.5112767398     8.4346049165     1.6587138151
H     7.0322676667     9.4107693082     1.7980827038
H     7.3228554571     8.4489388201     0.3303211641
C     2.0405048372     9.1459329235     2.8970999951
H     2.4114569211     9.2413259949     3.9312525749
C     0.5982148389     8.6456793712     2.9546330144
H     0.5240014939     7.6169494633     3.3231856833
H     0.1199134632     8.6812975552     1.9636008372
H     0.0032292283     9.2896579716     3.620182638
C     2.0400127781     10.5439231698     2.2683585569
H     1.3505981088     11.2106718608     2.8101938763
H     1.7044959315     10.4893551619     1.2205650171
H     3.0324091854     11.0106515312     2.275950942
C     3.7110838035     9.4377812334     8.2925141217
H     3.4517289407     9.2595751752     7.235470806
C     2.6416440661     8.7634971308     9.1505928425
H     1.6392850503     9.0851095956     8.8302765597
H     2.7427607605     9.0297964263     10.2141514772
H     2.6829167872     7.6658474232     9.0816579049
C     3.6875440744     10.9507743495     8.5211662169
H     2.6779211885     11.3548396394     8.3473329313
H     4.3806702098     11.474921001     7.849566162
H     3.976076184     11.1900866353     9.5571219248
C     8.2943407439     8.0361415611     6.5123940834
H     7.724858045     7.7769689168     5.6043852006
C     9.0111351556     9.3663125675     6.2611815782
H     9.7192881     9.2675414878     5.4236570165
H     9.5802810352     9.6710437168     7.1540086696
H     8.3108144908     10.1738487184     6.0129912208
C     9.3312070686     6.93891595     6.7259389694
H     9.9367370431     6.8160324446     5.8160566952
H     8.8701485225     5.968852151     6.9539631227
H     10.0283443022     7.1869618241     7.5417338204
C     6.3237071582     0.6670201468     4.2390104893
C     7.2231433958     0.5903562652     5.4550959704
C     8.5118428159     0.725065608     5.0564843135
C     8.5530351518     0.945530807     3.5954429236
C     7.2887186042     0.9540870312     3.1097808682
C     5.6717380898     -0.7076300303     4.0140633448
H     6.4393574555     -1.4931223184     3.9545284329
H     5.0897660666     -0.7177235518     3.0793337585
H     4.9830513942     -0.9565404813     4.8373597924
C     6.6949127054     0.2918992235     6.8141170105
H     7.4820851049     0.3325830786     7.5799843174
H     6.2435607868     -0.7149139579     6.8602256795
H     5.9044329663     1.0010366716     7.1109162515
C     9.744999572     0.6432038453     5.8922787898
H     10.3664566095     1.5485308573     5.7876000754
H     10.3796250346     -0.2047831903     5.5845089964
H     9.5143084671     0.5162250458     6.9589293969
C     9.8298802884     1.1287720463     2.8461424188
H     9.6557755149     1.273352976     1.7712462161
H     10.4928041796     0.2550532894     2.9626261696
H     10.3923044261     2.0034112791     3.213498261
C     6.8234260825     1.1955418324     1.7192070249
H     7.6615319273     1.3392470018     1.0232971345
H     6.1801838973     2.0899137962     1.6632862793
H     6.2143861767     0.3578111304     1.3386399986
154
1P_Dipp @PBE0-D3/def2SVP
P     4.8682694159     5.380404679     13.8825114901
Al     4.4807327047     2.8921334683     12.964559135
N     5.9007069815     3.9891442573     13.5434427273
N     3.5544748425     4.4950601324     13.1125087521
C     5.1833641775     6.9039302812     12.7467331083
C     4.5385553284     8.0772304014     13.2678949637
C     4.4648985037     9.2423401245     12.4899202538
H     3.9991777157     10.1234586912     12.9323589051
C     4.9765755148     9.3025149992     11.2052974836
C     5.6999776831     8.2175213297     10.7457197556
H     6.2199935072     8.2819314994     9.7873681827
C     5.8753202479     7.051535324     11.511993002
C     6.956842176     3.4791946443     14.3624287654
C     6.8378090848     3.2952831074     15.7751231865
C     7.8031018668     2.5535243586     16.4628380465
H     7.6865574909     2.4064961507     17.5376163546
C     8.9027302774     2.0039972288     15.8209902462
H     9.6331146008     1.4086787215     16.3737150206
C     9.0750188565     2.2657610875     14.4719037465
H     9.9643899023     1.8838143179     13.9701628271
C     8.1470868734     3.0110591498     13.7360836387
C     5.7639458115     3.9620379579     16.608696348
H     4.8722306325     4.0776801987     15.9786775599
C     6.2316638564     5.3671234525     16.9801130978
H     7.1404783083     5.3151336716     17.6015147473
H     5.4550330052     5.9172061275     17.5330316134
H     6.464262828     5.9482893746     16.0789185542
C     5.3517495157     3.207749495     17.869933252
H     5.0935556007     2.158518928     17.6720653184
H     4.4728041559     3.6931508911     18.3201108265
H     6.1426924849     3.2211991538     18.6356753737
C     8.4797646408     3.3236745235     12.2898369742
H     8.0102230115     4.2913153461     12.073735814
C     7.8841741621     2.3354680209     11.3020003237
H     8.2897307611     1.3216996429     11.4535883158
H     8.1034855105     2.6402716918     10.2685521462
H     6.7960628386     2.2969635655     11.4142753401
C     9.9821477021     3.4407618562     12.0463031091
H     10.4622568484     4.1529147776     12.7349194293
H     10.1664957472     3.781980989     11.0205011295
H     10.4929485701     2.4713539905     12.1557472777
C     2.1539007846     4.6634212389     13.2607526698
C     1.4852872337     4.4643424678     14.5054100882
C     0.0876640342     4.4685450883     14.5417530823
H     -0.4178122372     4.3045997048     15.494750996
C     -0.6768673709     4.6456004217     13.3990265157
H     -1.7678399514     4.6263174391     13.4527619374
C     -0.0327795669     4.862495696     12.1889154608
H     -0.6281981077     5.0181429673     11.2875701128
C     1.3620320693     4.8875550193     12.098538232
C     2.2226910615     4.1994764154     15.8040533989
H     3.1535170322     3.6785211498     15.5267539558
C     2.5974449723     5.4922604516     16.526785006
H     3.256626471     6.1273900097     15.9250365776
H     3.112672691     5.270392866     17.473442746
H     1.6923773819     6.0684197056     16.769976442
C     1.4664408325     3.31215715     16.7945000037
H     0.6344377542     3.8567350314     17.2672413216
H     2.1429037337     3.0048288794     17.6061518776
H     1.0467461721     2.4027146779     16.3421257754
C     1.9963415499     5.1866252644     10.7563531609
H     2.9609492863     4.6603833657     10.7531000432
C     2.2743315566     6.684778274     10.6195936785
H     1.339868874     7.2579233284     10.7247265054
H     2.7014501454     6.9195506939     9.6332795351
H     2.978203827     7.0393050602     11.3817260833
C     1.1810146358     4.7168489281     9.5545765632
H     0.8599383902     3.6693606829     9.6410022153
H     1.7785314831     4.8125852018     8.634943957
H     0.2794618969     5.3321401767     9.4068829176
C     3.2916062442     1.3197662916     11.8343008905
C     2.8305495996     1.3346246099     13.1765073667
C     3.9375958179     1.022348455     14.0257266765
C     5.0706062157     0.7424382165     13.1949085515
C     4.6696721643     0.9217888583     11.8344291445
C     2.4210375499     1.4447484313     10.6306298395
H     2.0324907616     0.4543582218     10.3367063592
H     2.9586881615     1.8545604736     9.7666935
H     1.556589219     2.0900595958     10.8322884222
C     1.3959906482     1.4365765174     13.565770315
H     0.854208139     2.2081427645     13.0037183117
H     1.2729842329     1.6538442139     14.6301586381
H     0.9037550745     0.4688113548     13.3672434281
C     3.9039331939     0.8019776074     15.5016531041
H     3.6322965408     -0.2430449897     15.7265914182
H     3.1747224851     1.4474624901     16.0052902468
H     4.8889749532     0.9884315781     15.9489881575
C     6.3550990055     0.1679332751     13.692046731
H     6.7000067425     0.6542520386     14.6148189176
H     7.1613400109     0.2631724739     12.9572428504
H     6.2202948769     -0.9052496683     13.9100239169
C     5.3837795145     0.4283888564     10.6158744924
H     6.3983976791     0.0872558877     10.848665093
H     5.4554727933     1.1758777165     9.8147193303
H     4.8297480549     -0.432829676     10.2066305698
C     6.9509149588     6.216046499     10.8646868317
C     6.6390342972     5.4761308801     9.7078809025
C     8.3124840613     6.4979937968     11.1629683114
C     7.6618487631     5.0181296968     8.8692676218
C     9.2949345902     6.0573996061     10.2724183044
C     8.9862149354     5.325187977     9.1314360982
H     7.4061194805     4.4462829597     7.9735303855
H     10.3384943629     6.2974433547     10.4914840966
H     9.7787419487     4.9965423593     8.4547492823
C     8.81540964     7.2701782407     12.3755357941
H     9.9131016897     7.2541232517     12.2703807805
C     5.2068475251     5.2391523945     9.2851190575
H     4.5680190107     5.6381760151     10.0831679389
C     4.8999777345     3.7545537492     9.1483260149
H     5.0343975015     3.2423458174     10.112486075
H     3.8620744235     3.5994109018     8.8196232563
H     5.5577918425     3.2629316514     8.4145252752
C     4.8696217296     5.9915423237     7.9982980854
H     5.0283344762     7.0734770216     8.1139916606
H     5.4939564547     5.6496314119     7.1576160739
H     3.8165756465     5.833253958     7.717422034
C     8.5117322908     6.5744970746     13.6999783832
H     7.4321461774     6.4511072111     13.8563588585
H     8.961179895     5.5751069678     13.7489285215
H     8.9078836829     7.1612245783     14.5422194059
C     8.4282427259     8.7485889076     12.3896938889
H     9.0139891002     9.2756858326     13.1589491516
H     8.639711616     9.2226351874     11.4193766294
H     7.3674058408     8.9078696356     12.6142062776
H     4.8774019381     10.2072502068     10.6016004779
C     3.9926606117     8.3150399105     14.6605845456
C     2.5986491469     8.4481341554     14.8931767708
C     4.9024235283     8.6873664925     15.6862101236
C     2.1612364876     8.8433511069     16.1632689064
C     4.4126740302     9.0211689779     16.9514006283
C     3.049439555     9.0931818398     17.1976310548
H     1.0922360509     8.9378058123     16.3529746833
H     5.1157680347     9.2722575749     17.7472054583
H     2.679520277     9.3700595419     18.1879332269
C     6.376805141     8.9246150007     15.4104396077
H     6.6831866863     8.2498492104     14.6011045293
C     7.3053523504     8.689375387     16.5984057737
H     8.3533459602     8.7508157461     16.2672247157
H     7.1756076518     9.4592297754     17.3751572052
H     7.1554471996     7.7083492135     17.0642417483
C     6.5628002034     10.3668061466     14.9230378206
H     6.0022271404     10.5684869791     14.0010844267
H     6.2131023912     11.0731339618     15.6926859676
H     7.624850539     10.5772214369     14.7244170424
C     1.5402484547     8.1898049441     13.8277850162
H     1.8959397921     7.3490602475     13.2148265325
C     1.2974614466     9.3888263946     12.9027138645
H     2.1320340244     9.5831907781     12.2208254799
H     0.4054594109     9.2042272225     12.2836257944
H     1.1112378772     10.3007308037     13.4928563252
C     0.1875987783     7.7924548694     14.4153793146
H     0.275466477     7.0076178057     15.1760347184
H     -0.3248388182     8.6582280452     14.8649928279
H     -0.4613465359     7.4075534421     13.6170967433
124
1P_Br2Tol @PBE0-D3/def2SVP
C     -0.7096642327     0.9830509643     1.2623767749
C     -1.2284223172     2.3120193835     1.1590855771
C     -1.3056895675     3.1236902248     2.2948289677
H     -1.7427843957     4.116222123     2.196732506
C     -0.8601334947     2.6869116623     3.5329725036
H     -0.9068161704     3.3407477047     4.4066928143
C     -0.4272218764     1.3793366215     3.6511748462
H     -0.1655816855     0.9799167344     4.6334816033
C     -0.3923595848     0.5003951474     2.5516744302
C     -1.7784473151     2.9142062435     -0.1058236873
C     -1.1728461494     4.0511535683     -0.6939391978
C     -1.7017631564     4.5537458559     -1.8900839044
H     -1.2213588396     5.4106003812     -2.3668668402
C     -2.8311393162     3.9969873023     -2.4699380752
H     -3.2181036622     4.3933113338     -3.4119963149
C     -3.4953189923     2.9614580261     -1.8207150347
H     -4.4244534993     2.5728754764     -2.2407961463
C     -3.0033888817     2.4260877771     -0.6308543427
C     -3.8616901287     1.4659619855     0.1712535426
H     -3.1892218629     0.7963275516     0.7256103794
C     -4.6640943367     2.2706133191     1.1993956313
H     -4.0052218365     2.8226416611     1.8848810333
H     -5.3032115266     1.6082408934     1.8036911502
H     -5.3143322022     3.0005697621     0.6913283654
C     -4.7909382256     0.5922888833     -0.6596605677
H     -5.5989811986     1.1773105519     -1.1273823819
H     -5.2723489035     -0.1598913529     -0.0152407806
H     -4.2431277198     0.0595394017     -1.4478512961
C     -0.060252678     4.8391206795     -0.0188802698
H     0.4209453099     4.1834177597     0.722998462
C     -0.6454149601     6.0585653003     0.7057928148
H     -1.0727383466     6.7618244893     -0.0268170091
H     0.1406890722     6.5906532148     1.2649937857
H     -1.4488072192     5.803276511     1.4090216145
C     1.0204828556     5.33007768     -0.9740951723
H     0.6514173478     6.136977675     -1.6270856252
H     1.3892884332     4.5241668435     -1.6112140712
H     1.8723094806     5.7369384923     -0.4074862786
C     -0.18031114     -0.9076643984     3.0188000844
C     -1.3048093167     -1.757704431     3.1510992661
C     -1.190656358     -2.8984284349     3.9513039723
H     -2.0520437454     -3.5579613013     4.0689974028
C     -0.0095650488     -3.1973979039     4.6219057991
H     0.0493005568     -4.0839098421     5.2580764553
C     1.0998259761     -2.3783454204     4.4583242465
H     2.036820316     -2.6311918561     4.961877184
C     1.0355598394     -1.2375982328     3.6531407101
C     -2.6493840848     -1.3970980158     2.5388661348
H     -2.4465559337     -0.9162287503     1.5681628903
C     -3.3993909132     -0.3880290441     3.4124242591
H     -2.8563692803     0.5603275536     3.5155142799
H     -3.5561480057     -0.8028826466     4.4210029659
H     -4.3870867407     -0.1675540823     2.980180997
C     -3.5493106376     -2.5951299712     2.2585026195
H     -4.4162188812     -2.2744550079     1.6610928109
H     -3.9435685472     -3.035164974     3.1886172912
H     -3.0273949819     -3.3825485147     1.7005694788
C     2.2803648563     -0.3905751555     3.4628587431
H     1.9899517366     0.4877274432     2.8671527161
C     2.8637106823     0.1147112967     4.7801171148
H     3.7311460632     0.7677443169     4.5946116491
H     3.2053685284     -0.7142546575     5.4201980069
H     2.1224984332     0.6929589598     5.351489531
C     3.324961209     -1.1551159228     2.651052101
H     2.9186032377     -1.4331286229     1.6674373635
H     3.6352544289     -2.0809709684     3.1624160328
H     4.2261260456     -0.5427928449     2.4869277757
P     -0.6721226121     0.1141126916     -0.425025252
N     0.9589909431     0.4486888521     -0.9835419979
Al     1.4972154649     -1.3174352964     -1.1674289695
N     -0.1290429475     -1.5567417001     -0.2865384695
C     1.4713386852     1.5554598182     -1.6303760941
C     2.6605995973     2.1652585076     -1.1673295604
C     3.3997937453     3.0698462824     -1.9240184361
H     4.3298906792     3.4705278761     -1.5164036451
C     2.9341561737     3.4976497956     -3.170279467
C     1.7034115805     3.0045429123     -3.6100028047
H     1.2916898081     3.3311120768     -4.5668078718
C     1.003234228     2.0603033344     -2.8648297801
C     -0.9380983165     -2.6839591014     -0.2969065125
C     -2.0527370782     -2.8988176367     -1.1455922683
C     -2.8322618817     -4.0533253976     -1.1057279207
H     -3.686630344     -4.1310455342     -1.7809030539
C     -2.5113216095     -5.1135353924     -0.2580137866
C     -1.3550670063     -4.9868651033     0.5125089905
H     -1.026401711     -5.8069263723     1.1535992847
C     -0.6034702527     -3.8170041184     0.4844560786
C     3.5826863571     -1.5374428488     -1.8789319685
C     2.7764900725     -1.2577970589     -3.0199293046
C     1.8045616915     -2.297404861     -3.1430433509
C     2.0492868049     -3.261571059     -2.1151543822
C     3.1432527039     -2.7894505636     -1.3216561169
C     4.8048102613     -0.7941961039     -1.4499600032
H     5.7051916343     -1.2630620794     -1.882349331
H     4.9235632348     -0.7914474766     -0.3580053272
H     4.7809661322     0.252412596     -1.7809728873
C     2.9984076339     -0.1620080931     -4.006132462
H     2.0667875002     0.1362543537     -4.5033303063
H     3.6930196053     -0.5124004173     -4.78869696
C     0.7922414347     -2.4197801924     -4.2349826609
H     -0.0564207958     -3.0469467629     -3.9320525717
H     1.2446114102     -2.8752812841     -5.1318139686
H     0.3867841618     -1.4396848792     -4.5226015197
C     1.3717153821     -4.588915028     -2.0151908888
H     0.2915154819     -4.5200869852     -2.2053941916
H     1.5052681054     -5.0424341208     -1.0257108863
H     1.7954291763     -5.2784405914     -2.7645810997
C     3.908654926     -3.5551734164     -0.2919809593
H     3.3561109534     -4.4368712464     0.0524623899
H     4.1549904152     -2.9479455382     0.590243773
H     4.861824288     -3.9003952913     -0.7266728573
H     3.4405567469     0.7322490981     -3.5487126003
C     3.6860661722     4.5223190243     -3.9665153982
H     4.7690321783     4.4540599647     -3.790171228
H     3.5047865356     4.4069188045     -5.044703548
H     3.3702999761     5.5414310725     -3.6864272596
C     -3.3766674812     -6.3354730023     -0.1735463501
H     -2.7858615608     -7.2317441414     0.0646293239
H     -4.1364370884     -6.2230733074     0.6179719559
H     -3.9112999432     -6.5163255089     -1.1171329597
Br     -2.4514478784     -1.690733138     -2.542946551
Br     0.9973823672     -3.8121561406     1.4644779719
Br     3.2815166724     1.7331091544     0.5602000721
Br     -0.5608369352     1.3380938409     -3.6207829998
